# Supplementary material for: Self-explaining artificial intelligence for the classification of B cell non-Hodgkin lymphoma: A diagnostic decision support study
Source: PLoS Med. 2026 Jul 13;23(7):e1004889. doi: 10.1371/journal.pmed.1004889 (PMC13421771; doi:10.1371/journal.pmed.1004889)
Supplement: S1 Data — (ZIP) [file pmed.1004889.s004.zip]

Archive with 11 entries (10 files):
- PUM2_DecisionLogic/
- PUM2_DecisionLogic/11Blood_TilesV2_Tube1_N638.lrn
- PUM2_DecisionLogic/11Marburg_T1_pB_AllClasses_UngatedV2_ExtendedSplitmin27k_2700k_PopulationsHaeufigkeitenInPercent_V2_Patients_638.lrn
- PUM2_DecisionLogic/11Marburg_T1_pB_BNHLvsNonBNHL_UngatedV2_ExtendedSplitmin6k_600k_PopulationsHaeufigkeitenInPercent_V2_Patients638.lrn
- PUM2_DecisionLogic/12Blood_TilesV2_Tube2_N638.lrn
- PUM2_DecisionLogic/12Marburg_T2_pB_AllClasses_UngatedV2_ExtendedSplitmin22k_2250k_PopulationsHaeufigkeitenInPercent_V2_Patients638.lrn
- PUM2_DecisionLogic/12Marburg_T2_pB_BNHLvsNonBNHL_UngatedV2_ExtendedSplitmin6k_600k_PopulationsHaeufigkeitenInPercent_V2_Patients638.lrn
- PUM2_DecisionLogic/Marburg_T1_pB_AllClasses_UngatedV2_ExtendedSplitmin27k_2700k_ImpurityBasedClassifier.R
- PUM2_DecisionLogic/Marburg_T1_pB_BNHLvsNonBNHL_UngatedV2_ExtendedSplitmin6k_600k_ImpurityBasedClassifier.R
- PUM2_DecisionLogic/Marburg_T2_pB_AllClasses_UngatedV2_ExtendedSplitmin22k_2250k_ImpurityBasedClassifier.R
- PUM2_DecisionLogic/Marburg_T2_pB_BNHLvsNonBNHL_UngatedV2_ExtendedSplitmin6k_600k_ImpurityBasedClassifier.R
