# Supplementary material for: Self-explaining artificial intelligence for the classification of B cell non-Hodgkin lymphoma: A diagnostic decision support study
Source: PLoS Med. 2026 Jul 13;23(7):e1004889. doi: 10.1371/journal.pmed.1004889 (PMC13421771; doi:10.1371/journal.pmed.1004889)
Supplement: S1 Data — (ZIP) [file pmed.1004889.s004.zip › PUM2_DecisionLogic/11Blood_TilesV2_Tube1_N638.lrn]

# 03TilesMining.R
%	638
%	595
% 9	1	1	1	1	1	1	1	1	1	1	1	1	1	1	1	1	1	1	1	1	1	1	1	1	1	1	1	1	1	1	1	1	1	1	1	1	1	1	1	1	1	1	1	1	1	1	1	1	1
% Key	x01y02t1	x01y02t2	x01y02t3	x01y02t4	x01y02t5	x01y02t6	x01y02t7	x01y02t8	x01y02t9	x01y03t1	x01y03t2	x01y03t3	x01y03t4	x01y03t5	x01y03t6	x01y03t7	x01y03t8	x01y03t9	x01y04t1	x01y04t2	x01y04t3	x01y04t4	x01y04t5	x01y04t6	x01y04t7	x01y04t8	x01y04t9	x01y05t1	x01y05t2	x01y05t3	x01y05t4	x01y05t5	x01y05t6	x01y05t7	x01y05t8	x01y05t9	x01y06t1	x01y06t2	x01y06t3	x01y06t4	x01y06t5	x01y06t6	x01y06t7	x01y06t8	x01y06t9	x01y07t1	x01y07t2	x01y07t3	x01y07t4
10010	0.548	11.4975	1.2979	3.4456	37.6411	3.3294	41.4139	0.8189	0.0077	12.3151	0.9977	0.0307	43.9932	0.396	0.0268	42.1829	0.0575	0	2.5282	2.7121	8.1032	19.4651	8.6045	16.3466	0.5276	23.382	18.3308	9.4037	3.4211	0.5187	22.958	18.9669	2.4913	0.6247	32.1776	9.4381	9.4646	3.8096	0.069	18.2699	25.9913	0.1546	0.6489	41.5908	0.0013	5.8152	6.6864	0.8419	13.1156
10020	1.0053	2.3134	0.5004	5.0875	18.5826	5.7607	66.2116	0.5251	0.0135	3.3076	0.4398	0.0718	29.1151	0.1638	0.1526	66.6258	0.0853	0.0381	0.4937	1.1983	2.1273	3.0835	8.9673	17.3811	0.4151	45.1926	21.1411	2.2979	1.279	0.2424	20.3481	7.4817	1.6024	0.4668	57.9653	8.3165	2.3607	1.3733	0.0853	20.9106	8.099	0.4219	1.0636	65.6318	0.0539	2.3696	1.4002	0.0494	19.1378
10030	1.3464	4.0305	0.8634	2.2888	51.5849	13.1059	20.9923	5.7559	0.0318	3.3166	2.0188	0.9049	65.0056	1.1983	0.7763	26.4944	0.1813	0.1038	2.3121	1.8776	2.0506	41.6784	4.0793	21.2225	2.2664	12.7228	11.7902	1.3823	4.2685	0.5895	34.5587	31.5501	0.8718	2.3827	20.8776	3.5188	1.302	4.7211	0.2172	22.8872	43.9409	0.1522	1.7642	24.9945	0.0208	2.6234	3.556	0.0609	31.1786
10040	1.5563	4.2155	1.1083	2.9989	60.6853	5.6427	21.5464	2.24	0.0066	4.23	2.2388	0.4113	67.5356	0.9302	0.862	22.4337	1.2275	0.131	1.5013	2.3999	2.9789	35.4126	8.4984	25.4167	1.9047	13.7825	8.1049	3.0667	3.216	0.5974	61.7726	6.0722	1.483	2.2912	17.5225	3.9785	1.7305	4.9727	0.1768	26.4687	41.8647	0.9943	1.0441	22.7127	0.0354	3.1807	3.4505	0.2489	54.0274
10050	0.4401	6.8364	3.0158	2.7857	58.2385	6.124	21.017	1.5398	0.0027	9.5298	0.4848	0.2776	66.4824	0.3548	0.3101	22.4561	0.0962	0.0081	2.7938	3.3815	4.1169	42.4174	11.1488	13.5812	1.3908	12.4441	8.7254	6.8023	2.6043	0.8857	52.9777	10.2959	3.8733	1.4761	16.2501	4.8346	4.4257	5.658	0.2086	20.5478	46.1256	0.474	0.9696	21.5325	0.0582	6.4015	2.523	1.3678	56.0243
10060	0.0394	2.5722	1.7793	0.2933	49.4002	35.906	5.5358	4.4355	0.0383	4.2696	0.1109	0.0104	85.5652	0.0342	0	9.9921	0.0176	0	3.7732	0.3316	0.286	77.8121	4.5103	3.277	4.4966	2.8841	2.6291	4.1193	0.2352	0.0363	81.656	3.2345	0.7089	4.4841	4.196	1.3296	1.3762	2.8965	0.1181	28.205	56.3975	0.997	2.8271	7.1568	0.0259	4.1162	0.256	0.0187	82.8779
10070	0.2872	20.0238	1.9583	5.5162	63.007	1.177	7.473	0.5574	0	19.6893	1.329	1.2511	68.5394	0.4722	0.6889	8.0203	0.0037	0.0061	17.7153	2.2138	2.3404	46.9794	13.7071	9.014	1.5201	4.3509	2.159	14.3771	7.3543	0.5379	51.0502	16.5497	2.1008	2.0727	5.3524	0.6049	2.187	19.1988	0.8836	17.552	51.316	0.8325	1.3363	6.5355	0.1582	11.3221	10.7161	0.2312	51.4621
10080	0.4398	1.8318	0.6674	1.0709	52.0056	9.1742	31.5211	3.2852	0.0042	1.4045	1.4227	0.1117	61.0639	0.6241	0.5627	34.7435	0.0335	0.0335	0.377	0.9955	1.5665	8.3909	18.5466	35.3131	0.1857	12.4538	22.171	0.8712	1.5582	0.5096	37.4121	17.7932	7.0449	0.4859	24.8537	9.4713	1.1672	1.6949	0.0768	48.3714	10.8942	2.985	0.8349	33.9183	0.0572	0.9564	1.9044	0.0782	26.9976
10090	0.2116	2.289	2.6006	0.8284	27.6456	43.8385	20.2527	2.2938	0.0397	4.3546	0.6456	0.101	72.1228	0.1058	0.0842	22.5595	0.0228	0.0036	3.6537	0.7719	0.6757	54.066	4.0555	14.1913	1.26	13.2419	8.0841	2.8529	2.1654	0.083	51.2791	20.3744	0.6589	1.3129	18.518	2.7556	0.6336	4.4268	0.0409	15.7532	56.4947	0.0649	0.7634	21.8117	0.0108	1.6928	3.3628	0.0457	17.9643
10100	1.1138	3.5871	2.1458	6.8988	22.7498	3.9245	58.2688	1.3095	0.002	3.6289	2.6288	0.5888	32.2747	0.6408	0.6568	59.3936	0.1717	0.016	1.0559	2.5889	3.2017	2.7568	12.4943	18.3212	0.0739	41.5725	17.9348	2.3114	3.8465	0.6886	13.9251	15.916	3.7308	0.1397	46.6813	12.7606	1.6767	4.8046	0.3653	16.2212	17.0596	0.2914	0.4332	59.0243	0.1238	2.3654	4.072	0.4092	17.0057
10110	1.1347	3.7279	1.492	7.6106	37.4818	3.1758	44.4833	0.8863	0.0077	4.1157	1.7558	0.483	47.1477	0.7269	0.3926	44.9613	0.4079	0.0092	1.7328	2.1284	2.4933	14.1681	12.5364	21.5627	0.3757	24.0624	20.9403	2.4749	3.2754	0.6041	25.1166	20.3577	2.7924	0.3987	36.6064	8.3737	1.7266	4.361	0.2668	20.6717	27.1339	0.4616	0.8909	44.3356	0.1518	2.2189	3.6909	0.4447	20.0077
10120	6.1103	3.675	13.7537	10.2869	15.0359	36.0461	13.3668	1.6911	0.0343	20.7557	2.6075	0.1757	58.5193	1.2447	1.605	14.4322	0.2399	0.42	12.5001	7.9981	3.0407	36.8371	12.0642	12.4677	0.6544	10.7636	3.6741	9.867	13.1703	0.5018	37.9515	21.6949	1.7222	0.63	12.3645	2.0979	2.5124	20.4628	0.5637	12.2344	48.3906	0.7439	4.145	10.8952	0.052	8.2324	15.0313	0.2752	16.7511
10130	2.1363	3.6287	1.5793	11.426	18.3695	4.7865	56.3961	1.6743	0.0033	4.8029	2.2113	0.3302	33.1184	0.9773	0.487	57.3825	0.6521	0.0384	0.9022	3.2419	3.2002	1.7045	13.7924	19.0859	0.5537	43.6844	13.8349	2.7732	3.9224	0.6487	15.1844	15.5421	3.8557	0.3535	51.328	6.3919	2.3247	4.9029	0.1167	17.2046	17.1946	0.1835	1.641	56.3436	0.0884	3.382	3.4937	0.4686	21.6609
10140	1.0004	18.6861	16.4739	3.6896	30.923	10.1932	17.4729	1.5609	0	35.6608	0.4822	0.0173	44.5831	0.1807	0.0425	18.8779	0.1488	0.0066	26.2896	4.5036	5.3671	22.6018	9.1911	13.0134	1.4042	11.91	5.7192	33.0845	2.5867	0.4889	38.798	5.191	0.8171	1.5543	13.9803	3.4992	6.8511	28.6052	0.7041	16.9513	27.6703	0.1847	0.7333	18.2403	0.0598	32.4645	2.7234	0.9725	38.8157
10150	0.6345	1.6111	0.933	2.1993	21.1452	31.5869	38.8605	2.9816	0.0478	1.9978	0.8664	0.3144	53.5763	0.6288	0.7259	41.7542	0.0869	0.0493	0.8374	1.372	0.9692	40.0399	4.2987	10.5924	1.101	27.3306	13.4588	0.7186	2.218	0.2419	30.7268	23.1291	1.075	0.988	35.0698	5.8326	0.4665	2.5918	0.1202	10.3418	43.6113	0.978	2.7323	39.1509	0.0072	1.146	1.9761	0.0565	9.1899
10160	0.288	30.672	34.5252	0.8431	15.5164	12.2994	3.782	2.0639	0.01	64.1393	1.3039	0.0421	28.4449	0.1817	0.0321	5.836	0.0155	0.0044	63.8114	0.8807	0.7932	25.7328	1.1832	1.7427	2.3297	2.5823	0.9439	34.7526	30.2609	0.4719	16.3365	11.8226	0.4996	1.9597	3.2947	0.6015	1.3804	60.3702	3.7346	2.1583	25.7083	0.7922	0.2969	5.528	0.031	11.3673	53.8909	0.2271	7.7175
10170	0.4836	5.3834	2.1319	1.3103	30.9398	34.0373	21.49	4.2036	0.0201	6.9949	0.9438	0.0602	65.9293	0.261	0.0971	25.6468	0.0619	0.005	5.3097	1.1831	1.5061	45.0634	5.0705	16.1535	0.8367	12.1841	12.6929	2.905	4.8413	0.2527	28.4104	35.8587	2.0181	0.6844	20.5667	4.4629	1.5061	6.446	0.0469	17.0739	49.185	0.0284	0.5405	25.1715	0.0017	4.135	3.7886	0.0753	33.065
10180	0.7674	2.5998	0.4916	9.591	62.7148	3.3834	13.565	6.8817	0.0054	2.1404	1.4319	0.2866	74.4767	0.892	0.3199	20.3849	0.0462	0.0215	1.0208	1.3203	1.5178	54.5243	10.0562	11.1082	14.9964	3.802	1.6541	1.9869	1.5886	0.2834	72.884	2.1629	0.6419	14.931	4.9964	0.5249	2.0566	1.7904	0.0118	73.3217	2.3079	0.059	14.9428	5.3917	0.1181	1.5961	2.004	0.2587	63.8913
10190	1.0962	3.0837	1.1708	4.3468	14.5032	1.9113	73.0978	0.7862	0.0038	3.3154	1.4023	0.6332	19.1836	0.5854	0.9929	73.4758	0.3635	0.0478	0.4611	2.4813	2.4086	1.2799	6.8225	12.6596	0.0631	43.6546	30.1693	1.1689	3.5583	0.6237	12.1913	7.0271	1.544	0.1569	57.1773	16.5526	1.012	4.1514	0.1875	12.233	8.3664	0.1626	0.3291	73.3935	0.1645	1.783	3.3689	0.199	11.1865
10200	1.4506	5.4484	1.6786	2.467	27.6544	14.7746	43.5741	2.9286	0.0236	6.6476	1.7867	0.1435	44.2441	0.5445	0.1081	46.4567	0.055	0.0138	1.4074	2.5199	4.6506	4.4543	11.5466	28.8959	0.2142	24.391	21.9202	4.965	3.1018	0.511	32.8658	9.4219	2.6084	0.4717	35.9653	10.0891	5.083	3.4064	0.0885	35.9449	8.9263	0.0256	0.7548	45.7687	0.002	4.3223	4.0373	0.2182	22.9476
10210	0.0343	1.2013	3.7892	0.1144	18.7002	57.3063	2.0033	16.6888	0.1623	4.8708	0.0801	0.0738	75.8229	0.0718	0.2257	18.8477	0.0062	0.001	4.8365	0.0822	0.1061	73.9519	0.8653	1.3032	17.223	0.9621	0.6698	3.7579	1.2014	0.0655	68.1397	7.6249	0.3557	17.1376	1.4479	0.2694	2.1884	2.8291	0.0073	51.1594	24.9432	0.0177	17.0306	1.8243	0	4.2707	0.7354	0.0187	70.4449
10220	0.5155	6.9391	6.711	2.1411	40.1749	29.1242	11.2821	3.0992	0.013	12.7545	0.8782	0.5328	70.3218	0.7548	0.3639	14.2392	0.1494	0.0054	9.365	3.5162	1.2843	54.5667	10.4886	6.3852	3.1881	8.6979	2.508	8.5616	5.3212	0.2826	51.8634	18.333	1.2444	3.1156	9.8541	1.424	1.3082	12.3949	0.4624	10.3829	60.2648	0.7928	1.6602	12.7057	0.0282	6.2949	7.7482	0.1224	35.4154
10230	0.1295	1.9131	5.298	0.327	25.8493	41.1783	23.5793	1.7189	0.0067	7.095	0.2433	0.0022	67.3052	0.0458	0.0033	25.3029	0.0022	0	6.4734	0.5056	0.3616	62.1319	2.9004	2.3225	1.6016	13.3602	10.3429	1.1395	4.3036	1.8974	17.0886	36.5844	13.6813	1.0056	17.7325	6.5671	0.5011	6.7211	0.1183	5.1904	61.8994	0.2645	0.3672	24.9191	0.019	0.2489	6.8762	0.2154	2.2722
10240	1.8062	23.6833	14.039	4.209	18.0628	8.1268	28.4883	1.5705	0.0142	37.6172	1.7508	0.1605	29.2512	0.9898	0.1576	29.062	0.9996	0.0114	28.0581	4.2442	7.2261	10.636	7.2166	12.546	0.2684	19.8849	9.9197	22.9946	15.0599	1.4739	14.2173	12.7689	3.4123	0.2357	25.0379	4.7994	6.3685	32.8462	0.3138	9.784	20.4896	0.125	0.1193	29.9268	0.027	9.4611	28.9427	1.1246	13.5272
10250	0.4386	1.9786	2.2838	1.4388	39.1241	32.8564	18.6425	3.2348	0.0024	3.3863	1.2527	0.062	72.7307	0.5936	0.0954	21.5789	0.2932	0.0072	2.9203	1.1264	0.6544	56.3226	5.2472	11.8498	3.1062	12.5523	6.2207	0.5602	3.7856	0.3552	21.1054	49.9184	2.396	1.521	17.1196	3.2386	0.6616	3.9572	0.0822	15.9427	56.5855	0.8917	1.7796	20.0804	0.0191	1.0418	3.6223	0.037	13.3541
10260	0.5174	1.6616	0.6538	1.4036	43.4601	34.411	14.0136	3.8631	0.0158	1.6639	0.8579	0.3111	77.8173	0.8613	0.5964	17.6746	0.1341	0.0834	1.2479	0.7417	0.8432	68.67	4.0269	6.5781	3.1023	10.1996	4.5903	0.4599	2.0832	0.2897	19.8248	56.8788	2.5714	2.2488	12.7057	2.9376	0.3878	2.3718	0.0733	6.6333	71.6857	0.956	0.7936	17.0715	0.0271	0.4408	2.312	0.08	7.2624
10270	1.3687	9.8194	6.012	2.6564	34.2142	27.7256	14.9434	3.259	0.0012	15.3924	1.6779	0.1297	62.8695	1.5398	0.1867	17.8814	0.3201	0.0024	11.4716	2.249	3.4795	45.0027	5.3663	14.227	3.3147	7.5531	7.3361	6.0657	10.6263	0.508	21.7121	41.0045	1.8794	1.895	12.1842	4.1247	3.1158	13.9497	0.1346	15.0344	49.3421	0.2195	1.1033	17.0885	0.0121	3.6735	13.0416	0.485	14.6246
10280	0.1641	2.5843	1.751	0.8477	24.1696	38.6562	29.5366	2.2604	0.03	3.6361	0.7991	0.0642	63.1455	0.3725	0.1556	31.6329	0.1727	0.0214	3.2179	0.6764	0.6051	56.1855	3.3837	4.1044	1.9408	16.5307	13.3556	1.8365	2.5045	0.1584	37.4108	25.6373	0.6251	1.7338	24.2829	5.8107	0.4067	4.0071	0.0856	6.0067	57.5313	0.1356	0.5851	31.2291	0.0128	2.2504	2.1762	0.0728	43.0375
10290	1.0301	1.9661	0.9248	3.1623	32.1031	5.6466	46.2281	8.8433	0.0957	0.8679	1.3795	1.6735	35.4931	2.056	3.362	54.1017	0.5782	0.488	0.2579	1.4558	2.2073	1.7274	10.7459	28.4377	0.1719	31.5604	23.4356	0.4049	2.9948	0.5213	29.7839	9.0337	2.0935	1.8537	48.4893	4.8249	0.4867	3.0849	0.3494	30.0445	10.2191	0.6474	2.6107	52.456	0.1012	0.7334	3.0281	0.1594	16.164
10300	0.9137	4.0084	3.7626	3.6707	29.0675	10.3833	46.1264	2.0617	0.0058	6.1783	2.3122	0.1942	42.2691	0.6504	0.2029	46.9858	1.1755	0.0317	0.6144	2.8258	5.2445	1.4965	14.5401	27.0858	0.1698	25.5936	22.4296	5.0978	3.02	0.5669	24.426	14.5253	4.1715	0.364	36.7651	11.0633	4.2157	4.3351	0.1338	28.1808	14.835	0.1065	1.1683	46.8866	0.1381	4.7438	3.5078	0.4331	25.1145
10310	0.6024	4.8102	6.656	4.8777	21.0788	23.8117	37.2775	0.8829	0.0028	9.9227	2.1317	0.0142	49.2062	0.5554	0.0071	36.6134	1.5493	0	3.9218	2.9121	5.2347	22.4128	10.1112	17.2446	0.2008	23.0323	14.9296	8.3206	3.2938	0.4543	34.2273	14.0005	1.5409	0.2706	30.2009	7.6912	4.8132	7.1301	0.1253	17.3771	32.299	0.0926	0.4756	37.6116	0.0755	6.1262	5.3116	0.6308	26.5028
10320	2.1868	5.3292	1.8037	4.4411	36.7853	13.3858	33.4564	2.5949	0.0168	4.7926	1.6331	2.894	51.117	0.8851	2.6108	35.9641	0.0636	0.0396	1.3329	2.9793	5.0075	11.9791	11.3943	31.2394	0.5188	22.3561	13.1925	3.199	5.2454	0.8754	38.4452	14.3441	1.8229	0.897	28.8222	6.3487	2.7764	6.1735	0.3699	34.0268	20.2487	0.3375	1.076	34.9902	0.0012	2.8988	6.188	0.233	20.7314
10330	0.0217	2.2251	15.4704	0.2454	8.9182	63.5973	5.1585	4.2608	0.1025	17.6241	0.0828	0.0104	72.7246	0.0186	0.0176	9.5156	0.0052	0.001	16.89	0.6451	0.1822	68.5581	2.6973	1.5055	4.4658	3.6468	1.4092	10.6227	7.0521	0.0425	49.5215	23.0096	0.2299	4.3282	4.2431	0.9505	5.5542	12.1091	0.0538	33.6174	39.125	0.0186	4.2703	5.2506	0.001	1.169	16.4023	0.146	6.0273
10340	8.01	5.2858	20.2503	8.4295	16.3113	34.8257	5.6656	1.2094	0.0124	28.8053	4.3748	0.3659	56.1064	1.3947	2.0655	6.6864	0.07	0.131	23.2154	8.2967	2.0338	43.5414	8.5265	7.4988	0.961	4.9304	0.996	10.2602	22.928	0.358	31.3121	27.3124	0.9418	0.7453	5.6069	0.5353	1.8689	29.8205	1.8565	7.1882	50.9566	1.4218	1.7018	5.1619	0.0237	9.1358	23.8591	0.5511	11.9495
10350	1.3114	3.8237	15.7965	3.0113	14.0898	30.6743	30.4352	0.8358	0.0221	19.995	0.9206	0.016	47.5157	0.2544	0.0049	31.2651	0.027	0.0012	16.3485	2.184	2.3991	31.7722	6.2844	9.7185	0.7559	20.3047	10.2329	5.3266	14.9585	0.6465	19.9876	26.6567	1.1308	0.515	27.6998	3.0787	2.8045	18.0914	0.0356	10.5046	37.2543	0.016	1.0372	30.2551	0.0012	2.6608	17.9192	0.3515	10.467
10360	0.1126	1.006	2.1622	0.9056	20.394	58.6394	11.6763	4.972	0.132	2.6561	0.5847	0.04	79.4039	0.4988	0.0363	16.773	0.0073	0	2.5048	0.4988	0.2772	72.7076	3.4807	3.7507	5.2165	8.2188	3.3449	0.7009	2.3607	0.2191	27.7501	49.1997	2.9892	3.4684	12.3385	0.9733	0.1513	2.8728	0.2566	6.0292	72.6979	1.2119	0.9963	15.7779	0.0061	0.4673	2.782	0.0315	7.1067
10370	3.1046	3.1783	0.9669	12.5629	26.8276	3.1527	48.1393	2.0259	0.0418	2.2913	3.8024	1.1561	25.4846	12.4339	4.6246	48.3309	1.6082	0.2678	0.5418	3.6722	3.0358	2.934	17.2945	22.3147	0.2162	32.0474	17.9433	0.8698	5.165	1.215	9.6114	24.6238	8.3078	0.2482	38.0054	11.9536	0.6671	6.3222	0.2605	11.0947	30.4951	0.9534	0.4963	49.6185	0.0921	2.2974	4.6416	0.3108	13.9501
10380	0.0827	1.221	2.2987	0.628	22.0118	57.3	10.2261	5.9371	0.2946	2.9706	0.6215	0.0103	79.313	0.4523	0.1744	16.3235	0.0762	0.0581	2.8957	0.2623	0.4445	73.1065	2.5896	4.2436	5.8159	5.989	4.653	1.7844	1.7289	0.0892	52.1563	27.3904	0.3928	5.6542	9.6951	1.1086	0.1266	3.3957	0.0801	5.6699	74.0333	0.2365	0.8502	15.5973	0.0103	0.3243	3.2471	0.031	4.4206
10390	1.7941	34.4372	17.1869	2.6872	23.2843	9.8977	10.1213	0.5887	0.0025	52.6777	0.72	0.0204	35.6294	0.209	0.0306	10.6594	0.0497	0.0038	46.0183	2.9449	4.4549	28.1893	3.1792	4.5005	0.9391	5.8694	3.9044	21.0308	31.3946	0.9927	16.9954	17.9001	0.9735	0.7442	7.9592	2.0095	3.8993	47.341	2.1778	3.8927	31.538	0.4383	0.1886	10.4899	0.0344	8.9302	43.8915	0.5964	9.0736
10400	0.9602	3.932	1.3516	2.4087	24.2475	20.3244	44.395	2.3624	0.0182	4.7246	1.3859	0.1331	46.4999	0.3308	0.1493	46.6734	0.0646	0.0383	2.7597	1.9447	1.5392	29.2556	7.5126	10.2118	0.9239	29.7741	16.0783	0.696	4.767	0.7807	9.9072	32.5903	4.4825	0.8392	38.8441	7.093	0.8594	5.1059	0.2784	13.5647	32.6891	0.7262	1.1358	45.6385	0.002	1.3032	4.8679	0.0726	7.6881
10410	0.1328	2.9853	0.7213	0.5638	47.4391	30.937	13.5489	3.6548	0.0169	3.575	0.2374	0.027	78.7546	0.1148	0.0709	17.2113	0.0079	0.0011	3.1789	0.3601	0.3005	69.8238	4.3675	4.749	2.9888	8.7795	5.452	1.6361	2.0222	0.1812	32.4903	43.5769	2.8729	1.4448	12.5	3.2756	0.3455	3.2993	0.1947	7.5804	70.1895	1.1704	0.7337	16.4686	0.018	2.3237	1.4933	0.0225	58.3845
10420	0.7528	3.2464	0.7148	3.0655	47.6553	17.165	20.6188	6.7608	0.0206	3.4288	1.0305	0.2549	64.9608	2.4005	0.525	27.3064	0.077	0.0163	0.1106	1.5511	3.0524	0.8862	17.7219	49.2781	0.1161	13.0566	14.227	2.3299	2.1478	0.2365	52.0062	14.8241	1.0554	3.2204	20.378	3.8018	0.2755	4.0817	0.3569	8.5359	58.2991	1.0511	5.7633	21.6245	0.0119	2.9504	1.7279	0.0358	57.8223
10430	4.0011	5.9561	0.8161	6.3803	28.7378	3.0428	47.9702	3.0923	0.0033	8.9574	1.6852	0.1308	36.8829	1.1853	0.0927	50.0576	1.0048	0.0033	2.2166	4.2444	4.3123	5.3357	11.2392	21.586	0.1556	29.7624	21.1477	3.3587	6.4231	0.9916	19.7545	15.3021	3.104	0.2169	39.1278	11.7215	3.6468	6.961	0.1655	23.1008	14.9094	0.1507	0.4056	50.5658	0.0944	6.4246	4.2941	0.0546	22.9138
10440	0.5795	13.8463	1.1031	3.7251	53.4848	3.2328	22.6564	1.3696	0.0023	14.8157	0.2793	0.434	59.8236	0.2793	0.3398	23.9399	0.078	0.0105	11.9368	1.5128	2.0795	42.0047	7.072	11.3661	5.5972	11.2677	7.1635	13.845	1.429	0.2548	52.2914	6.9931	1.1579	5.7193	15.2247	3.0848	13.5356	1.8991	0.0943	52.1744	8.1368	0.1315	5.7252	18.1414	0.1617	13.716	1.4232	0.3898	53.7431
10450	0.2385	2.3604	14.4188	1.5257	16.5918	35.4756	28.0131	1.3683	0.0079	14.606	2.3055	0.1062	52.2893	1.2321	0.0721	27.7401	1.6436	0.0052	14.7502	0.9856	1.2818	40.6748	5.1604	7.7583	0.696	16.5025	12.1904	3.2962	13.0649	0.6566	17.2605	34.144	2.1889	0.4286	20.3011	8.6592	1.4483	15.471	0.0983	9.9734	43.5139	0.1062	0.2883	28.9761	0.1245	2.0184	14.8432	0.156	10.3745
10460	0.3492	3.5616	1.1788	1.6172	40.095	18.688	32.3091	2.195	0.006	4.3492	0.6804	0.0602	60.012	0.3179	0.071	34.3323	0.177	0	3.9687	0.6249	0.4961	47.2129	5.5103	7.6778	1.1318	22.0325	11.345	3.858	1.1318	0.0999	51.284	7.7413	1.3764	1.1319	27.5789	5.7978	0.9259	4.1276	0.0361	16.9342	43.244	0.2228	1.1884	33.2872	0.0337	1.1788	3.8712	0.0397	16.5115
10470	2.2619	2.6888	1.1274	8.8203	19.5233	4.2074	55.3087	6.0409	0.0213	3.7343	1.6573	0.6864	30.9926	0.7451	0.8127	61.1636	0.1405	0.0676	0.7344	3.3644	1.9792	3.3806	13.2201	15.9498	0.9158	44.1567	16.2991	1.1327	4.2429	0.7024	15.6629	14.426	2.4611	1.0438	52.5986	7.7296	0.4641	4.0685	1.5453	12.2906	18.6491	1.6112	1.2733	59.9537	0.144	2.6407	3.3306	0.1067	15.5674
10480	1.3564	3.2244	8.2452	4.6455	20.1559	25.127	34.7925	2.4243	0.0288	9.2134	2.4328	1.1798	44.1637	3.3805	2.3846	34.7872	2.2418	0.2162	7.5807	2.8088	2.4364	29.4333	8.3071	12.1885	0.841	19.7027	16.7016	4.7444	7.5517	0.5298	28.073	20.0206	1.8357	0.823	29.3431	7.0788	0.8278	11.138	0.8602	9.1203	39.6901	1.1184	0.3436	36.4715	0.4301	5.0806	7.5531	0.1922	29.2747
10490	0.9281	9.7497	0.9032	2.1695	52.48	9.1022	17.6781	6.9381	0.051	10.8445	0.637	0.0995	63.3487	0.2687	0.1344	24.6486	0.01	0.0087	8.5853	1.5277	1.468	47.5651	4.6027	11.584	2.3749	12.6235	9.6688	1.8698	7.6609	2.0502	12.8205	39.1607	11.7706	0.3981	19.5492	4.72	1.4954	10.052	0.0336	10.972	52.7388	0.0411	0.6208	24.044	0.0025	9.1202	2.3227	0.1381	53.6892
10500	0.0666	2.1454	24.5583	0.3577	10.374	51.4925	5.8649	4.8392	0.3013	26.588	0.1732	0.0092	62.1361	0.0728	0.0154	10.9888	0.0164	0	24.7851	1.2197	0.7657	55.257	3.1746	3.7927	5.5595	2.9704	2.4753	13.8824	12.6842	0.204	42.3886	19.2852	0.5504	5.1546	4.9209	0.9297	1.3673	25.3736	0.0297	6.9341	55.2768	0.0133	1.8551	9.147	0.0031	1.2771	25.3868	0.1066	6.2692
10510	3.9207	21.0805	7.7234	8.7542	31.9845	22.075	3.4979	0.9493	0.0146	24.4481	7.7994	0.4768	59.3698	3.2939	0.1502	4.2052	0.2523	0.0044	14.568	8.9134	9.243	30.8098	11.6488	20.3552	0.662	2.6013	1.1986	16.8029	14.6078	1.3137	39.6948	21.5486	1.5704	0.7305	3.4719	0.2595	7.1302	25.428	0.1662	20.3552	42.3945	0.0642	1.2758	3.1831	0.0029	14.8581	17.2086	0.6576	26.3539
10520	5.5846	10.6619	13.0577	12.5937	24.7671	16.5247	14.3966	2.3141	0.0996	15.4015	7.8594	6.0433	22.6745	18.1076	13.103	13.7957	1.9575	1.0574	7.7364	10.5939	10.9739	7.0471	15.9017	30.9365	0.3775	12.3338	4.0994	5.1185	21.6013	2.5844	12.4619	35.146	6.2771	0.3836	15.5419	0.8853	4.8299	24.0832	0.391	13.5278	39.7353	0.6222	2.5601	14.2197	0.0307	11.4952	17.0885	0.7205	9.767
10530	1.1894	5.2979	2.0615	5.4531	46.2687	5.2817	32.1633	2.2642	0.0203	4.2177	2.6232	1.7079	48.9448	4.4879	3.5698	32.7881	1.5269	0.1337	2.9027	2.0967	3.5494	37.9112	7.2085	11.8828	1.8159	18.0236	14.6092	3.8856	3.772	0.8911	43.1009	11.6759	2.2265	1.8645	27.0333	5.5503	2.8257	5.2532	0.4698	35.7321	20.351	0.9195	1.8253	32.4398	0.1836	3.953	4.2933	0.3024	45.0901
10540	0.1065	1.4541	1.2377	0.4192	22.1449	62.5209	7.2055	4.7881	0.1231	2.5708	0.2163	0.0111	84.9743	0.0932	0.0177	12.0634	0.051	0.0022	2.2237	0.325	0.2495	75.7851	3.4638	5.8363	4.4928	5.8426	1.7812	1.1867	1.5616	0.0499	39.8591	44.4808	0.7453	4.3431	7.1668	0.6067	0.3882	2.39	0.02	8.5459	76.2509	0.2884	1.708	10.4086	0	1.2089	1.5649	0.0244	27.0075
10550	0.169	6.1129	33.8526	1.427	19.8685	18.9768	17.1154	2.4703	0.0076	38.6057	1.4995	0.0293	39.8931	0.3316	0.0477	18.5043	1.0813	0.0076	38.0651	0.9892	1.0802	22.1894	7.9054	10.1775	1.2969	10.3513	7.945	39.0727	0.9556	0.1062	33.4093	5.7362	1.1269	1.4085	14.4468	3.7379	3.375	35.987	0.7725	16.3276	23.741	0.2037	0.8137	18.6506	0.1289	38.2471	1.7227	0.1647	32.7841
10560	0.4143	5.5483	22.4783	2.9207	22.3773	26.3287	18.6882	1.2403	0.0038	27.7695	0.6087	0.0627	51.3557	0.2199	0.0512	19.4887	0.4386	0.0051	25.285	1.4053	1.7505	33.4566	8.1087	10.0614	0.9539	11.9405	7.038	12.4047	15.8994	0.1368	30.7533	19.2315	1.6419	0.867	14.3688	4.6967	2.1687	26.0407	0.2314	12.1343	39.4029	0.0895	0.4412	19.4273	0.0639	6.8948	21.3377	0.2084	21.6024
10570	0.1255	4.0511	2.5096	0.5108	29.0473	39.5829	17.9599	6.1768	0.036	6.2312	0.4139	0.041	68.5916	0.3828	0.1666	24.1194	0.0398	0.0137	5.2666	0.629	0.7906	56.069	4.3503	8.7217	3.9205	11.1983	9.0541	3.1212	3.4208	0.1442	42.598	25.9526	0.5904	5.5799	15.3897	3.2032	0.6948	5.9441	0.0472	11.8489	57.246	0.046	3.033	21.1337	0.0062	5.3561	1.284	0.046	57.5381
10580	0.1733	2.1534	1.6628	0.3889	29.0628	58.8691	3.6646	4.0078	0.0173	3.853	0.1246	0.0119	88.273	0.0314	0.0162	7.6855	0.0043	0	3.3807	0.2556	0.3531	82.1073	2.5467	3.6667	3.9484	1.8556	1.8859	1.9076	1.9508	0.1311	46.739	39.9828	1.5989	3.565	3.1304	0.9944	0.4062	3.5541	0.0292	6.7528	81.5029	0.065	1.8491	5.8386	0.0022	0.7106	3.2627	0.0162	8.8456
10590	0.6025	4.1058	9.851	2.8437	21.4744	22.9575	36.4122	1.7444	0.0085	12.4846	1.9909	0.0838	46.3785	0.8139	0.0826	36.6133	1.5427	0.0097	10.2131	1.3908	2.9553	22.4452	7.0541	17.7757	0.7458	21.7758	15.644	4.203	10.0101	0.3462	23.3692	22.1387	1.7675	0.5952	28.0989	9.4712	2.054	12.2611	0.2442	17.5023	29.5844	0.1883	0.4859	37.5304	0.1494	7.6465	6.7756	0.1373	29.3439
10600	0.0316	4.9345	6.6813	0.1458	25.0506	54.2397	1.7573	7.0866	0.0724	11.5383	0.0714	0.0377	79.261	0.0745	0.101	8.8896	0.0112	0.0153	11.4078	0.1346	0.1051	77.1673	0.8526	1.4166	7.2475	0.9455	0.7231	8.7366	2.8864	0.0245	55.5515	23.6892	0.1958	7.0609	1.6982	0.1571	0.7374	10.8335	0.0765	5.174	73.9839	0.2784	2.555	6.3571	0.0041	1.9562	9.6545	0.0367	4.1916
10610	0.715	3.1362	3.5489	2.2349	16.8787	38.3047	33.8233	1.3331	0.0251	5.499	1.6082	0.2929	56.1882	0.8418	0.3886	34.8511	0.3264	0.0036	4.4289	1.937	1.0343	34.5806	11.5273	11.3108	0.6744	22.9515	11.5553	2.4788	4.5173	0.4042	26.4753	28.6203	2.3235	0.501	27.9107	6.7691	1.6333	5.7178	0.049	15.7639	41.5986	0.0562	0.6074	34.5689	0.0048	3.2906	4.0403	0.0694	24.3005
10620	0.032	2.9412	2.5644	0.2941	31.57	45.9163	2.2052	14.0104	0.4664	5.424	0.1042	0.0093	77.7219	0.0557	0.0031	16.6508	0.031	0	5.2383	0.1785	0.1207	73.3941	1.2878	3.0988	14.2535	1.1197	1.3085	3.3146	2.1982	0.0248	57.8478	19.7658	0.1672	13.629	2.8246	0.2281	0.2239	5.1206	0.193	7.3657	70.0291	0.3859	3.2301	13.4434	0.0083	2.3807	3.1547	0.0021	33.3986
10630	0.4764	3.7048	25.0272	1.5984	20.0812	37.1927	9.8083	2.0853	0.0259	23.2531	5.0893	0.8657	54.8796	2.6709	1.3219	11.3525	0.4517	0.1153	17.2475	10.2798	1.6808	37.7672	14.2627	6.8426	1.976	4.8659	5.0776	4.1178	23.0131	2.0771	18.5414	37.6626	2.6686	1.2562	7.9086	2.7546	0.5104	27.4475	1.2502	6.1367	51.9655	0.7703	0.4669	11.389	0.0635	0.5987	27.9896	0.6198	4.748
10640	2.2511	5.7959	7.7573	3.5228	33.5775	36.6492	9.24	1.2018	0.0044	13.5012	2.0466	0.2565	71.8034	1.0471	0.899	10.2572	0.0542	0.1349	9.6867	3.7051	2.4125	57.6225	6.275	9.852	1.3003	7.2233	1.9227	6.2327	9.1424	0.429	47.6068	25.1434	0.9996	1.1798	8.4923	0.774	2.0919	12.1279	1.5844	10.7487	59.1993	3.8015	1.591	8.8132	0.042	4.5984	10.548	0.6579	9.8221
10650	0.361	3.5572	12.3628	1.5196	16.376	41.022	23.4456	1.3261	0.0295	15.4965	0.7668	0.0177	58.5977	0.3067	0.013	24.1255	0.676	0	11.1879	1.9113	3.1819	39.5725	5.9972	13.3477	1.706	12.048	11.0475	7.5599	8.3378	0.3834	32.9325	24.4933	1.4913	1.5773	19.2393	3.9852	4.3971	11.871	0.013	17.1929	41.7127	0.0118	1.4311	23.3704	0	4.0077	12.0999	0.1734	14.13
10660	0.4912	1.8763	9.5663	2.3278	17.704	51.8852	13.0527	3.0277	0.0688	9.2661	2.6552	0.0125	68.2885	3.618	0.0104	15.9072	0.242	0	10.4936	0.7676	0.6727	61.5521	4.638	5.7269	3.2351	8.6946	4.2195	4.886	6.807	0.2409	39.5718	30.9111	1.4341	2.6354	11.0182	2.4956	0.4265	10.7043	0.803	4.4044	66.2141	1.2985	0.3921	15.6841	0.073	1.3026	10.5301	0.1012	7.5322
10670	8.8365	28.0106	2.3376	8.0496	15.6274	2.5433	33.9451	0.6398	0.0101	38.7245	0.4053	0.055	25.9539	0.1896	0.0767	34.4705	0.1201	0.0043	1.7123	29.9125	7.5599	1.8123	18.3545	6.0535	0.1013	22.1413	12.3523	27.0958	10.2927	1.7963	12.5036	11.667	2.0497	0.3054	28.3073	5.9822	27.3289	11.1553	0.7006	12.7222	13.2607	0.2374	0.317	34.2649	0.013	8.7859	29.8604	0.5384	8.426
10680	3.2379	4.3601	5.1145	7.5501	43.4439	8.6278	17.682	9.7409	0.2428	5.8081	3.0892	3.8151	44.9032	4.9736	9.7452	24.2952	1.2746	2.0958	2.4538	6.2516	4.0071	37.2998	7.4188	14.9033	4.7577	12.871	10.0369	4.827	6.9343	0.9513	43.7565	13.4755	2.3895	7.4975	18.0752	2.0933	0.2651	11.7426	0.7048	7.7483	50.428	1.4456	4.2486	23.1383	0.2787	5.8998	6.4708	0.3419	43.3609
10690	4.2909	7.5693	2.453	5.6461	19.8305	4.788	54.0667	1.3536	0.0019	12.1319	1.4904	0.6911	29.2078	0.6398	0.4177	54.2974	1.1183	0.0057	2.0657	7.4348	4.8129	1.9782	15.387	12.9001	0.2126	50.6483	4.5604	7.6985	5.7452	0.8695	18.1393	9.9823	2.1433	0.5031	43.2486	11.6702	6.4457	7.657	0.2107	17.314	12.8165	0.1348	0.6075	54.7322	0.0816	10.4896	3.6529	0.1709	24.1902
10700	0.5277	7.3297	33.3444	1.7113	19.6627	29.1848	6.6684	1.5207	0.0504	37.8013	2.7414	0.6591	46.7607	2.1624	1.6357	8.026	0.1204	0.0931	37.8933	1.7834	1.5251	36.4065	8.9856	5.1667	1.617	5.2977	1.3247	9.6794	30.3276	1.1945	19.936	28.1069	2.5161	1.0708	5.5516	1.6171	1.3258	39.3417	0.5343	10.0071	40.1214	0.4303	0.5649	7.6527	0.0219	21.9168	19.1678	0.1171	28.6308
10710	22.8437	11.4061	6.2751	19.8979	17.0661	7.4231	13.9325	1.1334	0.0221	28.0631	8.5439	3.9179	32.639	3.2681	8.4802	14.823	0.1505	0.1143	6.1266	25.2747	9.1237	5.2904	19.073	20.0239	0.6119	11.9984	2.4775	8.8044	29.9092	1.8114	14.6709	27.0822	2.6341	0.4112	14.2855	0.3912	6.4897	33.4535	0.5818	15.6243	27.5913	1.1716	3.6772	11.4006	0.01	26.5004	13.6835	0.341	27.2864
10720	0.0492	0.2212	10.3501	0.3246	3.1636	66.5639	3.5569	10.0209	5.7496	10.4905	0.0911	0.0389	69.9419	0.0614	0.0492	19.2092	0.1137	0.0041	5.1095	4.9047	0.6063	49.3206	18.3949	2.337	15.1115	2.8892	1.3263	9.453	1.145	0.0225	67.95	2.0072	0.0952	16.4173	2.4867	0.423	0.0932	8.2138	2.3135	1.8167	58.7951	9.4407	1.1962	17.373	0.7578	7.4364	3.1698	0.0143	50.9274
10730	0.3715	1.4156	0.6055	1.2912	35.0874	29.5768	25.1976	6.3366	0.1178	1.427	0.6595	0.306	62.9585	1.8575	1.139	30.5822	0.7282	0.342	1.247	0.4893	0.6562	54.3289	3.2437	8.3825	3.0111	15.5889	13.0524	1.0523	1.1979	0.1424	49.0389	15.8087	1.108	3.3188	23.6331	4.7	0.1702	2.1454	0.0769	7.7982	57.9801	0.1767	1.2961	30.2827	0.0736	0.7053	1.553	0.1342	23.3799
10740	0.3734	3.07	1.1062	1.4555	39.0861	17.5142	34.7832	2.6079	0.0035	3.8086	0.6638	0.0772	57.7299	0.2535	0.0715	33.6559	3.7316	0.0081	1.7677	1.5822	1.1996	16.3046	23.1075	18.6429	0.6499	20.9223	15.8231	3.3949	0.9645	0.1901	47.2348	7.4643	3.3559	0.7629	27.0587	9.5739	3.1344	1.3598	0.0553	47.4976	10.0561	0.5013	1.0913	36.2488	0.0553	2.5099	1.9556	0.0841	33.3134
10750	0.038	0.7908	3.8772	0.0883	13.6196	76.3172	1.3136	3.8956	0.0596	4.4718	0.1818	0.0524	89.7941	0.1448	0.0863	5.2483	0.0134	0.0072	4.4071	0.1099	0.189	87.1451	1.3907	1.4893	3.9737	0.5731	0.722	0.5289	3.9716	0.2054	16.2676	70.9402	2.8174	2.1579	2.5748	0.5361	0.873	3.8176	0.0154	25.6257	64.378	0.0216	3.5054	1.7583	0.0051	0.1643	4.3393	0.2023	1.4524
10760	2.394	6.8142	5.2065	7.255	26.5969	3.5059	47.3285	0.8896	0.0094	1.0743	3.6519	9.6885	26.6204	2.2212	8.5153	24.5883	23.5151	0.1251	0.3893	4.9588	9.0666	1.4882	11.8915	23.9771	0.0877	28.5523	19.5885	0.5436	10.9461	2.9249	18.7544	14.621	3.9819	0.2735	34.3181	13.6365	0.6511	12.162	1.6015	17.9285	18.2021	1.2263	0.6429	47.5318	0.0538	0.7458	12.5571	1.1117	13.7608
10780	2.2022	5.4472	0.5977	5.9807	25.0409	4.7206	53.7043	2.2884	0.0179	3.6417	4.4781	0.1274	33.5057	2.0408	0.1956	54.7507	1.2187	0.0413	1.2797	3.3437	3.6237	5.8981	11.4588	18.3853	0.542	36.6446	18.824	1.967	5.4366	0.8435	20.1509	13.4567	2.1341	0.9638	46.6228	8.4246	2.021	6.1777	0.0485	20.9808	14.7004	0.061	2.1215	53.8174	0.0718	3.0512	4.8621	0.3338	16.6874
10790	1.9687	7.0186	8.4566	6.6202	31.8437	19.7517	22.815	1.4983	0.0272	13.18	2.8008	1.4629	44.1791	9.7694	4.2667	23.6178	0.4718	0.2515	8.8959	4.0911	4.4568	23.8136	15.1483	19.2532	0.9857	19.7755	3.5798	5.6329	10.4568	1.3542	21.4301	31.2702	5.5149	0.7872	18.6633	4.8905	2.3956	14.2963	0.7519	12.9048	44.2131	1.0973	0.62	23.6558	0.0653	4.3195	12.609	0.5153	14.7227
10800	0.3019	3.0125	1.2668	1.7673	34.5677	28.381	26.9857	3.6875	0.0295	3.9037	0.5663	0.1114	64.2146	0.2724	0.2295	30.6284	0.0564	0.0174	2.6356	0.9796	0.9662	43.4695	5.7029	15.5441	1.6694	19.646	9.3869	1.9753	2.4491	0.157	40.2373	23.3932	1.0855	2.5979	23.2188	4.8859	0.8052	3.6863	0.0899	16.9074	47.5635	0.2456	1.8827	28.8154	0.004	1.2762	3.2421	0.0631	16.8739
10810	1.8311	3.13	16.2045	4.674	15.8594	47.8888	8.1983	2.1492	0.0647	18.2166	2.5907	0.3582	64.5392	1.9669	1.9162	10.0443	0.0604	0.3075	15.5903	3.0179	2.5572	46.2546	8.3735	13.7941	2.0328	6.1427	2.2367	8.002	12.2592	0.9042	38.333	27.7902	2.2992	1.5926	7.9552	0.8643	2.349	17.8864	0.9301	14.6723	52.2891	1.4609	3.6373	6.7232	0.0518	3.7668	17.0588	0.3399	13.9991
10820	1.3125	3.312	2.1142	8.8082	21.774	11.1472	49.3433	2.187	0.0016	5.2452	1.4612	0.0323	41.3851	0.3104	0.0339	50.9548	0.5722	0.0048	3.4623	2.1611	1.1153	25.4353	10.4328	5.8614	0.59	32.4958	18.4462	2.4942	3.9762	0.2683	24.2625	16.1338	1.3336	0.5625	43.1695	7.7993	0.3895	6.1536	0.1956	2.6219	38.6775	0.43	0.2861	51.013	0.2328	1.5663	5.1078	0.0647	11.991
10830	0.8105	2.1917	1.8358	1.978	27.5925	33.3349	29.933	2.2895	0.0341	4.2628	0.5081	0.0671	62.6276	0.2012	0.0762	32.2435	0.0102	0.0034	2.2405	1.2027	1.3948	41.7627	6.5184	14.6238	2.1552	21.9731	8.1288	3.2681	1.4277	0.1421	55.867	6.2467	0.7912	2.3053	27.1941	2.7577	1.4573	3.2965	0.0841	17.1441	45.0856	0.6753	1.1879	31.0669	0.0023	2.7418	1.9984	0.0978	41.7775
10840	0.0263	2.9593	7.452	0.1751	37.479	43.1632	6.4802	2.2638	0.001	10.3801	0.0537	0.004	80.804	0.0121	0.001	8.745	0	0	10.2151	0.08	0.1427	78.5162	0.742	1.5591	2.2101	3.8317	2.7031	3.7022	5.3345	1.4011	34.393	36.5505	9.8736	1.639	5.3091	1.7969	0.7795	9.6269	0.0314	9.9919	70.7079	0.1174	1.2887	7.4523	0.004	0.244	9.889	0.3047	1.9165
10850	0.072	6.7522	37.8642	0.3855	11.4416	38.0816	2.9581	2.4103	0.0345	43.3707	1.2974	0.0203	49.229	0.6553	0.0243	5.336	0.067	0	44.3354	0.2272	0.1258	48.6618	0.701	0.5458	2.6041	2.1405	0.6584	36.444	7.9441	0.3003	43.0009	6.6095	0.2983	2.5483	2.7187	0.1359	0.1927	39.4579	5.0377	0.699	45.9714	3.2383	0.1917	5.1443	0.067	0.3236	43.9418	0.423	1.1525
10860	0.9776	12.5859	1.1358	1.7806	61.9003	11.1289	6.7076	3.775	0.0083	13.9874	0.6152	0.0968	74.0243	0.3979	0.3873	10.4486	0.0272	0.0153	11.8065	1.6141	1.2788	54.5747	7.1889	13.0459	3.2093	4.3452	2.9366	3.1716	9.76	1.7677	26.4999	39.6953	8.6144	1.8243	7.0667	1.6	1.3166	13.3084	0.0744	15.6508	59.0312	0.1275	1.1418	9.3434	0.0059	5.9818	8.4732	0.2444	28.8242
10870	0.4308	2.4299	1.1357	1.0147	40.2636	9.4228	38.8834	6.3675	0.0516	0.8331	3.0761	0.0872	49.8039	0.6854	0.2118	44.9073	0.3542	0.0409	0.3863	1.6893	1.9208	4.3758	11.8065	34.5188	0.7441	25.7478	18.8106	0.5839	2.9604	0.4522	34.8802	13.2859	2.5351	1.6306	34.6253	9.0466	0.664	3.1188	0.2136	38.5706	12.0219	0.1086	2.0062	43.2803	0.016	0.7601	3.1757	0.0605	26.3154
10880	0.4363	2.1577	0.6839	1.0424	28.7564	42.8766	18.8094	5.1937	0.0436	1.659	1.5151	0.1038	71.6214	0.6709	0.3832	23.9604	0.0483	0.0377	1.047	1.2946	0.9362	53.6203	5.002	14.0533	1.4644	11.8134	10.7687	1.2262	1.8005	0.2511	56.9127	14.7023	1.0601	1.5116	18.3167	4.2187	0.4775	2.739	0.0613	14.9849	57.4243	0.2665	0.4929	23.5477	0.0059	1.6448	1.5918	0.0413	55.2216
10890	0.427	2.0342	5.4132	1.1878	9.5278	14.8672	66.0387	0.5017	0.0025	5.4418	2.3381	0.0946	24.5149	0.9674	0.1008	63.4387	3.1012	0.0025	5.7256	1.123	1.0259	20.9877	1.8875	2.708	0.5279	34.7571	31.2575	0.8615	6.0717	0.9412	4.7175	18.962	1.9037	0.1955	51.4633	14.8836	0.437	7.1785	0.2589	3.161	22.1282	0.2938	0.1469	66.0608	0.3349	1.6969	6.1153	0.0622	9.9678
10900	2.3089	4.371	1.2923	3.5994	30.0323	3.3027	51.3599	3.7239	0.0096	3.1839	4.3441	0.4442	35.4688	0.9899	0.4748	54.901	0.1704	0.023	0.9898	3.4576	3.5246	2.4431	10.117	24.3734	0.1761	36.4641	18.4541	1.5661	5.6286	0.7773	25.6188	9.9598	1.3556	0.3714	48.1208	6.6015	2.3262	5.5368	0.1091	26.6614	9.6785	0.5935	1.5316	53.4977	0.0651	2.6765	5.1654	0.1302	25.6313
10910	0.0861	3.4211	4.6433	0.539	25.5332	50.9162	12.787	2.0662	0.0079	7.2551	0.8781	0.0172	76.6638	0.2887	0.0358	14.8348	0.0238	0.0026	6.8949	0.5655	0.69	69.798	3.3269	3.8633	1.3271	6.336	7.1982	0.592	6.3123	1.2462	10.4003	56.5533	10.0347	0.7138	9.7876	4.3598	0.3364	7.6843	0.1298	6.0142	70.2748	0.6993	0.5178	14.301	0.0424	2.523	5.593	0.0344	22.9614
10920	0.6459	2.1312	0.88	4.7205	32.6488	1.3165	50.8713	6.7859	0	1.6226	1.9464	0.088	38.0919	0.4259	0.169	57.6087	0.044	0.0035	0.1496	1.6103	1.8972	1.4819	18.2302	18.9747	0.2041	33.4646	23.9875	0.9679	2.3126	0.3766	23.7417	13.9166	1.0278	0.6071	48.5936	8.456	1.2812	2.1999	0.176	27.7061	9.4829	1.4978	1.246	55.9385	0.4717	1.0225	2.5536	0.081	18.4642
10930	0.3377	0.7684	0.6435	0.9001	15.114	13.8719	62.1934	6.1645	0.0066	0.5531	1.0463	0.1502	28.6168	0.7951	0.4746	68.312	0.0359	0.016	0.1329	0.803	0.8136	6.3828	6.8601	16.6436	0.2047	49.9295	18.2297	0.3164	1.1673	0.2659	26.7303	2.7507	0.4055	0.2965	58.2161	9.8514	0.4068	1.2949	0.0479	23.4106	6.1063	0.3696	1.1287	67.202	0.0332	0.4361	1.1939	0.1197	21.802
10940	0.4525	1.8348	0.751	1.5591	33.2171	9.1513	44.5027	8.5239	0.0076	1.2035	1.6275	0.2072	42.0956	1.0363	0.7948	52.9096	0.0703	0.0551	0.54	1.1142	1.3842	16.3807	15.5917	11.9542	1.1769	26.8978	24.9604	0.7415	1.8918	0.405	31.6025	9.003	3.3219	1.4564	40.5919	10.986	0.5723	2.3671	0.0989	15.4376	26.791	1.698	2.4432	50.5177	0.0742	0.9012	2.0382	0.0989	30.5996
10950	0.2908	1.6389	0.9893	0.9876	36.9496	27.673	28.5834	2.87	0.0174	1.642	1.2264	0.0506	65.1577	0.3635	0.0885	31.296	0.1707	0.0047	1.1157	0.9561	0.8471	38.8178	13.4686	13.3233	0.9451	17.8423	12.684	0.7665	1.9296	0.2228	37.8459	25.6999	2.0638	1.0525	24.6569	5.762	0.757	2.1288	0.0332	30.3085	34.6907	0.61	1.3196	30.037	0.1154	0.3919	2.448	0.079	14.7518
10960	0.4259	2.9781	0.4211	1.9028	77.3598	6.3468	7.5426	3.0071	0.0157	3.2942	0.3584	0.1726	83.9198	0.759	0.9304	10.4776	0.0459	0.0422	2.1177	0.9195	0.788	66.1321	8.664	10.8131	2.0815	4.595	3.8891	2.6957	0.9472	0.1822	76.8154	6.7125	2.0815	2.2203	6.8331	1.512	1.0039	2.4942	0.327	18.3444	64.0985	3.1662	1.454	9.0514	0.0603	2.2251	1.5639	0.0362	49.0334
10970	0.1348	1.7669	2.0414	0.5547	15.5508	55.8634	20.2705	3.7513	0.0662	2.9934	0.9296	0.0201	71.4106	0.382	0.1762	24.0206	0.0497	0.0177	2.609	0.5511	0.7829	62.1175	2.4338	7.4174	1.6759	14.5519	7.8602	1.6214	2.162	0.1597	40.6021	30.742	0.6244	1.5197	19.023	3.5456	0.427	3.2619	0.2543	8.8957	60.6062	2.467	0.5535	23.4872	0.0473	2.5582	1.3388	0.0461	61.1194
10980	0.8748	3.0278	26.8041	1.3885	11.865	49.4863	4.8596	1.6883	0.0056	29.1189	0.7956	0.7923	61.4671	0.6251	0.6474	6.5022	0.0245	0.0267	27.3538	1.7595	1.5935	48.7848	8.0578	5.8971	0.4413	4.3894	1.7228	4.551	23.1182	3.0377	18.0256	40.6278	4.0863	0.2986	5.3243	0.9305	1.4776	25.1674	4.0618	10.0168	45.7739	6.949	0.2195	6.3072	0.0267	14.2825	16.2181	0.2062	39.6751
10990	0.5316	2.5639	1.4921	1.2135	28.244	49.4331	10.8294	5.6912	0.0012	3.1272	1.0876	0.3727	78.1781	0.3459	0.3666	16.473	0.0293	0.0196	2.1618	0.9898	1.4359	53.6419	7.0907	18.1581	0.3116	9.3485	6.8617	1.3112	2.6543	0.622	38.0417	30.1225	10.7264	0.446	14.464	1.6119	0.9752	3.2665	0.3458	22.8583	50.8641	5.1683	0.4864	15.9952	0.0403	2.009	2.4221	0.1564	48.9979
11000	0.5081	1.635	0.4191	2.111	28.4484	4.3847	57.8314	4.6592	0.0031	1.1913	1.2159	0.1551	34.1734	0.3147	0.456	62.397	0.0537	0.043	0.3684	1.2911	0.9027	2.0926	17.1013	15.7503	0.1858	38.3532	23.9548	0.6678	1.5198	0.3746	20.1319	10.4367	4.3755	0.304	47.7914	14.3984	0.8428	1.615	0.1044	23.9931	8.4439	2.5071	0.6663	61.7307	0.0967	0.7983	1.7393	0.0246	14.7385
11010	0.2855	1.4523	0.5765	1.2009	19.9395	3.1628	70.5969	2.7761	0.0096	0.7049	1.4235	0.1858	23.2708	0.5123	0.5192	73.311	0.0246	0.0478	0.2199	0.9303	1.1639	1.2569	9.8955	13.1499	0.1134	42.8202	30.4498	0.4604	1.4727	0.3812	14.8239	6.6342	2.8446	0.3129	51.8903	21.1799	0.5246	1.6803	0.1093	17.9713	4.708	1.6231	0.6571	72.6444	0.082	0.5929	1.5929	0.1284	10.8054
11020	0.7867	1.595	0.6901	2.6289	27.6397	7.7403	55.4849	3.4331	0.0013	1.9199	0.8874	0.2645	37.0479	0.478	0.482	58.888	0.0255	0.0067	0.4404	1.6514	0.9801	3.7245	17.4062	16.8772	0.2202	42.4737	16.2264	0.9143	1.9225	0.235	23.9793	12.4086	1.6206	0.3169	48.0821	10.5208	1.5641	1.4419	0.0658	28.8067	7.9955	1.2057	0.6981	58.1255	0.0967	1.2607	1.7333	0.0779	19.0805
11030	0.5158	2.1237	0.5306	1.7195	29.4259	7.3226	54.0716	4.2837	0.0067	1.1968	1.8859	0.0873	37.7976	0.5145	0.1558	58.2908	0.0685	0.0027	0.3237	1.7073	1.1391	5.2619	15.5035	17.7026	0.2955	40.1595	17.907	0.6837	2.2191	0.2673	27.0271	10.618	0.8221	0.6018	50.7185	7.0425	1.0504	2.0659	0.0537	31.774	5.5668	1.1271	1.1377	57.1611	0.0631	1.1149	2.0055	0.0497	21.0233
11040	0.5778	1.9768	0.682	1.2817	49.0632	4.7236	38.2339	3.4536	0.0073	1.5223	1.3522	0.3622	54.1677	0.4957	0.4062	41.6394	0.0352	0.0191	0.4414	1.5252	1.27	7.7766	25.9577	21.3354	0.5324	25.1966	15.9647	0.8535	2.0121	0.371	32.6466	19.5908	2.8316	1.3345	33.4423	6.9175	0.9415	2.2042	0.0909	41.1454	12.8224	1.1028	1.9887	39.6133	0.0909	1.1351	1.9872	0.1144	22.9588
11050	1.7804	4.8349	1.0324	6.9042	49.6788	4.2498	29.4695	2.0456	0.0044	5.7531	1.7108	0.1837	59.869	0.4918	0.4711	31.3413	0.1303	0.0489	0.871	2.6558	4.1208	4.4854	21.882	34.4644	1.1539	15.033	15.3337	2.6811	3.343	1.6235	32.5571	17.1043	11.1709	2.8722	20.9528	7.6952	2.9447	4.4007	0.3022	40.5141	18.6483	1.6694	3.4202	28.0101	0.0904	3.5283	3.8423	0.277	28.1821
11060	0.1793	4.3487	2.189	1.0966	39.2842	44.9549	6.1161	1.8064	0.0249	5.4402	1.0178	0.2591	83.1685	0.9069	1.2603	7.7991	0.0705	0.0777	5.0764	0.7379	0.9027	70.7522	5.0899	9.4936	1.3328	3.2979	3.3165	3.4408	3.098	0.1783	52.0417	32.6731	0.6208	1.4862	5.658	0.8032	1.1152	5.5842	0.0176	19.921	65.3297	0.085	1.4012	6.5388	0.0073	1.225	5.464	0.028	17.2098
11070	1.0909	2.8375	3.6094	17.7476	35.0663	5.6179	28.5647	5.1649	0.3008	0.2939	7.0333	0.2107	2.4535	54.306	1.6717	23.8706	9.8568	0.3036	0.0236	2.7944	4.7198	0.0735	22.5316	35.8261	0.0347	16.3315	17.6649	0.0291	5.9632	1.5455	0.8552	45.2385	12.3375	0.0832	24.9203	9.0275	0.1705	7.3146	0.0527	1.9683	56.3353	0.1275	0.3327	33.5861	0.1123	0.1192	7.2037	0.2149	0.5156
11080	0.1411	1.3853	1.3118	0.6785	32.8463	48.3932	10.9726	4.2528	0.0184	2.0443	0.7276	0.0663	81.2531	0.4356	0.2294	15.1885	0.0331	0.0221	1.7571	0.4651	0.616	66.6471	4.4073	10.8637	2.3891	5.6395	7.2151	0.9951	1.6246	0.2184	52.9724	26.758	2.1877	2.2995	8.7685	4.1757	0.389	2.4247	0.0245	17.7974	63.9564	0.1644	1.3399	13.878	0.0258	1.2786	1.5363	0.0233	55.1749
11090	1.0847	3.0538	0.3237	5.1483	21.9749	0.433	27.3043	40.6619	0.0154	3.8988	0.5115	0.0519	26.966	0.4358	0.1541	67.7787	0.1752	0.028	3.2569	0.831	0.3742	23.5636	2.3332	1.6592	46.6507	15.4241	5.907	3.3662	1.0175	0.0785	24.4601	2.8589	0.2368	48.5631	18.8822	0.5367	0.6923	3.7432	0.0266	5.635	21.6617	0.2593	12.3597	55.4582	0.164	3.8007	0.6447	0.0168	24.267
11100	0.0973	2.311	1.0562	0.4049	50.3761	13.9549	26.5133	5.272	0.0143	1.2067	2.237	0.0208	63.9249	0.741	0.0701	31.7179	0.0714	0.0104	0.9615	1.3105	1.1925	45.9796	7.9805	10.7757	4.2275	13.9372	13.6349	0.9303	2.097	0.4373	57.2411	6.7078	0.7864	4.2936	19.6018	7.9047	0.3439	3.0415	0.0792	27.3078	37.0116	0.4165	2.1086	29.6599	0.0311	0.8849	2.5316	0.048	46.7037
11110	9.1079	22.2693	8.7128	17.6138	21.73	16.0333	3.0983	1.3931	0.0416	29.0693	8.7962	2.2249	49.7827	2.142	3.4519	4.4082	0.0832	0.0416	20.9184	13.5575	5.6143	33.459	12.7681	9.1498	0.9149	2.2457	1.3724	11.2289	24.723	4.1381	23.7485	27.3654	4.2631	1.518	2.6199	0.3951	6.1757	32.5213	1.3932	9.6488	43.0455	2.6825	0.9149	3.5557	0.0624	25.9713	13.3703	0.7486	23.4982
11120	0.0866	3.6756	1.8867	0.1889	52.8036	31.3234	3.6399	6.389	0.0063	5.5738	0.0741	0.001	84.2752	0.0313	0.0094	9.9632	0.071	0.001	4.9988	0.382	0.2682	75.8748	5.0903	3.3508	5.3421	2.6194	2.0736	3.0556	2.4202	0.1732	47.7685	34.6117	1.9357	4.9319	3.8687	1.2345	0.4926	3.8258	1.3306	7.767	59.7429	16.806	1.0874	8.3529	0.5948	1.4005	4.237	0.0115	14.2796
11130	1.4615	4.6175	0.6773	3.9958	46.078	1.1482	37.5036	4.518	0	5.2633	1.4202	0.0728	50.6855	0.3836	0.1529	41.9464	0.0388	0.0364	0.9007	2.5006	3.3551	11.6864	15.0559	24.4798	0.8521	14.4377	26.7318	2.94	3.1682	0.6482	37.4673	10.8853	2.8694	1.4955	31.3566	9.1695	4.1563	2.5273	0.0728	43.3663	7.3216	0.5341	2.2821	39.6813	0.0583	2.9813	3.6829	0.0923	27.8565
11140	0.8769	5.1296	2.5892	2.0753	43.9725	18.0108	11.7879	15.149	0.4089	4.2293	4.1359	0.2304	62.9987	0.9856	0.0745	27.1435	0.1985	0.0035	2.0467	3.8677	2.6813	26.7481	8.5832	28.7275	10.0491	9.593	7.7035	3.07	4.7209	0.8047	54.6271	8.1258	1.3059	9.5493	15.3786	2.4177	2.4083	6.0385	0.1489	36.0013	28.0327	0.0248	4.0095	23.3349	0.0012	3.7542	4.7717	0.0697	46.2626
11150	0.3256	1.3272	0.8884	0.6182	34.0151	43.0019	13.4118	6.3988	0.013	1.5537	0.9179	0.0696	76.9664	0.4707	0.1982	19.7468	0.0472	0.0295	1.4016	0.5073	0.6324	68.6355	5.5162	3.4836	4.8653	8.9945	5.9637	0.6382	1.6293	0.2737	34.8129	37.6908	5.1315	4.6847	11.7542	3.3846	0.3504	2.1566	0.0342	7.8886	69.361	0.3858	0.7432	19.0083	0.072	0.492	1.9891	0.0602	8.4017
11160	0.1304	7.0794	3.7622	0.3309	50.9939	29.9761	3.2986	4.4241	0.0044	10.7989	0.1666	0.0066	81.2494	0.0438	0.0077	7.7161	0.011	0	10.3046	0.446	0.2214	76.8354	2.5018	1.9637	4.8142	1.4301	1.4827	1.5803	7.3687	2.023	20.7548	49.4356	11.1105	2.9063	3.9507	0.8701	0.3288	8.5567	2.0866	3.8858	67.2766	10.1385	0.4756	6.7255	0.526	4.5534	6.4066	0.0121	16.2795
11170	0.0521	4.1875	4.4883	0.1892	38.5054	44.6393	2.3265	5.5947	0.017	8.4611	0.22	0.0468	83.0862	0.1892	0.0585	7.9074	0.017	0.0138	8.1965	0.3252	0.2062	79.9485	1.9281	1.4572	6.0305	0.9565	0.9512	2.0916	5.4078	1.2286	21.4634	49.9622	11.9083	3.4541	3.9251	0.559	0.5601	7.9999	0.1679	5.171	77.1128	1.0501	1.168	6.7394	0.0308	0.6781	8.0286	0.0213	5.5047
11180	0.2786	2.5953	0.7646	1.7645	64.2605	7.5517	15.8732	6.8513	0.0604	2.9699	0.6314	0.0371	73.3993	0.1331	0.0449	22.7595	0.0201	0.0046	0.5958	1.3	1.7426	19.4673	21.1419	32.9681	5.6225	6.172	10.9897	1.3232	1.837	0.4782	50.137	18.9395	4.5008	4.6243	15.8942	2.2657	1.413	2.0816	0.1439	48.8957	24.2219	0.4597	1.6699	20.9317	0.1826	1.2273	2.3416	0.0696	38.1065
11190	0.1656	2.1323	0.6583	0.4338	53.9236	20.6426	19.2149	2.8152	0.0137	1.3741	1.4808	0.1013	74.2097	0.5501	0.2409	21.9748	0.0397	0.0287	1.162	0.8869	0.9074	63.9386	3.6882	7.3737	1.964	9.0918	10.9874	0.6378	1.9475	0.3709	37.9823	33.0633	3.9552	1.7273	14.6262	5.6895	0.2039	2.6593	0.0931	8.1675	66.1269	0.7062	0.5009	21.5245	0.0178	1.2783	1.6465	0.0315	67.7692
11200	0.1132	2.0253	0.9335	0.4248	48.8661	24.7574	19.3001	3.5492	0.0304	2.1154	0.9068	0.0499	73.6199	0.3067	0.1217	22.8371	0.0377	0.0049	1.6882	0.6147	0.7692	62.7187	3.8776	7.4521	2.4671	9.7285	10.684	0.7084	1.9741	0.3895	30.9689	37.9081	5.1714	1.9462	14.4811	6.4522	0.2751	2.6631	0.1339	8.0971	65.2368	0.7144	0.6426	22.2005	0.0365	1.6005	1.4423	0.0292	63.5463
11210	0.2817	1.6409	2.6909	0.9787	21.4943	45.5353	24.5523	2.8156	0.0102	3.8788	0.6607	0.0741	67.6761	0.2222	0.1104	27.3009	0.0697	0.0073	2.7156	0.7174	1.1806	41.4847	7.4463	19.0775	0.7188	12.981	13.6781	1.3651	2.9566	0.2919	32.2402	33.9403	1.8282	0.7682	19.9016	6.7078	0.9875	3.5898	0.0363	24.0858	43.7979	0.1249	0.6419	26.72	0.016	1.6076	2.9668	0.0392	21.8728
11220	0.3966	2.79	0.769	0.9582	42.5668	17.5461	29.8906	5.0304	0.0523	2.0814	1.711	0.1631	59.7727	0.9341	0.3644	34.8224	0.1208	0.0302	1.4272	1.246	1.2823	40.1974	9.9849	10.8888	4.1346	15.4173	15.4214	0.2536	2.2001	1.5017	13.9148	17.302	29.8548	0.8656	21.6851	12.4223	0.4851	3.3939	0.0765	15.8531	44.9543	0.2637	0.8877	34.0655	0.0201	1.4151	2.4719	0.0684	12.2175
11230	0.3987	3.5867	2.5554	1.2618	26.5796	5.4123	55.3233	4.8768	0.0053	0.7248	5.5026	0.3137	31.5913	1.3895	0.2729	60.067	0.1187	0.0195	0.1152	2.6635	3.7622	3.9538	9.1322	20.1677	0.3526	26.9643	32.8885	0.2481	5.1675	1.1253	23.7724	6.9719	2.5094	0.778	42.7662	16.6613	0.6787	5.6016	0.2605	28.2933	4.567	0.3934	1.3858	58.5219	0.2977	0.4944	5.8763	0.1701	18.5497
11240	1.2073	14.942	38.0739	1.5402	10.6693	24.1422	8.7501	0.6612	0.0137	53.4846	0.7068	0.0319	36.0588	0.1881	0.1049	9.4157	0.0057	0.0034	38.4484	10.6287	5.1462	22.4865	6.7081	7.1573	0.4013	6.3969	2.6267	22.6278	29.9173	1.6782	22.1764	13.594	0.5814	0.4002	7.1379	1.8868	10.1442	36.2811	7.798	12.1507	21.3726	2.8285	0.301	9.1011	0.0228	30.4247	23.6949	0.1037	10.8248
11250	2.4352	13.7039	1.1546	7.5056	30.3231	19.1641	21.5079	4.1971	0.0086	6.2298	10.9382	0.126	55.826	0.9656	0.2013	25.6884	0.0136	0.0111	1.3163	9.9664	6.0112	19.019	19.65	18.3238	0.4606	15.2997	9.9528	2.1856	12.2475	2.8611	43.5383	11.2238	2.2301	1.0422	20.7188	3.9526	1.2694	15.5109	0.5137	27.1925	26.8628	2.9377	1.4658	24.1288	0.1185	2.3437	14.9083	0.042	27.7901
11260	0.808	2.1127	0.9958	2.7326	30.982	3.2392	51.7594	7.3601	0.0102	1.191	2.1781	0.5474	34.1284	1.0497	1.7747	58.9574	0.0815	0.0917	0.2228	1.7835	1.9102	2.1809	15.3652	19.4067	3.5933	34.0009	21.5365	0.5009	2.7721	0.6435	28.7235	6.0417	2.1882	4.6825	40.3143	14.1333	0.7586	3.0342	0.1238	29.7943	6.764	0.3945	3.5787	55.3204	0.2315	0.693	3.0313	0.1922	18.9073
11270	0.5365	3.6222	5.2597	3.8305	29.9196	29.6663	26.5052	0.6584	0.0016	8.4065	0.9509	0.061	62.7203	0.5255	0.1705	27.1386	0.0235	0.0031	5.3301	2.235	1.8533	33.3184	15.372	14.726	0.4989	21.9117	4.7546	3.5347	5.1299	0.7539	27.1246	32.3643	3.9275	0.4974	22.7985	3.8693	2.8543	6.267	0.2972	20.8275	41.0466	1.5422	0.7366	26.416	0.0125	3.1577	6.1512	0.1095	25.7982
11280	1.0066	4.4261	1.3566	3.548	53.1057	21.6844	13.6541	1.2153	0.0032	4.2672	1.4015	1.1206	76.3522	0.8798	1.1061	14.8148	0.0289	0.0289	2.4948	1.7371	2.5574	45.9038	13.3378	19.0965	0.6807	8.0704	6.1215	1.8317	4.049	0.9086	29.1312	39.4156	9.7912	0.4672	9.6231	4.7824	1.3116	4.8596	0.6181	22.2302	46.6262	9.4816	0.4351	14.3653	0.0722	1.8623	4.6365	0.2906	22.5337
11290	1.0827	5.4989	0.7107	2.1407	57.2015	6.0098	25.4256	1.9265	0.0035	5.4376	1.4002	0.4544	62.5597	1.2125	1.5809	27.174	0.0684	0.1123	3.5075	1.0686	2.7162	20.2449	8.0292	37.0789	0.8335	8.7293	17.792	2.4021	4.1794	0.7106	40.0907	21.5059	3.7568	0.8615	18.7881	7.7048	2.0038	5.1867	0.1018	40.3039	24.4929	0.5562	1.3423	25.9966	0.0158	1.7301	5.3604	0.2018	31.9922
11300	0.1471	2.0613	0.488	0.5403	61.1895	23.9618	7.7957	3.8017	0.0145	1.8217	0.8168	0.0579	84.8624	0.5838	0.2451	11.5052	0.068	0.039	1.3816	0.6217	0.693	65.7217	8.6702	11.2996	2.7153	4.322	4.5749	1.1521	1.3426	0.2017	55.9875	27.1214	2.5826	2.5192	7.7326	1.3604	1.1889	1.4874	0.0201	63.8377	21.61	0.244	2.8892	8.7005	0.0223	1.1097	1.5699	0.0167	21.788
11310	0.107	4.3879	0.1507	0.8375	70.2468	1.8548	8.754	13.6582	0.0031	4.444	0.1392	0.0623	72.8123	0.0811	0.0457	22.3779	0.0374	0	4.2019	0.2088	0.2348	68.8045	2.0107	2.1239	16.8034	3.3572	2.2547	2.8979	1.6853	0.0623	49.3044	22.8721	0.7627	11.3975	9.6856	1.3321	0.2598	3.9712	0.4146	4.3539	66.7564	1.8288	1.1066	21.2485	0.0603	4.2206	0.4042	0.0208	68.8107
11320	0.5422	1.4443	1.13	1.4018	15.1943	10.6085	68.4319	1.2423	0.0046	2.4772	0.6181	0.0213	27.0929	0.0744	0.038	69.6705	0.0061	0.0015	1.3442	1.0465	0.726	13.1417	7.3583	6.7053	0.2855	55.6273	13.7652	1.6039	1.3821	0.1306	20.4286	6.4228	0.3539	0.2901	62.2404	7.1476	0.8141	2.2114	0.0911	12.6344	13.1554	1.4155	0.8445	68.5921	0.2415	1.3745	1.7208	0.0213	14.0013
11330	0.1308	2.9165	3.6365	0.4402	25.2298	55.2987	10.8414	1.489	0.0171	6.0685	0.5801	0.0353	79.9551	0.9192	0.0944	12.2245	0.1206	0.0023	5.3439	0.9043	0.4357	67.6036	7.7581	5.607	0.8713	8.3935	3.0826	0.8679	4.964	0.852	13.9271	56.3123	10.7294	0.372	10.0281	1.9474	0.7439	5.7499	0.19	12.5148	67.5667	0.8873	0.4812	11.8411	0.025	1.5675	5.088	0.0284	12.1525
11340	0.0051	2.1055	14.4387	0.0359	9.5951	67.4181	2.1988	4.0611	0.1416	6.2805	10.0328	0.236	59.0481	17.9867	0.0144	6.379	0.0226	0	11.6765	4.7055	0.1672	70.7547	6.0277	0.2668	4.213	1.0066	1.182	0.6865	15.0255	0.8373	11.5542	63.4193	2.0757	1.5679	4.4684	0.3653	0.0277	15.6648	0.8568	0.5366	72.5738	3.9388	0.0934	6.2733	0.0349	5.237	11.3113	0.001	9.1037
11350	0.7028	1.2792	0.6436	1.4334	37.5378	3.3248	47.9045	7.166	0.0079	0.6436	1.5181	0.4639	39.6122	1.915	0.77	50.4165	4.5581	0.1027	0.1204	0.7068	1.7985	1.8045	13.1863	27.3063	0.381	22.2074	32.4889	0.3198	1.8242	0.4817	25.1952	12.1876	4.9139	1.8734	38.7301	14.4742	0.9772	1.6149	0.0336	32.4592	8.6809	1.1569	1.455	53.4328	0.1895	0.4106	2.1064	0.1086	16.1339
11360	0.0684	1.2085	2.9758	0.7168	15.759	53.2704	23.6235	2.3509	0.0267	3.1742	0.9753	0.1032	68.5236	0.8606	0.3619	25.8714	0.0835	0.0464	2.9272	0.5555	0.7701	57.5808	5.2029	6.9623	1.4288	18.1719	6.4006	1.2421	2.759	0.2517	31.9306	36.0131	1.8023	1.1702	21.8587	2.9724	0.4094	3.7958	0.0475	14.5126	55.1557	0.0777	0.9266	25.0526	0.022	0.5775	3.5766	0.0986	9.2088
11370	0.5832	12.7597	0.1527	1.5017	62.3119	0.7283	13.6728	8.1844	0.1051	13.0402	0.4192	0.0363	64.2672	0.2227	0.0526	21.8817	0.0763	0.0038	11.163	1.3979	0.9348	53.3439	5.705	5.4936	10.1693	8.774	3.0185	11.9602	1.3578	0.1777	60.7408	3.2774	0.5243	10.9615	9.6287	1.3716	11.9301	1.5293	0.0363	61.9534	2.5528	0.0363	11.1455	10.8076	0.0088	5.798	7.5213	0.1765	18.095
11380	1.8222	5.7759	0.8512	3.2274	64.0253	2.9953	19.5055	1.7847	0.0125	3.4796	4.4231	0.5466	67.6281	1.4427	1.1781	21.1371	0.1073	0.0574	0.322	3.2499	4.8774	3.4968	25.8482	40.9038	0.9935	11.5944	8.7139	2.8132	4.5477	1.0883	64.6038	4.5899	1.0558	2.0568	14.3671	4.8775	3.4297	4.9373	0.0824	65.841	4.3055	0.1023	2.3164	18.913	0.0724	2.5885	5.5314	0.3295	38.348
11390	0.1479	1.7071	1.3889	0.7265	29.1273	43.8513	20.3215	2.702	0.0275	1.8942	1.2004	0.1492	72.5988	0.7343	0.3718	22.885	0.1492	0.017	1.5853	0.6886	0.97	55.0401	7.507	11.1578	0.682	10.5366	11.8326	0.5995	2.2752	0.3691	27.2181	42.5585	3.9281	0.5786	16.4866	5.9862	0.5118	2.6757	0.0563	21.5943	51.7899	0.3207	0.6637	22.3496	0.038	0.5276	2.6587	0.0576	15.2837
11400	4.9517	7.7606	0.9277	9.2802	15.1432	4.9641	52.4526	4.503	0.0169	11.5853	1.779	0.2753	28.8407	0.4024	0.144	56.9521	0.0127	0.0085	2.0121	6.8707	4.7569	5.4259	11.2965	12.6647	0.593	42.5626	13.8176	3.8676	8.459	1.3132	12.4788	14.4434	2.4653	1.148	49.9747	5.85	6.2904	6.4217	0.9277	15.2992	13.1772	0.9107	1.7918	55.0543	0.1271	7.523	6.0447	0.072	21.6316
11410	0.1565	1.8676	1.1233	0.9571	64.4222	6.1326	23.6213	1.7138	0.0055	1.4721	0.9531	0.7223	68.877	0.9586	1.6753	25.2921	0.0192	0.0302	1.24	0.6386	1.2689	56.9588	4.4094	10.1427	1.5861	11.6917	12.0638	1.2826	1.549	0.3158	59.7094	9.6689	2.1326	1.7262	16.2522	7.3633	0.32	2.7849	0.0426	14.8323	56.5276	0.1511	1.1219	24.2018	0.0179	0.6523	2.1491	0.3461	27.6967
11420	0.1325	14.5687	1.8039	0.6275	62.6589	16.0058	2.0782	2.1108	0.0137	16.4336	0.0494	0.0221	79.2733	0.0095	0.0095	4.2017	0.0011	0	12.7449	2.2391	1.5211	74.1027	2.897	2.2926	2.382	1.1153	0.7054	8.1719	7.7497	0.5834	28.6996	47.2396	3.3531	1.7702	2.0941	0.3385	3.6519	12.0774	0.7758	5.055	73.1556	1.0816	0.4142	3.7802	0.0084	8.4591	7.9787	0.0673	26.9819
11430	0.5219	8.6077	1.5591	0.6596	60.4804	16.8546	9.9386	1.3771	0.0011	9.999	0.4831	0.2066	77.6288	0.1966	0.1688	11.2672	0.0378	0.0122	7.1761	1.1538	2.3587	50.698	7.1461	20.1501	0.8884	6.6519	3.7768	9.1329	1.4114	0.1444	71.5339	5.9454	0.5153	1.0406	9.0558	1.2205	3.0117	7.2416	0.4353	30.1303	44.548	3.316	0.844	10.4188	0.0544	5.5692	5.0473	0.0722	34.7777
11440	0.2357	1.6621	7.9444	0.9906	13.0511	48.8583	25.2382	2.0144	0.0053	9.3469	0.4304	0.0649	62.7463	0.098	0.0556	27.2447	0.0132	0	8.5258	0.5125	0.8038	47.5702	4.4194	10.9102	0.6158	18.2594	8.3828	3.5993	6.0363	0.2066	32.617	29.317	0.9654	0.5694	23.026	3.6629	2.5453	7.2518	0.045	25.3843	37.1527	0.3629	0.6966	26.5587	0.0026	1.4289	8.3325	0.0808	13.6609
11450	0.1472	1.9099	0.309	0.6156	63.4302	17.6013	8.5698	7.4047	0.0124	1.8425	0.4168	0.1067	80.8124	0.5449	0.2898	15.9352	0.036	0.0157	1.429	0.4134	0.5235	63.7144	6.8943	11.0385	6.6857	5.9566	3.3445	0.9718	1.2875	0.1067	41.7959	39.0514	0.7999	5.4791	9.2034	1.3043	0.4977	1.7773	0.091	16.9318	63.8031	0.9122	1.4324	14.5275	0.027	0.6921	1.6459	0.0281	14.9524
11460	0.4361	4.0883	2.3781	1.896	41.0435	38.7469	8.9421	2.4638	0.0053	5.9605	0.6113	0.3307	80.208	0.9421	0.5363	11.2543	0.1186	0.0382	5.2662	0.8155	0.8208	65.0107	8.073	8.6027	1.1713	5.3861	4.8538	1.6272	4.851	0.4243	24.5044	52.3397	4.8424	0.7905	9.5717	1.0488	0.5613	5.726	0.6153	13.2472	61.5441	6.895	0.4783	10.8432	0.0896	3.5797	3.2148	0.108	41.1726
11470	0.424	1.7604	0.7488	1.2449	56.414	2.3855	32.1033	4.9101	0.009	0.9086	1.7682	0.2565	57.3225	1.7062	1.0168	36.4671	0.4936	0.0606	0.2178	1.2295	1.486	2.714	33.9249	23.4066	0.2951	20.2956	16.4306	0.7617	1.6806	0.491	52.4563	5.3442	2.2449	1.1238	26.0667	9.8308	0.8416	2.0324	0.0593	52.8069	7.026	0.2126	1.2694	35.6049	0.1469	0.531	2.3249	0.0773	18.8781
11480	0.6559	3.8954	0.4585	1.9141	65.7936	5.2763	18.1612	3.8361	0.0089	3.4131	1.4973	0.0994	72.369	0.4541	0.1603	21.906	0.0861	0.0148	0.1885	2.9427	1.8787	2.7555	45.1403	25.0875	0.325	14.5441	7.1378	2.7839	1.9795	0.2463	62.6167	9.1372	1.2301	0.5698	18.8157	2.6207	3.4531	1.5285	0.0282	66.5152	6.1476	0.3205	0.8859	21.0408	0.0801	1.1426	3.655	0.2122	23.1288
11490	0.5634	1.588	0.8399	1.4534	41.3752	2.6851	42.5897	8.864	0.0414	0.6121	2.0687	0.3105	42.5828	1.3529	1.5791	50.9646	0.1774	0.3519	0.0591	1.2465	1.6856	0.9344	27.9145	16.6659	0.278	35.2781	15.9379	0.2898	2.3228	0.3785	37.8571	6.8897	0.7689	1.0351	44.6721	5.786	0.7097	2.2386	0.0429	41.2492	4.0955	0.17	1.8024	49.5822	0.1094	0.2987	2.5698	0.1227	11.8163
11500	0.4247	1.978	1.4517	1.0334	67.6298	1.476	14.3082	11.688	0.0103	1.0527	2.7296	0.0721	69.2602	0.6756	0.2033	25.7954	0.1699	0.0412	0.3694	1.9767	1.5083	6.1165	37.7475	26.2752	7.9777	6.8427	11.1861	0.5791	2.6061	0.6692	55.1322	11.6735	3.3329	4.5879	17.4708	3.9483	0.8056	2.9497	0.0991	62.4295	7.541	0.1686	3.6897	22.228	0.0888	0.5959	3.1942	0.0643	19.7443
11510	0.152	1.9691	0.076	1.4687	48.5196	0.4226	9.1208	38.2629	0.0083	2.0951	0.0905	0.0114	50.2935	0.0906	0.0271	47.371	0.0187	0.0021	1.0418	0.6172	0.5381	33.2039	10.0139	7.1933	42.6823	2.8049	1.9046	1.8672	0.2685	0.0614	47.3739	2.4897	0.5475	43.3557	3.5189	0.5173	1.3624	0.8253	0.0094	32.3764	18.0066	0.0281	27.7086	19.6759	0.0073	1.4061	0.7525	0.0385	38.4341
11520	0.2576	1.5304	0.5534	3.0164	52.3046	5.2799	21.766	15.2255	0.0661	0.7368	1.4805	0.1242	58.6267	1.2089	0.7646	36.8019	0.159	0.0975	0.3249	0.7379	1.2786	22.6288	13.3819	24.5896	11.8662	8.6511	16.541	0.391	1.5083	0.4421	29.8541	18.8541	11.8925	2.2997	24.4825	10.2757	0.4409	1.8472	0.0534	32.6078	27.6757	0.3167	1.9713	34.8781	0.2089	0.6173	1.701	0.0232	37.8984
11530	0.6097	4.4768	3.1846	1.8949	16.5654	1.6048	68.4541	3.1667	0.0431	0.7503	7.1037	0.4171	16.8367	2.4933	0.7344	71.0096	0.5259	0.1292	0.1949	3.7921	4.284	4.7758	7.0039	8.2846	0.6301	37.98	33.0545	0.2448	6.5009	1.5254	13.1121	5.3675	1.5843	1.4325	51.9752	18.2573	0.4556	7.5638	0.2516	14.2958	5.2768	0.4919	1.9108	69.4206	0.3332	0.6551	7.5026	0.1133	10.3813
11540	0.4945	2.1296	0.6936	2.4522	39.8069	4.4504	47.0922	2.8535	0.027	1.3281	1.6555	0.3341	44.5994	1.5999	0.5114	49.8028	0.135	0.0338	0.4303	1.5154	1.372	8.2222	26.6412	11.8473	1.2387	38.3798	10.3531	0.7341	2.0993	0.4843	31.8037	9.2854	5.6216	0.7408	43.645	5.5858	0.9011	2.3254	0.0911	34.3166	12.0009	0.3932	1.1931	48.6131	0.1654	0.7999	2.3676	0.1502	17.6882
11550	0.9027	4.0808	1.0876	1.7756	19.5739	7.208	63.4106	1.9608	0	5.1627	0.8398	0.0684	28.2293	0.2312	0.0962	65.3631	0.0055	0.0037	1.9866	2.9874	1.0969	3.4459	17.5791	7.5318	0.1332	53.6208	11.6183	1.6722	2.5249	1.8738	20.0576	6.1242	2.3749	0.1387	58.8279	6.4057	2.2327	3.4886	0.3496	22.3123	5.6544	0.59	0.3108	64.9266	0.135	3.6422	2.3325	0.0962	10.7409
11560	0.2844	1.7338	0.4489	1.3626	47.1767	5.5979	37.2531	6.1334	0.0092	1.5166	0.8886	0.0619	53.7805	0.2356	0.1211	43.3562	0.0382	0.0013	0.4831	1.2704	0.7135	17.7903	23.0038	13.3431	2.6369	25.3813	15.3775	0.703	1.123	0.6411	27.6914	7.4913	18.9537	0.9452	35.4546	6.9968	0.8294	1.5179	0.1198	30.2316	21.5938	2.3118	1.6666	41.4342	0.2949	0.9847	1.4389	0.0434	32.654
11570	0.0329	6.8174	0.2893	0.2265	69.8128	8.5346	2.4461	11.8321	0.0082	7.0181	0.0782	0.0432	78.3217	0.1328	0.1194	14.2751	0.0082	0.0031	4.2549	1.9365	0.9482	46.5429	21.1512	10.8798	11.1331	1.6935	1.4598	0.2224	0.9266	5.9907	1.7491	7.7491	69.0757	0.2203	0.5559	13.5102	0.244	6.3562	0.5395	2.0271	73.7105	2.8363	0.4942	13.6337	0.1585	6.9574	0.1637	0.0185	77.5043
11580	1.3412	2.9188	1.0315	4.5385	33.9211	3.2923	45.0851	7.8641	0.0073	1.1949	3.848	0.2487	39.7556	1.3803	0.617	52.5873	0.2829	0.0853	0.5804	2.1557	2.5556	8.2233	15.9832	17.5464	0.6145	23.2198	29.1211	0.8266	3.3872	1.0778	26.169	9.9331	5.6503	0.973	33.0847	18.8983	1.4436	3.7627	0.0853	31.5995	9.6257	0.5267	2.1215	50.6886	0.1463	0.9535	4.1675	0.1707	21.5556
11590	1.0772	2.672	2.0807	2.5271	53.8385	3.5907	29.4202	4.7856	0.0082	0.5407	2.7839	2.5054	52.8542	2.6159	4.4851	34.0101	0.0942	0.1106	0.1693	1.4418	4.2188	19.7589	15.7353	24.461	0.5325	14.3932	19.2892	0.2649	4.1136	1.4514	37.5239	18.3453	4.0865	0.8656	22.7824	10.5664	0.5216	5.1486	0.1597	31.3095	28.3167	0.329	0.9011	33.2906	0.0232	0.3591	4.5492	0.9216	15.4022
11600	0.0864	2.4273	1.306	0.4375	48.9085	33.074	7.3853	6.3619	0.0131	3.602	0.1925	0.0252	82.3128	0.058	0.0492	13.7494	0.0077	0.0033	3.2695	0.2592	0.291	75.705	2.9894	3.7256	6.0784	3.9203	3.7617	2.7247	0.9757	0.1192	67.4105	13.9135	1.096	5.9504	5.8815	1.9284	0.2931	3.2071	0.3194	6.4066	73.2296	2.7838	0.7788	12.8809	0.1006	2.8429	0.9593	0.0175	65.0139
11610	0.0339	2.8312	3.3251	0.1739	37.9241	45.0619	5.1053	5.5372	0.0074	6.1276	0.0562	0.0064	83.1239	0.0297	0.0064	10.6287	0.0212	0	5.8434	0.1262	0.2205	76.8952	2.0731	4.1917	5.4723	2.8745	2.303	6.0459	0.1315	0.0127	81.9233	1.1421	0.0944	5.6017	4.3645	0.6839	4.2827	1.8831	0.0244	60.0009	22.9683	0.1909	5.3918	5.2484	0.0095	5.9071	0.282	0.0011	79.719
11620	1.5334	4.217	3.4758	4.7177	44.0851	4.9576	34.1414	2.8511	0.0209	0.9036	4.2233	4.0993	42.9901	4.5648	6.2045	36.1832	0.4446	0.3866	0.2787	3.1167	5.8308	10.4922	13.0565	30.2107	0.5122	15.4227	21.0795	0.5026	6.7359	1.9877	30.3049	18.1024	5.3526	0.8263	24.6998	11.4879	0.6942	8.2002	0.3318	27.851	24.6988	1.2097	1.0888	35.8772	0.0483	0.6282	7.9392	0.6588	22.8159
11630	0.3332	2.9883	0.3681	1.0824	65.4994	12.9412	13.0206	3.7609	0.0058	3.1252	0.419	0.1455	78.9111	0.2881	0.3244	16.7126	0.0364	0.0378	1.7284	0.6707	1.2905	47.097	9.0912	23.3354	1.8594	4.8972	10.0302	2.229	1.1333	0.3274	60.603	14.0502	4.8708	1.8361	11.6069	3.3434	1.0577	2.4152	0.2168	28.1887	47.0956	4.2394	1.2745	15.4672	0.0451	2.4923	1.1246	0.0727	61.0502
11640	0.3734	1.6035	0.7661	0.7662	48.813	14.1991	29.4906	3.9472	0.041	1.4718	1.0445	0.2266	63.0293	0.423	0.3259	33.4054	0.0561	0.0173	0.6798	0.8611	1.2021	21.8522	18.9407	22.9853	2.2358	15.1694	16.0736	0.7963	1.4805	0.4661	44.8258	14.9441	4.0078	1.6207	22.2228	9.6358	0.9496	1.7438	0.0496	40.2577	22.9443	0.5763	1.3531	32.0242	0.1014	1.0273	1.6682	0.0475	25.5903
11650	0.1313	1.9453	5.3551	0.4793	27.7702	47.6593	14.8875	1.7567	0.0153	6.9257	0.4054	0.1007	75.5657	0.1772	0.1657	16.6163	0.0255	0.0178	6.6427	0.3263	0.4627	59.6683	7.0226	9.2177	1.4341	7.5172	7.7084	0.6846	4.0026	2.7446	19.5424	37.3645	19.0019	0.7904	11.011	4.8582	0.3263	7.0213	0.0841	13.8501	61.3178	0.7406	0.8158	15.8196	0.0242	0.9561	6.4477	0.028	8.0309
11660	1.6052	4.1732	1.9496	4.9473	8.1887	2.2856	74.6502	2.1167	0.0836	1.6971	3.0598	2.9712	6.2597	3.7401	5.4221	72.6799	2.4713	1.6988	0.2759	2.7438	4.7084	1.4328	4.9422	9.0468	0.1889	52.0972	24.5638	0.2625	5.6381	1.8275	2.7888	9.5217	3.1115	0.1555	60.5142	16.1803	1.57	5.909	0.2491	4.1029	10.8475	0.4715	1.7523	74.9054	0.1923	0.6521	5.9441	1.132	3.4091
11670	1.3636	4.191	1.6976	4.5757	15.2556	2.3149	65.2319	5.3288	0.0409	2.2804	2.4015	2.5702	14.7997	1.976	5.3698	65.6634	2.3557	2.5833	0.5206	2.6078	4.1237	1.0691	5.9543	15.1223	0.2996	39.5215	30.7813	0.6761	5.2484	1.3276	10.4908	8.6195	3.0353	0.3782	52.3166	17.9076	1.2523	5.7198	0.2799	11.18	10.1601	0.8055	2.4556	67.4838	0.663	1.3915	5.0732	0.7874	10.8035
11680	2.206	4.412	1.1	2.898	28.4201	8.9352	49.4663	2.5534	0.0091	6.2569	1.2593	0.2018	39.3641	0.6919	0.1972	51.5918	0.3899	0.047	1.2304	4.6608	1.8267	4.9782	18.0419	17.2332	0.5325	44.0089	7.4873	3.2679	4.1663	0.2837	30.9666	8.3831	0.9027	0.6569	50.0589	1.3138	3.8961	3.4804	0.3414	31.3864	7.9505	0.9164	0.6251	51.3991	0.0046	3.1284	4.4727	0.1168	19.1465
11690	0.2532	2.4079	0.2954	0.4768	72.9662	4.9743	4.8109	13.8085	0.0068	2.5367	0.3696	0.0502	78.1171	0.1643	0.1357	18.5933	0.0171	0.016	1.4395	0.6467	0.8703	51.8606	12.9914	13.5651	13.813	2.6953	2.1181	1.3653	1.4417	0.1494	34.3326	42.6768	1.4076	5.7932	11.899	0.9342	1.1258	1.7919	0.0388	26.4539	51.7887	0.1745	2.0862	16.5254	0.0148	1.2079	1.7292	0.0194	15.8431
11700	0.7233	3.1883	0.8988	2.8297	49.611	5.3246	34.0854	3.3339	0.005	2.1699	2.3391	0.3013	57.1058	0.4295	0.2291	37.413	0.0075	0.005	0.5117	2.1462	2.1524	1.5836	33.3591	22.8216	0.2004	28.0961	9.1288	1.6782	2.8059	0.3262	47.2978	9.6856	0.7819	0.5092	33.2316	3.6838	2.2246	2.5085	0.0772	51.1299	6.047	0.5864	1.1951	36.1753	0.056	1.2935	3.3911	0.1257	22.8154
11710	0.5805	13.6832	14.3426	1.6903	23.8413	29.2116	15.4703	1.1777	0.0024	27.6724	0.7173	0.2165	54.0067	0.4413	0.295	16.6448	0.0036	0.0024	26.5982	1.1384	0.8696	42.027	4.789	7.927	0.8268	11.6604	4.1636	14.3604	13.846	0.3997	27.0014	26.5746	1.1669	0.6804	14.0839	1.8866	3.2607	25.2432	0.1023	12.0439	42.4684	0.2308	0.7185	15.9287	0.0036	4.3051	24.2202	0.0809	14.4337
11720	0.5399	3.513	1.3759	1.9696	38.6744	31.0322	20.8851	2.007	0.003	4.85	0.501	0.0778	71.4683	0.1122	0.0957	22.8891	0.0045	0.0015	2.5185	1.3206	1.5897	48.7034	8.5739	14.3989	0.9018	14.8656	7.1277	2.9941	2.2417	0.1929	46.0589	23.9995	1.6182	0.9407	18.7788	3.1751	1.8889	3.2214	0.3185	20.2001	48.1455	3.3305	0.8584	22.0112	0.0254	2.4287	2.9567	0.0434	23.1971
11730	1.1934	15.6117	1.4611	5.014	58.1954	8.7635	5.9868	3.7298	0.0442	17.9643	0.2308	0.0712	71.7988	0.1449	0.0295	9.7532	0.0074	0	14.5585	2.3892	1.3186	59.9248	7.4544	4.5939	7.6758	1.2474	0.8373	16.2873	1.7482	0.2308	65.6682	5.6912	0.6138	7.7569	1.7801	0.2234	3.4303	14.5536	0.2824	17.8012	53.2414	0.9306	4.4763	5.2498	0.0344	16.9821	1.2744	0.0098	67.2074
11740	0.4675	2.1577	0.7095	1.199	53.8186	7.1486	29.6526	4.8327	0.0138	2.289	0.9696	0.0761	61.3839	0.4951	0.2863	34.3355	0.112	0.0526	0.3527	1.1756	1.8063	8.8624	27.0394	26.2635	0.2503	11.2391	23.0107	1.7566	1.2696	0.3084	54.2651	5.9191	1.9819	1.036	26.3333	7.13	1.7289	1.538	0.0678	48.9035	12.3351	0.9266	1.6971	32.7532	0.0498	1.2102	2.047	0.0775	24.6219
11750	0.1535	0.6401	18.7471	0.6281	7.5437	57.396	12.723	2.0129	0.1557	19.052	0.4191	0.0697	65.2542	0.1796	0.1339	14.8774	0.0076	0.0065	4.1202	14.7718	0.6488	23.235	38.8832	3.4494	1.3476	9.3301	4.2138	18.8506	0.602	0.0882	63.3755	1.9952	0.197	1.8342	10.8138	2.2435	9.3279	10.1051	0.1078	47.7893	17.5683	0.2101	2.1216	12.7166	0.0533	16.729	2.7617	0.0501	58.5752
11760	1.5383	4.1671	0.5438	3.9034	37.1331	6.9056	31.8408	13.9555	0.0124	3.614	2.3215	0.3139	46.8113	0.8174	0.3139	44.0149	1.7465	0.0466	0.9571	1.7278	3.5643	3.8846	9.1522	34.9058	0.4444	14.0895	31.2742	2.8216	2.8589	0.5687	36.2235	8.481	3.2382	0.7489	35.7739	9.2853	3.1572	3.0298	0.0622	38.4921	8.9067	0.5438	2.8558	42.7782	0.174	3.4152	2.7937	0.0404	36.0557
11770	1.191	3.0019	0.7343	3.0767	58.4961	6.61	23.9631	2.9211	0.0059	2.8366	1.7027	0.3878	66.05	1.3188	0.8149	26.6747	0.1417	0.0728	1.1791	1.809	1.9389	13.871	29.8323	24.4804	0.2303	8.7853	17.8737	1.2579	2.998	0.6712	46.0555	17.2329	4.8953	0.4153	21.1217	5.3523	1.4468	3.3995	0.0807	45.3114	22.2837	0.5885	1.0787	25.783	0.0276	1.5098	3.2834	0.1339	19.713
11780	0.1267	1.7741	2.6023	0.2225	23.7323	67.0636	2.5735	1.8895	0.0155	3.7202	0.7603	0.0227	90.626	0.3843	0.0082	4.1879	0.2895	0.001	3.4265	0.444	0.6326	78.7557	3.7305	8.5323	0.9509	1.5268	2.0007	0.6727	3.6316	0.1988	26.6974	62.747	1.5741	1.4505	2.4654	0.5625	0.7057	3.7778	0.0196	28.492	62.3813	0.1453	1.2033	3.1947	0.0804	0.5223	3.9623	0.0185	7.5794
11790	0.3149	2.5566	0.4595	1.0348	48.4994	10.3783	33.5715	3.1807	0.0043	2.452	0.8474	0.0315	59.568	0.2591	0.0844	36.7332	0.0215	0.0029	0.7773	0.9805	1.5731	18.2911	13.8396	27.7808	1.483	24.5904	10.6842	1.7506	1.1137	0.4666	44.654	7.4976	7.7591	1.5574	30.247	4.9541	1.6218	1.5846	0.1245	38.8909	19.5736	1.4471	1.3241	35.3705	0.063	1.8523	1.4643	0.0143	38.3541
11800	0.3062	3.637	2.6783	0.8747	43.9537	1.4503	9.7314	37.3428	0.0255	1.2504	4.8874	0.4838	44.3667	1.7209	0.1909	46.5089	0.588	0.0031	0.1654	4.1075	2.3488	6.4069	20.8804	18.9911	5.8551	23.3458	17.899	0.1174	5.797	0.7074	3.8775	32.8373	9.5635	1.6556	37.3103	8.1341	0.2511	6.1991	0.1715	4.142	40.337	1.7995	1.6945	44.2642	1.1412	0.9248	5.5192	0.1776	18.5185
11810	0.4191	1.3591	0.7147	14.744	60.6862	8.5432	6.1911	7.0242	0.3184	0.0455	1.448	0.9995	1.7251	51.4192	30.8289	1.9092	8.8523	2.7723	0.0271	0.8718	1.5941	1.1263	27.738	55.1089	0.2036	5.5719	7.7584	0.0087	2.1811	0.3032	0.5285	72.6718	10.7728	0.2632	11.5378	1.7328	0.0444	2.4269	0.0217	0.5328	82.8079	0.6325	0.1094	13.3811	0.0433	0.0292	2.075	0.3888	1.1566
11820	0.0152	0.6494	6.1155	0.1372	4.8036	77.0367	7.3452	3.7691	0.128	3.5344	3.1726	0.0732	69.4121	12.5624	0.003	10.8155	0.4268	0	6.3859	0.2703	0.124	79.4238	1.5954	0.9583	3.6228	6.0221	1.5975	1.5437	4.6602	0.5762	29.8968	47.2872	4.7936	2.5975	8.4272	0.2175	0.128	6.2019	0.4502	2.7062	77.3731	1.8983	0.6189	10.6143	0.0091	0.7561	6.0058	0.0183	1.8932
11830	0.3498	4.1519	0.6126	1.1651	57.5399	10.8205	23.4172	1.9355	0.0075	4.5136	0.4595	0.1411	68.8025	0.4234	0.2988	25.3145	0.033	0.0135	2.6067	0.8769	1.6307	43.0766	7.5583	18.8898	1.3138	12.7406	11.3066	2.2253	2.6366	0.2523	33.8842	33.1948	2.4459	1.4475	18.943	4.9702	1.6202	3.3454	0.1487	23.9992	45.0225	0.503	1.1697	24.1388	0.0526	1.6202	3.452	0.042	18.5985
11840	2.2963	2.5493	1.0115	5.5084	31.9996	9.3833	45.8779	1.3669	0.0068	3.4445	2.2553	0.1572	45.9472	0.8133	0.1299	46.6375	0.6014	0.0137	0.1914	2.7747	2.8909	2.0571	21.7947	23.0385	0.082	28.5197	18.6509	1.5924	3.4786	0.786	34.3025	9.6908	2.8978	0.1914	36.7745	10.286	2.5355	3.0481	0.2734	36.1673	9.7048	1.0183	1.0183	46.2138	0.0205	1.196	4.3466	0.3144	21.1523
11850	1.8649	11.8564	4.6837	2.2594	23.6083	19.4869	33.2082	3.0307	0.0015	17.3629	0.864	0.1781	44.2978	0.5328	0.524	36.2242	0.0103	0.0059	15.2109	1.7398	1.4543	28.4833	6.9195	9.9517	0.3503	23.4537	12.4363	10.6627	7.1492	0.5932	22.0937	20.2626	2.9983	0.3076	29.0971	6.8356	0.8861	16.9684	0.5505	9.9812	34.5227	0.8508	0.4754	35.7473	0.0177	13.4358	4.9118	0.0574	23.8041
11860	0.1508	2.1823	5.7153	0.5239	14.3126	62.9252	10.4305	3.7366	0.0228	7.6471	0.3634	0.038	77.1672	0.4046	0.1898	14.1574	0.0239	0.0087	7.1394	0.4773	0.4317	72.1448	2.6305	2.9863	2.9634	7.9475	3.279	4.9755	2.8354	0.2375	60.5206	16.4329	0.8081	2.8636	9.8327	1.4936	0.5716	7.287	0.1898	8.3349	69.1361	0.2907	0.948	13.23	0.0119	5.8964	2.126	0.026	40.9549
11870	0.428	2.4216	0.4959	0.9725	49.5633	13.3006	27.0257	5.7848	0.0077	1.5849	1.6721	0.0884	63.326	0.2755	0.2357	32.7918	0.0167	0.009	0.8956	1.002	1.4478	33.6713	9.9344	20.2315	4.1783	13.4099	15.2293	1.0301	1.9399	0.3754	44.4872	17.2783	2.0717	3.7862	20.9028	8.1284	0.7021	2.592	0.0513	26.7771	36.6142	0.4459	1.6426	31.162	0.0128	1.1954	2.0949	0.0551	45.6569
11880	0.7103	2.6423	0.2948	2.4437	38.7415	3.708	45.0356	6.4193	0.0045	2.3654	1.2308	0.0514	44.5201	0.3351	0.038	51.4415	0.0112	0.0067	0.2725	1.8941	1.4809	2.6604	21.2292	21.0036	0.3015	34.0576	17.1003	1.358	2.0438	0.2457	31.2263	12.6609	1.0051	0.5383	46.8748	4.0471	2.0929	1.4853	0.0692	36.6239	7.2283	1.0409	0.9247	50.3761	0.1586	1.2039	2.41	0.0335	20.7065
11890	0.8984	1.8428	1.3492	4.6097	9.2478	0.8737	72.2956	8.85	0.0328	0.8476	2.5345	0.7082	10.0424	3.1376	1.5508	80.6788	0.4017	0.0984	0.3246	1.9083	1.8575	0.7213	7.7425	6.2671	1.0164	61.2222	18.9401	0.2689	3.2723	0.5492	2.918	10.4473	1.3655	1.1197	74.1064	5.9527	0.382	3.4772	0.2312	5.513	8.8539	0.3639	4.5117	76.636	0.0311	0.5082	3.4362	0.1459	2.8508
11900	0.0255	1.2439	2.4221	0.1178	24.4006	66.5758	2.9782	2.2224	0.0138	3.495	0.1815	0.0149	90.9551	0.0913	0.0478	5.2091	0.0032	0.0021	3.2902	0.1497	0.2515	84.1539	2.1004	4.8398	1.9741	1.3734	1.8669	1.1229	2.3902	0.1783	31.8058	56.7688	2.5196	1.4561	2.7309	1.0274	0.4543	3.2223	0.0149	14.2975	76.7669	0.0297	1.2758	3.9345	0.0042	0.1879	3.443	0.0605	4.6286
11910	1.3075	13.6567	0.5659	1.8048	52.9041	2.5967	25.4785	1.6774	0.0084	14.4002	1.0547	0.0753	56.7875	0.3516	0.1674	27.1248	0.0301	0.0084	10.878	2.0624	2.5898	36.2171	8.9082	12.1812	0.2963	11.3468	15.5202	9.927	4.9436	0.6596	37.41	18.3276	1.5687	0.7433	19.4531	6.9673	3.1606	12.1051	0.2645	18.8192	37.5146	0.9727	0.9576	26.1772	0.0285	7.7944	7.627	0.1088	30.2588
11920	0.2727	6.1817	0.5727	1.1991	34.1494	3.9829	18.981	34.5614	0.0993	6.4944	0.4038	0.1289	38.7178	0.3788	0.235	53.5489	0.081	0.0114	5.1004	0.6685	1.2583	26.9774	3.6541	8.7	34.3782	11.734	7.5291	6.2743	0.592	0.1609	37.4747	1.5161	0.3411	34.7231	16.2655	2.6523	6.0335	0.9719	0.0217	37.0054	2.2178	0.1084	34.5311	19.044	0.0662	6.1202	0.8795	0.0274	34.9268
11930	0.0279	3.1835	0.9718	0.3254	48.132	21.0287	4.0954	22.055	0.1804	3.8429	0.3382	0.0021	69.1874	0.2974	0.0011	26.2461	0.0848	0	3.7774	0.2641	0.1417	63.5096	3.7323	2.2441	23.2321	1.2337	1.8651	3.438	0.699	0.0462	63.7605	5.1992	0.5261	23.2653	2.7381	0.3275	0.3758	3.656	0.1514	13.1144	55.5168	0.8547	10.6739	15.6065	0.0505	3.3382	0.8407	0.0043	58.0261
11940	0.541	1.7392	0.473	1.6031	46.0012	4.4592	39.5093	5.6175	0.0564	1.3775	1.024	0.3518	51.5518	0.3667	0.146	45.139	0.0398	0.0033	0.4049	1.1501	1.1982	8.1779	14.5553	29.3314	0.8232	25.7717	18.5873	1.0322	1.5119	0.2091	42.5399	8.1002	1.4238	1.9168	36.7524	6.5137	1.1435	1.5301	0.0797	45.8631	6.1766	0.0249	2.6188	42.55	0.0133	0.8563	1.7774	0.1195	22.871
11950	0.5032	3.9514	1.099	1.83	33.271	30.6275	25.9623	2.7515	0.0041	4.6578	0.7799	0.1159	65.2926	0.2604	0.1759	28.6874	0.0191	0.0109	3.2657	1.2217	1.0663	51.9933	5.9358	7.7999	1.5258	19.9649	7.2267	3.0148	2.2184	0.3204	52.2207	12.5762	0.9327	1.5231	24.3901	2.8035	0.7826	4.6183	0.1527	11.852	53.0968	0.78	0.9326	27.7495	0.0355	3.942	1.549	0.0627	57.6455
11960	0.4523	1.3406	0.56	2.1523	18.2587	7.6722	67.5167	2.0446	0.0027	1.6678	0.6286	0.0565	27.8537	0.2032	0.0269	69.5376	0.0242	0.0013	0.5667	0.9221	0.8642	6.6007	8.1957	13.2875	0.1252	50.8691	18.5689	1.2088	1.0472	0.0969	22.5277	5.2668	0.2894	0.2571	63.2501	6.0559	1.229	1.0876	0.0363	20.7389	7.0005	0.3446	0.564	68.9117	0.0875	1.1886	1.1495	0.0148	17.5893
11970	0.0437	13.5297	20.4581	0.4128	31.9768	19.4162	3.4781	10.6648	0.0198	33.3632	0.6228	0.0458	51.5405	0.1674	0.0977	14.1501	0.0062	0.0062	32.5687	1.3227	0.1404	50.2303	1.0128	0.5626	13.8184	0.2204	0.1237	33.5607	0.4596	0.0114	51.4438	0.3327	0.0291	13.9702	0.1872	0.0052	1.9153	31.0789	1.0377	8.7394	41.7602	1.306	5.4485	8.6671	0.0468	33.8539	0.1695	0.0083	51.3045
11980	0.0764	1.4109	6.4535	0.2392	6.8103	71.6263	8.5304	4.6772	0.1758	7.7585	0.1387	0.0437	78.5799	0.0622	0.0339	13.3461	0.0371	0	1.9852	5.153	0.8026	27.2562	43.7504	7.6694	3.1296	5.5527	4.7009	7.0924	0.8081	0.0404	76.4231	1.8172	0.4357	4.3439	7.1917	1.8476	0.6202	7.1197	0.2009	17.2149	60.5983	0.8627	2.5148	10.8488	0.0197	6.2712	1.6554	0.0142	69.3499
11990	2.0296	2.6559	1.0053	9.2878	25.5537	5.3533	53.7788	0.3322	0.0035	4.3775	1.2648	0.0484	39.7969	0.3616	0.0363	54.0712	0.0433	0	0.545	2.4673	2.6784	1.9673	17.1119	21.1156	0.128	36.7309	17.2555	2.0711	2.8185	0.8011	18.5779	16.5908	5.0264	0.1592	38.1402	15.8147	1.9967	3.4033	0.2907	20.2834	18.458	1.4534	1.3582	52.7147	0.0415	3.0988	2.5071	0.0848	26.1973
12000	0.5942	2.0209	2.2425	2.4522	18.7614	21.1248	51.5167	1.273	0.0143	2.9096	1.6977	0.2502	41.655	0.4404	0.2436	52.6171	0.1824	0.0039	0.6802	2.0757	2.1018	7.0463	18.7962	16.4965	0.2254	33.851	18.7269	2.507	2.0457	0.3049	32.365	7.5831	2.3909	0.3336	40.6749	11.7949	2.4679	2.3168	0.073	29.5337	12.2411	0.5642	0.602	52.1741	0.0274	2.4497	2.2738	0.1342	25.0724
12010	0.2871	2.9928	0.9412	0.499	46.4209	28.5865	14.6708	5.2917	0.3101	2.4648	1.5988	0.1575	74.7872	0.4845	0.235	20.1656	0.0703	0.0363	1.273	1.5831	1.365	35.8573	24.7656	14.8838	2.701	10.6733	6.8979	0.6286	2.7119	0.8806	20.5132	33.877	21.1164	0.9908	15.8767	3.4047	1.8362	2.3389	0.046	58.9902	15.952	0.5644	3.6264	16.6264	0.0194	1.5116	2.6489	0.0606	19.9924
12020	1.1329	7.0563	0.7192	2.2462	52.2697	6.8696	22.8259	6.8446	0.0356	7.5831	1.1911	0.1341	59.8835	0.9454	0.5559	29.3965	0.1842	0.1261	3.6865	2.3709	2.8509	27.2114	14.5042	19.6692	2.4614	11.3649	15.8805	4.4396	3.7527	0.716	35.9624	20.5742	4.8482	2.0946	21.6324	5.9798	3.3826	5.1039	0.4218	30.0622	29.6404	1.6823	1.6097	28.0001	0.097	6.0315	2.8412	0.0356	40.1707
12030	0.0502	1.2327	1.812	0.2293	23.6173	63.9651	2.802	6.2596	0.0317	2.7314	0.1638	0.1996	87.0667	0.301	0.4443	9.0614	0.0143	0.0174	2.6557	0.1351	0.3041	83.6043	1.6032	2.6045	6.2481	1.5961	1.249	1.0156	1.9503	0.129	34.3957	51.373	2.0434	5.13	3.3099	0.6531	0.0962	2.9311	0.0676	4.4073	82.9501	0.4546	1.032	8.0428	0.0184	0.2908	2.7365	0.0676	2.2288
12040	0.2128	2.7112	0.4488	0.6605	52.0339	32.5301	7.7246	3.6608	0.0174	2.6395	0.7056	0.0278	84.5039	0.6397	0.081	11.2973	0.1006	0.0046	2.5007	0.3667	0.5055	80.0667	2.0775	3.0804	3.4885	3.8147	4.0993	1.2122	1.9316	0.229	44.7094	38.6043	1.911	3.2654	6.2008	1.9363	0.4372	2.9137	0.022	13.3176	71.8271	0.0798	1.4886	9.9023	0.0116	0.4638	2.8767	0.0324	9.4796
12050	0.1425	1.5938	1.8289	0.9109	42.8062	40.2433	9.2726	3.19	0.0119	1.6258	1.5712	0.3682	81.1563	1.3087	1.4952	12.2787	0.0914	0.1045	1.3931	0.7244	1.4477	61.6676	7.0366	15.256	1.9619	6.5746	3.9381	1.1793	2.1436	0.2423	65.2886	17.8188	0.8527	2.1353	9.0971	1.2422	0.6128	2.9203	0.0321	41.5508	42.3025	0.1069	2.4702	9.8512	0.1532	0.6401	2.8491	0.076	28.3482
12060	0.1648	5.2239	1.8754	0.7262	51.5285	16.8473	8.7686	14.8456	0.0198	6.9961	0.2384	0.0297	68.9856	0.0692	0.0472	23.6052	0.0264	0.0022	5.335	0.8646	1.0646	55.7863	4.6997	8.6161	16.3279	4.5055	2.8004	6.5105	0.7086	0.045	65.1066	3.8713	0.1241	17.5573	5.7865	0.29	3.6595	3.5718	0.033	43.8793	24.9031	0.3197	16.6671	6.9502	0.0165	3.6639	3.575	0.0253	35.7265
12070	0.5983	2.1498	0.8665	2.0712	42.5388	9.3412	36.905	5.5168	0.0124	1.2544	1.8693	0.491	52.6969	0.7097	0.5446	41.1508	1.2751	0.0083	0.6354	1.1842	1.7949	24.1246	10.4759	19.3508	0.6767	15.2918	26.4656	1.0316	2.1333	0.4498	46.2605	6.0611	1.6298	0.7675	33.3688	8.2978	1.2255	2.3519	0.0371	41.3547	12.1469	0.4497	1.2956	40.9157	0.2228	1.0481	2.3519	0.2146	38.1323
12080	0.3634	2.1754	1.1609	1.123	36.2901	24.2653	32.2635	2.3571	0.0013	3.0317	0.5713	0.0967	61.3737	0.2262	0.0784	33.8623	0.757	0.0026	2.0891	0.6419	0.9687	27.09	11.65	22.938	0.5438	17.7084	16.3701	0.9948	2.0852	0.6197	27.1379	25.5524	8.9876	0.4314	26.427	7.764	1.0929	2.5166	0.0902	31.2699	29.9626	0.4458	0.8014	33.7826	0.0379	0.8105	2.7441	0.1451	20.5028
12090	1.6125	7.6632	0.861	2.9279	61.2666	6.5913	12.8042	6.2593	0.0141	9.0422	1.0484	0.046	70.2001	0.4915	0.0937	18.7475	0.3289	0.0018	4.873	3.4072	1.8565	53.8695	10.6017	6.314	8.266	6.1973	4.6148	7.6135	2.0989	0.4243	65.1126	4.0174	1.655	8.4958	8.0135	2.5691	3.6422	6.2274	0.267	20.7076	48.6667	1.4109	3.895	15.1513	0.0318	6.6146	3.4779	0.0442	60.0103
12100	0.8113	1.752	0.6524	2.6681	33.5617	4.1733	51.9164	4.4478	0.017	1.9171	1.0796	0.219	39.4002	0.5814	0.4226	56.2722	0.0648	0.0432	0.4411	1.4035	1.3711	10.999	13.3308	16.0744	2.1731	33.7207	20.4863	0.967	1.8338	0.4149	34.9345	4.9968	0.4719	2.7622	50.8691	2.7498	1.294	1.8353	0.0864	34.7983	5.0307	0.5752	5.1389	50.2356	1.0056	1.3279	1.8276	0.0601	25.5373
12110	0.2595	3.1073	1.1506	2.1741	37.1105	8.618	42.9844	4.5875	0.0082	3.3424	1.1082	0.0669	47.3795	0.4195	0.1045	46.7891	0.7883	0.0016	1.1898	1.508	1.8197	15.5902	15.3748	16.9384	0.803	30.5258	16.2503	3.0585	1.2028	0.2562	42.7883	4.7218	0.3933	1.9764	39.1348	6.4678	2.8741	1.5716	0.0718	41.105	6.5121	0.2873	2.3877	44.9324	0.2579	2.373	2.0107	0.1338	32.15
12120	1.4521	5.3193	1.6722	6.4268	40.2489	3.7493	38.9899	2.1349	0.0067	5.5238	2.4729	0.447	48.8628	1.0519	0.5093	41.0657	0.06	0.0067	0.5092	4.4586	3.4757	2.9755	25.2498	22.1987	0.2268	28.1569	12.7487	3.6825	4.1517	0.6093	37.1853	12.0867	1.152	0.4225	35.642	5.0679	3.9538	4.2629	0.2268	37.0608	12.3669	0.9963	1.2942	39.7515	0.0867	3.8004	4.4119	0.2313	22.1364
12130	1.2373	3.0242	2.6091	2.7388	24.1801	13.5871	47.6466	4.9519	0.0249	1.6285	3.6695	1.5725	33.86	4.2367	2.4087	52.4534	0.1159	0.0548	0.9632	2.73	3.1773	8.3937	19.8764	12.2353	0.4909	33.296	18.8372	1.5152	4.5204	0.8349	29.7923	8.6314	2.0823	0.5246	38.537	13.562	0.5482	6.0531	0.2691	21.8078	17.5175	1.18	0.552	51.6934	0.3788	1.3569	5.0937	0.4199	18.6527
12140	0.736	2.804	0.732	1.9248	22.701	3.1235	59.9456	8.0212	0.012	0.4507	3.1873	0.6342	25.171	0.8996	1.6794	66.7132	1.079	0.1855	0.1516	2.2896	1.8309	4.7849	15.1087	7.8565	0.4946	45.5486	21.9347	0.3291	3.4842	0.4587	22.8244	4.3939	0.5326	0.8177	57.4682	9.6912	0.4348	3.7695	0.0678	20.6854	6.584	0.4807	1.0231	66.7852	0.1695	0.4647	3.6877	0.1197	11.4507
12150	0.0679	3.2164	0.1413	0.3038	61.1601	9.6871	3.3422	21.6158	0.4652	3.2454	0.158	0.0223	71.0343	0.0401	0.0768	25.3987	0.0145	0.01	2.3884	0.6722	0.365	55.3984	9.0038	6.749	20.7677	1.8686	2.7868	3.1485	0.2426	0.0345	68.9798	1.6316	0.5398	21.9085	2.6822	0.8325	1.6817	1.7318	0.0122	49.3628	21.7193	0.069	18.5685	6.8068	0.0479	2.9961	0.4285	0.0011	63.1913
12160	0.4538	7.6065	2.9926	1.6847	49.8536	23.9798	11.433	1.9828	0.0133	10.434	0.4631	0.1557	74.9363	0.2981	0.2835	13.4121	0.0146	0.0027	7.6396	1.7579	1.6554	59.6988	7.0624	8.7565	1.4252	5.6701	6.3341	5.143	5.5771	0.3327	31.8194	40.7414	2.9569	1.2176	9.6664	2.5456	2.7692	8.1665	0.1171	13.6112	61.4381	0.4684	0.9328	12.4913	0.0053	4.2303	6.7586	0.0639	17.7872
12170	0.2463	2.2438	2.8903	0.8942	32.3025	33.851	21.1446	6.4106	0.0167	3.2765	1.8858	0.2181	65.784	0.6325	0.6312	27.0125	0.5209	0.0385	2.7544	1.2303	1.3958	46.2381	10.8423	9.9674	5.5177	13.4524	8.6018	0.8365	3.8357	0.7082	28.1028	34.1684	4.7766	5.0111	12.7349	9.8259	0.7595	4.5017	0.1193	20.3645	45.9032	0.78	1.3509	26.0298	0.1912	0.7838	4.4067	0.1899	17.8512
12180	0.1904	1.1426	6.9791	0.6561	20.9455	40.1655	28.0349	1.8498	0.036	7.8848	0.3937	0.0337	61.4075	0.2915	0.0685	29.9088	0.0116	0	7.1846	0.6607	0.4668	47.0677	8.8851	5.8147	1.3517	18.3719	10.1968	1.2251	6.0918	0.9952	26.3709	31.4249	3.9717	0.8883	19.5668	9.4652	0.7118	7.4075	0.1928	12.8684	48.4845	0.4146	1.2123	28.6941	0.0139	0.7873	7.2438	0.281	9.2486
12190	3.5936	8.6949	0.4526	8.7359	44.7984	2.7022	28.3619	2.6559	0.0046	4.4343	6.6115	1.6955	34.0354	18.3565	3.8453	30.5059	0.4849	0.0307	0.6859	5.2705	6.7849	4.5481	25.8154	25.8738	0.5877	18.8633	11.5705	3.5351	6.8601	2.346	25.2047	21.3379	9.6946	0.7871	20.4744	9.76	3.6057	9.002	0.1335	26.6977	29.2142	0.3253	0.8485	30.1638	0.0092	2.3353	9.7094	0.6966	19.693
12200	0.96	6.8701	1.2472	1.231	58.6363	12.047	15.4264	3.5771	0.0048	8.3078	0.6777	0.092	71.6756	0.1307	0.1081	18.9921	0.0097	0.0065	4.9162	1.9652	2.1959	47.1088	8.8784	15.9272	2.0023	7.9512	9.0548	6.6992	1.828	0.5502	66.0101	4.2123	1.6924	2.3815	13.2589	3.3673	2.5315	5.5035	1.0423	24.2247	41.5201	6.1695	1.3005	17.6497	0.0581	6.4587	2.5428	0.0758	50.2436
12210	0.4865	1.9461	1.0621	5.9842	45.7878	1.5676	33.106	9.9626	0.097	0.5899	2.1592	0.7457	39.8466	7.4087	6.0844	38.9554	2.7204	1.4898	0.3991	0.9905	2.1051	28.3583	6.3085	18.6729	8.9753	14.7166	19.4737	0.407	2.2116	0.8761	35.3711	12.4851	5.4834	9.7464	22.377	11.0422	0.1828	3.2006	0.1113	17.7078	35.2042	0.4277	8.1453	34.9281	0.0922	0.5772	2.7554	0.1622	34.6525
12220	1.5491	2.8924	1.1886	3.815	19.5698	28.6662	40.8856	1.3861	0.0472	2.6433	2.7594	0.2274	49.5614	1.9913	0.4978	40.8903	1.4076	0.0215	2.0426	2.7163	0.8711	39.7986	7.5271	4.7248	0.7595	32.351	9.2088	0.9569	3.9866	0.6866	15.8948	28.826	7.3295	0.6651	31.2832	10.3714	0.3605	4.9263	0.3433	6.9521	42.3649	2.7336	0.3948	41.8946	0.03	2.4932	3.051	0.0858	13.7282
12230	0.3997	5.3982	1.2887	1.4135	45.8484	26.843	16.8944	1.9015	0.0126	6.5406	0.3922	0.1538	73.6749	0.2333	0.1967	18.7127	0.053	0.0429	5.6125	0.7503	0.7238	56.6617	8.5412	8.9019	0.8146	12.0208	5.9732	2.4777	4.1499	0.459	27.8534	41.8308	4.4205	0.5914	12.3943	5.823	0.9028	6.0678	0.116	14.4674	59.1734	0.464	0.3997	18.405	0.0038	1.3265	5.6806	0.0794	11.4552
12240	1.2903	3.6434	0.7795	2.3887	45.2	14.9702	24.4115	7.278	0.0384	2.5185	2.7636	0.4311	59.438	1.7539	1.3671	30.8775	0.4783	0.372	0.8739	1.9044	2.9348	22.8894	10.1514	29.5182	0.0945	10.3722	21.2611	1.0983	3.3837	1.2312	31.1532	22.3142	9.0912	0.685	24.4416	6.6017	1.6475	3.7881	0.2775	34.4788	25.9425	2.1378	1.0334	30.6118	0.0827	1.6327	3.6346	0.4458	37.4226
12250	0.4333	15.8216	0.4469	1.6001	64.3201	1.2655	7.5332	8.4732	0.1062	16.1697	0.4222	0.1099	66.2865	0.3074	0.5914	15.6919	0.1123	0.3087	13.619	2.1667	0.9161	60.176	4.4412	2.5681	8.2324	4.5718	3.3088	15.1634	1.2779	0.2605	64.2317	2.2707	0.6828	9.9126	5.0202	1.1803	9.2472	7.2941	0.1605	60.6032	6.2549	0.3272	9.7756	6.2607	0.0765	13.1375	3.5507	0.0136	52.7988
12260	0.2916	2.1374	0.1663	1.1019	77.766	0.8408	9.0398	8.6398	0.0164	2.2369	0.2389	0.1195	79.1708	0.2389	0.2986	17.5874	0.0504	0.0586	1.0728	0.9721	0.5504	69.7692	6.7315	3.2076	8.6128	5.0056	4.078	1.4839	0.9124	0.1991	75.2602	3.1281	1.3198	11.3017	5.0608	1.334	1.1712	1.3632	0.0609	71.4966	7.8276	0.3841	11.7363	5.9191	0.041	1.5834	1.0013	0.0105	69.2551
12270	0.9771	3.9845	10.4865	2.2678	23.9881	30.0519	25.6209	2.6104	0.0126	14.15	1.192	0.1062	55.5199	0.4614	0.3261	28.1445	0.0847	0.0152	11.3652	2.6621	1.4208	24.6141	19.6612	12.0321	1.3374	19.7422	7.1647	3.0971	11.1008	1.2502	21.5694	26.8157	7.9226	0.6788	19.2564	8.309	2.135	13.145	0.1681	23.197	31.6428	1.4677	0.7875	27.4404	0.0164	2.4814	12.8745	0.0923	17.9066
12280	3.8725	15.4436	6.0282	9.042	30.1378	7.4669	24.4858	3.3106	0.2127	10.8261	13.4883	1.0298	37.5162	6.2887	2.8413	26.5866	0.9352	0.4879	4.639	13.0207	7.6844	9.7074	18.6045	18.3343	4.0347	21.1457	2.8293	7.8834	15.2375	2.2232	28.4377	15.5153	2.6927	2.5963	24.1326	1.2813	6.5095	18.3383	0.4963	24.6349	21.3344	0.677	8.0643	19.5453	0.4001	12.2542	12.9194	0.1705	30.3158
12290	0.1581	1.2454	2.1444	1.9168	59.7475	12.8538	12.9581	8.9042	0.0717	0.6816	1.5492	1.3172	62.2384	7.7348	4.5445	20.0847	1.1849	0.6647	0.5224	1.4337	1.5918	44.0078	11.9127	18.5972	6.9075	6.4894	8.5374	0.1995	2.6679	0.6805	17.8052	47.3407	9.3718	1.9214	13.4404	6.5726	0.1894	3.2027	0.1558	16.7812	54.4924	3.2441	1.5189	20.3415	0.074	0.6334	2.7857	0.1289	52.8714
12300	0.4106	2.75	0.9789	0.9412	45.6431	12.4647	31.4926	5.3154	0.0036	1.3858	2.6802	0.0735	58.2181	0.7099	0.1219	36.7408	0.0681	0.0018	0.7171	1.6637	1.7587	23.0553	15.9456	20.049	1.7318	16.4593	18.6196	1.1295	2.4058	0.6042	52.9001	3.5708	2.5797	2.5637	24.0024	10.244	0.8587	3.0782	0.2026	36.138	20.7194	2.1924	2.5583	34.0606	0.1918	1.0631	2.9527	0.1237	38.9363
12310	0.4774	2.4525	0.7429	1.3681	51.6735	29.8963	9.7701	3.6179	0.0013	2.4537	1.0398	0.1792	81.8782	0.7207	0.3388	13.3033	0.0589	0.0275	2.0339	0.6644	0.9744	69.4029	3.6531	9.8816	3.3379	4.2744	5.7773	0.6487	2.6578	0.3662	30.1632	49.4981	3.2763	3.1796	7.4647	2.7453	0.344	3.0515	0.2773	10.8613	68.3984	3.678	1.5866	11.7559	0.0471	0.7259	2.8527	0.0942	12.818
12320	0.1647	6.754	41.4605	0.3613	9.9266	36.8883	0.803	3.4573	0.1843	47.9985	0.3439	0.0371	46.7716	0.1935	0.211	4.3693	0.034	0.0412	40.764	7.2571	0.3583	43.3414	2.6601	1.1746	3.7979	0.4993	0.1472	10.0629	37.9177	0.3984	24.3959	22.518	0.2625	3.1906	1.1839	0.07	0.6105	38.0347	9.7342	1.8839	30.1581	15.1341	0.4293	3.174	0.8411	31.6352	16.7102	0.034	10.8588
12330	0.6331	2.1968	4.0027	0.7278	12.5445	63.553	15.3087	1.0118	0.0216	3.7213	3.0287	0.0825	71.0015	5.7426	0.0812	16.2475	0.0798	0.0149	3.2533	2.1035	1.4758	63.9616	11.9195	0.9443	0.7602	11.5008	4.0811	0.2732	5.1079	1.4514	2.8299	60.6181	13.3773	0.3585	12.1637	3.8199	0.6263	5.841	0.3652	2.8314	72.3448	1.6491	0.5289	15.7307	0.0825	2.3158	4.4626	0.0541	13.8878
12340	0.0531	0.846	4.8524	0.4424	9.8332	70.6152	7.3339	5.6744	0.3494	4.6711	1.0627	0.0177	80.6665	0.2035	0.021	13.3398	0.0177	0	4.4101	0.6038	0.7376	68.779	6.704	5.4079	6.0202	4.0341	3.3032	1.1158	4.272	0.3638	25.0503	54.9527	0.888	4.8844	6.1022	2.3709	0.3207	4.6943	0.7365	11.0083	59.925	9.9576	1.6665	11.3327	0.3583	1.369	4.3327	0.0498	25.8109
12350	0.1342	3.2497	4.6436	0.4015	18.5266	68.4272	0.7722	3.8184	0.0266	6.6407	1.3366	0.0501	86.8316	0.4388	0.0852	4.4839	0.1257	0.0075	6.1646	0.9405	0.9223	84.1529	1.6114	1.5912	3.8491	0.4132	0.3547	0.9319	6.5076	0.5879	9.2785	74.471	3.6062	1.4697	2.9779	0.1693	0.818	6.8579	0.3515	9.0887	76.7459	1.521	1.4752	3.1025	0.0394	1.2078	6.7898	0.0298	3.4796
12360	0.4845	5.5748	6.3956	2.4861	33.4748	28.5949	15.6362	7.0142	0.3389	9.9964	2.1625	0.296	41.1015	5.8495	17.6045	17.2741	1.4238	4.2917	8.1501	3.2307	1.0741	27.333	15.2342	21.9884	1.9656	15.9004	5.1235	5.6846	6.2213	0.549	36.3915	20.7919	7.3726	1.7485	17.7665	3.4742	0.9572	10.7578	0.7399	12.2408	49.0635	3.2512	1.4572	21.3688	0.1635	8.4652	3.9181	0.0716	25.7587
12370	2.0107	17.114	2.7311	5.6384	36.0822	2.4268	18.975	15.0046	0.0173	6.9609	14.7082	0.1868	40.8577	2.8536	0.4364	32.3264	1.5601	0.1099	4.2519	10.8157	6.7883	24.3812	11.0204	8.746	13.5468	10.2633	10.1864	5.6613	14.2347	1.9603	36.3287	6.4624	1.3561	15.8349	14.7778	3.3839	5.0979	16.5069	0.2511	35.8082	7.5327	0.8068	15.2042	17.7798	1.0124	7.2544	14.5827	0.0188	33.3847
12380	1.9087	5.0626	1.29	4.7257	61.673	2.0836	20.0951	3.1331	0.0282	2.5858	5.5289	0.1467	64.6262	3.4866	0.3686	22.4372	0.6827	0.1373	0.2614	3.8326	4.1674	0.8293	34.2097	33.4424	0.1993	7.2515	15.8063	1.5515	5.3824	1.3277	52.0387	9.9317	6.5105	1.5044	15.2314	6.5218	2.0404	6.0423	0.1787	59.8439	7.8458	0.7917	2.3507	20.6714	0.2351	1.5947	6.4241	0.2426	24.5378
12390	1.8449	1.8086	0.666	8.0968	43.5139	16.721	22.8966	4.4099	0.0422	2.5338	1.1161	0.6696	44.4311	4.1364	19.7648	23.1191	0.9194	3.3096	0.9496	1.8509	1.5191	31.6587	11.7177	24.9558	0.9351	17.2805	9.1325	0.5393	2.9755	0.8048	12.5269	44.7805	11.0247	0.5526	22.7828	4.0129	0.7324	3.3772	0.21	10.7686	52.4173	5.1466	3.6114	23.5786	0.1581	2.3588	1.8895	0.0712	8.4019
12400	1.101	2.3983	6.887	1.495	9.4765	68.8892	6.9342	2.7705	0.0483	9.7849	0.5829	0.0187	79.6179	0.2031	0.0395	9.7498	0.0022	0.0011	7.8738	2.123	0.3897	73.5711	4.171	2.1184	2.7256	5.4413	1.5862	2.5094	7.2151	0.6619	21.8261	54.2518	3.7826	1.6587	6.5016	1.5928	0.9737	8.4457	0.9671	4.2939	71.9455	3.6211	0.6312	9.0725	0.0494	3.5928	6.7871	0.0066	9.5779
12410	7.4647	9.8583	3.2908	12.3686	17.0417	7.6028	40.0678	2.295	0.0103	11.3927	7.4004	1.8204	31.1176	3.7377	2.1574	41.8948	0.4701	0.0088	2.3228	12.9319	5.3588	7.1049	19.1164	10.7914	2.292	35.7672	4.3146	3.1474	13.3945	4.0716	13.7138	16.6335	6.6658	0.9388	31.3011	10.1335	4.0905	16.296	0.227	15.4197	21.1786	0.4145	5.6678	36.6971	0.0088	10.4305	9.7056	0.4774	16.2164
12420	0.6497	1.4333	0.6635	2.6297	50.0643	7.0869	34.5042	2.9421	0.0262	0.7959	1.1685	0.7821	56.2198	1.8229	1.7382	36.8397	0.3526	0.2802	0.0955	0.993	1.6581	1.2995	21.1854	37.2961	0.1339	18.8286	18.5099	0.5511	1.595	0.6004	50.3344	6.3158	3.13	0.9483	26.9121	9.6127	0.6435	2.0045	0.0985	51.2083	8.0261	0.5466	1.0992	36.3178	0.0554	0.5311	2.0245	0.1909	32.8404
12430	0.1043	1.9671	0.6505	1.7595	69.0704	5.1115	14.4842	6.8187	0.0336	1.6497	1.0194	0.0527	73.9442	1.6126	0.3847	20.4282	0.7469	0.1615	0.3836	0.978	1.3604	21.0797	22.9984	31.8634	4.1103	7.5634	9.6629	1.4714	0.9959	0.2546	65.5071	6.5859	3.8488	7.1317	10.0337	4.1709	0.969	1.6766	0.0763	56.0808	18.7493	1.1113	6.6516	14.6469	0.0381	1.3537	1.3492	0.0191	56.4722
12440	0.0815	4.7012	0.4671	0.7361	63.664	6.832	13.9199	9.5795	0.0186	5.0564	0.1759	0.0175	71.0534	0.1165	0.0617	23.4301	0.0594	0.0291	2.3529	1.6587	1.2382	43.2594	15.6633	12.3089	12.8035	6.2247	4.4903	4.8258	0.325	0.099	68.6311	1.6702	0.9306	14.9981	7.1504	1.3698	3.1182	2.0617	0.0699	56.6352	14.3367	0.2597	14.8233	8.6708	0.0245	4.686	0.5579	0.0058	66.6158
12450	1.7469	4.9413	0.5782	2.8686	62.1597	3.4347	20.4326	3.8228	0.0152	6.075	1.1837	0.0076	68.1103	0.343	0.0106	24.2197	0.0501	0	2.3037	3.4389	1.5237	28.5041	29.6591	10.3007	1.6163	16.4146	6.2389	4.2281	2.2309	0.8074	55.6134	6.0162	6.8342	2.0382	19.1736	3.058	5.4467	1.7999	0.0197	64.832	3.4968	0.1351	2.9381	21.3271	0.0046	3.879	3.3327	0.0546	37.4874
12460	1.1714	3.0563	0.3715	2.4112	44.5929	3.7389	39.04	5.6179	0	3.0505	1.2202	0.3285	49.5982	0.616	0.5299	44.5511	0.0548	0.0508	1.271	1.5057	1.8225	7.4933	17.2901	25.9606	0.7587	22.957	20.941	1.8675	1.8518	0.88	38.4704	7.3523	4.922	2.0435	31.3724	11.2402	1.9633	2.5538	0.0821	39.0387	10.8919	0.8135	2.6477	41.8252	0.1838	2.4013	2.0415	0.1564	27.6912
12470	3.3485	27.4332	8.1989	4.7521	31.888	19.0792	4.1614	1.1257	0.013	23.4931	15.4055	0.0822	52.8337	2.7961	0.0894	5.2539	0.0432	0.0029	20.1001	13.7753	5.1054	36.9636	9.2546	9.501	0.6847	3.4651	1.1502	5.914	28.636	4.4308	15.6006	33.0865	7.0321	0.3719	3.5963	1.3318	5.0218	32.695	1.2641	13.3969	37.1437	5.1786	0.4209	4.8459	0.0332	17.0473	21.9076	0.0259	22.4569
12480	0.0703	5.2452	0.9532	0.2905	66.4556	7.2562	6.1211	13.5953	0.0126	5.5252	0.6386	0.1049	73.8012	0.13	0.0713	19.711	0.0105	0.0073	5.4004	0.5537	0.3146	72.8878	0.6051	0.5097	18.3561	0.7781	0.5946	1.6621	3.8022	0.8043	29.2538	37.5827	7.1659	12.3804	5.9979	1.3507	0.539	5.6689	0.0608	15.2305	58.7325	0.0398	11.8217	7.9067	0	0.7057	5.5116	0.0514	8.9767
12490	0.5257	3.2174	1.1009	2.3435	66.6218	6.4835	14.0475	5.5872	0.0726	1.476	2.9237	0.4442	70.444	2.8584	2.1469	18.0289	1.0035	0.6743	0.4619	1.5574	2.8246	7.4088	23.7344	44.3061	2.8653	6.9305	9.9109	0.9964	2.9466	0.9008	56.905	12.1075	6.4372	4.129	10.5989	4.9785	1.1911	3.506	0.1469	64.46	10.361	0.6283	4.3378	15.2928	0.0761	0.9592	3.7113	0.1734	38.876
12500	0.94	5.2844	1.073	2.029	65.4844	5.131	11.6716	8.3615	0.0252	3.1778	3.7116	0.408	69.8905	1.3246	1.4288	19.6885	0.1582	0.2121	0.6147	2.4858	4.1969	6.3138	25.3056	41.0245	3.318	7.3369	9.4039	2.0885	3.6686	1.5403	54.6239	10.1514	7.8684	7.3314	7.8279	4.8996	2.723	4.3604	0.2139	63.5659	8.4651	0.6129	8.2266	11.7836	0.0485	1.792	5.101	0.4044	36.6697
12510	1.1692	3.7769	1.9225	2.1109	61.9526	8.9279	17.5045	2.5913	0.0442	2.3043	4.2736	0.2907	70.838	1.3425	0.8103	19.7185	0.2718	0.1504	0.8974	3.1385	2.8326	7.6616	35.0884	30.2407	3.0804	10.605	6.4553	1.3499	4.1992	1.3196	53.8063	11.3671	7.817	3.5126	10.8987	5.7297	1.9567	4.8247	0.0872	65.3266	7.4025	0.2617	3.8438	16.2476	0.0493	1.2691	5.4871	0.1125	36.4309
12520	0.3932	25.614	11.3306	2.0269	30.8113	17.9435	10.9168	0.9602	0.0034	37.1241	0.184	0.0297	50.6514	0.0594	0.0709	11.8713	0.0057	0.0034	34.8595	1.2311	1.2471	38.2055	5.9755	6.6008	1.166	7.875	2.8395	28.479	8.4725	0.3864	37.3189	11.6384	1.8246	1.0928	8.0942	2.6932	1.5638	35.2288	0.5453	7.6845	41.9494	1.1478	0.3292	11.549	0.0023	26.3981	10.9157	0.024	36.3398
12530	1.613	3.5687	1.1528	15.0746	57.0923	4.8225	15.2801	1.3394	0.0566	3.6696	2.3072	0.3578	74.8741	1.3991	0.7156	16.302	0.2462	0.1284	1.7155	2.4433	2.1757	34.9057	28.3781	13.7051	4.4188	7.7244	4.5334	2.5519	2.9937	0.789	71.0285	3.9909	1.9694	4.4325	8.9369	3.3072	3.0075	3.2751	0.052	72.7564	3.9236	0.3089	4.6924	11.5943	0.3899	2.1283	3.9417	0.2645	45.7713
12540	0.2664	2.087	1.6951	0.6312	27.0626	34.442	32.6959	1.113	0.0068	3.341	0.6312	0.0764	61.0622	0.7669	0.3071	33.671	0.1188	0.0255	3.1424	0.4259	0.4802	57.2529	2.0752	2.8082	0.4887	23.2544	10.0721	0.3462	2.7538	0.9485	5.491	43.074	13.5714	0.2477	27.1058	6.4616	0.582	3.4156	0.0509	11.0715	50.8526	0.2121	0.3614	33.447	0.0068	0.6923	3.3155	0.0407	6.6107
12550	1.2918	2.6512	0.3229	2.9628	44.0002	6.0862	39.4297	3.2533	0.0018	1.2389	2.85	0.177	50.7311	1.6548	0.6623	42.4725	0.1587	0.0547	0.1259	1.6385	2.5015	0.5838	19.5674	32.897	0.6039	19.2347	22.8473	0.5455	2.9084	0.8119	34.7196	11.8554	6.4732	0.7681	30.3135	11.6043	1.4396	2.7496	0.0766	39.2297	12.9464	0.8721	1.5308	41.0621	0.0931	0.9652	3.2113	0.0894	25.1995
12560	0.4591	2.0913	0.5384	1.3111	45.7759	10.4243	35.2401	4.1505	0.0094	1.0863	1.925	0.0775	56.8141	0.5195	0.1776	39.2829	0.0699	0.0472	0.2324	1.2695	1.5869	0.869	22.086	34.5562	0.6178	17.8789	20.9034	0.597	2.0139	0.4779	39.3784	11.7999	6.3323	0.8501	29.719	8.8316	0.9068	2.0554	0.1266	42.3962	13.0389	2.0762	1.5	37.6979	0.2021	0.7632	2.2726	0.0529	26.9581
12570	0.302	1.5408	0.4093	0.8441	30.6477	9.0686	51.5993	5.57	0.0182	1.2643	0.9478	0.04	40.1357	0.3238	0.1019	57.1283	0.0418	0.0164	0.0855	0.9205	1.2461	0.5767	16.4723	23.5124	0.3766	27.842	28.968	0.7386	1.1351	0.3784	27.3944	8.077	5.09	0.5366	41.4619	15.188	0.8386	1.2698	0.1437	29.4519	9.5087	1.6008	0.9914	56.095	0.1001	0.7258	1.5026	0.0236	18.9263
12580	0.26	3.9794	1.195	1.0838	27.4697	24.3605	37.7394	3.8967	0.0155	4.3545	0.9919	0.0879	52.6062	0.1746	0.1332	41.6205	0.0259	0.0052	3.4893	1.1122	0.8329	34.0348	10.9134	7.9658	2.0796	27.5974	11.9745	3.964	1.195	0.2755	45.1068	5.8057	2.0022	2.1779	28.3285	11.1444	1.1885	4.2032	0.0427	19.4263	33.3067	0.1811	2.0887	39.5551	0.0078	3.5927	1.8093	0.0323	38.5746
12590	0.4443	1.7313	0.3878	1.6259	57.1306	20.8717	13.8741	3.9175	0.0168	1.5558	0.8412	0.1664	77.8791	1.0687	0.6809	17.4721	0.2076	0.1282	0.8931	0.8443	0.826	57.8342	10.1217	11.6728	2.3558	8.2475	7.2047	0.626	1.5206	0.4168	38.4457	29.6903	11.4926	2.8932	12.3605	2.5542	0.3359	2.0092	0.2183	14.9169	54.5381	10.1736	1.7832	15.8217	0.2031	1.0367	1.4764	0.0504	11.3904
12600	3.7819	6.7453	6.9456	6.8905	23.6858	34.737	14.4834	2.5717	0.1588	13.4786	2.372	1.6222	53.3403	5.2173	6.7556	15.1529	0.9654	1.0958	8.1108	6.1313	3.2307	38.0457	13.6008	13.6666	1.4338	11.9483	3.8319	2.212	12.0561	3.2046	12.9224	37.2074	15.1834	0.6818	13.2154	3.3169	2.5421	14.0708	0.8599	12.573	49.3425	3.3976	4.1473	13.001	0.0658	7.8045	9.4255	0.2428	9.2945
12610	0.592	1.8563	3.5801	1.6102	20.8758	40.2515	29.1421	2.0711	0.0209	5.0579	0.6872	0.2833	61.7667	0.5038	0.4667	31.1624	0.0534	0.0186	3.7635	1.1969	1.068	45.5112	7.1467	10.0793	2.266	23.5529	5.4155	1.0286	4.3381	0.6617	22.4359	37.0913	3.2101	1.0483	20.9255	9.2606	0.8962	4.8176	0.3146	16.793	41.5953	4.3489	3.5383	27.6473	0.0488	1.2456	4.6621	0.1207	14.5582
12620	1.5786	4.1776	0.941	2.7922	27.8132	9.1904	49.5777	3.9186	0.0107	2.4904	4.0168	0.19	38.5583	0.9655	0.2728	53.4111	0.0705	0.0245	0.7617	3.3502	2.5854	2.147	16.3744	21.2752	0.167	34.2618	19.0773	1.3134	4.5071	0.8766	24.9461	9.6007	5.2504	0.1854	37.1759	16.1444	2.2084	4.4168	0.072	28.2801	10.9709	0.5456	1.3195	52.1437	0.0429	2.2283	4.2958	0.1732	24.8811
12630	0.8437	3.7717	1.3213	2.2315	26.9843	7.3493	55.2736	2.2055	0.019	4.1459	1.2156	0.5751	35.0943	0.4824	0.9875	57.435	0.0428	0.0214	2.7722	1.6755	1.4889	21.8844	8.5805	6.0994	1.3356	38.4833	17.6803	3.4544	1.7538	0.7284	29.9913	4.0103	2.5631	1.3642	33.223	22.9115	2.9231	2.954	0.0594	25.5751	10.9036	0.0856	1.2786	56.2135	0.0071	3.4828	2.2411	0.2127	27.569
12640	1.4024	3.5073	0.3374	1.6284	66.266	5.8025	19.8433	1.21	0.0028	3.4349	1.3939	0.4182	72.2758	0.5576	0.8643	20.8545	0.0669	0.1338	0.3429	1.7035	3.2007	2.1358	26.1171	45.4449	0.382	10.4133	10.26	2.013	2.526	0.7082	61.6694	7.6508	4.3775	0.9591	16.034	4.0622	2.9804	2.1747	0.092	66.4456	6.5049	0.7472	1.2686	19.7699	0.0167	1.7592	3.3066	0.1812	35.9064
12650	3.5272	3.6796	2.5053	7.6446	36.0558	35.9781	7.178	3.3042	0.1271	8.4722	1.1987	0.0412	79.072	0.4832	0.1235	10.5488	0.0303	0.0303	3.3637	5.0044	1.344	66.5524	9.2053	3.9209	2.8237	4.2294	3.5562	2.395	6.9176	0.3996	34.0653	44.5888	1.0244	2.4531	7.2736	0.8827	1.3368	7.5628	0.8125	7.1782	64.0168	8.4836	3.7947	6.708	0.1066	6.4465	3.2402	0.0254	11.9952
12660	0.3006	1.4812	1.9966	9.8052	26.9121	3.0452	55.6923	0.7493	0.0174	1.5683	2.1564	0.0537	38.7508	0.7464	0.2643	56.0433	0.2846	0.1321	0.2178	1.7237	1.8369	1.2983	22.5819	15.8814	0.2164	34.305	21.9387	1.0005	1.863	0.9149	20.892	13.238	5.6318	1.3287	35.3351	19.7959	1.3548	2.3728	0.0508	24.3754	15.2744	0.1118	1.5756	54.8801	0.0044	1.0702	2.3452	0.363	26.6974
12670	0.8595	2.7578	0.994	5.0462	34.9334	1.8536	49.0496	4.4807	0.0253	2.0873	2.2472	0.2768	39.2682	1.3819	1.1831	52.8734	0.3255	0.3567	0.2378	1.9022	2.4713	2.528	12.5073	26.7979	1.2863	27.0964	25.1728	0.8361	2.8981	0.877	32.5828	6.8842	2.3662	3.3425	36.354	13.8591	0.688	3.7888	0.1345	28.2169	12.8815	0.7348	8.2266	44.717	0.612	1.4773	3.015	0.1189	26.9071
12680	1.0155	3.1575	1.0652	2.9119	19.1922	12.0871	57.9823	2.5739	0.0144	3.7897	1.1267	0.3219	33.1842	0.5078	0.4999	60.511	0.034	0.0249	0.7158	3.0425	1.48	4.3239	17.4133	12.4547	1.2052	43.6784	15.6862	2.26	2.4	0.5784	28.257	4.3566	1.5783	1.7208	47.0821	11.7669	2.1984	2.8685	0.1714	27.5581	6.122	0.5117	7.6841	52.4853	0.4004	3.1406	1.9891	0.1086	24.1464
12690	1.0276	4.9166	9.7988	2.0202	17.2528	41.2749	21.806	1.8407	0.0624	13.6802	1.9031	0.1598	59.5101	0.6755	0.3625	23.5127	0.1182	0.0779	10.7496	3.2021	1.7914	38.8567	10.6489	11.0425	1.0327	17.2214	5.4547	8.4959	5.674	1.5732	39.6213	16.8803	4.0468	1.0055	16.8766	5.8263	2.1343	12.9579	0.6508	16.226	43.0282	1.2939	2.3928	21.2913	0.0247	3.1645	12.4786	0.1	15.3569
12700	0.4603	1.7562	2.0664	4.9013	56.4827	19.3175	8.5943	6.2099	0.2114	0.5968	2.5576	1.1287	60.3553	14.7475	5.5982	10.3656	3.3612	1.289	0.5581	1.6903	2.0347	53.4237	8.7492	18.5282	2.7508	4.8628	7.4022	0.3535	3.2806	0.649	32.8599	39.8764	7.9646	2.2654	9.1711	3.5794	0.0648	4.0717	0.1466	6.0688	74.0094	0.6229	1.0605	13.8495	0.1057	0.4399	3.659	0.1841	29.4223
12710	0.6496	3.7089	4.1363	7.7986	8.766	11.2137	61.52	2.2027	0.0041	3.2895	5.1294	0.0759	26.4704	1.269	0.0386	63.0598	0.6662	0.0014	2.1019	4.5418	1.8509	9.8635	12.1159	5.7986	1.7365	45.476	16.5149	2.7391	4.6661	1.0896	16.6203	7.1216	4.0358	0.7324	39.156	23.8394	1.2924	6.9485	0.2538	9.0722	17.6634	1.0428	0.7228	62.7532	0.251	2.8426	5.579	0.0731	13.88
12720	0.3459	2.993	3.8036	0.5738	37.9241	41.6769	5.9654	6.6969	0.0202	6.9292	0.2021	0.0112	80.0839	0.0797	0.0112	12.6668	0.0079	0.0079	5.9241	0.6469	0.5716	66.9148	6.5447	6.7154	4.9246	2.6178	5.1402	1.4566	4.3068	1.3791	25.581	43.0932	11.5007	3.6062	7.5141	1.5622	0.7086	4.6943	1.7396	10.6301	57.4694	12.0754	1.1545	11.0721	0.456	2.9435	4.1867	0.0124	18.8716
12730	0.6358	4.0945	2.1946	3.0417	39.9785	31.2286	12.2762	6.4793	0.0708	3.3077	2.4071	1.2101	66.4186	5.3205	2.5095	12.7957	4.9885	1.0423	2.5224	1.7974	2.605	49.9968	9.1857	15.0661	1.2481	8.6332	8.9452	0.3199	4.3617	2.2432	12.4979	39.1268	22.624	1.218	11.7676	5.8408	0.4549	6.3113	0.1586	15.2771	58.6961	0.2753	2.8764	15.8963	0.0538	2.0138	4.5585	0.3527	21.5338
12740	1.7546	3.9363	1.2778	4.0507	44.9515	9.9398	30.4048	3.6693	0.0153	3.8525	1.8385	1.2778	54.0646	1.1213	3.7569	33.6613	0.1144	0.3128	0.2899	2.7387	3.9402	6.4839	17.9338	34.525	3.2574	15.5891	15.242	1.0871	4.749	1.1328	45.5735	10.1877	3.1809	3.4519	25.5948	5.0424	1.6363	5.0158	0.3166	46.6576	11.3431	0.9421	4.1957	29.8432	0.0496	1.5868	5.1493	0.2327	29.0404
12750	6.5446	8.287	1.6857	11.1344	23.4601	3.8508	41.0766	3.9212	0.0396	10.4571	5.1273	0.933	33.3145	2.2224	2.909	44.1433	0.2905	0.603	0.4665	8.5778	7.4731	0.9946	14.2984	23.1529	0.5325	24.0565	20.4476	2.3326	12.3496	1.8353	21.8591	14.2588	2.3281	2.1874	36.7054	6.144	3.1556	13.199	0.1628	24.57	13.2246	0.6513	12.4024	32.5243	0.11	7.8956	8.2917	0.3301	22.7524
12760	2.7984	26.3025	11.4534	4.698	25.044	11.9783	16.3347	1.2585	0.1322	32.0606	7.9832	0.5102	39.4706	1.5883	0.6612	16.917	0.4356	0.3733	19.1337	12.6173	8.803	7.4781	15.5101	18.7319	0.6331	13.6767	3.4161	15.2132	21.2949	4.046	29.2569	10.0888	2.3739	0.7576	14.3911	2.5775	14.5151	25.5971	0.4418	29.5967	11.9538	0.1696	1.0765	16.5452	0.1042	23.816	16.3725	0.3656	26.5616
12770	0.8829	4.1604	1.4831	2.2274	32.5744	25.6282	30.5553	2.4793	0.009	4.5998	1.8867	0.0398	59.9063	0.4717	0.0514	32.989	0.0501	0.0051	2.5781	2.5743	1.3739	37.5782	14.6704	8.1809	2.4458	28.0447	2.5537	1.2004	4.2439	1.0821	18.5963	34.7036	7.1293	1.1657	23.9209	7.9578	1.2981	4.8813	0.347	16.9055	41.123	2.4009	2.1502	30.8607	0.0334	1.4304	5.0226	0.0733	12.4815
12780	0.1104	0.9297	0.3889	0.4554	49.0179	30.3275	15.3077	3.4388	0.0238	0.759	0.5984	0.0715	78.7879	0.6975	0.3149	18.575	0.1505	0.0452	0.6336	0.2584	0.537	73.1678	1.6271	5.0054	2.1754	7.4232	9.1721	0.0966	0.8719	0.4604	5.9373	41.4015	32.4614	0.6473	11.7028	6.4207	0.1317	1.2546	0.0427	5.3203	74.3897	0.0903	0.6624	18.0996	0.0088	0.1179	1.2245	0.0866	4.2301
12790	0.9138	2.0671	1.4358	3.076	40.0922	9.8055	36.5321	6.0442	0.0333	0.4379	3.3664	0.6124	47.086	3.436	2.4525	41.8663	0.4474	0.2951	0.1269	1.6071	2.6827	4.4767	12.3148	36.1831	0.4045	16.507	25.6972	0.2951	3.2587	0.863	39.3517	10.1355	3.4867	0.863	29.9514	11.795	0.5378	3.8106	0.0682	41.2975	11.5359	0.1412	2.5986	39.9768	0.0333	0.4141	3.8614	0.1412	32.103
12800	3.0804	3.3054	0.6032	3.5951	50.8432	5.5696	29.7702	3.2129	0.0201	2.9114	3.4703	0.6072	56.4822	2.276	1.2506	32.5881	0.2533	0.1608	0.6876	2.1916	4.1097	4.5762	14.2412	41.1915	0.2996	11.545	21.1577	1.1682	4.5259	1.2948	45.9164	9.7676	4.3248	0.8264	21.7468	10.4291	1.5663	5.2799	0.1428	47.8225	10.9016	1.2848	1.711	31.1605	0.1307	2.5434	4.164	0.2815	39.0663
12810	0.4673	1.8241	0.5334	2.2737	38.9974	12.4835	37.8452	5.5625	0.0129	0.9684	1.7677	0.0886	52.7329	0.8057	0.2159	43.3256	0.0806	0.0145	0.2675	1.1602	1.3971	5.1017	14.451	34.2019	0.5817	23.76	19.0789	0.5688	1.7999	0.456	42.7721	7.3816	3.6015	0.9894	28.4435	13.9872	0.8347	1.9143	0.0757	43.9782	9.0593	0.7171	1.5888	41.6997	0.1321	0.7203	2.0497	0.0548	36.5287
12820	1.111	2.629	1.0489	4.6043	26.9824	10.979	51.3714	1.2597	0.0144	3.4556	1.2336	0.0996	42.1291	0.3073	0.1284	52.6189	0.0202	0.0072	0.518	2.0863	2.1845	3.4674	16.2647	22.8329	0.1356	36.4779	16.0328	2.1311	1.9521	0.7056	28.1334	9.2821	5.1499	0.3174	36.2634	16.065	2.5062	2.2075	0.075	30.3851	11.5925	0.5873	1.2899	51.3305	0.026	2.4211	2.2826	0.0851	29.1644
12830	4.4451	8.6716	2.7114	9.5463	40.8926	9.8044	13.9836	9.8828	0.0622	13.9569	1.4692	0.402	55.9015	0.8157	3.5259	22.5543	0.2166	1.158	3.002	6.2101	6.616	30.5579	10.5763	19.1089	8.1695	4.6683	11.0911	6.5176	7.3588	1.9516	39.7746	15.8678	4.6009	9.0424	12.5132	2.3731	3.3417	11.4607	1.0257	15.5921	40.9098	3.7411	6.3476	17.3401	0.2412	12.3399	3.4079	0.0804	25.9557
12840	2.8382	3.524	2.0288	6.5122	20.9018	12.1291	50.4185	1.6045	0.0429	4.6652	2.3775	1.3482	28.1246	3.2678	8.1507	50.8232	0.4385	0.8042	1.5134	4.1473	2.7302	7.3152	13.4005	18.8274	0.4242	39.8296	11.8121	2.4451	4.7773	1.1686	20.3585	13.6624	5.5217	0.5023	38.7998	12.7643	1.5941	6.6381	0.1588	17.4921	21.0684	0.9826	3.36	48.6669	0.039	4.2866	3.9781	0.1262	18.8248
12850	0.1201	6.2415	4.0669	0.4495	35.3861	26.0116	6.5663	21.0306	0.1275	9.5644	0.8417	0.0223	61.1056	0.7238	0.0181	27.5669	0.1562	0.0011	2.6568	6.964	0.8077	22.0336	35.3598	4.4541	14.8961	10.2658	2.5622	1.0256	7.7333	1.6696	12.5295	43.4266	5.8912	7.6029	17.7078	2.4135	0.8597	9.5219	0.0468	10.5109	51.2961	0.0404	2.2923	25.4074	0.0244	2.084	8.2988	0.0457	6.873
12860	0.7037	4.9817	1.907	1.4792	21.6336	24.164	43.2645	1.8564	0.0099	5.6295	1.9231	0.0396	46.794	0.4626	0.0198	45.0202	0.1064	0.0049	4.1479	1.8538	1.5904	34.3815	7.9971	4.8977	0.4897	31.8863	12.7555	2.4289	4.4584	0.7049	25.6894	18.9452	2.6418	0.4996	31.9407	12.6912	1.2936	6.2293	0.0693	11.0235	36.0475	0.2053	0.7445	44.3684	0.0186	1.212	6.3159	0.0643	7.2859
12870	0.7911	1.6242	0.6314	7.8848	37.4117	20.7409	25.9341	4.9399	0.0418	1.2971	1.207	0.5427	44.7833	3.5133	17.7404	25.3528	0.9446	4.6189	0.4349	1.3009	1.311	31.1433	8.4061	26.4876	1.0016	16.1479	13.7668	0.2282	2.3469	0.4716	17.9439	41.0715	7.0213	0.7062	25.8451	4.3652	0.2067	2.7665	0.0735	11.9207	51.7224	2.3938	0.8558	29.8475	0.213	0.7341	2.2581	0.0545	10.1051
12880	0.3363	1.9141	1.03	0.9542	39.9885	29.7297	22.1028	3.922	0.0224	1.9632	1.1742	0.1429	69.3278	0.9458	0.3993	25.8871	0.1163	0.0434	1.5162	0.6712	1.093	37.5447	12.4285	20.6997	1.6451	12.568	11.8337	0.4064	2.4032	0.4708	27.4932	39.255	3.9246	1.0187	15.5334	9.4947	0.5829	2.6442	0.0532	32.3547	37.9903	0.3279	2.0599	23.8832	0.1037	1.2331	1.945	0.1023	26.5902
12890	0.1557	3.1651	1.8071	0.8349	48.2035	20.9086	16.0988	8.8184	0.008	4.8164	0.2497	0.0618	69.7767	0.0893	0.0813	24.6156	0.3069	0.0023	4.2496	0.5932	0.2851	56.9322	8.3691	4.6461	10.297	10.3748	4.253	4.6779	0.3561	0.0939	67.0321	1.9193	0.9963	10.5238	10.5381	3.8625	4.6275	0.4867	0.0137	67.2412	2.6546	0.0515	11.0562	13.8606	0.008	4.5106	0.5897	0.0275	62.3742
12900	0.484	5.4273	4.3653	0.8587	47.9054	25.7352	9.772	5.4454	0.0068	9.8005	0.4389	0.0372	74.3016	0.1523	0.0451	15.2164	0.0068	0.0011	8.9712	0.8812	0.4242	65.841	5.3632	3.2949	5.8334	6.9628	2.4281	9.4632	0.668	0.1456	72.4488	1.3597	0.6906	5.9203	7.4965	1.8076	9.1912	1.0606	0.0248	72.3709	2.048	0.0801	6.2193	8.9938	0.0113	9.3909	0.8699	0.0158	69.1663
12910	1.0361	2.851	1.9918	7.0705	9.3781	4.0033	70.4514	3.0833	0.1345	1.2293	4.5264	0.123	17.8513	1.9402	0.6601	72.9682	0.5658	0.1357	0.3427	3.4546	2.0815	3.6273	9.6318	7.1925	0.3254	47.7696	25.5747	0.3772	4.2526	1.2489	8.1646	10.1825	2.1047	0.4002	58.8121	14.4571	0.3335	5.5177	0.0276	8.1298	12.216	0.1058	0.8234	72.8175	0.0287	0.7406	5.0761	0.0621	8.9981
12920	0.1127	2.001	0.7303	0.5613	50.0698	35.6894	6.2712	4.5298	0.0345	2.2483	0.5037	0.092	84.9911	0.7683	0.5612	10.5916	0.1507	0.0932	1.9654	0.3933	0.4853	76.5288	3.4755	6.3163	4.5897	2.9831	3.2626	1.6135	1.0465	0.184	45.5111	35.4892	5.3203	3.9365	4.9106	1.9884	0.2875	2.4679	0.0886	8.5152	76.0354	1.77	1.0707	9.6831	0.0817	0.6153	2.1988	0.0299	13.272
12930	0.3376	3.8074	3.4727	2.1015	26.4182	15.6972	45.1901	2.9663	0.0089	1.515	6.0777	0.0252	43.3475	0.8057	0.0637	47.9639	0.1851	0.0163	0.9108	2.9885	3.7186	21.6271	12.9203	9.6695	0.4487	31.4413	16.2753	0.8886	5.0957	1.6335	29.5141	10.6689	4.0343	0.548	30.469	17.1479	0.702	6.7352	0.1807	19.256	24.7476	0.2133	0.8782	47.2708	0.0163	0.7612	6.7959	0.0607	12.9099
12940	0.8358	2.2214	0.7219	1.8782	38.2268	10.9012	36.4706	8.7096	0.0344	2.8717	0.8253	0.0821	50.2569	0.4159	0.3325	44.9665	0.1974	0.0517	0.959	1.4425	1.3776	34.8438	5.4282	10.7333	6.1157	19.934	19.1658	1.1987	2.1857	0.3947	30.6957	17.9675	2.3418	6.9289	29.0468	9.2402	1.0305	2.6082	0.1404	19.0505	30.1282	1.8266	8.7636	36.3645	0.0874	1.7193	2.0333	0.0265	15.7893
12950	2.602	8.6705	26.5189	7.4351	31.8159	17.9474	3.7627	1.2074	0.0401	1.0904	11.87	24.8314	9.6041	11.9721	35.6218	4.406	0.1852	0.4191	0.1678	9.7801	27.8438	0.5923	17.1564	39.4494	0.1505	2.8392	2.0206	0.5923	26.403	10.7965	8.2396	34.623	14.3353	0.6085	3.7261	0.6757	0.9789	35.4063	1.4066	8.9967	46.3823	1.819	1.0547	3.9307	0.0249	0.6443	23.9121	13.2354	3.7106
12960	0.2018	2.5417	1.1988	1.6263	20.6253	0.7176	36.8881	36.1629	0.0374	1.8669	2.0112	0.0641	22.3403	0.4329	0.1964	72.7861	0.1978	0.1042	1.0397	1.4179	1.4847	6.1216	5.877	10.971	33.6781	20.3036	19.1062	1.2054	2.2464	0.4905	19.3367	2.9852	0.6481	30.5944	35.9837	6.5096	0.6027	3.0429	0.2967	15.1002	7.3697	0.4998	5.5754	65.6845	1.8282	1.017	2.8999	0.0254	12.7015
12970	0.3989	3.7744	2.9031	1.6408	28.6651	40.8884	19.3912	2.3314	0.0067	3.8936	3.0254	0.1576	70.1538	0.8749	0.1659	21.6669	0.0553	0.0067	3.1175	1.9811	1.9778	46.4821	7.8303	16.8823	0.414	11.3807	9.9342	0.952	5.1456	0.9788	22.9192	43.2625	5.0129	0.3587	13.2311	8.1391	0.9487	6.0004	0.1274	21.9405	48.5854	0.6687	0.766	20.8473	0.1157	1.2068	5.7943	0.0754	20.727
12980	0.5041	2.5847	4.1172	3.7174	38.7739	16.0882	33.2938	0.9165	0.0043	6.467	0.7174	0.0215	58.4085	0.1504	0.0215	34.2052	0.0086	0	4.4722	1.6941	1.0396	14.305	28.7632	15.5121	0.1561	19.6688	14.3889	1.7255	4.3191	1.1613	28.154	19.4762	10.9497	0.2492	23.1162	10.8487	1.5867	5.3887	0.2306	28.9136	26.6039	3.0629	4.5152	29.6829	0.0158	1.0669	6.0918	0.0473	14.4969
12990	0.4902	3.0805	2.0782	1.6789	19.9138	1.7056	68.2605	2.7735	0.0188	0.6593	4.811	0.1785	21.516	1.361	0.4213	70.796	0.2255	0.0313	0.213	2.3945	3.0413	1.8919	10.4072	10.9992	0.1034	44.6551	26.2944	0.4087	3.9011	1.339	15.314	4.1926	3.7917	0.4244	42.2308	28.3976	0.6217	4.93	0.0971	16.3665	6.5529	0.379	1.1777	69.8438	0.0313	0.4745	5.024	0.1503	12.8582
13000	0.3074	1.6734	0.7884	1.0512	36.4848	36.8021	19.076	3.7894	0.0273	1.5681	1.1082	0.093	73.458	0.6124	0.2678	22.8084	0.0533	0.031	0.9049	0.926	0.9384	62.1901	3.3023	8.8457	2.0813	13.7805	7.0309	0.5578	1.847	0.3644	38.8414	34.2469	1.2495	2.2188	17.7773	2.8968	0.207	2.1197	0.4425	8.5606	41.2064	24.5711	1.5061	20.8511	0.5355	0.9012	1.8309	0.0372	10.5687
13010	1.9207	8.2224	2.6162	8.1516	50.066	13.3283	12.3397	3.2102	0.145	5.5431	4.8682	2.3479	23.2691	38.2047	10.0717	12.5823	2.5101	0.603	4.657	3.0365	5.0658	17.4161	19.4307	34.6986	1.1797	9.3962	5.1195	1.0644	8.5532	3.1417	5.9788	46.5545	19.0122	0.4488	9.163	6.0835	0.7217	11.8605	0.177	4.8537	66.1881	0.5036	0.2809	15.3961	0.0183	1.2676	9.9192	1.5725	6.561
13020	0.4223	3.9442	1.1781	0.7948	40.2803	32.3359	19.4763	1.5613	0.0067	2.0024	3.4562	0.0861	72.6247	0.6213	0.1654	20.8811	0.1291	0.0336	0.9078	2.4355	2.2015	32.405	14.6909	26.3156	0.1641	11.5521	9.3277	1.5076	3.4937	0.5433	66.9625	4.8587	1.591	0.5366	16.2543	4.2524	0.6899	4.6908	0.1641	31.7998	36.3587	5.2529	0.6872	20.2975	0.0592	1.4887	4.0291	0.0269	48.6518
13030	0.4997	2.7382	1.9679	1.7066	31.1141	23.0353	36.9664	1.856	0.1159	1.2119	3.4954	0.4984	50.9532	2.8903	2.0119	38.2744	0.4211	0.2434	0.5358	1.9061	2.7639	15.3967	18.8769	21.5817	0.2074	23.9901	14.7415	0.8835	3.0588	1.2634	43.8614	7.2553	4.7385	0.6105	21.8714	16.457	0.5564	4.5605	0.0889	27.8542	27.4665	0.5345	0.7019	38.2242	0.0129	0.8655	4.1793	0.161	33.8473
13040	0.0113	2.4478	2.7745	0.0719	30.252	52.0657	0.9704	11.3161	0.0904	5.1269	0.0965	0.0103	82.2999	0.0791	0.0103	12.3371	0.038	0.0021	5.1063	0.077	0.0503	80.4681	0.7547	1.1664	11.4099	0.4559	0.5114	0.8789	4.1093	0.2454	20.9929	59.1765	2.2198	7.5573	4.4923	0.3276	0.1499	5.0098	0.0739	5.9421	76.4069	0.04	4.5521	7.8212	0.0041	0.3779	4.8496	0.0062	2.1746
13050	0.7295	3.9378	0.7417	1.5404	58.8571	11.927	19.4667	2.7844	0.0154	3.9116	1.4498	0.0476	71.9813	0.2427	0.0998	22.2334	0.0292	0.0046	1.9259	2.0334	1.4498	26.1988	25.7595	20.3656	2.6323	16.0227	3.6121	2.4158	2.5432	0.45	52.4482	18.8251	1.0505	1.7846	13.3873	7.0953	2.5494	2.8212	0.0384	46.0314	26.1834	0.109	1.5972	20.63	0.0399	2.726	2.6446	0.0384	43.1778
13060	0.315	4.0287	2.7428	1.3931	21.857	36.6341	31.3374	1.6738	0.0182	5.9892	1.0473	0.05	59.3137	0.4037	0.1672	32.98	0.025	0.0239	4.7918	1.3168	0.9779	42.3434	9.6047	7.9365	1.1678	22.2763	9.5848	1.9797	4.6521	0.4548	21.6447	35.0592	3.1806	0.9142	20.2298	11.8849	1.1758	5.838	0.0728	15.086	44.3539	0.4446	0.9188	32.0965	0.0136	1.3634	5.6595	0.0637	13.8783
13070	0.3531	2.8711	1.4574	1.3603	33.4772	30.7686	26.5431	3.0722	0.0971	3.455	1.1409	0.0858	65.0509	0.339	0.2166	29.6555	0.0281	0.0281	1.373	1.6473	1.6614	39.4146	11.2941	14.8979	1.7992	15.8427	12.0699	0.5542	3.275	0.8525	19.6771	35.3626	10.5665	1.1071	23.9657	4.6393	0.7807	3.3663	0.5346	21.9017	34.6966	9.0082	2.2888	27.2458	0.1772	1.4954	3.1075	0.0788	17.5185
13080	0.8197	2.4476	0.7542	2.9597	38.8837	3.2984	39.0198	11.8141	0.0028	1.2295	2.7122	0.0797	43.995	1.0359	0.111	50.74	0.0797	0.0171	0.4924	1.9353	1.5938	14.0076	16.4522	14.682	0.7457	19.8002	30.2908	0.7855	2.6582	0.5778	32.3978	8.3897	4.3542	1.443	35.0096	14.3841	0.8994	2.9542	0.1679	33.8777	10.3534	0.9107	2.237	48.2467	0.3529	1.0502	2.8518	0.1195	26.4442
13090	0.4603	2.281	0.4301	0.7613	65.0478	5.5355	24.5826	0.8959	0.0055	2.0571	0.7269	0.3875	70.8481	0.191	0.3064	25.4486	0.0165	0.0179	0.2157	1.4785	1.4772	5.0282	32.8255	33.4919	0.764	11.9905	12.7284	1.6338	1.1969	0.3408	64.0863	4.7728	2.4859	1.0168	16.8116	7.6551	1.9471	1.1639	0.0605	65.1754	5.5985	0.5717	1.0512	24.4043	0.0275	0.8574	2.2288	0.0852	28.4308
13100	0.5848	16.7817	2.7572	3.5945	43.2136	21.3887	10.1551	1.509	0.0154	18.6694	1.2356	0.2188	66.8406	0.7517	0.6045	11.5548	0.0799	0.0449	16.9598	1.2846	1.8793	46.3621	9.071	12.7637	0.9579	4.6295	6.0922	2.3855	14.7372	3.0011	15.9622	38.6325	13.6019	0.6886	7.5201	3.4709	1.4067	18.0341	0.683	16.4773	50.1781	1.5413	0.8176	10.8255	0.0365	6.6798	13.3835	0.0603	13.8982
13110	0.5664	9.5819	1.4369	2.9108	34.3051	6.2843	18.1978	26.7029	0.014	4.7781	6.7394	0.0676	42.6318	0.8414	0.0268	44.8241	0.0886	0.0023	3.1675	5.2361	3.1815	12.5422	13.3731	17.5846	20.71	12.0699	12.1351	4.2408	6.3679	0.9766	32.6142	7.6645	3.2209	23.7163	17.1096	4.0893	2.6466	8.7532	0.1853	29.8227	12.1472	1.5301	20.0574	24.0046	0.8531	5.1277	6.4434	0.014	26.5971
13120	0.2705	1.4107	1.9682	0.5204	15.9604	11.2829	59.6132	8.8273	0.1463	0.6377	2.9055	0.1063	25.8762	1.281	0.606	67.9511	0.3699	0.2664	0.2057	1.637	1.8068	2.3052	10.2395	15.2185	0.2001	46.4919	21.8953	0.4527	2.5922	0.6046	16.5395	6.507	4.7167	0.2429	50.4974	17.847	0.646	2.9372	0.0663	19.285	7.6555	0.8227	0.5231	67.9469	0.1173	0.5342	3.0697	0.0455	15.7596
13130	0.2908	2.1211	6.5401	1.1836	14.2353	53.9312	20.2815	1.3984	0.0181	7.9361	0.888	0.1279	68.4198	0.5441	0.3861	21.6149	0.0495	0.0338	6.7706	1.2161	0.9652	53.2067	8.2104	7.9329	0.9278	12.8005	7.9698	4.4748	4.091	0.3861	41.8698	24.277	3.2034	0.8518	12.6662	8.1799	1.5165	7.3473	0.0881	15.9069	52.8399	0.6033	0.7564	20.9055	0.0362	1.4719	7.4342	0.0458	12.1859
13140	0.2883	7.8903	1.0775	1.3848	59.1031	13.3426	11.3208	5.5854	0.0073	8.595	0.4863	0.1747	73.5071	0.2228	0.1005	16.3951	0.5111	0.0073	7.4666	1.0367	0.7528	50.3139	12.099	11.4176	5.0365	8.5514	3.3256	8.1277	0.8489	0.2796	65.2931	5.5828	2.9545	5.0918	7.9253	3.8964	8.0811	1.1415	0.0335	69.5014	4.1864	0.1427	5.3189	11.5668	0.0277	3.4115	5.7994	0.0451	32.4456
13150	0.7036	9.115	3.1924	0.7738	44.8318	33.4036	6.4347	1.5362	0.0089	12.6025	0.3116	0.097	78.6043	0.2426	0.1622	7.8955	0.0345	0.0498	11.835	0.6078	0.5683	75.5781	1.2182	2.2129	1.0663	3.5947	3.3189	4.6378	8.0055	0.3678	23.4251	53.4019	2.1821	0.6717	5.7107	1.5974	0.6449	12.2143	0.152	3.6609	75.0418	0.3065	0.2899	7.6286	0.0613	4.2651	8.7051	0.0409	16.0289
13160	1.2675	19.172	12.0816	2.2724	27.2343	35.031	1.3394	1.5619	0.0399	28.6646	3.1317	0.7245	61.4578	1.2127	1.8675	2.1072	0.3263	0.5077	26.1262	4.4335	1.9612	58.4963	2.4813	3.5605	0.8956	0.9287	1.1169	10.3911	20.869	1.2607	21.2305	40.8684	2.4391	0.6811	1.8151	0.4449	0.5693	31.4393	0.5123	1.8036	61.8765	0.8579	0.2156	2.6263	0.0993	14.8143	17.5479	0.1586	8.5527
13170	0.9513	4.0391	0.6348	2.2515	59.5354	12.8452	15.2089	4.5281	0.0058	4.5051	1.0529	0.0671	73.3127	0.8055	0.514	19.5567	0.094	0.0921	2.9018	1.262	1.4614	38.6892	15.2175	20.7254	2.242	6.1104	11.3903	2.7561	2.5239	0.3452	50.1085	21.4343	3.0896	2.2056	12.7862	4.7507	1.8508	3.5692	0.2052	31.7027	40.5091	2.4202	1.5151	18.1221	0.1055	3.036	2.4204	0.1688	45.3764
13180	0.3381	2.0334	2.4052	3.1964	22.2157	7.3749	56.3626	5.7694	0.3043	0.8366	3.7299	0.2102	29.0679	2.1599	1.5585	60.5743	1.235	0.6278	0.3058	2.5817	1.8892	3.9316	18.1112	10.7435	0.1999	42.2025	20.0346	0.4984	3.3507	0.9277	19.0634	10.21	3.5124	0.4984	43.7413	18.1978	0.5587	4.0666	0.1514	18.6478	13.2607	0.8778	0.938	61.4329	0.0662	0.7233	3.9843	0.0691	15.9601
13190	0.5731	3.3233	1.0156	1.2754	46.5468	33.1743	11.2459	2.8148	0.0309	4.5342	0.288	0.0899	80.4826	0.2683	0.2458	14.0435	0.0267	0.0211	1.4749	1.5535	1.8836	60.8936	7.2788	12.8243	1.8892	6.7015	5.5005	2.2853	2.1829	0.4439	40.3443	38.2294	2.4229	2.1364	9.4731	2.4819	1.0352	3.1871	0.6897	13.3988	43.1517	24.4462	1.3175	12.4605	0.3132	2.7629	2.1168	0.0323	15.7333
13200	1.9599	3.1494	1.3994	3.5003	37.8594	3.2381	45.0423	3.8188	0.0323	2.8027	2.7785	0.9275	40.6148	2.1937	1.7904	48.4568	0.2137	0.2218	0.4194	2.7664	3.3229	2.6937	15.9967	25.9085	0.3025	19.3327	29.2572	1.0243	4.0327	1.4518	30.4934	9.3029	4.8026	1.0001	33.7698	14.1225	1.5203	4.7666	0.2218	31.4975	11.9522	1.1492	1.2905	47.4124	0.1895	2.1454	4.1658	0.1976	21.1381
13210	1.3543	2.281	2.4254	2.3499	25.9325	34.4176	29.1688	2.0527	0.0179	4.9951	0.9913	0.0742	61.934	0.5912	0.1746	31.179	0.0495	0.011	3.3988	1.7723	0.8896	44.8401	11.8662	5.9936	0.9336	19.4771	10.8288	1.3873	3.7617	0.9116	26.7128	29.2716	6.7157	0.7081	20.3249	10.2063	0.7796	5.2577	0.0234	13.8627	48.7767	0.0605	0.649	30.5877	0.0027	1.3309	4.6802	0.0495	11.1004
13220	1.0699	2.8566	25.7924	4.199	10.1698	47.8722	2.1842	5.5921	0.2638	28.2381	0.8764	0.6042	55.182	1.3627	5.6962	6.7419	0.2535	1.045	27.4962	1.4744	0.7481	53.3267	3.5243	5.3899	6.088	0.8836	1.0688	11.9279	16.9825	0.8081	32.365	27.4588	2.4172	5.0203	2.6352	0.3849	0.3704	23.4476	5.9007	1.3234	47.8323	13.0852	0.3249	6.7398	0.9757	15.6203	13.9566	0.1417	4.4659
13230	0.0189	3.3836	2.9816	0.1494	28.164	46.1191	1.9895	17.1476	0.0463	6.321	0.061	0.0021	74.4004	0.0231	0.0095	19.1797	0.0032	0	6.1821	0.1147	0.0873	71.6532	1.008	1.7718	17.3343	0.6828	1.1657	4.7923	1.5455	0.0463	63.7288	10.357	0.3472	17.3008	1.3887	0.4934	0.3998	5.9675	0.0168	8.8592	65.518	0.0558	7.1216	12.0307	0.0305	3.3614	3.0195	0.0032	42.0864
13240	0.0197	2.5489	2.1385	0.0624	39.3131	46.1727	1.7197	8.0095	0.0156	4.622	0.079	0.0062	85.521	0.0229	0.0042	9.7292	0.0156	0	4.5825	0.0696	0.0551	83.4354	0.7877	1.3249	8.0978	0.8864	0.7606	2.1022	2.552	0.053	49.709	35.3963	0.4427	7.2479	1.9618	0.5352	0.132	4.5575	0.0177	5.1067	80.4277	0.0135	3.1466	6.59	0.0083	0.1496	4.543	0.0145	3.7701
13250	0.879	2.6253	1.1206	2.1452	28.488	1.2167	60.2452	3.2598	0.0204	1.5746	2.0607	0.9896	28.7598	1.4582	1.6329	62.8809	0.294	0.3493	0.2416	1.6241	2.7593	1.2283	16.055	14.5676	0.3988	33.7777	29.3477	0.3697	3.1987	1.0566	22.5084	6.7263	2.6167	0.9081	45.4599	17.1556	0.6607	3.7431	0.2212	21.6724	9.0811	1.0973	1.6823	61.7807	0.0611	0.8906	3.4695	0.2649	10.6645
13260	0.536	3.4531	3.3814	1.7643	24.36	3.0306	55.9899	7.478	0.0067	1.4116	4.3687	1.5902	26.8001	1.3244	1.0296	63.3839	0.0737	0.0179	0.105	3.1492	4.1163	1.177	17.228	10.7491	0.1184	33.3771	29.98	0.8376	4.7484	1.7845	18.6239	6.1305	4.3997	0.6566	40.8637	21.9551	1.1368	5.7981	0.4355	20.75	6.6688	1.7353	1.8873	61.3492	0.239	0.536	5.7802	1.0542	7.609
13270	0.2931	1.7024	0.9291	0.9669	37.1853	34.7087	21.8504	2.3492	0.0148	2.1757	0.6522	0.0968	71.7954	0.6011	0.4639	24.067	0.0834	0.0645	1.346	0.8821	0.6965	53.1946	11.2597	8.4061	0.8297	18.3562	5.0291	0.7705	1.935	0.2192	30.41	40.65	1.8007	0.8606	20.9268	2.4272	0.628	2.1878	0.1089	17.7925	51.5446	3.5233	0.8028	23.3543	0.0578	0.9897	1.8785	0.0565	12.7645
13280	0.92	2.4828	1.856	1.9667	34.4805	1.5018	37.6305	19.141	0.0208	3.0148	2.1141	0.1298	37.1099	0.4809	0.3574	56.7209	0.0353	0.0369	1.0594	2.6334	1.5659	23.8108	9.7263	4.4111	16.3805	28.0039	12.4088	0.5802	3.5261	1.1524	9.2053	15.5912	13.1516	1.2005	37.2952	18.2974	0.8944	4.1288	0.2356	10.7954	26.4411	0.7117	1.9426	54.7191	0.1314	1.045	4.1416	0.0721	10.5454
13290	0.9123	25.0777	39.2756	0.9136	15.2637	12.9492	4.5235	1.0574	0.0271	63.4864	1.7472	0.032	28.8107	0.2705	0.0455	5.5906	0.0148	0.0025	57.8244	5.3632	2.0779	20.7359	4.8606	3.5302	1.1914	3.5127	0.9037	7.6538	52.2571	5.3546	9.2293	17.8586	2.0387	0.6049	3.5619	1.441	4.8824	59.1671	1.216	7.3296	21.1122	0.6849	0.4697	5.1283	0.0098	45.3509	19.8937	0.0209	10.8758
13300	0.5567	2.8578	2.0416	1.2852	34.4458	35.5207	18.5579	4.7178	0.0165	5.1174	0.2759	0.0628	70.931	0.1536	0.1668	23.2562	0.0297	0.0066	3.9974	0.8722	0.5864	61.2754	5.2333	4.7427	3.7926	10.6956	8.8043	0.6706	3.9082	0.8771	12.4325	49.6011	9.2178	1.561	16.0162	5.7154	0.3816	4.7507	0.3238	5.7157	64.946	0.5897	0.8243	22.4435	0.0248	3.9281	1.5081	0.0198	26.028
13310	0.6118	1.742	2.1682	2.8491	54.4435	24.4007	9.8638	3.8799	0.0409	3.0229	1.1174	0.3818	76.2006	3.7412	1.7515	13.0105	0.5721	0.202	2.1962	1.3042	1.0216	64.803	6.4502	10.4401	3.0684	4.2022	6.514	0.174	3.3872	0.9609	10.0147	52.1558	19.5227	1.4209	9.237	3.1267	0.202	4.013	0.3071	6.63	60.0285	15.0348	0.8021	12.5983	0.3841	2.4041	2.0153	0.1027	7.5711
13320	0.2934	1.9234	1.8805	0.9429	22.2142	23.5862	44.9056	4.2159	0.0378	1.2415	2.5534	0.3025	45.034	0.8555	0.8542	48.1351	0.9429	0.0809	0.982	1.3602	1.7553	31.8085	6.9747	7.9606	1.0824	29.2167	18.8597	0.2386	2.9408	0.918	10.7107	30.2076	5.8255	0.5907	30.3896	18.1784	0.3156	3.684	0.0978	12.4339	34.1938	0.1161	0.9755	48.1716	0.0117	0.3847	3.4597	0.253	9.746
13330	1.0894	3.2227	0.658	4.7121	49.1758	2.2763	35.3845	3.4711	0.0101	2.9005	1.7037	0.3659	54.1274	0.9199	1.118	38.6598	0.1074	0.0974	0.4801	2.1401	2.3499	2.5515	25.9046	27.7091	0.1679	16.2263	22.4704	1.8648	2.3013	0.804	46.4519	6.2833	3.4294	0.9081	23.7369	14.2202	1.9572	2.9206	0.0923	46.4779	9.4926	0.1947	1.5207	37.2818	0.0621	2.2761	2.5782	0.1158	22.6296
13340	0.4936	3.1816	0.5405	0.2668	58.6732	19.2798	14.4699	3.0808	0.0137	3.7473	0.4409	0.0275	78.0601	0.1134	0.0458	17.5444	0.0183	0.0023	3.1415	0.4867	0.5875	70.8144	3.9635	3.4413	2.791	8.4979	6.2761	0.52	3.2732	0.4226	13.9142	60.8249	3.4803	1.3846	10.1036	6.0768	0.3401	3.7931	0.0825	9.4055	68.6397	0.1741	1.2266	16.304	0.0344	0.6665	3.5206	0.0286	12.9522
13350	0.1506	0.4941	2.5775	0.9843	5.6982	25.0306	63.3578	1.6878	0.0191	1.786	1.237	0.1992	31.0656	0.4558	0.1915	65.0394	0.0217	0.0038	1.6417	0.6855	0.8949	23.9723	3.8747	3.8658	0.6089	41.6328	22.8232	0.383	2.4332	0.406	9.3543	20.7142	1.6444	0.2655	46.6333	18.1662	0.1443	3.009	0.0689	4.6599	26.8334	0.2196	0.563	64.4139	0.0881	0.263	2.8532	0.106	4.4122
13360	2.0217	4.3112	4.5176	7.8141	64.5143	4.676	7.9475	4.1158	0.0817	2.4624	5.681	2.7075	61.3413	9.9819	5.6806	10.5336	1.0285	0.5832	0.5864	4.1734	6.0911	5.1744	26.5063	45.3231	3.5502	3.2714	5.3237	1.7815	6.9802	2.0891	53.4339	15.5584	8.0115	4.5899	4.8639	2.6915	2.3502	8.1946	0.306	55.7472	20.0728	1.1839	4.465	6.9546	0.7257	2.0298	8.3212	0.4998	38.6173
13370	2.1597	5.4432	0.8063	3.7888	49.573	7.9183	29.3358	0.9567	0.0181	4.133	3.1728	1.1035	57.1511	2.2615	1.8664	26.1912	4.0154	0.1051	0.8951	4.0968	3.4173	6.7625	25.6801	28.8366	0.8009	18.7298	10.7809	3.5641	3.6382	1.2068	50.2791	7.1808	3.8198	0.9495	18.1131	11.2486	3.9917	4.3087	0.1087	52.4927	8.1578	0.6288	1.0292	29.2734	0.0091	2.9045	4.9937	0.511	36.4798
13380	0.4211	1.6265	2.2347	1.7104	18.1024	8.7247	60.1658	6.8481	0.1662	0.5906	3.0528	0.639	25.4275	2.222	0.8875	66.1917	0.7148	0.2743	0.263	2.0685	1.9508	1.2215	11.965	15.3504	0.1969	46.6971	20.2869	0.3356	3.0738	0.8729	16.1185	9.1041	3.3144	0.1985	48.7124	18.27	0.5825	3.6159	0.0839	18.6099	9.6204	0.3066	0.8148	66.3498	0.0161	0.5615	3.4836	0.2372	18.3388
13390	0.4266	1.3938	1.6823	1.6533	26.4939	32.4168	30.9936	4.9264	0.0132	2.9451	0.4854	0.0721	60.3506	0.1358	0.0781	35.8751	0.0397	0.018	1.9514	0.8652	0.6861	41.6884	9.3023	9.5738	1.1487	23.68	11.104	2.6328	0.7173	0.1526	55.1333	4.0875	1.3445	1.2124	26.5053	8.2143	1.2148	2.2422	0.0457	23.0274	37.1803	0.3569	0.9144	34.9499	0.0685	2.11	1.359	0.0336	45.0155
13400	0.0102	1.0658	19.8429	0.054	14.6573	49.1811	0.7767	14.1098	0.3023	20.7702	0.1191	0.0295	63.8241	0.056	0.0122	15.1847	0.0041	0	20.5931	0.2657	0.0601	63.2652	0.4764	0.1507	14.6493	0.3532	0.1863	4.0567	16.4518	0.4102	18.9479	43.7298	1.2145	10.1066	4.9655	0.1171	0.0957	18.9542	1.869	0.6688	60.0422	3.1813	0.4143	14.6086	0.1659	1.0973	19.8093	0.0122	1.7031
13410	3.7442	5.0528	0.9737	5.8525	46.3079	12.0825	21.6994	4.2849	0.0021	8.7079	0.8485	0.2143	63.4885	0.5006	0.2545	25.9519	0.0318	0.0021	2.378	4.1174	3.2753	25.7042	12.7121	25.8272	0.804	14.0281	11.1537	3.7633	5.2628	0.7446	37.3927	21.0073	5.8439	1.434	19.3944	5.157	3.1756	6.4996	0.0955	31.4271	32.1865	0.63	1.311	24.6663	0.0085	5.509	4.1683	0.0933	31.2807
13420	0.945	2.803	1.5168	2.3084	23.3679	14.7924	52.8922	1.3697	0.0046	3.4977	1.6275	0.1395	39.9516	0.3443	0.1729	54.2528	0.0121	0.0015	1.3075	1.7458	2.2115	8.0598	12.7555	19.6535	0.2124	31.8163	22.2378	2.1841	2.4694	0.6113	26.4158	10.9039	3.1486	0.3155	35.5395	18.4119	1.9885	3.2338	0.0425	24.789	15.2808	0.3989	1.3985	52.8604	0.0076	2.031	3.1519	0.0819	22.3593
13430	12.4127	4.6333	8.203	6.6735	14.9254	50.5607	1.7236	0.8244	0.0433	21.2405	3.8145	0.1941	69.6115	1.5775	0.9706	2.3832	0.0854	0.1228	11.2552	11.9603	2.0335	60.1583	7.2045	4.7968	0.6829	1.4173	0.4911	5.4237	18.3704	1.4547	34.453	36.0603	1.6465	0.4993	1.754	0.338	4.4962	19.6338	1.1191	7.1086	56.1076	8.9434	0.9016	1.6652	0.0246	15.8766	9.1959	0.1766	10.4425
13440	0.2285	2.738	0.3414	0.8172	61.6074	13.0154	16.1274	5.1058	0.0188	2.1031	1.1007	0.1041	74.8499	0.4165	0.1736	21.1653	0.0521	0.0347	1.6836	0.7666	0.8577	54.156	5.0665	16.2176	3.9082	6.2282	11.1156	0.4701	2.1074	0.7305	21.3208	39.138	14.9814	1.8977	14.7877	4.5664	0.4484	2.7901	0.0694	20.0171	55.125	0.2979	1.9324	19.2806	0.0391	1.1224	2.1508	0.0347	35.7169
13450	0.5164	1.6098	2.3835	1.6707	23.5888	39.1898	28.8014	2.2082	0.0314	3.7475	0.6455	0.1168	63.9365	0.3099	0.2032	30.925	0.1089	0.0067	2.4351	1.3079	0.7668	48.9232	7.3842	8.1421	1.8636	22.5881	6.5889	1.1967	2.8763	0.4367	23.4398	37.8381	3.1716	1.263	21.5972	8.1806	1.0598	2.8628	0.5872	12.9452	41.987	9.5174	2.2521	28.655	0.1336	0.9981	3.4455	0.0662	11.3621
13460	0.2542	4.9623	9.9084	2.0246	19.7025	54.9328	5.6798	2.475	0.0605	9.5569	1.5947	3.9733	61.7577	3.5419	11.3603	7.8043	0.187	0.224	8.4393	2.5006	4.1849	54.3704	7.5642	14.7253	2.3282	3.6496	2.2375	3.1859	10.7632	1.1758	24.3614	48.7846	3.5138	1.6215	5.5714	1.0224	0.8914	13.8606	0.3729	7.4933	67.0278	2.1387	0.5062	7.6543	0.0549	1.7503	12.9713	0.4031	5.0491
13470	0.7006	2.9654	0.5214	3.0017	57.6352	4.2725	28.2555	2.6477	0	2.8024	1.1079	0.277	63.5989	0.7352	0.5743	30.6843	0.1405	0.0794	1.0183	1.6049	1.5642	10.7957	33.5926	20.5201	0.2892	11.167	19.448	1.2973	2.216	0.6741	44.5178	14.466	5.9242	0.6741	20.7888	9.4418	1.3055	2.8147	0.0672	41.1421	23.3428	0.4236	1.1487	29.7148	0.0407	1.0122	3.0285	0.1466	16.8279
13480	0.0985	1.3042	5.977	0.4463	15.4093	64.8401	9.2577	2.6398	0.0272	7.2434	0.1037	0.0325	80.5595	0.0922	0.044	11.91	0.0105	0.0042	6.9784	0.1917	0.2095	76.9087	1.9464	1.8406	2.6104	7.9736	1.3408	0.6023	5.9184	0.8589	10.5605	62.4576	7.6776	0.9092	9.9753	1.0402	0.1739	6.1341	1.0716	2.6241	68.1868	9.8848	0.2839	11.489	0.1519	0.7353	6.6296	0.0147	6.0863
13490	0.5129	1.9419	1.1099	2.0516	65.2376	4.3005	17.219	7.6021	0.0244	1.5606	1.401	0.6031	66.8917	2.5315	2.1672	24.5512	0.1681	0.1255	0.4946	1.2268	1.8433	7.4531	26.9131	37.2242	6.8176	10.3519	7.6753	1.2841	1.7166	0.5641	61.7167	6.4724	3.4013	8.014	12.4316	4.3993	1.5485	1.9688	0.0475	64.9949	5.9437	0.6518	8.3332	16.4422	0.0694	1.1976	2.2478	0.1194	39.7557
13500	0.2252	2.2711	10.3986	0.4588	8.3234	43.669	31.9835	2.6514	0.0189	11.2556	1.5975	0.0419	52.1956	0.2127	0.043	34.6288	0.0168	0.0084	10.8282	1.4697	0.5971	50.0826	1.4153	0.9533	1.2434	25.1969	8.2136	2.1381	10.2676	0.4892	16.9316	35.063	0.4568	0.8883	26.4546	7.3109	0.1309	12.6865	0.0775	1.8595	50.5488	0.043	0.2346	34.3931	0.0262	1.0695	11.7793	0.0461	5.0745
13510	0.2862	3.4695	8.4478	2.1818	18.7437	51.6298	11.2893	3.9105	0.0414	11.6074	0.5546	0.0414	71.4319	1.0773	0.0461	15.1951	0.0438	0.0024	11.0776	0.6906	0.4352	63.2308	5.6917	3.6329	4.5372	7.1908	3.5132	4.9181	7.1066	0.1786	35.7996	34.976	1.7798	3.9142	7.2296	4.0975	0.8904	11.2763	0.0367	8.6694	63.8458	0.0402	2.2444	12.9968	0	0.9129	11.1699	0.1206	5.6681
13520	3.828	15.0221	7.3199	7.0262	36.3578	14.5723	14.7973	1.0711	0.0053	16.3038	5.4976	4.3687	42.5132	6.0335	9.41	15.6002	0.147	0.126	0.8716	7.9077	17.3907	4.1011	17.0977	36.7579	1.2602	8.1598	6.4533	11.7773	11.4786	2.9141	34.7933	16.4681	6.6951	1.3967	10.5125	3.9643	11.9614	13.6994	0.5093	36.1803	20.826	0.9505	1.5542	14.298	0.021	10.3021	14.0722	1.7958	21.5454
13530	2.4522	21.3733	4.0663	4.4682	28.996	4.2347	32.0762	2.3071	0.0259	6.812	20.6746	0.4048	33.8502	3.2332	0.615	31.6958	2.634	0.0804	0.9991	12.3498	14.5426	3.1735	15.4914	19.0334	1.5985	17.9317	14.8799	5.421	16.8625	5.6079	28.0065	6.8816	2.8103	2.4186	23.2749	8.7167	4.492	22.9505	0.4489	28.4554	8.7214	0.5216	2.3044	32.0305	0.0753	6.2696	21.4428	0.1791	15.5537
13540	4.803	5.0641	8.3345	4.6629	35.6071	7.0341	31.3142	3.1726	0.0076	10.861	7.2463	0.0945	46.3188	0.769	0.2154	34.3685	0.0926	0.034	6.7002	8.3309	3.1706	7.7107	25.4163	14.1762	0.1531	17.5801	16.7619	1.1489	9.863	7.1898	25.8023	10.4103	11.0911	0.5933	26.6396	7.2616	1.676	16.2253	0.3004	31.7193	14.1403	1.4435	1.7478	32.7114	0.0359	6.842	11.2578	0.102	8.9615
13550	0.1837	7.7072	0.8274	0.4588	65.6492	2.397	2.7551	19.9621	0.0595	7.036	1.6503	0.0319	68.0581	0.4173	0.0297	22.7533	0.0181	0.0053	5.5301	2.6594	0.5289	59.6184	6.1244	2.7622	18.915	2.3524	1.5092	6.0897	2.4789	0.1497	65.7862	2.1474	0.5713	19.9398	2.3387	0.4981	1.5824	7.1029	0.0329	20.6428	47.6861	0.1763	8.1448	14.5872	0.0446	7.1146	1.592	0.0117	29.5336
13560	0.069	2.9625	0.7724	0.2542	60.5738	23.5184	8.4064	3.4383	0.0048	3.4939	0.2579	0.0521	84.2046	0.0847	0.0569	11.8354	0.0109	0.0036	3.3826	0.1792	0.2421	80.5557	1.201	2.5896	3.161	4.2107	4.4782	1.115	2.4662	0.2228	29.631	51.2759	3.4394	2.443	6.6454	2.7614	0.224	3.5678	0.0121	6.5112	77.7115	0.1235	1.442	10.3886	0.0194	1.2506	2.5375	0.0157	17.1659
13570	0.8535	2.8549	0.9	2.5495	28.2123	4.6499	56.2684	3.7084	0.0031	2.6302	1.8046	0.1735	34.5707	0.4461	0.395	59.9195	0.0449	0.0155	0.7079	2.2399	1.6606	1.7426	19.8171	13.8521	0.0883	38.0286	21.863	1.3569	2.3623	0.8891	19.1583	9.6145	6.6386	0.1797	38.0606	21.7401	2.0819	2.3328	0.1936	24.2145	10.0433	1.154	1.0673	58.8909	0.0217	1.4871	2.9881	0.1332	16.2731
13580	0.0091	2.6594	7.6816	0.0498	19.9458	55.902	0.4429	13.2077	0.1016	10.1613	0.1849	0.0041	75.6772	0.2154	0.0051	13.7258	0.0264	0	10.0526	0.2286	0.0691	74.7436	0.7416	0.4124	13.5277	0.1361	0.0884	3.8957	5.2741	1.1804	36.2711	33.0213	6.6053	10.3624	2.8087	0.581	0.131	9.2552	0.964	0.9732	74.199	0.7253	0.4134	13.3266	0.0122	0.4114	9.7631	0.1757	3.198
13590	0.0587	1.4417	4.3037	0.2686	17.8916	67.4905	6.7298	1.7965	0.0187	4.9996	0.7559	0.0487	82.8596	2.7362	0.055	8.4439	0.0974	0.0037	5.2182	0.2499	0.3361	79.0892	2.1351	4.4265	1.4716	2.9833	4.0901	0.391	4.7335	0.6796	10.3013	66.8185	8.5309	0.6684	5.7566	2.1201	0.5122	5.2819	0.01	13.7991	71.8292	0.0225	0.9694	7.5719	0.0037	0.9132	4.8759	0.015	13.7991
13600	0.3285	4.2637	6.6202	3.2409	32.7242	22.1814	29.6655	0.9435	0.0322	8.4676	2.6394	0.1054	57.1216	0.4885	0.5356	30.3853	0.1711	0.0855	7.6146	1.841	1.7567	33.4532	10.2323	14.4602	0.7947	19.0055	10.8417	2.105	8.1094	0.998	21.3481	31.423	5.3745	0.4971	19.6246	10.5203	1.7592	9.3924	0.0607	20.5081	37.2272	0.4104	1.1046	29.5063	0.031	2.5142	8.6027	0.0955	22.0418
13610	0.5166	1.0072	0.9716	3.0884	25.1118	1.4608	61.569	6.2699	0.0049	0.7789	1.5886	0.1279	29.0886	0.3336	0.2397	67.7504	0.0648	0.0275	0.1571	1.0542	1.2841	1.336	7.4106	20.9152	0.1474	30.5199	37.1755	0.366	1.7181	0.4113	22.0754	6.0048	1.5823	1.7506	52.8659	13.2256	0.3741	2.0323	0.0891	20.5362	7.8511	1.2745	1.9983	64.9813	0.8631	0.6413	1.8121	0.0421	20.9962
13620	0.1811	1.5281	17.0318	0.9726	6.5595	60.4623	11.7321	1.426	0.1065	17.4984	1.1887	0.0538	67.3117	0.5192	0.1636	12.8617	0.3973	0.0055	16.6707	1.0274	1.0428	55.7642	5.7424	6.4878	0.921	7.9089	4.4347	11.0628	7.3839	0.2942	50.6923	15.7699	1.5325	0.887	8.9755	3.4018	2.2217	16.4852	0.034	14.8593	53.011	0.124	0.6136	12.6312	0.0198	1.6389	16.9979	0.1043	8.4846
13630	1.1513	3.4512	1.2755	7.2193	27.9205	2.2414	53.558	3.1614	0.0215	2.1739	2.8715	0.8325	31.1405	2.8179	3.4219	55.3758	0.9689	0.3971	0.6301	2.3763	2.8715	1.76	13.3304	22.2898	0.1686	30.541	26.0322	1.2479	3.7225	0.9076	20.5155	11.9585	4.9058	1.0839	38.3148	17.3436	1.389	4.3801	0.1089	22.0859	14.7209	0.5734	1.5009	55.1229	0.118	1.8275	3.9524	0.0981	18.6457
13640	0.561	1.5417	1.0547	2.2611	30.6502	11.8858	49.4439	2.5899	0.0117	1.6299	1.3993	0.1283	44.4106	0.2682	0.1192	51.9667	0.0674	0.0104	0.4133	1.5237	1.2205	3.0903	20.3596	21.3482	0.1231	33.1398	18.7816	0.9432	1.6312	0.5831	27.773	10.7593	6.2662	0.3744	34.5913	17.0782	0.9458	2.1236	0.0881	26.4507	16.8676	1.4797	0.7346	51.2982	0.0117	1.1622	1.9383	0.057	26.0607
13650	0.1837	10.8477	1.4766	0.6932	57.427	12.9922	5.173	11.163	0.0435	12.3615	0.1274	0.0191	70.9701	0.0701	0.0722	16.3606	0.0117	0.0074	9.9718	1.7612	0.775	64.8814	4.1055	2.1255	13.8902	1.8228	0.6667	11.7925	0.5308	0.1847	69.4372	1.2538	0.4215	14.0282	1.9575	0.3939	11.0344	1.4608	0.0127	67.7362	3.3496	0.0265	13.9401	2.4343	0.0053	3.0744	9.3677	0.0658	9.3704
13660	0.6615	16.823	5.4875	1.7454	37.1599	14.7531	21.5431	1.8237	0.0028	22.2725	0.6377	0.0615	53.3223	0.2699	0.0657	23.3479	0.021	0.0014	20.5957	1.5467	0.8293	35.7016	11.9719	5.9845	0.8852	15.1975	7.2876	17.2284	5.1141	0.6293	36.1022	13.1057	4.4504	0.8265	13.2797	9.2638	3.1242	19.6936	0.1538	14.4054	38.847	0.4056	0.5832	22.755	0.0322	2.6865	20.1831	0.1021	12.9718
13670	1.1667	3.424	2.2097	3.597	24.815	2.8489	60.3024	1.6346	0.0016	1.2045	5.4855	0.1104	29.5697	1.5208	0.1714	61.2423	0.6904	0.0049	0.4202	3.7224	2.6579	2.5029	16.1047	12.6544	0.2455	42.2859	19.4062	0.641	4.7919	1.3676	21.0126	7.6603	2.5885	0.3691	44.6086	16.9604	1.3149	5.3982	0.0873	24.0812	7.1	0.0807	1.984	59.9141	0.0395	1.1881	5.4674	0.145	15.5609
13680	0.1536	2.2471	23.0766	0.4408	11.8272	55.7551	2.9029	3.4516	0.1451	25.079	0.356	0.0424	67.3248	0.1875	0.5107	6.4096	0.0307	0.0593	22.977	2.3318	0.1685	64.496	1.9781	1.549	3.5756	2.2195	0.7045	7.8549	17.4305	0.1918	35.9169	31.6211	0.4853	3.0852	2.6962	0.7183	0.2744	20.7152	4.4878	1.6729	42.3704	23.9797	0.3591	5.1128	1.0277	11.9165	13.3627	0.1981	3.4444
13690	1.5124	3.1376	0.5452	3.7101	53.8304	2.4755	30.2893	4.4912	0.0084	3.102	1.7568	0.3363	57.6805	1.1009	1.2346	34.4525	0.1713	0.165	0.5974	2.045	2.5527	8.8805	21.9496	29.186	0.4261	13.6803	20.6823	1.362	2.4357	1.3975	36.341	13.8211	9.854	1.3077	18.9047	14.5764	2.0325	2.9036	0.259	40.636	17.5688	1.8112	2.8012	31.8977	0.0898	1.7881	3.2065	0.2005	28.5488
13700	0.152	1.7217	1.5337	0.4338	19.8059	55.2169	18.5825	2.525	0.0284	2.7634	0.6241	0.0198	75.2687	0.1483	0.0396	20.9458	0.1817	0.0087	2.5014	0.4499	0.456	67.4982	3.9155	4.0428	2.0306	12.1759	6.9296	1.6672	1.5263	0.2138	48.4101	25.5844	1.4621	1.8514	12.0857	7.199	0.3498	3.0131	0.0445	7.4677	67.6564	0.3325	0.6118	20.5145	0.0099	2.4705	0.9257	0.0111	64.8174
13710	0.4015	6.6804	8.3122	0.9536	30.9236	35.7944	15.1224	1.7959	0.0159	14.7735	0.5876	0.0331	67.3839	0.1971	0.0906	16.8963	0.022	0.0159	14.2692	0.7406	0.3844	58.5997	4.5574	4.5145	1.2609	11.7082	3.9652	7.5963	7.5837	0.2142	37.5531	28.9312	1.1874	1.0761	11.2757	4.5823	0.8178	14.5152	0.0612	8.2273	59.1897	0.2546	0.5056	16.4176	0.011	6.1895	9.1949	0.0098	27.9723
13720	0.7652	29.1075	17.543	2.1147	26.1842	13.0926	10.2729	0.8869	0.033	46.612	0.6463	0.1573	40.638	0.2762	0.4771	11.0834	0.0383	0.0714	44.4049	1.8781	1.1327	31.7308	4.9406	4.7199	0.5947	7.8559	2.7424	27.0199	19.8697	0.526	25.0468	15.1114	1.2332	0.5432	7.6801	2.9698	1.9508	45.1133	0.3516	6.6285	34.5289	0.2339	0.1982	10.9895	0.0053	12.0892	35.2855	0.041	13.8848
13730	0.4014	2.2669	0.6722	2.0088	34.9521	8.1931	46.3041	5.1344	0.0669	2.082	1.2218	0.0366	44.6305	0.3839	0.1386	51.4172	0.0542	0.035	0.5735	1.4433	1.3238	9.6414	21.2073	14.3044	0.9415	36.3777	14.1872	1.2155	1.5245	0.6006	28.6614	11.7061	4.7857	0.9	34.4661	16.1403	1.4385	1.824	0.0781	30.3373	14.4525	0.3632	2.4086	48.9831	0.1147	1.0482	2.2095	0.0828	20.0778
13740	0.4885	5.6355	1.0824	2.2685	51.5503	20.5885	15.9641	2.413	0.0093	5.8447	1.2359	0.1256	73.6782	0.3086	0.4202	18.3047	0.0372	0.045	3.5713	1.4143	2.2206	41.2653	9.8	23.3416	1.0436	6.3874	10.9558	2.6084	3.9418	0.656	33.4603	36.4311	4.5155	1.1088	11.182	6.096	1.8764	5.091	0.2388	27.6927	45.5869	1.1273	1.1088	17.2425	0.0357	4.1172	3.0441	0.045	42.8702
13750	0.3251	2.1789	0.4901	1.1951	67.7497	1.9516	18.7066	7.3981	0.0049	1.6608	1.1011	0.2322	67.9901	1.8501	1.057	25.9683	0.1039	0.0367	0.2798	0.7247	1.9895	6.5204	8.8776	55.4992	0.4632	11.4224	14.2233	1.398	1.1255	0.4705	63.2232	5.3339	2.3401	6.5807	11.7646	7.7636	1.3882	1.5557	0.0501	62.6611	8.0967	0.1393	6.7591	19.3046	0.0452	1.3662	1.4713	0.1564	56.6344
13760	0.1765	1.3083	0.1723	0.4343	71.8632	10.559	9.372	6.1019	0.0124	1.2477	0.3295	0.08	82.618	0.171	0.0676	15.4698	0.0097	0.0069	1.1043	0.2509	0.3019	79.5685	1.5592	1.7288	6.2218	4.9259	4.3386	0.364	1.0478	0.2454	21.5517	49.4806	11.8243	4.2833	8.6622	2.5408	0.1489	1.3952	0.113	4.7453	77.7197	0.3915	0.841	14.626	0.0193	0.4232	1.187	0.0469	5.3147
13770	0.1639	1.381	9.6624	0.8532	8.8873	55.8083	21.2222	1.9584	0.0633	10.7205	0.4508	0.036	65.4195	0.0857	0.0435	23.2341	0.0062	0.0037	9.8611	0.714	0.6321	55.4051	5.2531	4.8905	1.2629	12.4503	9.5308	1.6243	9.337	0.2459	15.4644	48.9504	1.1339	0.7762	15.2665	7.2015	0.8407	10.333	0.0335	9.1688	56.2595	0.1205	1.3151	21.9203	0.0087	2.347	8.8491	0.0112	13.4433
13780	0.0696	7.7598	25.6583	0.1731	8.6134	51.7743	2.3142	3.5686	0.0686	33.327	0.1239	0.0369	60.444	0.0819	0.0348	5.9474	0.002	0.002	32.9491	0.4895	0.0492	58.3969	1.5699	0.594	3.84	1.3957	0.7158	13.9022	18.5145	1.0711	19.4536	38.0246	3.0825	2.5724	2.9163	0.4629	0.6533	32.7137	0.1208	2.4986	57.9158	0.1464	0.7792	5.1702	0.002	1.577	30.7015	1.2093	1.2913
13790	0.571	6.6652	4.0819	3.5745	36.1261	24.8092	21.1046	3.0355	0.0319	5.435	5.2607	0.6226	58.9994	4.2215	1.2893	23.587	0.4556	0.1289	2.8145	2.8489	5.6548	52.9201	4.0508	7.5393	2.1256	9.3363	12.7096	1.6664	7.1984	2.4535	37.925	24.0042	2.581	2.0519	13.8061	8.3134	0.2431	10.6576	0.4175	4.2375	59.4795	0.7932	0.7564	23.2321	0.183	3.5366	7.3924	0.3893	55.1659
13800	0.4354	5.0981	3.9432	0.9369	34.7208	34.3424	17.9374	2.5709	0.015	8.031	1.3348	0.111	69.4427	0.3643	0.1934	20.4842	0.0299	0.0087	7.431	1.2774	0.7684	63.2326	3.4394	3.3284	1.8998	11.2219	7.401	4.6418	4.427	0.4079	41.7763	26.5451	1.6792	1.7053	12.6225	6.1949	1.0815	8.3416	0.0536	8.6527	61.1842	0.1634	1.1264	19.3702	0.0262	1.1701	8.2705	0.0362	6.4596
13810	1.1304	4.4428	2.199	5.4174	40.3462	7.0476	33.826	5.5164	0.0742	4.8558	2.5553	0.3612	50.9377	1.7242	0.1484	38.7718	0.6209	0.0247	0.606	3.5818	3.5843	8.0596	18.5707	26.1801	1.2492	24.6028	13.5654	1.8107	4.7271	1.2343	34.9126	11.5773	6.3205	2.3697	32.8747	4.173	2.2757	5.2787	0.2177	39.4717	11.6367	1.702	4.1953	34.9129	0.3092	3.2157	4.3511	0.2053	32.8148
13820	0.939	6.1125	2.048	4.228	31.8063	15.5196	37.6104	1.725	0.0113	7.8335	0.9702	0.296	49.9257	0.8456	0.7833	39.2113	0.0906	0.0439	3.6866	3.0818	2.3312	17.131	17.9298	16.4936	0.9602	27.5015	10.8842	2.8396	4.6809	1.5791	25.3793	19.4019	6.7729	0.5042	27.1551	11.6869	4.1058	4.8876	0.1062	27.7609	23.4877	0.3059	1.2534	38.0783	0.0142	4.0038	4.9584	0.1374	27.8643
13830	1.4766	5.3401	0.9284	2.4049	67.5395	7.7752	10.6627	3.8527	0.0199	0.9254	6.539	0.281	74.9671	2.4739	0.2779	13.4652	1.0354	0.0351	0.2275	3.1854	4.3322	4.691	36.705	36.3232	1.2476	5.7889	7.4992	0.7559	5.7128	1.2766	65.6963	8.428	3.5946	2.8127	8.3134	3.4098	1.9973	5.6484	0.0993	69.0626	7.2946	1.3621	3.39	11.0037	0.142	0.6887	6.9098	0.1466	31.2566
13840	0.5373	2.8145	2.9295	2.0333	16.8624	11.0334	61.7603	2.0172	0.0122	1.4543	4.7025	0.1246	28.7537	0.9318	0.2442	62.7974	0.9769	0.0147	0.8108	2.3714	3.0991	11.004	8.3968	10.5289	0.4078	43.741	19.6401	0.5849	4.314	1.3823	15.9062	11.2223	2.8014	0.3248	34.2803	29.1838	0.812	5.3325	0.1368	17.4603	12.2984	0.171	0.5837	63.0881	0.1172	0.6093	5.3997	0.2723	11.7245
13850	0.9084	3.4298	1.9156	2.1605	16.215	3.6636	70.0684	1.5962	0.0426	0.6345	5.2235	0.3956	18.1617	2.515	1.3617	71.4097	0.1856	0.1126	0.2982	2.8407	3.1146	1.7299	11.163	9.1455	0.0852	51.0543	20.5684	0.2648	4.563	1.4257	12.5387	5.6856	3.8144	0.1628	39.9566	31.5883	0.4641	5.7287	0.0609	13.4209	8.3179	0.2997	0.4093	71.2774	0.0213	0.6254	5.3544	0.2739	11.1813
13860	0.0268	1.6912	4.8542	0.1261	22.1622	58.5085	4.6925	7.8694	0.0692	5.8203	0.7319	0.0201	80.5644	0.1896	0.0424	12.5922	0.0368	0.0022	5.6407	0.4998	0.4318	72.2958	4.4433	4.0573	7.0587	3.0781	2.4946	2.8003	3.4641	0.3079	48.2072	30.2064	2.3829	6.3112	4.5284	1.7917	0.2176	5.586	0.7687	8.8655	66.8931	5.0379	1.0543	11.4498	0.1272	0.8814	5.6663	0.0245	13.185
13870	0.0952	1.0401	2.3764	0.5664	17.9772	67.4744	7.1598	3.1836	0.1269	2.9393	0.4948	0.0776	84.5689	1.0389	0.4101	10.1683	0.208	0.094	2.8594	0.2127	0.4395	75.4976	3.2753	7.245	2.5797	3.0627	4.828	0.53	2.7337	0.248	22.4465	59.5654	4.0061	1.6641	6.6885	2.1177	0.7075	2.7795	0.0247	28.2257	57.7488	0.0435	2.1825	8.2844	0.0035	0.6229	2.8441	0.0447	12.8754
13880	0.3061	3.0709	1.4363	0.8819	35.8428	21.3094	34.7551	2.3826	0.0149	2.2288	2.3546	0.23	56.8552	0.7925	0.3872	37.0757	0.0629	0.0132	1.1599	1.4908	2.1626	22.3496	14.6576	21.0276	0.6817	18.0985	18.3715	1.4925	2.6474	0.6734	42.5963	13.2711	2.1675	0.6817	24.5219	11.9482	1.1036	3.5658	0.144	33.3093	24.0373	0.6883	0.6337	36.4932	0.0248	1.562	3.1223	0.1291	36.544
13890	0.5078	4.0113	1.2009	2.3765	46.9238	13.4303	29.2027	2.3084	0.0382	4.6607	0.993	0.0665	61.4117	0.7002	0.6196	31.0237	0.2504	0.2744	1.8289	1.9194	1.9718	16.5659	21.9837	24.1819	1.4074	25.0716	5.0695	4.0015	1.3141	0.4045	51.4254	7.3447	3.9607	1.7398	22.0072	7.8021	3.0058	2.6479	0.0665	44.2884	18.2945	0.1485	1.9576	29.5356	0.0552	3.5192	2.1542	0.0467	41.1877
13900	0.2438	2.4157	7.3154	0.9	12.6999	48.1179	26.609	1.6775	0.0208	8.4591	1.4349	0.0809	61.2614	0.3778	0.0786	28.2969	0.0058	0.0046	7.8815	1.2188	0.8746	49.9665	7.4811	4.2703	0.7221	18.2735	9.3118	1.5954	7.0209	1.3586	15.292	39.0917	7.3341	0.3373	17.859	10.1109	0.6747	9.1951	0.1051	8.8571	52.1767	0.684	0.3697	27.9226	0.015	0.8364	9.0368	0.1017	9.3539
13910	0.2852	1.8223	0.264	1.4996	62.3483	5.4565	25.0283	3.2933	0.0025	1.3589	0.903	0.1096	68.748	0.3886	0.1669	28.2664	0.0386	0.0199	1.0413	0.5966	0.7336	40.6733	11.743	16.8871	1.4722	11.3694	15.4834	1.2655	0.9329	0.1731	63.4656	3.9409	1.897	2.2084	18.5263	7.5904	1.1135	1.2331	0.0249	56.2951	12.5642	0.4434	2.5957	25.6553	0.0747	1.2804	1.0724	0.0187	54.4541
13920	0.2936	2.4156	2.3045	1.1898	22.0325	19.0761	49.9737	2.7001	0.0142	2.2308	2.6976	0.0854	41.3743	0.6544	0.2703	52.6317	0.0453	0.0103	1.7393	1.707	1.5674	23.3022	8.4024	10.5945	1.5583	34.7391	16.3899	0.7138	3.4568	0.8431	18.4143	20.9075	2.977	1.1884	34.2393	17.2597	0.6789	4.2158	0.119	18.7615	23.3422	0.1953	1.6747	50.9971	0.0155	0.8289	4.0917	0.0931	14.8881
13930	0.1082	3.1649	2.9841	0.3775	49.9722	29.064	11.652	2.676	0.0011	5.9738	0.2055	0.0779	79.2155	0.0887	0.1093	14.3002	0.026	0.0032	4.784	1.1725	0.3007	65.3969	10.4026	3.6139	2.1784	7.6006	4.5504	5.883	0.3028	0.0714	77.5057	1.2493	0.6588	2.2909	7.7365	4.3016	1.6776	4.3871	0.1925	29.4685	48.6555	1.2894	1.8085	12.5058	0.0151	5.8884	0.3429	0.026	77.1365
13940	0.0924	3.1107	3.2057	0.3045	25.4035	58.8468	5.8664	3.1475	0.0225	5.7538	0.6326	0.0225	84.3675	0.1552	0.032	9.0104	0.0225	0.0036	5.2799	0.5153	0.6136	70.2691	5.3392	8.9464	2.2804	3.0718	3.6842	2.5789	3.65	0.1801	48.1841	34.5201	1.8504	2.4261	4.8808	1.7295	0.4632	5.8699	0.0758	14.1315	70.1933	0.2298	1.2676	7.7487	0.0201	0.9821	5.415	0.0118	10.5077
13950	1.6909	16.1386	38.059	3.0595	9.6653	20.0203	10.7303	0.6167	0.0195	51.7769	4.0727	0.0389	32.2366	0.444	0.0645	11.3507	0.0109	0.0049	45.1801	8.2293	2.4791	21.7149	7.3648	3.6654	0.461	8.548	2.3575	6.4968	44.5931	4.7987	5.8147	23.3052	3.6251	0.225	7.7732	3.3682	5.1186	46.9237	3.8462	7.4655	22.8368	2.4427	0.5839	10.7693	0.0134	26.184	29.4611	0.2433	5.8551
13960	20.8626	11.1357	2.6606	34.4789	11.3445	3.4931	14.0997	1.8136	0.1114	27.0578	6.4434	1.158	41.8196	3.9197	3.5771	15.2889	0.3299	0.4056	4.9072	25.2693	4.4827	7.316	32.7214	9.279	1.469	11.4767	3.0788	5.3212	26.5954	2.7426	9.5901	36.1576	3.5687	1.2168	13.511	1.2967	15.766	18.4581	0.435	34.1631	14.8821	0.2711	10.0854	5.9075	0.0315	28.9702	5.3989	0.29	39.6633
13970	0.961	2.5112	6.6811	1.2661	16.0899	60.2207	9.9971	2.1838	0.0892	8.703	1.3951	0.0551	76.6145	0.4776	0.4846	11.8945	0.0939	0.2816	6.7012	2.8255	0.6266	64.6359	6.2604	6.6804	1.7835	8.7722	1.7143	2.2447	7.3592	0.5492	46.0801	29.9033	1.5936	1.5172	9.1216	1.631	0.7697	9.0245	0.3591	10.1984	63.8216	3.5567	1.3541	10.8925	0.0235	6.5322	3.6093	0.0117	14.3806
13980	0.2399	3.1634	8.2916	0.6363	20.7956	46.8932	17.4157	2.5284	0.0359	10.2159	1.2738	0.2052	67.2371	0.5875	0.5003	19.9302	0.0282	0.0218	9.4706	1.0313	1.193	50.7899	8.4962	9.0388	1.048	12.5684	6.3637	5.0528	6.088	0.5542	32.0028	32.9611	3.361	0.8761	14.068	5.0361	1.0198	10.6199	0.0552	14.2535	53.8097	0.2617	0.6324	19.3401	0.0077	1.0737	10.5353	0.0859	8.9041
13990	0.024	2.6223	0.9942	0.2349	45.7786	36.8129	6.1752	7.3458	0.012	3.4996	0.13	0.0109	82.7686	0.0437	0.0142	13.5286	0.0011	0.0033	3.1052	0.3081	0.2273	72.5587	5.8851	4.3827	6.9489	3.2833	3.3007	2.9314	0.6348	0.0743	73.5514	8.2019	1.073	6.9555	4.9093	1.6684	0.4928	3.1259	0.0219	13.2322	69.4806	0.1136	3.2975	10.1874	0.0481	1.2008	2.4157	0.024	24.8429
14000	1.1358	2.7179	2.3652	2.8681	19.6593	28.1214	41.0491	2.074	0.0092	2.4403	3.2588	0.5196	48.418	1.674	0.5565	42.998	0.1257	0.0092	2.0341	2.8281	1.3566	32.4294	11.0632	7.1558	0.7235	29.6499	12.7594	0.702	4.4391	1.0776	18.5961	27.5531	4.4992	0.4844	26.7145	15.934	0.4399	5.6685	0.1104	10.9513	38.4477	1.2493	0.4752	42.6147	0.0429	0.7388	5.3144	0.1655	13.3611
14010	0.9383	1.7551	0.465	8.9776	47.8703	3.9485	28.2274	7.6866	0.1313	0.6227	2.2885	0.2471	43.5504	15.907	1.339	31.6511	4.1512	0.243	0.215	1.1617	1.7817	17.2096	13.0531	30.5336	0.5418	12.8528	22.6506	0.4049	2.0525	0.701	34.2315	17.9938	8.5715	0.8196	24.4749	10.7503	0.5264	2.5412	0.0908	33.3917	26.6885	0.7163	1.2231	34.7606	0.0614	0.4915	2.5957	0.0712	31.9982
14020	0.7928	6.2732	4.4672	3.9275	33.9757	26.4304	22.5513	1.5692	0.0127	9.6672	1.5294	0.3367	62.8971	1.0045	0.4326	24.0765	0.0271	0.029	7.9006	1.2579	2.3747	34.7823	9.1562	20.3956	0.7131	10.8364	12.5831	1.6689	8.5521	1.3123	20.103	37.1038	7.1276	1.0082	19.3738	3.7504	1.6236	9.6997	0.21	23.2063	40.6518	0.476	1.9457	22.1615	0.0253	3.7937	7.6852	0.0543	18.2617
14030	0.2005	5.297	2.9062	0.4332	34.6216	38.1883	11.3612	6.961	0.0309	7.0067	1.2113	0.1857	72.4076	0.4779	0.3576	18.2936	0.0458	0.0138	6.8061	0.895	0.7025	64.8195	4.2565	4.1671	6.2022	7.9819	4.1692	1.8646	6.178	0.361	18.3825	53.4978	1.3627	3.9917	9.875	4.4868	1.9011	6.4372	0.0653	25.1324	47.9204	0.1902	4.9162	13.3603	0.0768	1.8875	6.468	0.0481	13.4388
14040	1.0419	2.2049	0.782	1.3135	33.3133	32.9312	25.3052	3.0375	0.0706	3.1433	0.7749	0.1105	66.6255	0.4551	0.4774	28.071	0.2799	0.0623	1.8956	0.9925	1.1407	54.0899	2.8928	10.5753	1.5511	13.9197	12.9424	0.6421	2.9493	0.4375	15.633	47.9186	4.0064	1.7921	21.7914	4.8296	0.8949	2.6741	0.4598	11.6513	47.7681	8.1387	5.5293	22.7639	0.1199	1.6052	2.3942	0.0294	9.1536
14050	0.2077	3.1011	0.6483	0.6215	43.4133	25.4527	23.1632	3.3529	0.0393	3.5072	0.3981	0.0519	69.1219	0.2627	0.1038	14.8895	11.6506	0.0142	3.1248	0.4059	0.4264	56.1949	6.8723	6.4208	2.1084	13.5	10.9464	1.2131	2.5191	0.225	29.5252	37.34	2.6228	1.896	16.5777	8.0811	0.5287	2.9643	0.4642	13.1987	54.8339	1.4553	0.9346	25.573	0.0472	3.3184	0.6184	0.0205	58.1789
14060	1.4511	5.9553	1.4611	4.3161	33.5406	19.2797	31.942	2.0497	0.0043	7.9617	0.8411	0.0646	55.5053	1.533	0.0976	31.2151	2.7759	0.0057	2.8405	4.6389	1.3879	37.1997	14.9439	4.9923	1.5372	22.4913	9.9682	4.0647	3.9788	0.8238	14.932	36.8042	5.3998	0.9602	21.6248	11.4118	4.3662	4.2256	0.2756	13.0334	43.3288	0.7737	0.8109	33.1686	0.0172	4.9791	3.7246	0.1636	42.4001
14070	1.0533	3.0099	2.0593	1.8899	36.9991	33.1616	16.313	5.4639	0.05	2.39	3.5628	0.1695	70.4425	1.07	0.5378	21.648	0.1056	0.0736	0.9366	2.2817	2.9042	33.7962	18.8436	19.4106	2.7347	9.8687	9.2239	0.6559	4.4661	1.0005	31.3059	33.9046	6.8398	2.5999	15.5951	3.6323	0.7782	5.0219	0.3224	30.55	35.7014	5.799	2.4679	19.0439	0.3154	0.6795	5.2595	0.1834	15.1319
14080	1.6656	17.3303	8.5929	4.3664	35.2143	23.6218	7.1048	2.0821	0.0218	26.3954	1.151	0.0423	62.8883	0.2198	0.0942	9.1762	0.015	0.0177	20.6079	3.5921	3.3887	48.0616	6.5716	8.5692	1.1291	3.8188	4.2611	11.3132	15.3948	0.8806	31.8061	30.0569	1.3395	1.0308	6.5164	1.6616	2.5094	22.2831	2.7961	9.0634	47.8499	6.289	0.4587	8.6915	0.0587	21.3793	6.1739	0.0355	47.4526
14090	6.0589	8.9312	2.5563	17.6637	34.4744	13.1023	14.6366	2.4404	0.1362	5.1023	7.5632	4.881	32.828	10.8519	21.5608	12.4714	1.6134	3.1281	0.8816	6.3685	10.2964	3.8805	19.6784	41.6817	0.3846	10.5653	6.2629	2.3487	11.4739	3.7238	24.8735	27.752	12.6155	0.4255	13.9449	2.8422	4.3466	12.9718	0.2281	30.6222	33.8287	0.7897	8.261	8.8668	0.0851	3.7578	13.2611	0.5276	16.9893
14100	0.6439	9.9814	0.7661	4.6092	58.0113	5.0634	17.9661	2.9587	0	10.6196	0.6713	0.1003	67.417	0.1623	0.104	20.9164	0.0091	0	6.0413	2.218	3.1319	35.8299	10.1326	21.7208	1.8332	10.0305	9.0619	7.7084	3.1702	0.5126	47.6825	16.2578	3.743	2.1159	12.3853	6.4243	3.3271	7.7431	0.321	18.5561	48.6566	0.4706	0.9649	19.9351	0.0255	4.8976	6.4298	0.0638	28.0813
14110	0.1735	2.8536	0.741	2.4264	65.6076	14.2178	11.2962	2.6702	0.0136	3.016	0.6419	0.1103	81.334	0.5824	0.3358	13.7393	0.1338	0.1066	2.7384	0.57	0.4597	68.2531	8.3633	5.6358	3.5253	6.7333	3.7211	1.9269	1.5823	0.259	53.6478	26.4	2.2046	3.6133	7.3514	3.0148	0.4709	3.1845	0.1128	12.1614	68.6348	1.456	2.5774	11.2883	0.114	0.6989	3.0395	0.0297	17.0797
14120	2.9307	6.2741	2.3518	4.273	15.1968	6.6768	59.5817	2.7152	0	3.7899	6.8014	0.9656	22.8158	2.9725	0.3582	56.9801	5.2957	0.0208	2.1286	4.3402	5.0878	5.5813	6.6353	13.93	0.7554	34.1687	27.3728	2.7593	7.2243	1.573	17.9194	6.6328	1.5939	1.0045	49.446	11.8469	4.3713	7.0528	0.1324	19.0518	6.6846	0.4102	1.7574	60.3578	0.1817	3.9638	7.3072	0.2855	16.5649
14130	0.4727	2.8015	0.5502	1.1017	66.4553	11.6198	12.1152	4.8719	0.0116	3.0198	0.6833	0.1214	78.4329	0.4533	0.2906	16.8657	0.0685	0.0646	1.0746	1.1495	1.6003	54.0864	7.7065	17.3839	3.5106	6.3379	7.1503	1.1534	2.1712	0.4998	25.5727	47.5251	6.079	2.556	11.9798	2.463	0.9377	2.64	0.2467	19.9876	52.2369	6.9523	1.8922	14.9451	0.1615	1.9413	1.8392	0.0439	20.0238
14140	0.065	2.3491	5.8923	0.1582	16.8042	68.3422	4.5408	1.8346	0.0136	7.7888	0.4757	0.0419	85.0794	0.1603	0.065	6.3523	0.0251	0.0115	7.7322	0.2871	0.2871	83.4461	1.1388	0.7197	1.7277	3.4742	1.1871	5.6482	2.523	0.1352	67.8823	17.2483	0.1739	1.7329	3.5058	1.1504	0.1634	8.1272	0.0157	2.7595	82.5325	0.0126	0.7502	5.6263	0.0126	0.3499	7.9334	0.023	1.7129
14150	1.8371	4.1521	0.37	1.9279	30.9588	5.8197	46.7804	8.1519	0.0021	4.6785	1.6025	0.0782	38.0004	0.4926	0.2135	54.9069	0.0127	0.0148	2.4481	1.7483	2.1627	11.4365	7.0627	20.2073	1.0993	33.2545	20.5806	3.0655	2.5897	0.704	32.2894	4.1094	2.3085	1.5666	45.0626	8.3043	1.3953	4.3719	0.5919	23.6763	11.3773	3.6529	1.3868	53.4397	0.1078	3.8307	2.4523	0.0761	29.5573
14160	0.5378	2.7815	1.2524	2.445	37.269	5.0053	45.321	5.3766	0.0115	0.9393	3.0791	0.5532	42.617	1.1966	0.9047	50.424	0.2094	0.0768	0.1479	1.723	2.7007	1.8631	15.7326	27.1225	0.242	23.3516	27.1165	0.6608	3.0792	0.8317	34.5126	7.0185	3.1864	0.6511	36.4163	13.6434	0.947	3.5401	0.0845	36.8394	7.5792	0.2996	1.1659	49.4904	0.0538	0.6089	3.7648	0.1978	22.9238
14170	3.3986	2.6249	1.0971	29.9838	26.0894	6.2861	25.3384	5.0077	0.1739	1.0189	3.4264	2.6754	15.2782	27.1517	19.9293	17.4585	8.3615	4.7001	0.071	2.2552	4.7944	2.2756	17.715	42.3684	0.1536	14.3645	16.0022	0.2536	5.609	1.258	12.9927	39.7725	9.5938	0.5348	25.3955	4.5901	0.342	6.6264	0.1522	12.9449	48.5401	0.874	1.3798	28.9927	0.1478	0.4942	5.893	0.7334	9.9199
14180	0.3199	2.0072	2.305	1.2174	49.618	1.3753	38.2291	4.9201	0.008	0.9636	3.4506	0.2179	51.148	0.8276	0.2339	42.8205	0.2979	0.04	0.3678	1.5534	2.7109	5.8792	17.9256	28.4047	0.3459	20.6916	22.121	0.6917	3.0089	0.9316	41.9195	6.5931	3.6962	1.5553	29.4249	12.1788	0.6757	3.7925	0.1639	44.6411	7.3346	0.2339	1.8932	41.2112	0.054	0.7117	3.6145	0.3059	26.8314
14190	1.7906	4.4877	3.1737	2.8366	42.8226	17.5877	22.7706	4.4525	0.078	7.542	1.4825	0.4275	59.9891	1.1278	2.1299	26.2587	0.2942	0.7482	1.1153	4.5808	3.7559	10.9439	20.2822	32.0208	0.3709	10.3159	16.6143	4.1658	4.1948	1.0914	50.1416	9.7419	3.3634	1.2448	21.9118	4.1445	4.2425	5.1466	0.0629	52.4941	10.3379	0.4149	5.1152	22.118	0.0679	6.5461	2.843	0.0629	35.0158
14200	1.7036	3.453	0.5536	3.199	22.1346	7.8876	57.8182	3.2418	0.0086	2.7965	2.7651	0.1484	32.1447	0.9218	0.1541	60.9525	0.0799	0.0371	0.3881	2.5568	2.7651	2.4057	11.4607	19.3541	0.1541	27.1318	33.7835	1.0929	3.998	0.6192	25.0324	6.2584	1.9291	0.2711	46.2804	14.5186	1.6665	3.9722	0.0713	25.855	6.8176	0.5479	0.9131	60.0536	0.1027	2.0888	3.4842	0.137	17.3622
14210	4.3614	11.972	17.9114	4.8968	16.5187	29.5904	14.4467	0.3028	0	29.8368	3.9885	0.4193	49.102	1.4148	0.4891	14.6855	0.0408	0.0233	4.1343	16.7002	13.4102	4.0292	23.8842	23.0924	0.3377	10.7666	3.6452	26.0864	7.3546	0.8036	42.4868	7.3076	1.2111	0.2562	11.8152	2.6785	27.2863	6.6731	0.2853	43.2792	7.5577	0.1689	0.46	14.2895	0	22.1796	11.6459	0.4193	33.6895
14220	0.9941	3.094	0.724	4.2715	31.8935	2.0522	49.0698	7.898	0.0028	3.3473	1.022	0.4428	36.8547	0.6516	0.7101	56.8741	0.0446	0.0529	0.1504	2.2919	2.3699	0.0863	13.6252	24.5048	0.0306	21.2258	35.7151	1.2059	3.0298	0.5765	18.46	14.9866	4.7702	0.2534	47.6834	9.0342	1.7015	2.9268	0.1838	23.2127	12.3749	2.6287	1.2225	55.6877	0.0613	1.6597	3.0995	0.0529	16.2149
14230	1.8068	5.1383	1.3756	18.1509	48.7638	8.9662	10.9921	4.6192	0.1873	3.5731	1.1687	3.5789	14.8643	13.2944	47.7222	9.8338	1.6738	4.2909	0.452	2.7604	5.1082	1.4219	16.0053	58.4536	0.3306	6.352	9.1159	1.6137	5.2469	1.46	11.728	45.128	19.0248	0.7606	11.7307	3.3072	1.3386	6.678	0.304	11.417	61.0825	3.3814	1.1745	14.3929	0.2312	2.268	5.8561	0.1965	9.3084
14240	2.172	3.4131	0.9582	11.9908	35.4533	3.2939	41.3684	1.3215	0.0289	1.6093	1.3746	3.5593	7.0588	8.4337	35.2457	41.0884	0.3875	1.2427	0.2411	1.4839	4.8182	0.4807	8.1825	42.0748	0.0579	21.6327	21.0282	0.574	4.704	1.2653	4.5721	34.9352	11.2309	0.1302	34.4678	8.1206	0.5739	5.7233	0.246	4.7021	44.147	1.8889	1.1929	41.423	0.1029	1.1816	4.9307	0.4309	3.0463
14250	1.3178	4.6598	1.3599	4.1807	45.8659	19.2207	19.9827	3.4041	0.0084	4.6916	2.0659	0.5799	66.9688	1.1734	1.1246	23.2848	0.0756	0.0353	0.6942	2.8442	3.799	5.9325	23.5299	39.8044	0.3446	8.9579	14.0932	3.3939	3.1922	0.7514	59.2796	7.2656	2.7217	0.8489	18.1864	4.3604	3.5939	3.6158	0.1278	52.4561	16.1736	0.6371	1.3986	21.8963	0.1009	2.8997	4.1923	0.2454	38.0813
14260	4.8898	27.6362	7.9275	10.0578	16.7791	4.7542	25.5034	2.4378	0.0141	12.8961	27.3737	0.1838	23.66	7.7736	0.1575	26.6042	1.327	0.0242	2.6156	20.7368	17.1012	2.5589	12.1743	16.8578	0.3999	13.1486	14.4069	8.0363	27.459	4.9583	16.5766	13.2389	1.7752	0.2484	21.6744	6.0328	7.4852	32.4998	0.4686	16.1267	15.1735	0.2908	0.9776	26.8829	0.0949	10.5875	29.759	0.107	18.3403
14270	0.5981	2.4319	1.4053	1.1978	35.829	12.3367	39.1537	7.0344	0.0131	0.8522	3.3102	0.2729	47.9195	1.0556	0.3877	46.0248	0.1583	0.0189	0.1771	1.5999	2.6583	3.1463	15.8725	30.3439	0.1437	17.6457	28.4125	0.5386	3.0969	0.7999	38.6844	7.498	3.1797	0.4022	31.5915	14.2089	0.8842	3.4336	0.1176	40.5306	7.4498	1.3822	0.8755	45.2132	0.1132	0.6606	3.6354	0.1394	26.5558
14280	0.4952	2.2437	0.879	2.4949	26.4778	1.6005	60.3887	5.4145	0.0058	1.474	1.9999	0.1439	28.8526	0.9461	0.7734	65.2112	0.4817	0.1171	0.1478	1.213	2.2571	2.2608	5.1779	23.1335	0.2284	32.9213	32.6603	0.4529	2.4701	0.6948	23.1853	5.3007	2.0861	1.2053	45.1202	19.4845	0.5547	2.9307	0.1324	24.0029	6.2968	0.2725	2.0997	63.5049	0.2054	0.5988	2.9672	0.0518	22.7343
14290	0.8972	3.5583	0.8154	5.3255	33.6638	2.1229	49.442	4.166	0.0088	2.3329	2.6386	0.2995	39.8046	0.7097	0.599	53.4433	0.1271	0.0453	0.0617	1.8195	3.3898	0.1057	14.5895	26.4181	0.0742	23.8735	29.668	1.0973	3.1595	1.0142	17.3886	16.4025	7.3227	0.5964	42.0298	10.989	1.6597	3.3584	0.2529	22.9991	14.7191	3.3951	2.4574	50.9607	0.1976	1.3942	3.7761	0.1007	18.7723
14300	2.3377	4.778	2.5068	4.7926	55.8013	4.9408	21.8348	2.9912	0.0167	2.9536	3.3585	3.3105	52.8901	4.5903	8.0534	24.09	0.2714	0.4822	0.2693	3.3564	5.9969	1.9226	24.8763	38.735	0.1503	7.9235	16.7697	2.0372	5.6254	1.96	46.6507	13.6792	5.2041	0.693	14.2252	9.9253	2.6927	6.6607	0.2693	48.7653	16.1653	0.6033	1.1397	23.6537	0.0501	1.219	7.4205	0.9831	22.8076
14310	3.5816	6.3141	6.017	6.6975	25.637	26.4849	24.5548	0.7023	0.0107	11.6032	3.2421	1.0673	56.8364	0.8836	1.0992	23.1786	2.0832	0.0064	1.1612	7.8678	6.8838	3.6114	24.1632	31.0445	0.0726	15.7057	9.49	7.9594	6.7196	1.2337	37.2333	16.8065	4.7788	0.2348	20.2122	4.8217	8.0172	7.411	0.4845	40.3012	16.2084	2.3094	0.5336	24.7175	0.0171	8.3929	7.3	0.2199	32.4617
14320	3.6539	3.3586	5.8839	5.2391	15.53	32.2941	32.8045	1.236	0	5.5078	4.245	3.1435	45.9162	3.2509	3.8958	33.9871	0.0269	0.0269	0.3761	6.5557	5.9643	2.5254	28.3993	22.1379	0.1075	27.1365	6.7972	3.1165	8.4366	1.3433	37.022	13.3265	2.7135	0.1612	30.4146	3.4658	3.6539	8.8393	0.403	36.835	12.7888	3.439	0.6448	33.3692	0.0269	3.4121	7.4422	2.0419	26.8941
14330	1.5107	6.8176	1.893	1.7789	68.7854	5.9316	10.6014	2.6761	0.0053	6.0053	3.9718	0.2442	66.3698	9.7178	0.4089	13.0008	0.2575	0.0239	0.5841	3.9504	5.6867	3.7569	30.092	42.6476	0.3929	5.7717	7.1177	3.446	5.5037	1.2717	54.5598	18.5141	3.4223	0.9478	9.149	3.1858	4.7761	5.2991	0.146	65.672	10.5325	0.2921	1.2611	11.9177	0.1035	2.6203	7.2876	0.3133	33.355
14340	5.5009	22.5756	0.4372	5.6105	38.6262	1.3844	25.1486	0.7165	0	26.8193	1.5545	0.1397	44.6064	0.589	0.4251	25.8418	0.0182	0.0061	0.4311	14.3903	13.692	2.2224	17.5669	25.8312	0.1093	14.3296	11.4272	5.398	15.7379	7.3775	15.1749	19.8618	10.5842	0.1518	20.8563	4.8576	15.1246	8.1912	5.1974	28.6237	11.1732	5.8231	0.4372	25.3568	0.0729	6.084	21.8404	0.589	16.7229
14350	0.7483	6.0572	1.9088	2.9058	31.6683	19.2144	35.5266	1.9621	0.0086	8.0879	0.5472	0.079	53.4387	0.227	0.1221	37.3846	0.102	0.0115	0.7383	4.8921	3.0838	3.3195	30.4389	20.0293	0.2858	29.9904	7.2218	5.8388	2.4101	0.4654	40.0207	10.9451	2.8226	0.395	30.87	6.2323	6.4376	1.8888	0.3878	42.7978	9.7302	1.2597	0.9508	36.4955	0.0517	4.4153	4.0404	0.2585	28.1953
14360	0.3702	7.2252	1.7223	1.4453	49.394	8.9982	24.1531	6.6779	0.0138	5.2118	4.0278	0.0782	59.0306	0.6669	0.1391	30.7857	0.0586	0.0011	0.1863	5.2417	3.8896	1.8121	33.3736	24.6511	0.5404	16.4656	13.8396	4.8796	4.138	0.3001	53.2644	5.2156	1.3568	5.4855	21.0313	4.3288	5.1497	4.1403	0.0276	55.8963	3.4656	0.4749	6.3524	24.1908	0.3024	1.3912	7.9046	0.0218	11.312
14370	0.7954	2.8552	1.8365	3.2863	22.7749	6.6634	60.0626	1.7169	0.0088	4.0047	1.224	0.2584	31.8842	0.4425	0.3971	61.7414	0.0391	0.0088	0.6945	2.5967	2.1958	2.5023	17.1441	13.0774	0.1437	36.4302	25.2154	2.7165	2.2752	0.4954	22.1934	8.2302	2.3006	0.3807	47.3692	14.0388	2.8916	2.3004	0.295	22.944	8.3981	1.3816	1.1546	60.5766	0.058	2.4681	2.8916	0.1273	16.1545
14380	2.6508	13.3724	3.1624	8.0502	38.5807	6.8299	19.8205	7.4927	0.0405	8.0608	9.8559	1.2688	44.3462	6.1985	2.9157	22.9027	4.0398	0.4117	1.0528	7.8083	10.3243	8.8104	12.5279	32.1221	0.8301	13.3613	13.1628	4.4192	11.4105	3.3556	35.2397	13.3279	4.8933	1.123	18.5438	7.687	4.9037	13.9902	0.2915	31.4026	21.2586	0.7991	2.655	24.4536	0.2457	6.3614	12.4772	0.3469	33.2789
14390	2.4587	8.2642	1.3815	5.9451	34.3357	2.2352	41.4365	3.9383	0.0049	8.9586	2.704	0.4417	40.3985	1.2317	0.8857	45.2496	0.0932	0.0368	3.6095	4.5296	3.9653	4.4018	16.5643	21.55	0.2184	22.4592	22.7021	5.7539	4.8414	1.509	26.9914	10.433	5.0911	0.5766	32.2014	12.6022	5.3909	6.3135	0.4	28.0692	13.112	1.3348	1.2146	43.8117	0.3533	6.0387	5.8694	0.1963	22.6369
14400	0.382	1.2596	1.435	0.7447	10.7925	2.0218	80.5636	2.792	0.0088	0.3392	2.258	0.4793	11.7594	0.73	1.0692	83.2277	0.0619	0.0752	0.0841	0.9955	1.9969	1.0795	5.4004	7.0787	0.2463	46.1113	37.0074	0.174	2.2801	0.6223	10.7651	2.2151	0.5781	0.4056	66.621	16.3388	0.351	2.6414	0.0841	10.9822	2.507	0.0693	0.5088	82.781	0.0752	0.2168	2.7535	0.1062	5.4742
14410	0.5162	2.47	1.0864	2.4098	19.877	22.1888	50.0451	1.3901	0.0167	2.5563	1.4017	0.1146	44.0011	0.2974	0.1776	51.4126	0.0193	0.0193	0.4145	1.7351	1.9231	7.4313	9.9042	27.1406	0.3501	35.3473	15.7538	1.2151	2.4198	0.4377	36.8063	6.1427	1.528	0.3488	43.9266	7.1749	1.0825	2.8949	0.0953	32.354	10.8168	1.3053	1.2563	50.1692	0.0257	1.6437	2.3749	0.0541	32.7749
14420	1.2853	2.282	1.1714	3.3823	20.1679	11.5991	58.7608	1.3449	0.0065	2.0632	2.1952	0.4802	33.1771	1.1041	0.8673	60.0158	0.0479	0.0492	0.1929	1.9765	2.5693	1.886	17.9238	15.3388	0.1696	41.7398	18.2036	1.0394	3.1374	0.5618	26.4768	6.8188	1.8537	0.2382	49.6821	10.1919	1.7318	2.8747	0.132	27.9412	6.4371	0.7702	1.3707	58.6736	0.0686	1.1313	3.4662	0.1411	16.307
14430	2.3357	5.6667	1.8865	4.3465	27.608	2.5153	49.8779	5.7013	0.0622	4.1393	3.7109	2.0386	32.8312	1.1748	0.463	55.4212	0.1866	0.0346	0.8292	3.856	5.2035	2.0662	10.4623	21.9404	0.9882	34.7384	19.9157	3.0336	5.943	0.9121	29.23	4.8581	0.3801	5.7147	49.4101	0.5183	3.7247	6.0397	0.1244	28.3394	6.0328	0.0967	7.9953	47.5917	0.0553	4.5816	5.0377	0.2695	24.2761
14440	7.0421	29.6344	4.8206	4.1122	23.2157	9.9905	18.4382	2.7269	0.0194	34.9493	6.0591	0.4887	34.4141	1.5188	1.3856	21.004	0.0805	0.1	5.9091	17.8134	17.7745	1.716	10.3153	25.2871	0.1027	9.9605	11.1212	26.7937	11.5766	3.1267	28.808	6.7279	1.7826	0.2471	16.5472	4.3902	25.3803	15.1088	1.008	29.2855	7.7164	0.3165	0.6331	20.5097	0.0417	23.1061	17.9939	0.3971	23.5323
14450	0.7628	2.0311	0.7268	1.5075	32.0113	13.5313	39.3927	10.024	0.0126	2.5132	0.9157	0.0917	46.5211	0.3472	0.1817	49.325	0.0414	0.063	0.6602	1.2143	1.6461	6.5732	15.4525	25.0244	0.1691	21.6869	27.5733	1.6694	1.5202	0.331	38.033	6.8827	2.1334	0.3742	40.7502	8.3058	1.5489	1.9285	0.0432	37.5051	8.793	0.7519	2.452	46.9611	0.0162	1.6569	1.7972	0.0666	26.1505
14460	0.7962	2.2468	1.099	2.0305	27.438	19.3427	44.5809	2.4537	0.0122	2.678	1.2099	0.2541	47.5451	0.9315	0.3339	47.0286	0.0176	0.0014	0.2555	1.7965	2.09	4.7412	14.9692	29.1004	0.0527	29.1553	17.8391	1.8912	1.9399	0.3109	35.7335	9.8324	3.2446	0.1703	39.0988	7.7784	2.2346	1.8466	0.0608	38.4509	9.7689	0.5908	0.4123	46.6257	0.0095	1.7033	2.294	0.1446	29.7622
14470	1.6342	4.4208	6.4968	6.8623	33.0414	10.9924	32.6021	3.9181	0.0319	1.4076	5.3575	5.7868	28.8829	10.3064	11.706	35.9496	0.3447	0.2585	0.2234	3.5126	8.8158	2.362	16.8098	31.7236	0.0702	15.8426	20.64	0.8969	8.9435	2.7115	23.586	20.9719	6.3374	0.2186	30.1851	6.1491	1.1283	11.0533	0.3703	24.4303	25.6926	0.7724	0.7277	35.8043	0.0207	0.9751	10.1404	1.4363	11.9981
14480	1.3118	2.8977	1.0291	3.5338	31.0336	6.4174	49.5331	4.2349	0.0085	1.5408	3.2314	0.4665	38.2549	1.5294	1.2015	53.5295	0.1442	0.1018	0.4354	1.9479	2.8554	3.35	7.9128	29.723	0.1696	27.6808	25.9251	0.8962	3.4462	0.8962	27.1371	9.6681	4.1812	0.851	40.8911	12.0327	1.5691	3.5481	0.1216	30.4722	9.5044	1.0092	1.2355	52.4439	0.0961	1.2779	3.7375	0.2233	27.0261
14490	0.4297	1.4426	0.4052	2.0175	23.9646	4.7921	62.7902	4.1028	0.0552	1.4038	0.7714	0.1023	28.9695	1.2952	0.5095	66.0131	0.7735	0.1617	0.0675	0.7899	1.4201	1.6594	11.0206	18.0942	0.1739	31.5844	35.1899	0.8062	1.1664	0.3049	24.5784	4.6714	1.5244	1.7598	47.2016	17.9868	0.5218	1.7373	0.0184	21.7916	8.9253	0.0573	2.4535	64.4682	0.0266	1.148	1.0763	0.0532	15.473
14500	0.6971	2.4656	0.7527	1.1653	44.3145	14.9011	32.9066	2.7928	0.0043	1.3899	2.3864	0.139	59.2083	0.8981	0.2737	35.4138	0.2652	0.0257	0.6159	1.5011	1.7984	16.6976	16.0134	27.669	0.4533	17.8427	17.4086	1.0628	2.3672	0.4854	54.9296	3.8211	1.6294	0.7035	25.7269	9.2742	1.4049	2.4634	0.047	53.482	6.6115	0.2865	1.1483	34.4151	0.1411	1.0906	2.7671	0.0577	39.3695
14510	4.633	2.6951	0.8194	8.3393	14.0213	5.5435	61.9147	2.0306	0.0031	7.6426	0.4864	0.0186	27.7915	0.0976	0.0155	63.9292	0.0186	0	0.6815	5.2371	2.229	1.9253	15.9767	10.0027	0.141	43.3914	20.4155	2.7728	4.8838	0.491	14.91	12.0594	0.9356	0.2835	51.8309	11.833	2.4768	5.1767	0.4941	14.0143	13.3715	0.5189	0.6475	63.1423	0.158	5.3858	2.7463	0.0155	19.8055
14520	8.1192	8.8888	1.0389	9.1667	9.9363	0.9876	58.7541	3.0826	0.0257	9.2266	8.5852	0.2352	16.6232	2.7064	0.761	61.623	0.1197	0.1197	2.3857	11.1334	4.5278	1.5606	9.7824	8.7477	0.1325	47.471	14.2588	2.8005	13.6346	1.6119	7.6489	11.189	1.2527	0.342	59.3099	2.2104	2.7919	14.5795	0.6755	8.2475	11.2916	0.5515	2.2446	59.5408	0.077	8.551	9.4446	0.0513	13.2926
14530	1.702	7.6443	2.7543	3.9183	43.4638	14.6949	20.4369	5.3627	0.0228	10.0789	1.7548	0.267	59.9314	1.2665	0.8796	25.699	0.0742	0.0485	1.622	3.8665	6.6122	7.1266	15.7753	39.1756	0.4498	12.5961	12.776	5.9097	4.6004	1.5906	49.4321	9.3156	3.3298	1.1151	20.8888	3.8179	4.5004	7.0034	0.5968	41.5088	19.1209	1.4479	2.9042	22.8806	0.0371	7.366	4.569	0.1656	40.1623
14540	1.0168	4.9247	1.7694	2.6768	38.0367	17.2939	30.8306	3.4314	0.0199	2.8079	4.5813	0.3217	56.4433	0.8102	0.7546	34.1083	0.0894	0.0834	0.4885	3.2488	3.9736	5.5758	18.0897	34.3425	0.3515	18.748	15.1815	1.1736	5.592	0.9452	42.5792	10.963	4.4658	0.4587	29.4079	4.4145	1.5489	5.9793	0.1827	42.8493	12.5118	2.6469	2.246	31.9219	0.1132	2.2618	5.2703	0.1787	30.9708
14550	7.447	16.7737	4.5141	21.7753	15.1226	3.7987	27.931	2.5917	0.0459	13.7227	14.661	0.351	34.7132	5.0059	0.9776	28.4526	1.9651	0.1509	2.28	14.041	12.4138	5.1273	19.3609	16.2085	0.4068	16.5375	13.6243	7.8997	18.1778	2.6573	17.0548	21.5325	2.1093	0.9743	23.5481	6.0461	8.293	20.2383	0.2034	17.3592	23.1239	0.2132	2.3029	28.1972	0.0689	12.8763	15.7895	0.0689	28.5788
14560	1.4773	11.8538	1.3822	9.1356	19.5215	5.3482	47.9211	3.347	0.0134	12.3746	2.2736	0.0651	33.7399	0.1986	0.0668	51.258	0.0217	0.0017	5.1398	7.9927	1.5808	6.4916	15.9711	11.5426	3.3637	40.7714	7.1463	2.3305	11.1525	1.2303	15.8865	15.4951	2.6241	0.7195	46.2161	4.3454	3.1316	11.2295	0.3522	19.8787	12.6577	1.4689	2.2719	47.048	1.9614	12.1493	2.4656	0.0985	20.089
14570	1.5153	3.079	1.629	2.8392	24.3834	16.7264	47.3004	2.5101	0.0172	4.0804	1.8135	0.3293	42.7934	0.7861	0.3689	49.6871	0.1345	0.0069	0.3293	2.1755	3.7184	6.2301	9.614	28.1043	0.2017	25.1185	24.5083	1.6308	3.5977	0.9947	34.3188	6.9834	2.6461	0.4689	41.8694	7.4902	1.6463	4.3873	0.1896	30.9331	12.2309	0.7844	1.9893	47.7874	0.0517	2.2307	3.8546	0.1379	28.9524
14580	3.2438	3.6619	1.2083	5.4879	56.6472	2.0975	25.1038	2.5438	0.0056	3.5799	3.5404	0.9938	60.1862	1.9959	2.0496	27.3436	0.1609	0.1496	0.9684	3.0492	4.0966	7.1058	18.9347	38.1912	0.48	8.7466	18.4276	1.1971	5.6071	1.31	43.4563	14.7367	6.0387	0.5901	20.4124	6.6517	1.4229	6.3552	0.336	47.3127	15.0698	1.8491	1.6799	25.7146	0.2597	2.9899	4.8871	0.2372	34.6934
14590	1.6008	8.7839	0.8236	8.9367	36.6558	4.3431	37.7716	1.0793	0.0052	8.8019	2.3446	0.062	48.7606	1.0277	0.1472	35.7395	3.1114	0.0052	0.5422	4.6243	6.0418	1.6396	18.9424	29.3536	0.1704	18.1073	20.5783	7.3123	3.2377	0.6584	37.3435	10.1552	2.4376	0.2866	29.3768	9.192	8.1745	2.9176	0.1162	39.1114	10.3801	0.4441	0.8779	37.9214	0.0568	5.3576	5.7578	0.093	27.5538
14600	1.8719	7.5829	0.4733	13.3844	36.5482	2.9327	33.8911	3.3102	0.0053	6.7111	3.0682	0.1489	51.3003	1.3798	0.1861	32.9145	4.2859	0.0053	1.2311	4.5493	4.1479	6.0007	15.2504	31.6149	0.4121	15.7299	21.0637	4.6238	4.2595	1.0449	29.0678	16.6702	7.128	0.5743	25.9906	10.6408	5.8761	3.8527	0.1994	31.5723	20.3791	0.9146	1.3108	35.847	0.0479	4.5999	5.2407	0.0877	37.6289
14610	1.6842	2.2505	0.9458	6.5745	7.5719	2.1947	76.2886	2.4818	0.008	3.0319	1.1882	0.6603	15.3024	0.5168	0.5216	78.7485	0.0255	0.0048	0.2552	2.5056	2.1196	1.0224	7.8618	7.4566	0.1675	50.86	27.7514	0.4482	3.7831	0.6492	6.3835	9.1536	0.8039	0.2408	70.8962	7.6415	0.6332	4.142	0.1053	6.8473	9.3212	0.1723	1.9761	76.7549	0.0478	1.8772	2.8023	0.201	9.9416
14620	0.3462	1.3524	1.0201	1.7285	17.1117	8.4612	67.0412	2.9272	0.0115	0.6121	2.0219	0.0848	24.8264	2.1021	0.3737	69.445	0.4768	0.0573	0.0986	0.823	1.7972	2.3772	4.6856	20.2393	0.4791	34.7088	34.7913	0.4241	1.827	0.4677	20.7213	4.5342	2.0471	0.3186	48.7347	20.9253	0.5318	2.1319	0.055	20.9912	6.0496	0.2613	0.4906	69.1608	0.3278	0.4585	2.1915	0.0688	18.2771
14630	0.6107	2.3048	0.4106	1.7512	58.4967	10.9699	22.2024	3.226	0.0276	2.1392	1.0989	0.088	69.9798	0.7988	0.44	25.2965	0.1001	0.0587	0.5641	0.9678	1.7942	7.3015	15.0757	48.8415	0.3399	8.4017	16.7137	1.6183	1.3559	0.3519	64.0438	5.0325	2.1428	1.6338	17.2426	6.5782	1.5561	1.7166	0.0535	61.2912	9.3373	0.5901	2.2876	23.128	0.0397	1.7683	1.5182	0.0397	51.0067
14640	4.3498	8.1543	1.5918	13.126	28.6081	4.2051	36.6199	3.3281	0.017	7.014	5.9244	1.1576	43.3946	1.8556	0.6895	39.5982	0.2639	0.1021	0.8342	5.286	7.9758	4.9115	13.2022	27.826	0.5873	21.2377	18.1393	4.1199	8.6908	1.2853	27.792	15.1515	2.9963	1.9152	33.4185	4.6306	5.7797	7.9503	0.366	28.9411	16.173	0.8257	2.8005	36.9935	0.1702	5.8733	7.8992	0.3235	31.6905
14650	2.1431	3.148	0.9851	3.7725	41.7388	8.3789	38.3935	1.4365	0.0036	4.1459	1.7461	0.3842	52.0541	0.9904	0.8466	39.6197	0.1511	0.0619	0.8849	2.3633	3.0279	5.8516	18.6434	29.3962	0.1548	22.5483	17.1297	2.4617	3.1972	0.6173	43.9714	7.4954	2.4252	0.3168	33.9616	5.5534	2.6947	3.5086	0.0728	43.6482	9.8825	0.3605	1.6004	38.2195	0.0127	3.2264	2.9205	0.1293	27.6338
14660	17.3303	6.6472	0.92	28.8319	25.2982	2.1516	13.5201	5.2324	0.0683	15.0277	7.0291	2.8405	19.7597	5.2928	31.2295	8.9357	1.1883	8.6968	2.9537	13.993	7.9506	2.8062	15.8164	37.6594	0.1536	4.3127	14.3545	2.8639	19.7916	2.2418	9.9593	38.208	8.1148	0.754	14.9422	3.1245	5.6251	19.162	0.1101	14.0992	41.0271	1.1557	8.2546	10.3179	0.2482	17.0196	7.707	0.1706	16.9628
14670	0.5127	3.6359	3.5547	2.1121	36.6434	12.6581	34.4065	6.4568	0.0198	0.7916	5.8482	1.0632	46.3036	2.3747	2.7346	40.7041	0.1061	0.0738	0.0684	2.6265	5.0084	0.4588	16.6992	34.2548	0.0576	14.6636	26.1627	0.4929	5.6433	1.567	35.9307	10.949	4.5338	0.3724	30.4255	10.0854	0.7646	6.5933	0.3454	41.041	9.6288	0.743	0.8977	39.9304	0.0558	0.4444	6.9153	0.3436	22.4995
14680	0.5673	4.4391	2.4544	2.313	48.9859	6.9562	30.6825	3.599	0.0024	1.3928	5.6492	0.4188	55.5977	1.6435	1.0129	34.0853	0.1071	0.0925	0.0536	3.1777	4.2296	0.6745	21.064	36.5157	0.056	14.1669	20.0621	0.9496	5.1843	1.3271	44.1481	9.2455	4.8599	0.6988	24.9036	8.6831	1.3222	5.9414	0.1972	50.6768	7.0295	0.5478	1.1956	33.0334	0.056	0.7183	6.5453	0.1972	28.0764
14690	1.6007	13.1963	6.2306	4.4792	39.9782	27.7351	4.6037	2.1357	0.0406	14.587	6.3403	0.1003	68.9939	2.9717	0.2269	5.1745	1.5743	0.0311	2.9384	8.9586	9.1306	10.0402	20.3814	41.7709	0.5495	3.7483	2.4821	10.8771	8.6382	1.5122	57.0433	11.5232	3.6263	0.9747	5.0429	0.7621	9.3647	10.4923	1.1706	51.3477	17.6151	3.2297	1.3283	5.2127	0.2389	11.1827	9.7756	0.0693	52.9625
14700	0.8862	4.1503	0.8314	2.7827	63.2968	3.9668	20.0378	4.0312	0.0167	2.3562	2.8516	0.6599	66.8745	2.0156	1.1556	23.4957	0.3907	0.2001	0.8434	2.1728	2.8518	4.2934	20.302	45.4502	0.1739	7.0901	16.8224	1.6534	3.2829	0.9315	54.9957	10.3853	4.6652	0.7338	18.2108	5.1414	1.6606	4.1288	0.0786	58.8975	9.9687	1.1794	1.6391	22.3902	0.0572	2.2633	3.3974	0.2073	38.8766
14710	2.1043	4.0879	1.6445	3.654	36.7106	13.7891	35.3364	2.6684	0.0047	4.756	2.2038	0.8768	52.2951	1.0119	0.846	37.5388	0.4621	0.0095	1.0142	3.7821	3.0404	2.8508	26.6096	24.6925	0.1351	22.8868	14.9885	3.3744	3.7087	0.7536	46.6661	5.8747	1.6114	0.2014	27.7243	10.0854	3.2939	4.4006	0.1422	45.2973	8.332	0.5237	0.8104	37.1881	0.0118	3.2323	4.2276	0.3768	32.1903
14720	1.8367	4.2999	0.5964	3.2742	54.2687	8.4101	22.3379	4.9587	0.0175	3.3765	3.0696	0.287	64.236	1.0581	0.6588	26.9971	0.1622	0.1547	0.3693	2.1512	4.2125	4.6393	19.7899	41.5238	0.3718	7.3644	19.5777	2.3034	3.5189	0.9109	52.6058	10.3794	2.9672	1.0182	17.2849	9.0114	3.0621	3.4938	0.1772	55.4616	9.7178	0.7736	2.0863	25.1603	0.0674	2.2785	4.2999	0.1547	38.589
14730	0.608	4.607	0.7758	2.0964	53.9247	4.9403	28.8944	4.1268	0.0266	4.7049	1.1231	0.1628	58.7244	1.4237	0.8123	32.8229	0.1412	0.0847	0.1827	1.967	3.841	8.2812	19.4679	33.2113	0.5449	18.9225	13.5814	4.1467	1.4935	0.3505	54.0805	5.05	1.8307	3.2131	25.5952	4.2398	2.2893	3.6832	0.0183	45.2186	15.4112	0.3306	3.527	29.4454	0.0764	4.4125	1.5185	0.0598	34.1897
14740	0.409	1.8281	1.0144	3.0372	15.0981	6.5069	70.8924	1.2094	0.0044	2.2031	0.8328	0.2156	24.3522	0.217	0.0723	72.0198	0.0856	0.0015	0.1506	1.3851	1.7158	0.254	11.3396	13.048	0.0915	46.8674	25.148	1.6774	1.2492	0.3248	16.2101	6.7567	1.6743	0.1565	55.322	16.629	1.8266	1.3422	0.0827	17.6591	6.6842	0.2983	1.0735	71.0276	0.0059	1.8679	1.2714	0.1122	17.7758
14750	1.6013	4.0816	2.8945	6.8207	43.7	8.8378	29.9434	2.0948	0.0258	2.1673	4.3606	2.0496	40.2799	12.5071	6.5709	31.6244	0.3435	0.0968	0.3145	2.1093	6.1537	7.4094	12.1324	39.8158	0.2903	16.1115	15.6632	1.6207	5.1763	1.7803	33.0602	18.6335	7.6644	0.5241	21.4873	10.0532	1.5932	6.8019	0.1822	30.9842	27.3367	1.0368	0.8289	31.1989	0.0371	1.6384	5.2958	1.6432	29.6216
14760	2.6588	3.5657	0.8737	4.9648	36.9224	9.3728	37.4	4.1844	0.0573	4.5164	2.022	0.5598	48.7655	1.1559	1.3385	41.3746	0.0981	0.169	0.5266	3.3665	3.2051	5.2334	11.8975	34.1291	0.6489	22.7961	18.1968	1.7761	4.5692	0.753	39.8319	9.1797	2.2485	2.7871	32.7614	6.0933	2.3419	4.6793	0.077	43.5819	6.8104	0.8677	10.8782	30.6851	0.0785	4.112	2.8535	0.1328	35.9868
14770	5.2905	15.3599	4.4596	13.8757	31.8164	17.7999	9.0366	2.3284	0.0329	21.8194	2.2908	0.9999	53.902	1.8635	7.7264	6.6003	0.9013	3.8963	1.4834	10.3604	13.2662	2.8587	17.3446	43.2887	0.1878	3.732	7.4781	5.9479	14.9887	4.1734	35.2345	21.3058	6.9521	0.4319	8.7547	2.2111	8.8817	15.9514	0.277	41.4299	20.607	1.4552	3.9245	7.3373	0.1361	16.6462	8.2104	0.2535	36.2993
14780	1.5922	3.6833	3.4354	3.4371	22.4615	17.8545	46.0047	1.5298	0.0014	6.7984	1.3639	0.5487	42.5938	0.6877	0.4722	47.4799	0.0553	0	0.9627	3.6466	4.1018	4.6493	15.9004	23.204	0.1446	32.0725	15.3181	5.1991	2.9859	0.526	32.3339	9.2532	2.1666	0.2098	42.1206	5.2048	5.0545	3.3744	0.2821	31.4278	11.1461	1.1797	0.8223	46.6973	0.0156	4.5512	3.9543	0.2056	26.7318
14790	8.1288	15.3945	0.9597	9.4944	35.1304	1.3655	28.4573	1.0435	0.0258	18.4734	5.9066	0.1031	36.9919	8.2576	0.7407	28.6119	0.876	0.0386	1.7327	13.2496	9.5008	2.8535	23.1498	19.9871	0.5475	19.2399	9.7391	10.8344	10.7115	2.9373	25.714	15.4972	4.7795	0.3994	23.3488	5.7779	12.1997	11.4589	0.8245	28.058	17.2367	0.6957	0.8631	28.3865	0.277	10.0934	13.9517	0.438	14.744
14800	1.6354	2.4859	2.6511	2.5485	8.0595	7.7043	73.5917	1.3236	0	5.1371	1.4997	0.1357	17.649	0.4364	0.2274	74.5298	0.3777	0.0073	0.6673	3.4907	2.6144	1.4741	8.1259	8.7127	0.022	51.2021	23.6907	3.6411	2.695	0.4363	9.8384	7.1945	1.2798	0.0367	59.5403	15.3379	3.6887	2.8307	0.253	9.8934	7.8363	0.583	0.1943	74.7132	0.0073	4.5137	2.2404	0.0183	13.7254
14810	0.9598	1.7573	0.5941	2.3976	18.3186	1.4771	72.0408	2.4513	0.0036	0.5851	2.6617	0.0642	21.0347	0.9294	0.2283	74.2217	0.2605	0.0143	0.1249	1.2077	1.9784	2.2567	6.16	13.7758	0.6654	38.002	35.8291	0.2729	2.2996	0.7385	17.1487	3.6768	1.3665	0.7029	53.9873	19.8067	0.5727	2.6742	0.0642	17.9288	4.1174	0.1463	1.1738	72.7625	0.5602	0.4852	2.7562	0.0696	13.0176
14820	0.1879	1.1089	0.5519	0.7669	22.3291	4.3901	67.2045	3.4521	0.0085	0.623	1.1665	0.0593	27.0772	0.3403	0.0677	70.6305	0.0305	0.0051	0.0711	0.623	1.1546	1.1005	10.734	15.6507	0.0609	34.4146	36.1905	0.4774	1.0209	0.3504	23.3637	2.9375	1.1834	0.9413	52.8944	16.831	0.5587	1.2155	0.0745	24.6104	2.5142	0.3606	1.9368	68.626	0.1033	0.2895	1.5101	0.0491	12.2239
14830	0.3038	1.9704	1.3968	1.9997	22.2432	13.5341	56.1181	2.4303	0.0036	2.9109	0.7117	0.0484	37.1979	0.5205	0.0593	52.1896	6.3617	0	0.3764	1.5396	1.755	3.4158	16.8577	17.5041	0.1682	31.2128	27.1702	2.4995	0.9392	0.2324	28.6457	7.0397	2.0929	0.1876	42.4996	15.8634	2.4667	1.0615	0.1428	27.6306	8.5263	1.6208	0.4478	57.9933	0.1101	1.8567	1.7405	0.0738	20.6876
14840	0.8459	1.2378	0.4659	3.6748	13.9362	3.1646	74.3365	2.3307	0.0074	0.5501	1.4582	0.5413	17.5401	1.5454	1.6903	76.228	0.2662	0.1804	0.1893	1.1905	1.1698	2.1931	9.8828	8.6998	0.3224	51.5616	24.7907	0.3372	1.8176	0.3949	11.2696	7.2729	2.2329	0.2736	53.1169	23.2844	0.3919	2.1222	0.0355	10.7524	9.695	0.3283	0.454	76.16	0.0606	0.4496	1.9388	0.1612	10.3102
14850	3.1954	2.3497	2.4436	3.3836	3.0079	14.1923	67.9499	3.3836	0.094	3.5714	3.7594	0.6579	18.9859	1.0339	0.5639	69.642	1.7857	0	0.8459	4.2293	2.9135	1.5038	9.6809	9.399	0.3759	59.3038	11.748	2.2557	5.263	0.4699	12.5951	6.2972	1.6919	0.7519	65.8818	4.7934	4.5111	3.4775	0	16.9176	3.1957	0.4699	22.2735	49.1547	0	3.3834	4.4172	0.188	10.9968
14860	2.3989	4.5384	1.8605	4.4902	26.7214	11.427	44.9555	3.6053	0.0028	7.284	1.3249	0.1889	42.0157	0.2988	0.3242	48.5496	0.0085	0.0056	2.4637	3.9605	2.3735	6.6014	17.7917	18.2455	0.6906	34.7765	13.0965	4.2087	3.9153	0.6737	27.6637	11.9624	3.0133	0.6822	43.0462	4.8345	3.1459	4.9415	0.7104	24.0267	15.9229	2.689	0.5863	47.9294	0.0479	4.9528	3.7886	0.0564	27.5642
14870	0.7675	2.1065	0.7968	2.3104	17.0535	7.4775	65.3987	4.0745	0.0147	1.1845	2.2225	0.2638	24.8161	1.3151	0.7102	68.8003	0.6182	0.0693	0.2572	1.964	1.4497	1.3564	13.7625	11.7225	0.1066	47.7429	21.6383	0.521	2.7595	0.3904	13.209	10.4183	3.2137	0.2265	59.4503	9.8115	0.8261	2.7194	0.1252	18.8722	6.9219	1.0473	4.7807	64.6152	0.0919	0.8101	2.8287	0.032	9.9025
14880	0.659	1.6288	1.038	2.7868	19.5085	15.0165	56.8038	2.5515	0.0071	2.1678	1.0027	0.1553	36.6285	0.419	0.2636	59.3278	0.0259	0.0094	0.5461	1.3863	1.3934	4.4368	15.4592	17.4151	0.1318	36.8474	22.3838	1.6334	1.4193	0.273	26.6809	8.4194	2.2101	0.1836	47.5108	11.6694	1.6194	1.5935	0.113	24.6599	10.9448	1.7064	1.3134	57.9885	0.0612	1.5605	1.6617	0.1036	23.5937
14890	1.1261	1.5331	0.1589	4.7714	13.6368	0.3537	74.1743	4.2399	0.0058	1.6862	0.9846	0.1473	17.3307	0.7573	0.6738	76.1331	2.1953	0.0916	0.0452	0.8269	1.946	0.1589	2.577	16.0259	0.0916	38.4226	39.9058	0.8129	1.5587	0.4465	11.8654	4.6996	2.1966	0.9533	50.8257	26.6414	1.1041	1.6851	0.029	10.6457	7.9874	0.1287	1.2884	77.0921	0.0394	1.0623	1.7025	0.0533	14.589
14900	4.5493	10.4722	2.1059	16.0598	28.2347	5.6269	29.9381	2.9903	0.0229	14.1968	2.7371	0.1934	48.5093	1.0706	0.341	32.7972	0.109	0.0457	0.9774	9.5753	6.5746	4.2102	18.3296	27.3811	0.3551	16.1551	16.4417	5.5427	8.8633	2.7212	30.3642	15.5117	4.0449	1.7192	24.2415	6.9912	2.9726	13.7837	0.3709	29.1284	19.6639	1.1286	12.7817	20.1209	0.0492	13.0964	3.9641	0.0668	35.8489
14910	8.031	8.3983	3.384	8.3923	36.5833	21.5235	12.2263	1.4129	0.0484	14.6309	5.0662	0.1161	65.0365	1.3081	0.1548	13.6518	0.0306	0.0048	1.5242	10.7953	7.4937	5.7904	23.3262	37.3829	0.3661	5.4823	7.8388	6.8744	10.2756	2.663	55.1453	9.3466	2.0081	1.05	9.8772	2.7598	2.2597	17.2229	0.3307	33.357	32.1844	0.9581	1.9404	11.7066	0.0403	15.6809	4.0952	0.0371	44.6959
14920	0.9139	1.3886	0.7651	3.1358	26.5685	11.4971	54.7864	0.9434	0.0012	1.5609	1.1689	0.3377	39.9573	0.7568	0.4864	55.6871	0.0331	0.0118	0.255	1.5527	1.2598	3.5715	22.729	14.9	0.2751	40.4709	14.9859	0.8738	1.8124	0.3814	28.3841	9.4404	3.3768	0.3023	48.8685	6.5604	1.1878	1.8124	0.0673	30.1259	9.2529	1.8218	1.483	54.2182	0.0307	0.9741	1.9647	0.1287	19.2378
14930	1.4347	2.1738	0.9483	6.1256	26.8022	6.372	52.8353	3.2982	0.0099	1.9557	1.6281	0.9729	35.4873	1.9939	1.8178	55.9915	0.0998	0.053	0.5394	2.0493	1.968	6.8019	20.45	12.0471	0.2352	41.4518	14.4573	0.7759	3.127	0.6539	18.5171	15.7211	5.0603	0.2759	46.6522	9.2167	0.9323	3.4582	0.1663	18.8404	18.5066	1.952	1.1417	54.9619	0.0406	1.3005	3.0469	0.2094	22.439
14940	2.353	5.9582	1.0765	5.7418	41.6141	12.2808	28.154	2.786	0.0356	5.8402	3.1367	0.4109	56.1786	2.1917	1.2656	30.2722	0.4109	0.2931	0.704	3.6296	5.0541	7.6651	14.9302	37.0407	0.3205	16.0442	14.6116	2.4462	5.906	1.0355	46.2098	11.1415	2.2847	0.767	27.4097	2.7996	3.52	5.6896	0.1781	44.5469	13.7194	1.3697	3.2078	27.6891	0.0794	3.279	5.8786	0.2301	36.5174
14950	0.5898	2.5134	2.1082	2.0095	9.125	0.7228	75.3183	7.5895	0.0236	0.742	4.2078	0.2616	9.8803	1.3039	0.6734	82.4312	0.3153	0.1844	0.2209	2.3226	2.6679	0.7528	4.5273	6.5776	0.386	44.6448	37.9	0.238	3.8926	1.0809	6.0777	4.4545	1.3253	1.7414	66.4588	14.7309	0.4289	4.6925	0.0901	6.8521	4.5724	0.4332	2.1146	80.6554	0.1608	0.5769	4.5616	0.0729	5.7154
14960	1.0511	4.0944	3.4536	6.6331	17.5473	10.1941	56.8473	0.1791	0	7.6608	0.6213	0.3168	34.1645	0.1612	0.0482	57.0079	0.0193	0	1.6545	3.8931	3.0514	1.4465	18.9613	13.9661	0.0813	40.2259	16.7199	5.8149	2.2689	0.5152	17.271	13.5032	3.5997	0.2314	45.6068	11.1889	5.341	3.0913	0.1667	21.3611	12.5527	0.4601	0.4202	56.5822	0.0248	4.9387	3.4137	0.2466	18.6486
14970	0.7056	2.5915	0.5619	2.2219	29.9161	12.6207	46.0186	5.3573	0.0065	1.1496	2.6514	0.0581	43.8753	0.8365	0.0468	49.9452	1.4323	0.0048	0.3358	1.3531	2.1701	6.4137	11.0286	27.3164	0.2034	18.4181	32.7609	0.6749	2.5609	0.6232	30.1736	10.5331	4.0512	0.4957	39.8177	11.0696	1.0059	2.7998	0.0533	36.0181	8.0381	0.7024	1.7454	49.5223	0.1146	0.9591	2.8321	0.0678	26.3943
14980	0.4103	2.841	1.777	1.38	30.4006	21.8989	35.7377	5.5231	0.0314	1.2823	3.3538	0.3921	51.9696	1.0871	0.6222	41.2019	0.0695	0.0215	0.2101	1.9011	2.917	5.6242	13.3846	34.6701	0.2267	16.8832	24.1831	0.9018	3.3156	0.8108	42.0574	8.5246	3.0976	0.4534	30.7094	10.1294	1.2393	3.6615	0.1274	44.3549	7.815	1.5091	0.819	40.411	0.0629	0.9778	3.9081	0.1423	32.2709
14990	0.9477	7.2851	2.5576	1.7798	50.8029	2.745	28.8916	4.9642	0.0263	2.9236	7.6496	0.2172	53.4631	1.1491	0.7164	33.62	0.1296	0.1314	0.571	4.987	5.2323	5.9294	19.4997	29.8995	0.3398	15.3009	18.2403	1.5958	7.1326	2.0618	37.5516	11.58	6.1976	1.1334	24.6787	8.0684	1.7009	8.8337	0.2557	42.3364	12.0778	0.9144	1.3681	32.4114	0.1016	2.0898	8.564	0.1366	25.8688
15000	0.8356	7.166	0.8957	3.7903	70.5145	3.164	11.9644	1.6586	0.0109	7.2642	1.2143	0.4187	76.0209	0.5553	0.8921	13.5125	0.0783	0.0437	1.2125	2.6599	5.0249	6.0371	28.6544	42.7768	0.2003	6.0116	7.4226	5.7712	2.2831	0.8429	58.415	12.213	6.8399	0.8721	8.8102	3.9525	6.2647	2.4979	0.1347	65.6307	10.9491	0.8885	1.2926	12.2854	0.0564	4.8483	3.8797	0.1693	37.721
15010	0.9327	6.2633	1.841	1.714	55.5138	7.2204	22.8232	3.6786	0.013	1.8865	6.6623	0.4883	62.4063	1.3526	0.6901	26.3853	0.0928	0.0358	0.376	3.8951	4.766	6.5219	23.3613	34.5658	0.3793	9.6068	16.5279	1.1101	6.389	1.5382	48.8701	10.855	4.7233	0.6381	18.765	7.1114	1.6489	7.1782	0.21	52.162	10.4868	1.8002	1.4145	25.0457	0.0537	1.242	7.6242	0.1709	29.0937
15020	1.1858	3.0335	0.6779	2.4876	53.6074	11.9321	24.0602	3.0115	0.004	1.9937	2.3756	0.5279	65.8595	1.3038	0.8639	26.8997	0.104	0.072	0.4459	1.6997	2.7516	7.3648	25.4539	35.2084	0.4459	11.4442	15.1856	1.3498	2.8974	0.6499	59.4694	6.4147	2.1437	0.7639	19.8301	6.4811	1.7577	3.0595	0.08	58.0207	8.9566	1.0498	1.7017	25.28	0.094	1.5458	3.1135	0.238	33.8046
15030	1.1384	4.732	3.1695	16.4291	45.8215	2.8889	23.0719	2.716	0.0327	2.2237	6.2081	0.6082	36.8145	25.2155	3.1104	23.4183	2.2213	0.1801	0.0428	3.726	5.271	0.0466	24.6794	40.4142	0.0378	12.8791	12.9031	1.7881	6.2669	0.9847	34.4146	24.7153	6.0107	2.0488	20.0536	3.7173	1.8548	7.0918	0.0932	34.6643	30.1472	0.3287	2.2124	23.5811	0.0264	1.2781	7.5086	0.2531	17.8113
15040	1.0186	3.156	2.9673	8.3461	29.0175	15.1421	38.9783	1.3702	0.0039	4.8312	1.1866	1.1241	50.7856	0.8324	0.8884	40.2996	0.0221	0.03	1.2452	2.5061	3.3905	6.4154	22.3153	23.7756	0.2371	28.2302	11.8845	3.758	2.79	0.594	34.0465	15.3368	3.1238	0.4142	35.3595	4.5773	3.7592	3.2251	0.1576	34.9834	16.8925	0.6305	0.7203	39.5559	0.0755	3.5677	3.2681	0.3061	33.8944
15050	1.6009	3.9494	1.4604	10.4816	24.6903	7.3251	50.0005	0.4901	0.0017	5.5789	1.0924	0.3396	41.5877	0.4834	0.4265	50.4613	0.0284	0.0017	0.7695	3.5247	2.7167	1.9705	26.2905	14.2367	0.1238	43.2463	7.1213	4.1319	2.3938	0.4851	24.2548	14.68	3.5629	0.184	44.0225	6.2849	4.0734	2.7502	0.1874	24.1594	17.9335	0.4048	0.6223	49.8608	0.0084	3.9931	2.7435	0.2743	27.1971
15060	0.5559	2.5344	1.3711	2.7946	20.8307	11.2777	59.696	0.9301	0.0096	3.5575	0.679	0.2247	34.0428	0.4136	0.4459	60.609	0.0131	0.0143	0.3108	1.7417	2.4087	1.8492	11.0496	22.0035	0.0956	37.1697	23.3712	2.0644	1.9126	0.4841	26.3844	6.1942	2.3237	0.251	45.596	14.7894	2.4243	1.8074	0.2295	28.322	5.9946	0.5857	1.0938	59.5152	0.0275	2.0035	2.2832	0.1745	22.0478
15070	0.6754	3.3472	1.4899	1.325	37.8486	24.0922	25.147	6.0648	0.0099	3.1446	2.1613	0.2066	61.9646	0.739	0.5622	30.9456	0.2424	0.0338	0.9436	1.76	2.8089	12.2328	20.2642	30.7688	0.2066	11.8951	19.12	2.4195	2.5587	0.5344	56.1593	5.1889	1.9169	0.3238	22.6706	8.2279	2.4692	2.9599	0.0834	51.2475	11.182	0.8363	1.2972	29.859	0.0656	2.3699	3.0294	0.1132	36.9587
15080	4.2307	16.364	2.6281	4.341	47.4528	2.5142	16.4376	6.0171	0.0147	13.5301	9.5163	0.1764	51.7533	2.04	0.5146	22.337	0.1066	0.0257	0.7866	9.384	13.0523	4.0322	20.2455	30.0301	1.1615	12.3098	8.998	11.4975	9.6817	2.0437	47.0668	5.3885	1.8525	6.5978	12.8391	3.0324	12.6774	10.2624	0.283	48.3864	5.3297	0.5918	7.355	14.9452	0.1691	9.1267	13.8058	0.2904	30.2286
15090	4.1438	3.892	1.8855	8.6961	25.134	16.2245	37.3699	2.5772	0.077	8.1951	1.4583	0.2679	46.5349	1.1625	2.3566	39.1861	0.1978	0.6408	0.9244	5.2994	3.6975	7.1661	13.0873	29.8006	0.3694	22.2375	17.4178	3.3963	5.6374	0.8876	37.3422	10.689	2.0221	1.432	34.2202	4.3732	2.7924	6.9206	0.2083	34.1531	15.1375	0.7634	6.9171	33.0446	0.063	7.7679	2.1201	0.0333	36.6638
15100	1.0514	8.7239	6.366	4.5192	13.0693	18.8325	44.8909	2.5321	0.0147	7.4735	8.2824	0.3851	34.9214	1.2448	0.2546	46.8239	0.6064	0.008	3.0731	7.7387	5.3293	7.9977	13.5045	14.9185	0.9235	27.9549	18.5598	5.3173	9.3685	1.4553	25.2605	8.6694	2.4909	0.6263	36.26	10.5519	3.6541	10.6225	1.8644	20.0989	12.7662	3.5557	1.2607	45.5592	0.6183	4.5523	11.4981	0.0906	19.731
15110	0.6591	1.6648	0.7037	1.7468	18.4756	4.8431	67.6952	4.2043	0.0074	1.217	1.3777	0.4329	23.8863	0.555	0.6249	71.8645	0.0253	0.0164	0.2009	1.1233	1.7035	0.8615	12.5562	11.6486	0.0997	44.5458	27.2607	0.6695	1.9178	0.4404	13.8294	7.8874	3.3491	0.1651	53.3396	18.4018	0.9433	1.9892	0.0952	17.0406	7.3992	0.6264	3.6748	68.1911	0.0402	0.7692	2.0383	0.2202	10.6085
15120	2.8643	6.0278	4.7745	7.2605	34.8529	7.9789	33.5028	2.6788	0.0594	3.1911	4.7839	5.6916	23.9764	10.7472	15.3679	35.2951	0.4827	0.4641	0.4827	4.1341	9.0498	3.5143	21.3347	25.2426	0.3082	23.1823	12.7514	1.1806	9.1166	3.3693	20.2505	21.1379	8.7032	1.797	30.9085	3.5364	1.7933	11.5707	0.3026	21.5537	28.0106	0.5272	4.1193	32.0817	0.0408	1.279	10.4811	1.9065	6.5181
15130	0.5662	1.7141	0.6888	1.4578	16.7787	6.7962	68.122	3.8606	0.0156	0.6821	2.2025	0.0847	24.3937	0.564	0.0758	71.5626	0.4191	0.0156	0.0669	1.4199	1.4823	0.0825	9.9478	15.0031	0.0513	39.8941	32.0521	0.3767	2.169	0.4235	19.67	4.0546	1.3084	0.292	53.4391	18.2669	0.5729	2.3695	0.0267	21.1417	3.5485	0.3433	4.7792	67.1492	0.0691	0.5194	2.4007	0.049	13.1665
15140	2.8773	3.5976	3.4416	4.712	24.6425	23.7926	36.047	0.8855	0.004	7.6022	1.6441	0.6701	51.873	0.7917	0.4824	36.7752	0.1546	0.0066	0.9397	6.8251	2.1517	8.3256	27.8636	16.9579	0.4837	34.3182	2.1345	3.7349	5.1388	1.0428	42.2987	8.6444	2.2033	0.3529	31.2317	5.3526	4.3496	5.4545	0.1123	42.9698	9.9738	0.2035	1.4684	35.4654	0.0026	6.6453	3.1469	0.1242	39.8914
15150	1.9787	3.6563	0.824	4.1425	30.2964	11.0804	42.4654	5.5433	0.0131	4.7102	1.4946	0.2541	44.7316	0.6502	0.1383	47.3746	0.6296	0.0168	0.6558	2.4625	3.3407	3.608	8.724	33.1881	0.1121	20.0776	27.8313	2.7783	3.1239	0.5568	34.7015	8.2681	2.5505	0.3681	36.6743	10.9786	2.7484	3.6004	0.1102	34.7165	10.1646	0.639	0.6446	47.3297	0.0467	3.69	2.7372	0.0318	33.0236
15160	0.575	1.6029	1.281	2.1705	22.6677	18.1345	51.9643	1.5954	0.0087	2.0232	1.3221	0.1135	41.9558	0.9916	0.0249	36.4749	17.0913	0.0025	0.242	1.2573	1.9596	2.2141	12.4179	28.3399	0.1696	33.6456	19.754	1.6852	1.4843	0.2894	31.4592	9.2244	2.2891	0.3156	42.1401	11.1128	1.775	1.6203	0.0636	32.1644	10.1838	0.6237	2.6057	50.9423	0.0212	1.7039	1.7101	0.0449	31.285
15170	0.9056	3.7091	0.7407	1.7916	8.9494	2.1577	80.8459	0.8833	0.0168	0.8218	4.4638	0.0699	11.6437	1.0369	0.218	81.6397	0.0699	0.0363	0.1789	2.6162	2.5603	1.2745	3.3232	8.301	0.2683	54.5942	26.8834	0.4332	3.9439	0.9783	10.154	2.2974	0.4472	0.5618	69.7437	11.4404	0.6652	4.6343	0.0559	10.1177	2.6887	0.0922	2.7979	78.8306	0.1174	0.6429	4.6595	0.0531	8.4296
15180	9.2903	7.3195	3.1005	9.5141	26.1299	8.3468	31.7565	4.5158	0.0265	10.942	7.9795	0.7889	37.8	3.4016	2.7886	35.6921	0.2403	0.367	1.0405	10.7018	7.9682	4.9095	13.9281	25.1527	0.4029	15.8531	20.0434	4.7955	12.7528	2.1622	27.6152	13.3608	3.0137	1.6912	27.7322	6.8764	4.4154	15.1626	0.1324	27.6727	15.6024	0.7151	6.6023	29.6006	0.0965	11.5379	8.0136	0.1589	27.7956
15190	6.731	4.8458	1.6987	16.5044	25.3034	13.9897	26.7229	4.1576	0.0463	9.7343	2.6743	0.8669	39.6262	5.566	10.6051	19.9237	4.0505	6.9531	0.8973	6.4933	5.885	3.0305	11.4721	41.2947	0.2203	13.3059	17.4011	2.9775	9.0847	1.2134	31.6212	19.5453	4.6302	0.8206	25.7198	4.3873	3.1564	9.9722	0.1469	32.4411	22.7238	0.6323	4.4864	26.195	0.2459	8.9983	4.2022	0.075	33.5061
15200	2.1403	8.8407	3.3192	5.991	42.6534	4.0444	26.6024	6.2763	0.1324	7.8175	5.6725	0.8101	49.2109	1.9214	1.5557	31.5539	0.7802	0.6777	0.3956	5.4723	8.4322	2.2745	11.582	38.8316	0.2679	12.9525	19.7913	4.4636	7.8081	2.0285	37.9237	10.7908	3.9736	2.0143	20.9923	10.0052	5.57	8.3613	0.3688	41.5569	10.5922	0.5391	5.9893	26.8287	0.1939	4.6606	9.2676	0.372	36.0054
15210	1.4292	2.8065	0.8169	4.3232	39.9113	4.5135	41.0101	5.1874	0.0018	3.1817	1.1312	0.7398	47.2389	0.5422	0.9659	46.1591	0.0215	0.0198	0.1454	2.7651	2.142	0.1903	32.5004	16.0563	0.0808	27.9023	18.2173	1.862	2.6824	0.5081	37.5482	8.6931	2.5064	0.5441	34.735	10.9206	2.1833	2.6789	0.1903	39.8329	8.5928	0.3214	1.0342	45.1374	0.0287	1.0396	3.7634	0.2496	14.6936
15220	0.6327	3.5256	1.7212	2.2655	29.1988	2.6114	56.7525	3.287	0.0054	0.6729	5.1151	0.0912	32.088	1.7722	0.2145	59.7808	0.2466	0.0188	0.2332	2.0965	3.5496	5.003	9.4323	19.6394	0.6702	26.3782	32.9975	0.4182	3.9465	1.5147	26.4783	4.9656	2.6301	1.4933	39.4517	19.1015	0.6917	4.8901	0.2976	24.7335	8.7271	0.614	2.3298	57.4481	0.2681	0.5282	5.1046	0.2467	21.4411
15230	0.5323	2.5871	0.8657	1.7844	39.7966	20.8276	29.6661	3.922	0.0182	0.9861	2.7987	0.2003	58.4854	2.699	1.2242	33.2477	0.2409	0.1177	0.5169	1.4764	1.9918	22.1274	15.8525	24.4287	0.5715	14.8379	18.1969	0.7298	2.5044	0.7508	51.857	7.4652	3.0871	0.7662	23.6772	9.1623	0.692	3.2273	0.0658	40.1523	19.9452	2.3111	1.178	32.3513	0.077	0.7074	3.1755	0.1023	39.9674
15240	4.2166	7.781	10.1983	15.185	43.5611	15.7318	1.3577	1.8826	0.0859	0.7239	8.8409	12.6313	18.4591	22.5132	33.5053	2.1204	0.5615	0.6443	0.1131	6.401	15.6819	1.3178	21.606	51.5538	0.1917	1.0864	2.0481	0.4232	17.4891	4.2838	14.5821	47.6558	12.2398	0.9932	1.8878	0.4452	0.5322	21.0133	0.6506	16.651	55.8593	1.9673	1.4415	1.7935	0.0911	0.506	20.4455	1.2446	10.7616
15250	1.346	8.4416	1.2754	5.8642	42.7777	5.6325	32.7655	1.8924	0.0046	9.4699	1.4074	0.1857	53.3443	0.5126	0.4174	34.5843	0.0629	0.0153	0.2978	4.2868	6.4785	2.741	17.2412	34.2921	0.5587	15.3698	18.7341	7.5607	2.7304	0.772	37.8826	11.2784	5.1138	0.8411	23.6003	10.2206	8.1668	2.7719	0.1243	41.7479	12.1551	0.3714	0.9455	33.6711	0.046	4.9867	5.8968	0.1796	28.8085
15260	1.2556	4.421	1.4469	3.8579	9.6647	4.0314	72.9904	2.3285	0.0036	2.0121	4.8561	0.2558	15.739	1.2985	0.5169	74.6581	0.6367	0.0268	0.3094	3.2015	3.6128	2.2106	5.9451	9.3987	0.4042	39.1276	35.7902	0.6868	5.6089	0.8281	8.6507	6.9664	1.9369	0.4704	63.6956	11.1564	0.7136	6.258	0.152	9.1197	7.476	0.9586	4.5983	70.4214	0.3023	2.3376	4.7146	0.0715	7.9822
15270	0.5197	1.7782	1.0557	2.7241	38.3966	2.7032	45.8284	6.9685	0.0256	0.9881	2.0835	0.282	42.4339	0.9788	0.4101	52.4996	0.2354	0.0886	0.2004	1.1	2.0532	5.3249	9.8971	28.6008	2.9085	22.2285	27.6866	0.5733	2.1324	0.6479	35.0233	6.2198	2.5797	1.65	41.453	9.7206	0.7644	2.4237	0.1655	35.48	7.5924	0.7504	1.9646	48.6636	2.1954	0.6222	2.6312	0.1002	29.7683
15280	4.2104	1.8108	2.036	5.6319	15.8663	29.3872	38.6335	2.4039	0.02	6.2293	1.4458	0.3821	48.5599	0.9952	1.3303	40.7793	0.1169	0.1611	1.1036	4.2004	2.7532	4.9005	17.5659	28.4191	0.124	29.8549	11.0785	3.0397	4.6496	0.3678	36.0689	12.3762	2.4395	0.1996	38.7584	2.1001	2.6748	5.2327	0.1497	33.7102	15.5227	1.6525	2.0788	38.9729	0.0057	5.0744	2.8887	0.0941	29.3016
15290	0.6844	2.3853	1.9577	1.8603	26.8967	25.7563	37.3558	3.0279	0.0756	3.6746	1.1181	0.2348	53.9329	0.38	0.201	40.3612	0.0597	0.0378	0.3362	1.8622	2.8291	6.335	16.3786	31.8002	0.3621	22.748	17.3485	2.469	2.0572	0.5014	46.3007	6.0982	2.115	0.939	33.2188	6.3008	1.1917	3.7184	0.1174	24.6853	28.5313	1.2972	1.7468	38.6382	0.0736	2.9942	1.9557	0.0776	34.0306
15300	1.8187	3.9342	0.4218	3.8199	53.489	3.2564	29.0626	4.1906	0.0067	3.2999	2.4631	0.4116	58.7104	1.1102	0.7457	33.1443	0.0742	0.0405	0.4285	1.822	3.9241	4.3327	21.3259	34.9077	0.2666	11.3034	21.689	2.237	3.0267	0.911	49.3897	7.714	3.462	1.1978	20.8091	11.2526	2.7634	3.3067	0.1046	50.4804	9.4414	0.6445	1.9199	31.2649	0.0742	2.1223	3.8128	0.2396	31.864
15310	6.984	5.3789	1.8623	5.6838	27.9594	8.7076	40.2558	3.1468	0.0214	7.4843	6.4899	0.251	39.3222	2.5316	0.4962	42.4966	0.8251	0.1031	0.4982	7.3597	6.3673	3.4364	11.5546	27.359	0.2783	19.5494	23.5971	3.0436	8.8677	2.3138	32.8355	7.2638	2.2514	1.1501	32.9214	9.3527	2.3488	11.7713	0.1051	31.8637	10.2314	0.2549	3.098	40.3112	0.0156	6.7253	7.4454	0.0545	27.5905
15320	0.824	2.2232	1.3033	1.7572	18.9663	9.3058	62.1946	3.4255	0	1.1233	3.1146	0.1127	29.0136	0.8442	0.1715	65.0869	0.5281	0.005	0.259	2.0281	2.0634	3.2202	7.2189	19.5902	0.1177	29.4678	36.0347	0.75	3.1481	0.4524	24.0288	4.7034	1.2964	0.2001	48.5978	16.8229	0.8879	3.3986	0.0639	24.7627	5.1103	0.1564	0.5549	65.0333	0.032	1.1116	3.175	0.0639	19.4624
15330	2.6678	2.7395	1.0664	5.504	14.5998	9.4458	63.1486	0.8144	0.0136	3.7837	1.7155	0.9745	24.8729	1.0647	3.6114	63.6843	0.075	0.2181	0.5486	3.4856	2.4396	0.7819	14.858	13.9091	0.1141	48.069	15.7941	1.5758	4.2063	0.6916	17.1622	10.1599	2.2264	0.1227	57.8553	5.9999	1.9285	4.4209	0.1244	19.0946	9.836	0.6184	1.6269	62.3316	0.0187	2.3748	3.9064	0.1925	10.0541
15340	3.8733	5.7877	1.1635	5.6294	50.8705	1.1259	24.1329	7.4092	0.0075	4.9844	4.0911	1.749	51.7176	3.6555	2.2519	31.2727	0.1501	0.1276	0.4804	5.1345	5.2096	0.4804	32.4793	24.6653	0.0976	6.8761	24.5767	2.5298	6.4029	1.8917	40.5342	12.047	5.0443	2.7475	16.9644	11.8382	3.4681	7.0487	0.3078	44.5042	12.0249	1.0959	3.8584	27.6169	0.0751	2.4472	7.9195	0.4579	14.1041
15350	1.5846	3.2824	0.7395	2.8505	52.9606	5.0654	29.0911	4.4185	0.0074	1.2028	4.0698	0.3336	59.0352	1.3493	0.4912	33.2383	0.2576	0.0222	0.5208	1.6847	3.4009	7.2007	15.7601	37.9147	0.8674	13.4202	19.2305	0.9582	3.6584	0.9897	49.7907	7.7862	3.2992	1.0342	21.2314	11.2519	1.6365	3.8921	0.0778	50.0364	10.524	0.3151	1.5198	31.9168	0.0815	1.0453	4.3202	0.2409	38.53
15360	0.8342	3.3867	1.1388	2.9233	40.2436	8.911	38.4799	4.0693	0.0132	1.0887	3.9797	0.2913	48.4465	2.9335	0.6988	42.1084	0.3987	0.0544	0.1721	2.1142	3.0734	4.234	14.1069	33.7379	0.3075	18.0462	24.2078	0.7239	3.5618	1.074	39.4939	9.2033	3.3823	0.6753	29.9094	11.9762	0.9901	4.1974	0.1721	40.055	11.1749	0.8489	1.3374	41.155	0.0691	0.7753	4.4196	0.1648	30.5426
15370	0.8419	3.6135	1.3519	1.0985	52.9051	20.4983	15.5134	4.1713	0.0061	3.3861	2.1601	0.2612	73.7056	0.5424	0.2535	19.6282	0.0507	0.0123	0.8911	2.0403	2.876	10.9732	23.3261	40.2022	0.2873	8.3838	11.0201	2.306	2.8284	0.6729	66.7732	5.4359	2.2924	0.696	14.8487	4.1466	2.5688	3.128	0.1106	63.5774	9.7932	1.1308	1.2337	18.436	0.0215	2.157	3.5044	0.146	42.7434
15380	1.0558	2.2829	1.1036	10.3456	56.3101	2.9498	22.19	3.636	0.126	0.5067	3.2657	0.6699	42.1805	23.5018	3.9223	23.133	2.4393	0.3807	0.0822	1.5321	2.8281	3.3585	33.4189	32.8274	0.4218	10.1808	15.3502	0.329	3.1319	0.9816	27.757	29.9803	11.8671	1.4671	18.9998	5.4862	0.4722	3.8468	0.1234	39.2883	29.5617	0.7547	1.8823	23.9936	0.0769	0.1976	3.7778	0.4669	8.0699
15390	1.4713	2.5269	0.3773	3.1642	30.9828	0.6785	56.7003	4.0916	0.0069	1.5128	2.6517	0.2112	33.5389	0.952	0.3358	60.725	0.0381	0.0346	0.2319	1.9593	2.1843	0.9866	11.2546	22.5854	0.2769	29.5594	30.9614	0.5954	2.8801	0.9001	24.5143	6.5809	3.732	2.129	40.9889	17.6793	1.0974	3.2194	0.0588	27.1344	6.9584	0.7339	2.842	57.8518	0.1039	0.9693	3.3198	0.0865	19.2274
15400	1.0123	2.356	1.5575	4.5344	21.3776	10.6018	57.6687	0.8876	0.0041	3.6081	1.1589	0.1589	36.1858	0.2575	0.0712	58.5007	0.0548	0.0041	0.4274	2.6561	1.8424	5.0672	18.7826	12.6647	0.2274	41.1766	17.1556	2.1314	2.4178	0.3767	27.741	6.7825	1.9904	0.2164	48.0446	10.2993	2.2821	2.5136	0.1301	26.3678	9.3619	0.785	0.8835	57.6637	0.0123	2.3958	2.4191	0.111	23.0773
15410	2.2549	7.0981	3.3789	6.4528	46.484	23.5702	7.3891	3.3652	0.0069	10.6712	1.7485	0.3122	75.466	0.8118	0.229	10.6504	0.111	0	3.6149	5.0025	4.1144	13.2253	31.3146	31.9669	0.4163	6.4041	3.941	7.6807	4.6071	0.4441	55.4476	19.0955	1.9637	0.3677	9.3876	1.0061	7.2922	5.065	0.3747	49.7093	25.382	1.4155	0.6938	9.9912	0.0763	7.6807	4.8291	0.222	48.3493
15420	0.7456	2.2587	3.3124	2.118	14.174	0.9897	72.0379	4.3613	0.0022	0.4355	5.4943	0.3871	14.9973	1.3416	0.9435	76.238	0.077	0.0858	0.1584	2.2699	3.8887	2.0388	6.8289	8.4147	0.4597	34.5646	41.3764	0.132	4.4956	1.6892	6.0154	7.4204	3.8468	0.8974	49.652	25.8512	0.4949	5.5998	0.2221	9.3516	7.8406	0.0902	2.2171	74.0693	0.1144	0.4531	5.4437	0.4201	5.8942
15430	0.8483	4.0811	0.7469	2.5958	48.1314	7.9	32.8655	2.8142	0.0169	3.6949	1.4289	0.5524	54.3714	2.1575	2.0983	35.3598	0.1945	0.1423	0.4397	1.7023	3.5343	4.1741	16.0762	38.3769	0.3608	16.1143	19.2216	2.8269	2.1616	0.6877	49.3258	6.654	2.6479	1.071	24.8942	9.7307	2.7804	2.7353	0.1606	44.5097	12.9534	1.164	1.4374	34.2169	0.0423	2.3872	3.0918	0.1973	34.3592
15440	1.0738	3.304	1.028	8.0303	18.556	3.6619	62.6253	1.7194	0.0012	4.1416	0.9971	0.2672	29.4683	0.3984	0.3823	64.1683	0.1633	0.0136	0.6643	2.7735	1.9681	2.0623	17.6686	10.518	0.0878	47.3728	16.8845	1.7876	2.7969	0.8214	11.1915	14.5298	4.528	0.1819	57.0718	7.091	2.9961	2.2267	0.1831	16.2583	13.1506	0.84	0.5443	63.6549	0.146	1.7047	3.4093	0.2919	14.1861
15450	0.5743	2.1768	0.6574	2.9649	25.4061	1.8336	63.348	3.0296	0.0092	1.1274	1.9987	0.2825	28.8789	0.5782	0.7485	66.238	0.0792	0.0686	0.2271	1.3188	1.8627	2.5768	10.3704	17.2585	0.169	29.183	37.0338	0.4977	2.3934	0.5175	13.7334	12.9962	3.4756	0.4488	52.6084	13.329	0.9769	2.3459	0.0858	24.0475	5.4439	0.7142	1.8918	64.3964	0.0977	0.672	2.6007	0.136	10.1301
15460	0.4068	1.8548	0.9942	1.6777	23.8767	13.7844	55.6694	1.7312	0.0049	2.5871	0.5467	0.122	38.7504	0.1774	0.4117	56.8514	0.5516	0.0016	0.2441	1.2936	1.7182	2.3497	13.4945	23.4953	0.1009	33.3673	23.9365	2.0615	1.0023	0.192	30.8186	6.5188	2.0014	0.2018	44.7386	12.465	2.1673	0.9958	0.0927	31.7307	6.8034	0.8055	0.3222	57.0239	0.0586	1.767	1.4172	0.0716	24.1625
15470	1.6054	4.1125	4.739	3.5038	17.1992	2.9482	61.7702	4.1032	0.0185	2.439	4.3902	3.6276	14.8213	2.5315	6.2978	65.6272	0.1235	0.142	0.5959	2.9947	6.8662	0.4075	10.6197	12.6233	0.1297	32.6237	33.1393	0.6514	7.6164	2.1889	11.1476	9.5856	2.9173	0.6144	47.7732	17.5051	1.0096	9.0551	0.3921	11.1322	11.9318	0.5866	1.2257	64.6269	0.0401	0.8212	9.015	0.6206	4.5628
15480	1.1831	2.062	0.7203	3.249	21.4061	11.2647	58.5668	1.5456	0.0024	2.0914	1.658	0.2161	34.9585	0.5445	0.4176	60.0773	0.0317	0.0049	0.1551	1.9949	1.8155	2.5774	18.4633	14.8798	0.2344	44.8089	15.0706	0.9877	2.4186	0.5592	25.3361	7.7311	2.8534	0.2662	47.6902	12.1576	1.3442	2.5089	0.1123	25.855	7.9582	2.1074	9.4228	50.6741	0.0171	1.1098	2.6737	0.1819	18.2143
15490	0.9511	2.7812	1.0807	5.235	41.921	8.1966	34.0968	5.5467	0.1909	2.1561	1.8688	0.7882	46.5528	4.2295	4.571	37.3535	1.149	1.3311	0.2627	2.3365	2.2139	4.4467	17.9181	32.9886	0.3626	17.2729	22.1981	0.7496	3.3488	0.7146	33.6646	15.3156	6.3732	1.4625	30.0341	8.337	0.8705	3.8077	0.1349	36.1708	17.6852	1.4974	2.6622	37.0452	0.1261	1.7094	3.03	0.0736	27.4788
15500	0.7622	4.9774	1.5282	3.953	21.6829	3.7368	58.7425	4.5356	0.0815	2.4137	4.6245	0.2294	27.9026	0.857	0.6124	63.0931	0.091	0.1763	0.2199	3.466	3.5816	4.3531	8.4692	16.5497	0.2673	41.5028	21.5904	0.5631	5.5137	1.1907	17.911	9.1422	2.3187	2.3795	55.5165	5.4644	0.7831	6.3347	0.1498	19.1756	9.7622	0.4342	5.0435	58.1748	0.1422	2.8327	4.3287	0.1062	20.0344
15510	1.2036	2.642	3.9253	4.0002	22.0476	19.8439	43.8827	2.4447	0.01	5.456	2.0876	0.2272	44.5844	1.2336	0.0724	24.9453	21.3934	0	0.8865	3.4709	3.4135	4.5721	18.2461	23.0729	0.407	30.227	15.704	4.4923	2.8516	0.427	28.3899	13.9408	3.5609	0.4894	36.8683	8.9797	5.2413	2.3298	0.1998	30.7189	13.5341	1.6381	1.3934	44.8323	0.1124	4.3998	3.2687	0.1024	32.1347
15520	1.8119	7.5604	2.0806	3.8142	33.5078	3.6259	43.2907	4.3061	0.0023	6.3637	4.6757	0.4134	38.9101	1.5868	0.4501	46.9342	0.6476	0.0184	0.3307	4.1292	6.9929	1.3411	14.3387	25.2672	0.3468	19.8765	27.377	3.5572	6.3776	1.518	25.2481	12.2355	3.4629	0.7532	37.7535	9.094	4.5173	6.7219	0.2136	29.1734	10.9354	0.8382	1.5134	46.0133	0.0735	3.7066	7.5831	0.1631	19.3173
15530	1.4012	5.5816	1.5865	3.1025	37.562	12.9042	35.5241	2.3188	0.0191	3.7935	4.4993	0.2764	51.6711	1.1969	0.6999	37.5791	0.1676	0.1162	0.2764	3.3333	4.9595	2.188	16.7968	34.5832	0.3058	21.2818	16.2753	1.7967	5.6566	1.116	36.8746	13.0592	3.6333	0.4367	33.5718	3.8551	2.8628	5.5623	0.1441	41.306	10.5327	1.7292	1.5439	36.2499	0.0691	2.1717	6.2828	0.1147	24.3357
15540	0.7387	6.7095	3.1748	1.7337	27.6305	1.3416	52.7978	5.8552	0.0181	1.6565	7.9266	1.0401	27.9397	2.1869	0.5801	58.2282	0.3648	0.077	0.0657	5.7897	4.7678	0.2221	14.5806	15.904	0.1473	34.7769	23.7458	0.6866	8.4818	1.4548	23.4051	5.985	1.3166	2.7102	42.1506	13.8093	0.9812	9.3316	0.3104	25.5421	4.8813	0.2833	3.927	54.5391	0.2039	0.707	9.8709	0.0453	11.5915
15550	1.6675	19.2232	1.7136	3.4815	59.7148	4.7052	7.9698	1.5212	0.0032	21.0608	1.2602	0.2832	66.9321	0.6238	0.3453	9.4468	0.0366	0.0111	1.0788	8.8756	12.6499	7.0716	19.7795	41.0501	0.1814	1.3286	7.9845	18.1841	3.4288	0.9913	57.8194	6.7022	3.3799	0.3851	5.9444	3.1649	18.0853	4.0877	0.4312	54.5488	12.0587	1.2937	0.6874	8.7944	0.0127	11.1175	11.1462	0.3405	40.5854
15560	0.8286	1.8914	2.1163	2.7269	16.0031	19.7653	55.4121	1.2537	0.0027	4.1386	0.6677	0.03	38.2982	0.1744	0.0232	56.6651	0.0027	0	0.3966	2.1504	2.2894	3.3659	14.9233	20.2066	0.0518	38.1102	18.5059	2.8453	1.7607	0.2303	29.2652	7.7677	1.4622	0.1649	46.2181	10.2856	2.9081	1.7811	0.1472	28.0001	9.6509	0.8449	0.4538	56.21	0.0041	2.7377	2.0209	0.0777	24.4433
15570	4.1409	4.0702	1.7109	4.4741	27.1913	20.5517	33.8665	3.7873	0.2071	7.3321	2.381	0.2088	49.6072	1.7949	0.815	37.44	0.2711	0.1499	0.4934	4.7219	4.7067	3.1994	12.747	36.2707	0.421	20.0646	17.3753	3.3898	5.3939	1.1383	40.9948	8.4297	2.7918	1.689	29.654	6.5185	2.7769	7.1013	0.0438	38.6416	13.2858	0.2896	4.961	32.8747	0.0253	5.7592	4.0213	0.1415	33.9251
15580	1.6737	3.7348	1.4239	4.3791	47.0392	15.0695	23.8124	2.8542	0.0131	5.0055	1.5882	0.2388	65.3713	0.8039	0.3133	26.6134	0.0504	0.0153	1.0318	2.2322	3.5685	11.5597	12.8719	42.057	0.1621	8.8697	17.6473	3.3033	2.8698	0.6594	51.0177	11.7682	3.702	0.4732	22.774	3.4326	3.1041	3.54	0.1884	49.1654	15.2223	2.1008	0.9617	25.6583	0.0591	3.6999	3.0099	0.1227	46.5214
15590	0.6373	2.2095	1.4949	1.5755	45.721	3.3427	41.7772	3.2268	0.0151	0.5532	3.6758	0.1127	48.6349	1.4628	0.5414	44.6392	0.3111	0.0689	0.1194	1.4982	2.7241	1.4158	19.9971	29.2263	0.2186	23.3428	21.4578	0.4002	2.8905	1.0509	41.5763	6.4701	2.5927	1.0106	31.2795	12.7291	0.6844	3.543	0.1143	45.6975	4.5549	0.3867	1.6344	43.1998	0.185	0.4271	3.7565	0.1581	24.8462
15600	1.1287	0.8632	0.9365	2.4432	9.6007	6.9044	77.4355	0.6866	0.0013	1.8507	0.7991	0.2786	17.922	0.6526	0.3741	78.0222	0.0929	0.0078	0.6239	1.5446	0.7599	4.1852	9.8366	4.9268	0.2485	69.309	8.5654	0.96	1.6205	0.3479	12.2061	4.9505	1.7918	0.17	59.1229	18.8304	0.7076	2.1724	0.0484	11.2596	7.5243	0.1648	2.1162	76.0028	0.0039	1.6087	1.2608	0.0589	11.4728
15610	0.5189	1.3116	0.9031	2.3496	21.8429	5.2866	64.8021	2.9631	0.0221	1.422	0.9451	0.3665	27.0906	1.3294	1.06	65.925	1.7091	0.1524	0.1921	0.8766	1.6649	4.3524	7.1944	17.9331	0.2826	39.5493	27.9545	1.1306	1.2409	0.3621	20.1552	6.3486	2.9768	1.1549	54.0422	12.5888	0.3776	2.3163	0.0397	16.1069	12.6554	0.7177	1.3867	66.2739	0.1259	1.2763	1.3668	0.0905	16.8135
15620	3.9452	1.8128	0.7342	2.1363	13.2523	1.9201	70.6416	5.5524	0.0052	3.6319	2.7956	0.0647	16.8393	0.3846	0.0842	76.166	0.0324	0.0013	0.0453	2.6285	3.8184	0.5101	3.5359	13.262	0.0984	35.1671	40.9342	0.6811	4.6341	1.177	11.8602	4.3839	1.0643	0.4338	60.7167	15.0489	0.7432	5.5483	0.2007	12.1848	5.0352	0.088	0.8261	75.3478	0.0259	0.8598	5.5586	0.0738	11.9892
15630	1.0927	1.7952	1.1059	3.7426	16.0893	14.1648	58.2444	3.7572	0.0079	1.8428	1.6708	0.4802	32.566	0.7118	0.7184	61.9717	0.0198	0.0185	0.3373	2.0214	1.6351	2.9833	13.5471	17.4657	0.205	43.2146	18.5905	0.8003	2.8125	0.381	19.0871	12.1066	2.8019	0.3056	49.691	12.014	1.0676	2.8468	0.0794	19.6751	12.6846	1.6365	1.5491	60.3948	0.0661	1.4195	2.4645	0.1098	21.899
15640	0.5791	1.7176	1.0774	1.7227	20.7901	12.6513	59.5086	1.9519	0.0013	2.6962	0.6246	0.0534	34.9663	0.1535	0.0442	61.4592	0.0026	0	0.4424	1.4886	1.4431	3.2165	14.3207	17.6269	0.1353	41.1337	20.1927	2.1094	1.0722	0.1926	28.4365	5.0445	1.6838	0.1887	46.1112	15.1612	2.1223	1.1555	0.0963	28.0857	6.5241	0.5543	0.4632	60.9413	0.0573	2.0612	1.2427	0.0703	23.5069
15650	1.7363	3.3306	3.9276	11.3894	27.9042	11.643	18.7512	20.7032	0.6146	2.0972	5.0602	1.837	24.6871	13.7521	12.4975	4.2276	21.7768	14.0646	0.2635	3.478	5.2529	3.8934	10.8874	36.1558	0.2536	7.8761	31.9394	0.5215	6.9249	1.548	21.942	22.3816	6.613	0.5625	30.5774	8.9291	0.6777	8.0455	0.2713	20.075	29.9447	0.9169	1.6764	37.9164	0.4761	1.7185	7.0179	0.258	17.0232
15660	3.0739	10.5151	4.3056	8.8847	34.3823	8.0646	27.216	3.5393	0.0186	3.3393	10.3455	4.2096	28.8237	15.7311	6.7762	30.1401	0.5012	0.1332	0.3265	8.8779	8.6901	1.9941	19.4168	29.9202	0.3516	21.7241	8.6988	0.8092	13.592	3.4933	17.1071	24.9732	9.2508	0.2348	23.6285	6.9112	1.2798	16.346	0.2686	20.2162	29.966	1.1488	1.3846	29.3374	0.0524	4.5711	11.3862	1.9372	19.4408
15670	0.4682	1.7905	0.6792	2.3548	29.5699	14.8562	47.1806	3.087	0.0137	1.6447	1.0685	0.2247	45.895	0.4322	0.4545	50.1724	0.0755	0.0326	0.1544	1.1251	1.6585	5.4728	15.1183	26.1907	0.2435	22.6885	27.3483	0.5403	1.8797	0.518	40.2859	4.9066	1.5899	0.8747	37.2775	12.1275	0.5763	2.2536	0.108	38.4139	7.807	0.5608	1.9397	48.2378	0.1029	0.9261	1.9449	0.0669	25.5784
15680	0.8451	3.9462	2.1544	3.0424	26.1109	13.4874	47.6486	2.7585	0.0064	2.1672	3.4477	1.3307	37.6874	2.4214	2.5313	48.373	1.9912	0.0502	0.1825	3.0839	3.6793	1.1376	21.6972	19.8052	0.1313	34.4358	15.8473	1.368	4.4049	1.1727	21.1999	14.7288	6.7113	0.2742	38.7309	11.4093	1.8482	4.8926	0.2049	29.4138	12.6457	0.5805	4.0731	46.3093	0.032	1.0148	5.2618	0.6691	12.7076
15690	3.1318	8.2611	1.9754	4.6592	48.5512	12.6939	17.8224	2.8551	0.0498	7.5528	5.6273	0.1881	63.3867	2.1304	0.3873	20.589	0.0996	0.0387	1.6821	5.1293	6.5568	9.2244	19.218	37.462	0.6142	14.1871	5.9261	5.3949	6.6122	1.3612	49.7354	11.4434	4.7256	1.7264	18.005	0.996	6.186	7.0495	0.1328	55.2071	10.0714	0.6253	3.6076	16.7662	0.3541	7.6082	5.749	0.0111	39.5924
15700	4.7028	8.1886	2.3189	5.1951	34.3273	11.8744	29.9179	3.4749	0	12.6462	2.3121	0.2521	50.8357	0.4175	0.1437	33.3834	0.0081	0.0014	0.8362	10.746	3.6281	1.045	35.2937	15.0581	0.0447	24.3463	9.0018	8.0138	6.4064	0.7901	33.5331	14.5024	3.3613	0.2629	29.5479	3.582	8.976	5.9334	0.3009	36.092	14.5051	0.7997	0.5055	32.8792	0.0081	4.1973	10.5278	0.4852	20.8374
15710	0.9057	9.1893	2.6803	8.9904	37.3147	3.367	31.0757	6.4652	0.0118	1.7391	10.8526	0.1835	46.7467	2.2494	0.676	36.5618	0.9317	0.0592	0.2451	5.9431	6.5871	4.8326	12.0045	32.8349	0.3753	17.1899	19.9875	0.7127	9.3006	2.762	35.5448	9.432	4.6953	1.4834	22.9969	13.0724	0.8749	11.8199	0.0805	34.3171	15.2211	0.1338	2.0789	35.314	0.1598	1.4929	11.2102	0.0722	35.2737
15720	0.9582	2.8729	0.4941	2.472	39.248	9.279	41.0893	3.5582	0.0283	2.9428	1.2576	0.1248	50.115	0.4757	0.4092	44.5284	0.0948	0.0516	0.153	1.7218	2.4504	2.6482	10.5995	37.7521	0.2379	25.9914	18.4455	1.1878	2.4937	0.6438	42.0379	6.293	2.6681	2.299	35.6011	6.7755	1.2826	2.9229	0.1198	42.2551	7.5538	1.191	3.1691	41.4292	0.0765	1.9364	2.3506	0.0383	36.6193
15730	0.686	3.7856	2.7058	1.8842	43.7201	7.9038	33.2528	6.0272	0.0344	1.4523	4.6149	1.1102	50.2852	1.4772	1.7448	38.9103	0.1471	0.258	0.2408	2.6982	4.2384	3.243	20.1481	30.1161	0.128	17.5996	21.5877	0.8064	5.2206	1.1504	37.6035	11.0554	4.8483	0.4223	31.4041	7.4889	1.1179	5.9239	0.1357	44.3514	8.7984	0.3574	1.1848	38.1191	0.0115	0.9287	5.9621	0.2866	22.4452
15740	0.8238	3.6659	1.1308	2.9651	46.1267	12.0933	31.0097	2.177	0.0077	3.5534	1.9213	0.1458	60.2164	0.6984	0.2712	33.1346	0.0512	0.0077	0.2328	1.9647	3.423	1.8599	22.7148	36.6113	0.1254	15.608	17.4602	2.6964	2.3127	0.6114	51.9165	7.1045	2.1643	0.527	25.9672	6.7	3.2414	2.3049	0.0742	55.1573	5.8506	0.1791	1.3099	31.8315	0.0512	2.0671	3.3999	0.1535	28.5119
15750	5.4603	5.0746	1.5168	7.1918	29.8018	11.7705	34.3594	4.7262	0.0985	4.7123	6.8485	0.4909	39.1079	4.575	5.0818	36.6057	0.7883	1.7895	0.4399	6.2027	5.4091	2.9615	18.7982	27.0051	0.22	18.2087	20.7549	2.1819	8.4234	1.4464	23.5932	19.9877	5.1839	0.7514	31.8159	6.6162	2.0183	9.8962	0.1373	28.9073	18.8615	0.996	3.4119	35.6942	0.0774	4.6085	7.2497	0.1936	19.0146
15760	4.2128	2.7979	1.7952	6.9159	9.7567	6.9916	66.6108	0.9074	0.0116	4.7759	2.9028	1.1274	22.0415	0.6853	0.9378	67.4305	0.0745	0.0244	0.306	5.5287	2.9714	1.1321	10.695	11.8375	0.1722	50.6211	16.736	1.0703	6.805	0.9307	11.8917	9.7829	1.9895	0.1466	60.0003	7.3829	1.2181	7.4413	0.1466	13.4722	9.8293	0.363	5.2669	62.2299	0.0326	3.1099	5.4763	0.2199	12.4239
15770	13.5991	20.1455	2.589	8.5111	17.9843	2.0856	31.41	3.6626	0.0128	23.3547	12.2633	0.7156	22.0066	5.1377	1.4364	34.802	0.1789	0.1048	1.7558	15.3476	19.2298	1.1297	10.4181	17.0329	0.1406	24.3491	10.5964	15.6282	17.1191	3.5857	12.7231	12.9589	2.8984	0.2581	32.329	2.4995	17.4689	18.4069	0.4575	13.9095	14.1523	0.5189	0.7284	34.2145	0.1431	18.2791	17.7373	0.3169	15.2667
15780	6.7831	18.1656	1.9585	8.5733	25.0279	7.7704	29.0642	2.6424	0.0146	13.3987	12.5569	0.9513	31.3356	7.0578	2.9779	31.2791	0.3406	0.1022	1.6958	9.9414	15.2697	1.36	7.1089	32.9023	0.0973	13.715	17.9096	7.423	15.3139	4.1701	24.0095	13.2936	4.0677	0.3479	24.7105	6.6639	7.0339	19.6054	0.2676	23.8642	17.2321	0.2749	0.764	30.9409	0.017	11.3087	15.2892	0.309	27.8444
15790	1.0114	2.451	1.2702	4.325	18.3368	13.7363	57.501	1.3594	0.0089	2.8497	1.529	0.354	35.0067	0.7466	0.6455	58.7823	0.0446	0.0416	0.5354	1.9544	2.2429	4.9495	11.1543	20.2949	0.4254	35.1337	23.3095	1.7759	2.4987	0.4581	27.3712	7.7039	1.3236	0.3183	43.2516	15.2987	1.9514	2.6564	0.1249	24.6406	10.9015	0.8567	1.2047	57.3426	0.3213	1.999	2.5999	0.1339	26.6008
15800	0.7706	1.9947	0.408	2.8724	33.059	4.8717	53.6016	2.4123	0.0095	2.0328	0.9352	0.2052	39.5448	0.7109	0.5464	55.7956	0.1789	0.0501	0.105	0.9687	2.0996	1.6438	10.5286	28.6297	0.1002	26.7919	29.1325	1.3767	1.3982	0.3984	33.5699	5.4374	1.7941	0.4414	44.7425	10.8415	1.527	1.6081	0.0382	34.4129	6.2365	0.1527	1.5199	54.4809	0.0239	1.4888	1.57	0.1145	26.0483
15810	0.3965	1.0775	5.2584	4.1124	29.6742	10.3853	43.2319	5.7064	0.1574	0.5369	3.2249	2.9707	25.8015	10.4348	7.9347	44.2496	2.5989	2.248	0.1024	2.6141	4.016	1.1324	11.3396	31.699	0.1593	22.1741	26.763	0.2978	5.2264	1.2084	22.6141	16.0234	5.5331	0.4458	37.8082	10.843	0.3813	6.1805	0.1707	23.2142	20.5756	0.3813	1.3241	47.7022	0.0702	0.4591	6.0059	0.2675	17.0891
15820	3.6704	2.8674	0.4382	3.9763	15.9925	0.8676	63.3444	8.8344	0.0088	3.0616	3.6557	0.2588	18.9783	1.3499	0.5088	66.802	5.2497	0.1353	0.3588	3.1233	3.4939	1.194	7.376	12.2669	0.1471	31.7628	40.277	1.5029	4.4468	1.0264	9.9024	8.5054	2.4293	0.3676	53.9145	17.9048	2.0969	4.738	0.1412	11.667	7.4231	1.747	0.7	71.3811	0.1059	2.3028	4.5821	0.0912	10.3082
15830	1.5023	5.5838	1.2516	2.9407	38.1933	17.1275	29.7064	3.6891	0.0052	7.2814	0.8574	0.1988	57.4871	0.453	0.3216	33.335	0.0449	0.0207	1.6682	2.4081	4.2613	4.8511	12.8106	40.5999	0.1279	15.0382	18.2346	4.9148	2.8368	0.586	43.7429	10.7706	3.7481	0.4426	26.676	6.2822	4.244	3.9605	0.1331	42.6866	14.2611	1.3139	0.7918	32.5761	0.0328	5.5164	2.7625	0.0588	37.7369
15840	1.288	3.0171	0.527	2.9348	21.1517	1.5185	62.0925	7.4441	0.0264	2.2432	2.2366	0.3525	23.6526	1.0079	0.9453	69.1502	0.2108	0.2009	0.392	1.7063	2.734	0.5698	8.2641	16.7719	0.2701	34.8963	34.3956	1.2419	2.948	0.6423	18.9134	5.0624	1.6305	2.0423	53.7203	13.7989	2.1411	2.5792	0.112	19.7033	5.6883	0.2141	2.7076	66.7555	0.0988	1.6206	3.0206	0.1911	15.1711
15850	5.7064	40.8372	4.5586	15.1905	13.2692	1.9327	16.9948	1.4372	0.0734	12.5601	38.3389	0.2039	15.7119	14.5539	0.1264	16.5416	1.9551	0.0082	2.1467	30.5003	18.4559	2.2527	17.6608	10.4787	0.4424	11.2106	6.8519	6.9133	36.7441	7.4454	6.7543	19.9907	3.6473	0.6972	13.4264	4.3812	8.878	41.905	0.3201	9.4997	20.5295	0.3629	2.9111	15.392	0.2018	16.9229	34.1556	0.0245	19.4977
15860	0.3953	1.8012	1.437	1.7282	25.2666	31.2328	35.2232	2.9105	0.0052	2.7986	0.7465	0.0884	57.9077	0.251	0.0689	38.0829	0.0533	0.0026	0.3303	1.4305	1.8727	4.2523	19.0481	34.9272	0.1574	20.0012	17.9803	1.9897	1.3083	0.3355	43.3255	10.5153	4.3861	0.2211	29.1847	8.7338	2.0612	1.3863	0.186	44.0404	11.4148	2.7724	0.3654	37.6928	0.0806	1.835	1.7387	0.0598	35.4305
15870	0.3415	1.4436	2.5896	4.0317	15.0605	8.1658	67.2844	1.083	0	2.7425	1.4929	0.1393	25.9335	1.2934	0.0314	54.4869	13.88	0	0.2144	1.7441	2.4161	1.4654	11.0897	14.7034	0.127	39.3052	28.9346	2.3847	1.7359	0.254	16.5717	9.8824	0.8044	0.2295	56.1592	11.9781	2.3792	1.8903	0.1052	16.6905	9.6188	0.9492	0.6378	67.6812	0.0478	2.0951	2.2604	0.0191	16.3259
15880	13.2476	14.7094	3.2174	10.4868	13.0826	8.1701	32.1738	4.9054	0.0069	23.7733	6.8199	0.5809	28.6906	1.7633	1.2855	36.9318	0.0756	0.0791	4.118	14.2276	12.8285	4.0353	9.3974	18.3067	0.11	19.7893	17.1872	10.7386	17.7337	2.7018	18.6573	11.391	1.6911	0.1616	30.7307	6.1943	10.3811	20.3118	0.4812	16.155	15.3094	0.275	0.7219	36.3509	0.0137	19.5453	11.426	0.2028	22.6926
15890	1.3195	4.1035	1.4514	4.688	19.4364	7.3974	61.0619	0.5392	0.0027	5.9172	0.8095	0.1478	31.0646	0.2703	0.1877	61.5843	0.0173	0.0013	0.3449	3.7495	2.7802	1.4885	16.889	13.1451	0.1491	46.7807	14.6731	3.6922	2.5858	0.5965	23.0814	6.5412	1.8999	0.1744	50.4477	10.9808	3.9905	2.639	0.245	24.084	6.6917	0.7469	3.2089	58.3874	0.0067	2.5352	4.1716	0.1678	15.045
15900	0.6712	0.7313	0.1766	2.6958	12.8957	2.0585	78.1526	2.6159	0.0025	0.6649	0.8528	0.0614	17.3107	0.2655	0.0739	80.6983	0.0726	0	0.114	0.839	0.6261	0.124	10.3238	7.2022	0.0213	50.5578	30.1919	0.283	1.1195	0.1766	7.494	8.5458	1.6102	0.0526	63.8562	16.8622	0.6223	0.9404	0.0163	8.7824	8.5671	0.3005	1.3424	79.4148	0.0138	0.5435	1.003	0.0326	13.8548
15910	1.5142	16.2566	1.9569	3.5804	43.9477	6.0767	19.0788	7.5171	0.0717	18.1506	1.0099	0.5672	51.4694	0.8513	1.284	26.5267	0.0692	0.0717	0.7106	12.4823	6.5348	2.5441	28.1788	22.8818	0.7823	15.3184	10.5669	14.1351	4.7689	0.8238	44.0439	6.8876	2.6737	7.3952	16.1654	3.1065	15.4767	4.1492	0.1019	46.9	6.2983	0.4062	16.025	10.5346	0.1082	6.8631	12.7691	0.0956	19.011
15920	0.357	1.4674	0.7819	1.4026	15.8592	7.0626	68.2365	4.8314	0.0015	1.3559	1.2143	0.0362	24.1074	0.1642	0.0527	73.0634	0.006	0	0.1356	1.1239	1.3468	1.3092	8.6113	14.4039	0.0753	41.449	31.5451	0.9747	1.3544	0.2772	18.2284	4.6055	1.4899	0.1235	53.5309	19.4155	1.1043	1.4131	0.0889	19.3754	4.4774	0.4715	0.4324	72.5285	0.1085	1.0214	1.5412	0.0437	15.8772
15930	1.8912	3.9679	1.5461	10.7816	23.651	8.1292	49.1123	0.9146	0.0062	5.8561	1.1746	0.3745	39.5016	1.6032	1.4577	49.9533	0.0542	0.0248	0.6484	4.0872	2.6696	2.2949	24.4923	15.7752	0.2167	42.2494	7.5662	4.0239	2.7686	0.6129	26.2217	12.7713	3.5702	0.2321	42.7468	7.0526	4.1212	3.0642	0.2198	25.8758	16.0538	0.6329	1.1297	48.8499	0.0526	3.7607	3.3985	0.2461	23.6366
15940	1.2075	2.2277	0.3035	2.4884	46.2074	2.8608	40.7013	3.9991	0.0043	1.2721	2.2708	0.1959	50.0122	1.087	0.4585	44.5571	0.1055	0.0409	0.254	1.3194	2.1653	4.5354	8.7953	38.227	0.6177	19.8948	24.191	0.7404	2.3073	0.6909	44.6446	4.6838	2.2301	1.0461	28.2775	15.3793	1.3496	2.3483	0.0409	44.4802	6.7482	0.3293	1.8059	42.7706	0.127	1.0719	2.5721	0.0947	40.3258
15950	1.6132	3.5541	0.7643	3.2209	25.8015	2.8961	59.6276	2.5114	0.0109	2.4185	3.4311	0.0819	30.5719	1.0536	0.2921	62.0745	0.0682	0.0082	0.5214	2.1864	3.2237	3.7669	7.1052	21.0454	0.262	33.539	28.3499	1.6242	3.3164	0.9909	25.8202	4.3291	1.7688	0.5623	41.391	20.1971	2.0882	3.7314	0.1119	25.3555	6.3983	0.1638	1.1137	60.9144	0.1228	1.8289	3.9634	0.1392	23.1882
15960	1.0094	1.8066	0.9342	5.9292	14.7757	10.0475	63.7378	1.7489	0.0107	2.3557	1.1007	0.294	29.4066	0.6483	0.698	65.3572	0.1154	0.0242	0.3114	1.8349	1.604	1.9061	16.0289	12.818	0.4564	52.0098	13.0306	1.6255	1.8027	0.3221	19.1874	9.2997	2.2659	0.2107	57.2513	8.0348	1.6993	2.012	0.0389	20.3727	9.8622	0.5181	4.914	60.5479	0.0349	1.8765	1.7329	0.1409	17.7497
15970	23.1038	4.9297	1.0575	25.4239	15.1914	5.3184	20.7054	4.1595	0.1103	17.9662	10.3944	0.7304	29.8326	8.6165	7.4848	18.8773	2.4403	3.6575	5.7041	18.0005	5.3864	5.1376	17.838	22.9584	0.1921	10.1909	14.5921	3.6577	23.3447	2.0885	15.1375	26.1269	4.6698	0.6201	19.1071	5.2478	3.8287	25.1576	0.1046	16.1394	29.321	0.4736	1.9724	22.8676	0.135	22.1354	6.8282	0.1274	28.2463
15980	0.667	2.6238	1.455	3.1559	29.5288	5.1528	48.9783	8.4288	0.0096	1.4281	2.6698	0.6478	35.8397	1.0629	0.9341	56.9813	0.394	0.0423	0.3229	1.7684	2.6545	6.1447	14.1537	17.5383	0.1653	23.3826	33.8697	0.7265	3.0601	0.9591	23.5266	10.529	3.7805	0.3517	44.6038	12.4627	0.8976	3.5905	0.2576	24.0924	11.5782	2.1661	1.1898	56.0183	0.2095	0.6574	3.9134	0.1749	16.9579
15990	2.335	3.9367	1.3429	13.2826	45.1699	17.7864	12.6207	3.5017	0.0239	2.7059	3.1988	1.71	53.6958	4.2623	18.2812	10.8776	1.2046	4.0639	0.2502	2.7826	4.5819	2.3424	20.0503	53.8466	0.1031	7.0992	8.9438	1.1518	5.1993	1.2637	47.1439	21.9236	7.1717	0.4791	13.0214	2.6455	1.5177	5.9034	0.1936	48.2956	26.6876	1.256	1.456	14.4787	0.2112	2.1702	5.0522	0.3923	32.6082
16000	8.1117	1.7773	3.8055	6.9416	15.8952	24.8943	36.8158	1.7493	0.0093	10.2589	3.0785	0.3571	45.8136	0.8683	1.0492	38.3574	0.0969	0.1202	2.6164	8.5376	2.5405	9.7355	22.1739	15.8217	0.8986	29.409	8.2669	5.2012	7.9938	0.4995	35.1608	10.7123	1.8579	1.0783	34.1959	3.3002	3.3679	9.9181	0.4084	26.6682	18.4895	2.5733	3.1882	35.3302	0.056	9.7431	3.8685	0.0829	32.5723
16010	4.5427	14.0429	2.4206	6.4994	36.422	6.6395	21.5674	7.847	0.0184	14.3188	4.9766	1.7109	45.9191	1.5019	2.1404	28.9937	0.1653	0.2733	4.4254	7.0526	9.5283	3.7227	8.1343	37.7044	0.248	9.7993	19.385	6.3156	11.7372	2.9534	37.5169	9.5096	2.5354	0.9669	20.8886	7.5764	7.3098	13.1844	0.5121	36.8042	12.3714	0.3858	2.1863	27.2253	0.0207	10.1713	10.3941	0.4409	38.3589
16020	12.1577	3.9183	1.0226	26.4494	13.038	1.3941	36.8211	5.1184	0.0803	10.8791	4.6579	1.5616	18.9653	5.8978	16.0181	33.8725	1.7909	6.3567	1.0628	10.5377	5.4981	1.6853	17.1076	22.0883	0.1808	16.6718	25.1676	2.3197	12.9279	1.8511	5.3687	28.4199	7.0925	1.036	32.8587	8.1256	2.38	14.5629	0.1557	6.5622	33.7165	0.6025	3.7274	38.0618	0.231	9.7611	7.1852	0.1523	12.8533
16030	0.5908	2.2334	1.7112	5.0563	30.5245	11.4726	45.9626	2.4333	0.0153	1.1943	2.6675	0.6736	43.9048	1.6261	1.5216	48.3013	0.0688	0.042	0.4558	1.7367	2.3428	8.1799	18.3718	20.5008	0.2101	27.7228	20.4792	0.7856	3.1653	0.5844	27.1867	14.9627	4.9038	0.2266	38.3027	9.8821	0.7932	3.6275	0.1146	29.5466	16.3586	1.1473	0.7219	47.5959	0.0942	1.0555	3.3016	0.1783	25.2656
16040	12.8675	17.4955	9.7813	11.1721	20.7476	8.0826	18.5032	1.3133	0.0369	35.6217	4.4487	0.0738	39.3669	0.5382	0.0969	19.8461	0.0062	0.0015	2.7172	26.7182	10.7088	2.2637	25.1051	12.6333	0.1953	13.303	6.3555	20.8446	18.0941	1.2056	21.9546	16.0023	2.0454	0.5674	16.3119	2.9741	18.2237	21.4038	0.5167	21.3328	18.3279	0.3414	0.7996	19.0326	0.0215	26.2046	13.7966	0.143	20.6992
16050	0.7391	2.8303	1.1445	3.2053	36.3244	11.725	41.9142	2.1106	0.0065	3.0961	1.5435	0.0743	50.5434	0.6296	0.0808	44.0062	0.0261	0	0.2281	2.7871	1.6986	0.9868	30.7466	19.5205	0.0717	29.0746	14.886	2.2396	2.0741	0.4002	35.0091	12.8346	3.4101	0.2242	35.5914	8.2167	2.7167	1.9411	0.0561	40.0304	10.6173	0.6061	0.674	43.3414	0.0169	1.198	3.3946	0.1212	20.2935
16060	1.2023	2.3345	1.1097	3.3783	24.5707	2.4889	61.8563	3.0509	0.0082	1.2085	2.5817	0.8564	26.4945	1.6675	2.2768	64.7684	0.0968	0.0494	0.1791	1.7541	2.7134	3.0529	9.4903	17.8956	0.4241	35.5567	28.9337	0.4673	3.224	0.9553	17.5786	8.5865	4.2737	0.7906	46.1243	17.9997	0.7988	3.6728	0.175	19.1185	10.5155	0.8049	1.1961	63.5537	0.1647	0.7267	3.6255	0.2944	14.606
16070	1.6935	6.5796	2.2202	2.8559	16.5218	8.6554	60.2296	1.214	0.03	2.824	7.4657	0.2034	26.9535	1.0019	0.0771	61.3117	0.1456	0.0171	0.2676	4.7444	5.481	0.2633	7.1162	20.653	0.1584	40.6939	20.6221	1.5523	7.6732	1.2675	23.4968	3.9413	0.5952	0.5781	56.3394	4.5562	1.7792	8.6732	0.0407	24.042	3.7123	0.2783	3.295	58.0596	0.1199	2.8325	7.607	0.0535	19.696
16080	0.9358	2.5659	1.0632	7.6119	27.3626	6.534	52.5644	1.3605	0.0016	1.5091	1.9844	1.0714	39.7863	0.6402	1.0811	53.8769	0.0294	0.0212	0.5275	1.6888	2.3486	7.2919	21.621	12.5947	0.1405	37.2784	16.5087	0.8411	3.1521	0.5716	20.3675	15.8084	5.3323	0.2091	44.859	8.8589	0.9179	3.4379	0.2091	21.5949	17.9383	1.9745	1.7231	52.1685	0.0359	0.9848	3.2289	0.3511	19.9274
16090	3.7172	5.4488	2.6551	8.5787	24.9964	14.4367	32.6378	7.5265	0.0027	9.1199	2.557	0.1443	47.2633	0.659	0.0899	40.0767	0.079	0.0109	2.2384	5.2475	4.3353	3.7827	20.8852	23.3443	0.1825	27.2942	12.6899	4.9807	5.9147	0.9259	25.4794	18.5159	4.0169	0.2342	34.29	5.6424	4.9534	6.2388	0.629	29.755	17.1188	1.1383	1.9144	38.2195	0.0327	7.7501	4.0003	0.0708	35.6347
16100	0.6994	3.9652	1.8801	2.157	22.7332	3.3587	62.0164	3.1805	0.0095	0.7032	4.9165	0.9249	24.0571	1.7666	2.4243	64.9079	0.1876	0.1118	0.2047	2.1417	4.1982	3.9426	8.0803	16.2251	0.0891	29.1295	35.9888	0.4132	4.8881	1.2433	17.2278	8.1562	2.864	0.2237	46.8946	18.0892	0.6065	5.7277	0.2104	17.6581	9.881	0.7089	0.7828	64.3734	0.0512	0.4985	5.7675	0.2786	13.6151
16110	3.3263	4.5319	1.5437	6.425	25.1772	9.3929	44.5322	4.9804	0.0903	6.1165	2.4903	0.7951	37.0844	2.1814	1.73	49.1944	0.2126	0.1951	0.5476	4.5321	4.3224	6.2123	8.982	25.8015	0.3029	23.5749	25.7244	1.835	6.3204	1.2466	28.213	10.0451	2.7377	1.4592	41.5925	6.5505	2.2835	6.9146	0.2039	25.7316	14.8769	0.3874	5.2165	44.3449	0.0408	3.9728	5.1903	0.2388	28.0819
16120	0.4654	1.6409	1.1245	1.4083	16.8601	7.0162	66.0125	5.4661	0.006	0.7837	2.2775	0.1696	24.1112	0.8888	0.2853	71.3007	0.1787	0.0045	0.2237	1.7355	1.2716	1.9653	10.7966	12.5233	0.1546	45.1777	26.1515	0.4789	2.2085	0.5435	11.4944	10.0266	3.7639	0.1501	52.5697	18.7644	0.569	2.5613	0.1006	13.789	10.5144	0.9819	1.108	70.3279	0.048	0.9263	2.1889	0.1156	14.3985
16130	2.1058	5.1756	3.3306	4.7769	33.229	15.3151	33.5799	2.487	0	8.9467	1.4969	0.1684	52.8008	0.2936	0.2274	36.0461	0.0173	0.0029	1.9747	4.7051	3.9322	4.7653	23.2694	25.2871	0.0777	24.546	11.4425	6.6295	3.5364	0.4462	37.7292	12.8652	2.7273	0.1857	32.55	3.3306	5.4679	4.6159	0.5282	35.9906	15.2932	2.0379	0.5527	35.4804	0.0331	6.2423	4.2172	0.1526	31.578
16140	9.8813	6.8451	0.7018	6.0687	52.2477	1.6521	17.7403	4.8519	0.0111	14.7277	2.4787	0.2219	59.2305	0.5687	0.1692	22.4924	0.0971	0.0139	0.197	9.6705	7.5608	0.0985	25.0169	34.853	0.0236	5.9449	16.6349	5.7549	9.4943	2.1791	47.229	9.961	2.7784	0.4272	18.3576	3.8185	6.3957	10.8425	0.19	50.3417	9.1856	0.4411	0.724	21.8391	0.0402	7.3264	10.0228	0.0791	26.5344
16150	0.8991	3.0417	2.5485	4.4263	31.431	4.9689	49.2207	3.446	0.0177	0.7129	4.6732	1.1031	29.3727	7.8402	3.6124	52.2687	0.2643	0.1525	0.0798	2.1495	4.26	1.7237	8.585	30.5166	1.0127	23.1602	28.5126	0.3352	4.4602	1.6937	24.6597	11.2821	4.8841	1.3284	35.2049	16.1517	0.4434	5.8632	0.1827	26.0937	14.2031	0.5285	1.6015	50.332	0.752	0.4274	5.7036	0.3582	22.5877
16160	3.9855	2.438	1.0228	8.5573	22.4098	3.2737	56.7347	1.5684	0.0098	4.93	1.5701	0.9463	26.7415	5.404	2.0961	57.5938	0.5847	0.1336	0.2622	4.233	2.9512	1.2492	17.9058	15.0866	0.1743	39.0104	19.1273	1.0831	5.0945	1.2688	16.2597	13.7443	4.238	0.456	44.8664	12.9892	1.7378	5.6271	0.0814	17.9368	15.8488	0.456	1.0456	57.2143	0.0521	2.0375	5.1939	0.215	14.2103
16170	0.5185	0.5718	0.321	2.0635	8.017	1.2215	86.142	1.1435	0.0013	0.5627	0.6822	0.1663	10.654	0.5081	0.1403	87.1902	0.0845	0.0117	0.1546	0.6718	0.5848	0.5743	6.184	4.5441	0.0676	60.9987	26.2201	0.2261	0.9551	0.23	5.6252	4.4038	1.2734	0.2352	62.4554	24.5957	0.3405	1.0617	0.0091	6.7284	4.4895	0.0845	17.3224	69.9562	0.0078	0.3963	0.9213	0.0936	5.5589
16180	0.6212	2.6746	0.4694	2.1458	70.4436	2.7575	18.3437	2.5252	0.019	2.224	1.3183	0.2229	74.0491	0.7137	0.5833	20.7678	0.0616	0.0593	0.2798	1.553	1.9324	4.0476	37.7086	33.5899	0.2561	7.1629	13.4698	1.3135	1.9182	0.5335	51.8589	15.0883	8.3985	0.9768	13.5343	6.3779	1.9253	1.7095	0.1304	63.9645	9.2831	2.0985	1.6858	19.1199	0.083	1.0456	2.5678	0.1517	20.2213
16190	7.0525	14.1562	6.9605	9.4093	18.6758	3.6072	35.1253	4.9742	0.039	11.61	16.4556	0.1039	27.8096	3.1818	0.7013	39.5068	0.4005	0.2305	0.2165	17.3009	10.6522	2.4329	12.8258	16.434	0.2684	12.2378	27.6316	1.9957	22.8903	3.2836	15.6001	13.6301	2.462	1.5996	32.0913	6.4471	2.7253	25.0643	0.3799	17.2836	14.1721	0.237	8.9291	31.1675	0.0411	7.6358	20.4656	0.0682	17.3042
16200	2.0939	2.8347	0.9732	4.3722	11.6168	5.1329	72.4408	0.5295	0.0058	1.4192	1.641	2.8418	15.6668	1.5213	3.9344	72.9024	0.0406	0.0325	0.1092	2.6455	3.1473	0.3077	11.5756	9.2391	0.0801	59.5667	13.3288	0.4854	4.5502	0.8664	10.2158	8.4204	2.4863	0.1277	65.9262	6.9216	0.7561	5.017	0.1289	12.799	7.9942	0.3298	3.3193	69.6453	0.0105	0.6678	4.794	0.4402	6.0491
16210	5.0646	24.3471	8.7607	3.4207	23.2612	19.8896	12.7512	2.4879	0.017	33.3588	4.6002	0.2133	44.7215	1.5706	0.2794	14.9956	0.2171	0.0434	7.2958	13.9461	16.9305	2.7486	14.4415	29.3814	0.1114	6.99	8.1547	27.6033	8.67	1.899	40.0171	5.2027	1.3516	0.3039	11.275	3.6772	22.4274	15.4411	0.3039	37.2723	9.1595	0.1397	0.7815	14.4708	0.0038	23.9129	14.0876	0.1718	28.8698
16220	0.893	2.9086	0.4114	1.2608	42.7771	5.6307	38.3652	7.7531	0	2.8763	1.2457	0.091	49.1918	0.4	0.0758	46.0264	0.0891	0.0038	0.6333	1.5529	2.0269	4.0004	13.8706	31.7966	0.0948	19.7132	26.3114	1.7406	2.0458	0.4266	38.3869	8.4634	2.8173	0.2161	34.6388	11.2644	2.1027	2.0345	0.0758	40.6677	8.1392	0.8608	0.8608	45.2339	0.0246	1.8335	2.3264	0.0531	26.5885
16230	2.3834	2.6393	5.031	6.7129	23.9578	24.4013	33.1044	1.7617	0.0082	8.4436	1.2463	0.3638	53.3678	0.7064	0.9984	33.6895	1.0179	0.1664	0.5318	4.2707	5.2511	4.8237	19.9948	30.254	0.168	27.9767	6.7291	6.5022	3.1126	0.4388	38.7488	13.8142	2.5089	0.2773	33.0183	1.5791	5.6345	4.274	0.1452	35.448	18.5168	1.1076	1.4845	33.3812	0.0082	7.2837	2.6541	0.1158	41.4284
16240	0.9909	3.3106	1.4781	2.5505	32.5898	17.42	39.5571	2.0965	0.0064	2.9689	2.5838	0.227	51.7756	0.5764	0.2091	41.6362	0.0191	0.0038	0.6275	2.8069	2.3453	6.0726	30.5048	15.9837	0.2372	26.7355	14.6864	2.2815	2.9	0.5981	38.971	10.7629	2.8272	0.6032	34.5876	6.4684	2.5544	3.0862	0.139	41.116	10.0118	1.4334	1.0355	40.5496	0.074	1.9703	3.7188	0.0905	27.4812
16250	1.0117	1.6538	0.316	2.7496	24.928	2.7445	48.4554	18.1334	0.0076	1.4398	1.3404	0.2013	29.248	0.6957	0.4791	66.4326	0.1249	0.0382	0.5071	0.9786	1.4959	3.5726	6.0519	20.7983	0.6141	28.9899	36.9917	0.8256	1.6947	0.4612	21.2436	6.3553	2.8233	1.3608	45.9909	19.2445	1.162	1.7558	0.0637	21.3793	8.4472	0.5963	3.1039	63.0866	0.4052	1.2538	1.6386	0.0892	22.5667
16260	0.8713	2.1129	0.5698	2.3277	10.1763	2.9946	78.5995	2.3454	0.0026	0.5979	2.8003	0.1559	14.0401	1.2137	0.2453	80.0807	0.8585	0.0077	0.1712	1.3951	1.9878	1.3567	5.4193	8.723	0.1226	43.3517	37.4725	0.2453	2.6419	0.6669	9.3183	4.7269	1.4538	0.0894	59.7399	21.1176	0.672	2.8387	0.0434	10.8718	4.4509	0.1763	0.2759	80.6071	0.0639	0.7154	2.7314	0.1073	7.4863
16270	0.5406	4.7392	2.0838	2.3166	50.8978	18.82	16.3754	4.19	0.0366	5.352	1.2395	0.7721	70.5745	0.7959	0.6645	20.5692	0.0269	0.0054	0.3058	4.9988	2.059	3.0531	53.9155	15.0663	0.616	14.2642	5.7214	4.7005	2.1247	0.5384	55.628	12.7082	3.6981	2.8149	15.165	2.6221	5.0387	2.1527	0.1723	62.6591	8.1448	1.2309	3.1014	17.372	0.1281	1.2201	5.9195	0.224	14.013
16280	3.9916	7.7976	1.5477	5.7358	32.8553	9.5964	34.8284	3.6368	0.0103	11.041	1.9373	0.3585	47.4285	0.3757	0.3826	38.3695	0.0552	0.0517	2.5336	4.4984	6.3047	6.8046	9.7415	31.6408	0.2241	16.6012	21.6512	7.0424	5.4464	0.848	38.8866	7.6456	1.6546	0.4964	30.4378	7.5422	5.636	7.0769	0.6239	32.9507	13.2403	1.9959	0.9997	37.4595	0.0172	8.8452	4.4261	0.0655	37.1665
16290	1.4769	1.5815	0.5995	3.6473	8.4768	6.1022	77.2608	0.855	0	2.5118	0.4738	0.6723	16.5941	0.4328	1.199	78.0752	0.0318	0.0093	0.1628	1.6979	1.7972	0.8112	8.1667	9.2479	0.1112	54.3957	23.6094	0.9489	2.2458	0.4632	10.4813	6.1194	1.6251	0.1707	66.5498	11.3958	1.0561	2.3543	0.2475	10.9008	6.3417	0.9833	1.7694	76.3019	0.045	1.7575	1.8872	0.0132	10.8903
16300	3.8615	3.7154	2.1914	3.7188	31.6942	20.9048	29.7103	4.1122	0.0913	6.8847	2.7409	0.1428	54.8933	1.099	0.3254	33.7096	0.1577	0.0465	0.684	4.8875	4.1969	7.2865	11.8818	37.1495	0.4067	13.6233	19.8838	3.9644	4.9126	0.8915	48.4029	6.0249	1.8892	1.6801	25.2818	6.9526	3.1377	6.5012	0.1295	43.8964	11.5481	0.8732	3.1842	30.635	0.0946	6.966	2.7459	0.0564	41.7648
16310	0.8977	3.9972	1.8292	4.2928	16.5302	6.7429	64.7648	0.941	0.0041	4.8652	1.577	0.282	26.5904	0.6468	0.3295	64.8223	0.88	0.0068	0.3241	3.3818	3.0184	0.9356	14.8131	11.8179	0.0556	38.1476	27.5059	3.5295	2.4503	0.7444	13.831	9.2081	4.5272	0.118	45.9712	19.6204	3.8089	2.6997	0.2156	16.8415	10.0905	0.6346	0.4163	65.2427	0.0502	3.4265	3.1228	0.1749	14.0484
16320	6.4645	7.33	2.9201	7.9816	17.1235	13.5734	43.392	1.2015	0.0134	4.1082	6.7665	5.8401	28.2339	4.8198	5.6253	44.4183	0.1477	0.0403	0.4967	8.3238	7.8942	0.9599	15.2984	22.4206	0.188	29.4287	14.9896	2.9401	11.7341	2.0406	24.1316	12.0832	2.4635	0.5504	38.2769	5.7795	3.9068	12.4253	0.3826	25.4011	12.5931	0.6847	3.343	41.1962	0.0671	3.4101	12.4522	0.8525	23.2463
16330	4.8765	7.482	1.7555	3.7919	36.2241	3.3706	41.6177	0.866	0.0156	6.4134	7.0219	0.6788	40.6257	1.6384	1.1235	41.3669	0.9129	0.2185	1.4668	5.2742	7.373	0.671	17.9995	24.7172	0.0936	27.7678	14.6368	4.135	7.9272	2.0519	37.3869	4.6112	1.3887	0.3901	36.866	5.2429	6.585	7.3106	0.2185	39.1979	4.0493	0.1404	1.0611	41.3981	0.039	4.0571	9.7059	0.3511	18.4365
16340	0.5873	2.6181	1.5614	2.3775	32.9771	15.4644	43.1205	1.2936	0	3.9545	0.7917	0.0207	50.5664	0.2393	0.0142	44.3821	0.0298	0.0013	0.8641	2.0232	1.8796	15.7189	18.9734	16.1276	1.2975	29.3401	13.7755	3.3544	1.2172	0.1953	41.4906	7.4712	1.8588	1.3311	34.0026	9.0787	3.1732	1.4993	0.0944	35.9987	14.0399	0.7813	1.6286	42.6603	0.1242	2.8718	1.7994	0.0957	35.8849
16350	1.0452	5.0678	2.2899	6.5714	51.4932	8.7079	19.5283	5.1804	0.1159	1.6335	5.4616	1.3078	51.7972	8.7406	6.234	23.2275	0.8355	0.7622	0.1518	3.4001	4.8511	4.7028	20.073	41.996	0.3427	10.9181	13.5644	0.6718	6.2664	1.4647	37.3973	21.8634	7.5112	2.1451	19.4046	3.2756	0.9157	7.3151	0.1722	42.3473	21.6213	2.8033	3.3557	21.0739	0.3956	2.851	5.4138	0.1381	29.8844
16360	0.6365	2.053	0.5591	2.3513	38.3258	4.8352	49.4092	1.8099	0.0199	0.9083	2.0178	0.3227	42.9545	1.8077	0.7513	50.6499	0.4464	0.1414	0.1193	1.3879	1.7414	1.7833	19.2409	24.4893	0.2785	22.4288	28.5305	0.6077	2.0442	0.5967	39.6089	4.5213	1.3833	0.842	41.0853	9.3105	0.9039	2.3116	0.0331	40.484	4.9014	0.1282	1.2972	49.8809	0.0597	0.5304	2.579	0.1392	18.9271
16370	1.2907	5.709	1.7838	1.9909	49.0478	9.4585	21.7382	8.9717	0.0094	6.3435	2.2642	0.1759	59.4773	0.6217	0.3988	30.6276	0.0502	0.0408	0.5621	3.4324	4.789	6.9805	15.2579	38.2594	0.7537	18.4683	11.4967	2.7509	4.7766	1.2561	46.4605	9.5997	4.4369	1.3032	25.0072	4.4089	3.2502	5.3543	0.179	49.1149	10.3876	0.9954	2.5499	28.1153	0.0534	3.2345	5.4579	0.0911	38.8843
16380	3.2529	10.5944	2.3691	5.5117	20.9723	7.0788	48.0571	2.1612	0.0024	15.185	0.8728	0.1589	33.1625	0.275	0.1259	50.1844	0.0281	0.0073	2.2664	8.0925	5.8579	1.4803	17.4723	14.6108	0.0843	40.6861	9.4494	7.4925	6.5252	2.1992	18.7748	12.1671	2.622	0.1247	45.1337	4.9608	7.6683	6.1537	2.3947	18.9966	13.0548	1.5121	0.4633	49.7333	0.0232	8.7648	7.2453	0.2066	25.4678
16390	0.3332	1.1564	0.3254	1.3131	28.7937	7.8954	56.8952	3.2747	0.013	0.7454	0.8517	0.2178	37.1716	0.5639	0.2657	60.1087	0.0739	0.0013	0.2074	0.8776	0.7298	3.0371	15.5396	19.4245	0.3474	38.5389	21.2976	0.5522	1.0293	0.2333	32.7941	3.9316	1.2755	1.0254	45.5015	13.6569	0.6559	1.1343	0.0246	32.7838	5.0489	0.1685	2.2245	57.9101	0.0493	0.5846	1.1654	0.0648	24.349
[truncated: 545 more columns]
