# Supplementary material for: Self-explaining artificial intelligence for the classification of B cell non-Hodgkin lymphoma: A diagnostic decision support study
Source: PLoS Med. 2026 Jul 13;23(7):e1004889. doi: 10.1371/journal.pmed.1004889 (PMC13421771; doi:10.1371/journal.pmed.1004889)
Supplement: S1 Data — (ZIP) [file pmed.1004889.s004.zip › PUM2_DecisionLogic/11Marburg_T1_pB_AllClasses_UngatedV2_ExtendedSplitmin27k_2700k_PopulationsHaeufigkeitenInPercent_V2_Patients_638.lrn]

#<?lrn version="2.0" created_at="2026-05-05 16:29:59"?>
# 05ApplyALPODS.R; Cls is 1st column, Populationen in percent using Marburg_T1_pB_AllClasses_UngatedV2_ExtendedSplitmin27k_2700k_ImpurityBasedClassifier
%	638
%	8
% 9	3	1	1	1	1	1	1
% Key	Cls	C0001	C0002	C0003	C0004	C0005	C0006
10010	2	74.2300000000000039790393	1.8560000000000000941469	10.2339999999999999857891	0.1370000000000000106581	1.2900000000000000355271	12.2530000000000001136868
10020	5	98.2450000000000045474735	0.5570000000000000506262	0.2399999999999999911182	0.162000000000000005107	0.767000000000000015099	0.029000000000000001471
10030	2	54.4260000000000019326762	8.6479999999999996873612	14.2859999999999995878852	0.2999999999999999888978	0.1590000000000000024425	22.1810000000000009379164
10040	3	63.1019999999999967599251	30.2729999999999996873612	1.9470000000000000639488	2.3919999999999999040767	1.8720000000000001083578	0.4139999999999999791278
10050	2	55.9159999999999968167685	18.3090000000000010516032	1.2849999999999999200639	17.3810000000000002273737	6.7699999999999995736744	0.3390000000000000235367
10060	2	38.7869999999999990336619	48.1129999999999995452526	10.5579999999999998294697	1.1979999999999999538147	0.3160000000000000031086	1.0269999999999999129585
10070	2	33.4650000000000034106051	3.875	23.3960000000000007958079	0.13600000000000000977	0.7009999999999999564793	38.4260000000000019326762
10080	4	96.7620000000000004547474	1.9279999999999999360512	0.1300000000000000044409	0.0709999999999999936717	1.0329999999999999182876	0.0749999999999999972244
10090	2	40.9099999999999965893949	2.403000000000000024869	12.0229999999999996873612	0.087999999999999994893	0.7590000000000000079936	43.8160000000000025011104
10100	2	93.9719999999999942019713	1.0780000000000000692779	0.1340000000000000079936	0.0700000000000000066613	2.6989999999999998436806	2.0480000000000000426326
10110	2	81.2379999999999995452526	1.3229999999999999538147	0.7580000000000000071054	0.0660000000000000031086	2.8420000000000000817124	13.7739999999999991331379
10120	2	52.0760000000000005115908	2.2810000000000001385558	8.2569999999999996731503	0.0269999999999999996947	0.9459999999999999520384	36.4129999999999967030817
10130	3	96.0439999999999969304554	0.7149999999999999689138	0.6520000000000000239808	0.125	1.8009999999999999342748	0.6620000000000000328626
10140	5	75.718000000000003524292	19.4869999999999983231191	0.4040000000000000257572	2.4350000000000000532907	1.4219999999999999307221	0.5340000000000000301981
10150	2	58.6310000000000002273737	0.4620000000000000217604	1.512999999999999900524	0.0719999999999999945599	0.5809999999999999609201	38.7409999999999996589395
10160	2	12.6029999999999997584155	9.1660000000000003694822	14.4380000000000006110668	0.1459999999999999908962	0.2469999999999999973355	63.3990000000000009094947
10170	2	48.7100000000000008526513	2.1139999999999998792077	2.6760000000000001563194	0.289999999999999980016	1.1979999999999999538147	45.0129999999999981241672
10180	7	29.8949999999999995736744	0.4279999999999999915623	0.7540000000000000035527	3.471999999999999975131	65.3799999999999954525265	0.0709999999999999936717
10190	5	97.638999999999995793587	0.4169999999999999817923	0.2889999999999999791278	0.030999999999999999778	1.1799999999999999378275	0.4440000000000000057732
10200	5	92.9339999999999974988896	2.1560000000000001385558	1.4170000000000000373035	0.2020000000000000128786	2.7259999999999999786837	0.5639999999999999458211
10210	2	4.8440000000000003055334	57.4540000000000006252776	0.9100000000000000310862	1.487000000000000099476	0.9729999999999999760192	34.3320000000000007389644
10220	8	38.5	6.081999999999999850786	33.0399999999999991473487	1.084000000000000074607	0.9080000000000000293099	20.3870000000000004547474
10230	2	30.9200000000000017053026	0.0670000000000000039968	1.2250000000000000888178	0.0040000000000000000833	0.4879999999999999893419	67.2950000000000017053026
10240	2	61.9320000000000021600499	2.4479999999999999538147	1.9330000000000000515143	0.1239999999999999991118	2.181000000000000049738	31.382999999999999118927
10250	2	36.9690000000000011937118	1.2290000000000000923706	0.4989999999999999991118	0.103999999999999995226	20.5429999999999992610356	40.656999999999996475708
10260	2	27.7289999999999992041921	1.7640000000000000124345	5.875	0.0259999999999999988065	0.8529999999999999804601	63.7530000000000001136868
10270	2	39.8530000000000015347723	4.0860000000000002984279	8.0999999999999996447286	0.0439999999999999974465	1.4090000000000000301981	46.5090000000000003410605
10280	2	38.0499999999999971578291	20.9720000000000013073986	33.6910000000000025011104	0.0500000000000000027756	0.7089999999999999635847	6.5270000000000001350031
10290	4	98.102999999999994429345	0.3439999999999999724665	0.0609999999999999986677	0.1029999999999999943379	1.2840000000000000301981	0.1049999999999999961142
10300	2	95.245999999999995111466	0.4789999999999999813483	0.1469999999999999917843	0.1290000000000000035527	2.7770000000000001350031	1.221999999999999975131
10310	2	71.4869999999999947704055	4.0830000000000001847411	2.5729999999999999538147	0.1549999999999999988898	2.3730000000000002202682	19.3290000000000006252776
10320	2	85.9350000000000022737368	0.7820000000000000284217	0.8479999999999999760192	0.094000000000000000222	1.2119999999999999662492	11.130000000000000781597
10330	2	10.3230000000000003979039	1.3799999999999998934186	20.507999999999999118927	0.0170000000000000012212	0.1570000000000000006661	67.6149999999999948840923
10340	2	35.3740000000000023305802	1.2250000000000000888178	0.3029999999999999915623	0.0589999999999999968914	3.0889999999999999680256	59.9500000000000028421709
10350	2	51.7469999999999998863132	0.7980000000000000426326	0.3150000000000000022204	0.0729999999999999954481	7.4690000000000003055334	39.5989999999999966462383
10360	2	31.4879999999999995452526	2.0350000000000001421085	13.6910000000000007247536	0.0810000000000000025535	6.4359999999999999431566	46.268000000000000682121
10370	2	95.4759999999999990905053	0.8010000000000000452971	0.3880000000000000115463	0.0800000000000000016653	1.9939999999999999946709	1.2609999999999998987477
10380	2	17.8520000000000003126388	1.3870000000000000106581	6.4560000000000004050094	0.0170000000000000012212	0.4159999999999999809042	73.8730000000000046611603
10390	2	24.525999999999999801048	1.1490000000000000213163	6.4989999999999996660449	0.0759999999999999981126	0.7309999999999999831246	67.018000000000000682121
10400	2	69.1910000000000025011104	0.8349999999999999644729	3.0040000000000000035527	0.2660000000000000142109	6.6710000000000002629008	20.0320000000000000284217
10410	2	23.8299999999999982946974	6.3399999999999998578915	37.8819999999999978967935	0.1739999999999999880096	0.3260000000000000119904	31.4469999999999991757704
10420	5	99.5310000000000059117156	0.2010000000000000119904	0.0980000000000000037748	0.0109999999999999993616	0.1549999999999999988898	0.0040000000000000000833
10430	2	92.5070000000000050022209	1.3289999999999999591438	1.556000000000000049738	0.0810000000000000025535	0.8110000000000000541789	3.7149999999999998578915
10440	7	39.4410000000000025011104	0.9360000000000000541789	0.1270000000000000017764	55.252000000000002444267	4.1020000000000003126388	0.1419999999999999873435
10450	2	43.5189999999999983515409	5.1050000000000004263256	7.1580000000000003623768	0.0539999999999999993894	1.0589999999999999413802	43.104999999999996873612
10460	2	47.4299999999999997157829	0.7119999999999999662492	7.5400000000000000355271	0.0570000000000000020539	3.8290000000000001811884	40.4329999999999998294697
10470	4	97.906999999999996475708	0.670000000000000039968	0.3729999999999999982236	0.0599999999999999977796	0.8289999999999999591438	0.1600000000000000033307
10480	2	63.2439999999999997726263	14.9649999999999998578915	19.1819999999999986073362	0.1089999999999999996669	0.7870000000000000328626	1.7130000000000000781597
10490	2	42.4570000000000007389644	39.4390000000000000568434	9.6029999999999997584155	0.2919999999999999817923	1.237000000000000099476	6.9729999999999998649969
10500	2	14.9039999999999999147349	0.4859999999999999875655	19.6679999999999992610356	0.0129999999999999994033	0.3099999999999999977796	64.6189999999999997726263
10510	2	53.2490000000000023305802	5.2419999999999999928946	12.8810000000000002273737	0.0439999999999999974465	1.2390000000000001012523	27.3449999999999988631316
10520	2	85.6509999999999962483344	8.3770000000000006679102	4.1980000000000003979039	0.0609999999999999986677	0.9469999999999999529265	0.7660000000000000142109
10530	3	57.9969999999999998863132	40.6189999999999997726263	0.1079999999999999987788	0.4550000000000000155431	0.7409999999999999920064	0.0800000000000000016653
10540	2	17.5049999999999990052402	1.471999999999999975131	7.0599999999999996092015	0.029000000000000001471	8.7530000000000001136868	65.1809999999999973852027
10550	6	72.3280000000000029558578	19.859000000000001762146	0.5669999999999999484857	3.0510000000000001563194	4.0010000000000003339551	0.1940000000000000057732
10560	2	43.3380000000000009663381	2.946000000000000174083	14.0519999999999996020961	0.084000000000000005218	2.1890000000000000568434	37.3900000000000005684342
10570	2	34.8100000000000022737368	53.8939999999999983515409	9.1940000000000008384404	0.047000000000000000111	0.5200000000000000177636	1.5349999999999999200639
10580	2	10.4679999999999999715783	0.8379999999999999671374	1.8209999999999999520384	0.0050000000000000001041	4.0030000000000001136868	82.8640000000000043200998
10590	2	67.2069999999999936335371	8.8460000000000000852651	1.8660000000000001030287	0.1239999999999999991118	9.5719999999999991757704	12.3849999999999997868372
10600	2	7.0039999999999995594635	2.2250000000000000888178	4.5869999999999997442046	0.0070000000000000001457	2.5240000000000000213163	83.6520000000000010231815
10610	2	66.3880000000000052295945	6.8860000000000001207923	12.1389999999999993463007	0.5070000000000000062172	1.2070000000000000728306	12.8729999999999993320898
10620	2	37.8230000000000003979039	13.0190000000000001278977	9.9489999999999998436806	0.0729999999999999954481	13.4239999999999994884092	25.7119999999999997442046
10630	2	48.2220000000000013073986	2.3239999999999998436806	17.3120000000000011652901	0.0330000000000000015543	0.5889999999999999680256	31.5210000000000007958079
10640	2	32.1189999999999997726263	1.1100000000000000976996	1.5520000000000000461853	0.1010000000000000064393	5.6529999999999995807798	59.4650000000000034106051
10650	2	47.5420000000000015916157	0.7429999999999999937828	1.2709999999999999076294	0.047000000000000000111	4.4509999999999996234124	45.9450000000000002842171
10660	2	33.3939999999999983515409	1.1950000000000000621725	1.2669999999999999040767	0.0719999999999999945599	7.637999999999999900524	56.4329999999999998294697
10670	2	93.2870000000000061390892	1.290999999999999925393	4.2820000000000000284217	0.0070000000000000001457	0.7279999999999999804601	0.4050000000000000266454
10680	3	58.270000000000003126388	38.2710000000000007958079	2.5	0.471999999999999975131	0.3719999999999999973355	0.115000000000000004996
10690	5	96.7759999999999962483344	2.0009999999999998898659	0.3820000000000000062172	0.1970000000000000084377	0.6039999999999999813483	0.0400000000000000008327
10700	2	28.484000000000001762146	30.1649999999999991473487	36.8849999999999980104803	0.1839999999999999968914	0.1170000000000000067724	4.1650000000000000355271
10710	6	96.5130000000000052295945	1.3520000000000000905942	0.084000000000000005218	0.3790000000000000035527	1.5049999999999998934186	0.1670000000000000095479
10720	4	93.6839999999999974988896	1.7099999999999999644729	0.4259999999999999897859	0.0410000000000000017208	4.0750000000000001776357	0.0630000000000000004441
10730	2	40.7100000000000008526513	1.3420000000000000817124	9.5820000000000007389644	0.0210000000000000013045	0.7660000000000000142109	47.5790000000000006252776
10740	2	80.7990000000000065938366	16.5	1.0520000000000000461853	0.1769999999999999906741	1.2949999999999999289457	0.1759999999999999897859
10750	2	4.5499999999999998223643	0.5570000000000000506262	0.8070000000000000506262	0.0100000000000000002082	2.1770000000000000461853	91.8979999999999961346475
10760	6	97.1170000000000044337867	0.2550000000000000044409	0.3549999999999999822364	0.1110000000000000014433	1.7070000000000000728306	0.4550000000000000155431
10780	2	92.3289999999999935198502	3.1179999999999998827604	1.0769999999999999573674	0.5620000000000000550671	1.2849999999999999200639	1.6299999999999998934186
10790	2	65.643000000000000682121	1.8449999999999999733546	2.665999999999999925393	0.0919999999999999984457	2.9799999999999999822364	26.7729999999999996873612
10800	2	51.5870000000000032969183	2.3380000000000000781597	13.4830000000000005400125	0.0709999999999999936717	0.8509999999999999786837	31.6700000000000017053026
10810	2	40.7869999999999990336619	16.4860000000000006536993	14.362000000000000099476	0.042000000000000002609	1.5769999999999999573674	26.7450000000000009947598
10820	2	70.5100000000000051159077	0.2489999999999999991118	0.1759999999999999897859	0.0630000000000000004441	1.0360000000000000319744	27.966000000000001080025
10830	2	53.4889999999999972146725	0.556000000000000049738	7.4580000000000001847411	0.087999999999999994893	6.5010000000000003339551	31.9080000000000012505552
10840	2	8.9399999999999995026201	0.2149999999999999966693	0.3449999999999999733546	0.0010000000000000000208	0.2520000000000000017764	90.2469999999999998863132
10850	2	5.1210000000000004405365	0.3310000000000000164313	1.5340000000000000301981	0.0040000000000000000833	0.2399999999999999911182	92.7699999999999960209607
10860	2	29.3859999999999992326138	3.3090000000000001634248	29.3350000000000008526513	0.0960000000000000019984	1.2649999999999999023004	36.6099999999999994315658
10870	5	93.0409999999999968167685	3.4249999999999998223643	0.2349999999999999866773	0.789000000000000034639	1.7410000000000001030287	0.7690000000000000168754
10880	2	43.1730000000000018189894	11.9719999999999995310418	36.7629999999999981241672	0.042000000000000002609	0.8629999999999999893419	7.1859999999999999431566
10890	2	73.4509999999999934061634	14.0160000000000000142109	6.5970000000000004192202	0.1110000000000000014433	0.9589999999999999635847	4.8669999999999999928946
10900	2	97.9110000000000013642421	0.4819999999999999840128	0.1779999999999999915623	0.2680000000000000159872	0.517000000000000015099	0.6430000000000000159872
10910	2	21.8580000000000005400125	2.2450000000000001065814	25.7740000000000009094947	0.0320000000000000006661	0.1970000000000000084377	49.893000000000000682121
10920	5	98.5900000000000034106051	0.2989999999999999880096	0.2109999999999999931166	0.0830000000000000043299	0.6899999999999999467093	0.1270000000000000017764
10930	5	97.5259999999999962483344	0.7840000000000000301981	0.1130000000000000032196	0.2489999999999999991118	1.3040000000000000479616	0.0240000000000000004996
10940	3	82.397000000000005570655	7.7859999999999995878852	9.1609999999999995878852	0.1650000000000000077716	0.4620000000000000217604	0.029000000000000001471
10950	2	60.9930000000000021032065	0.6860000000000000541789	1.3480000000000000870415	0.0240000000000000004996	22.1290000000000013358203	14.8200000000000002842171
10960	2	29.8560000000000016484591	0.5150000000000000133227	28.5309999999999988062882	0.0240000000000000004996	0.2800000000000000266454	40.7939999999999969304554
10970	2	34.156999999999996475708	9.5879999999999991899813	40.3459999999999965325514	0.0259999999999999988065	0.3340000000000000190958	15.5489999999999994884092
10980	2	24.6449999999999995736744	28.8799999999999990052402	21.3919999999999994599875	0.01799999999999999864	3.7820000000000000284217	21.2830000000000012505552
10990	2	43.9889999999999972146725	16.3039999999999984936494	18.4830000000000005400125	0.00899999999999999932	0.8599999999999999866773	20.3550000000000004263256
11000	4	98.1620000000000061390892	0.7259999999999999786837	0.3099999999999999977796	0.0490000000000000018874	0.7169999999999999706901	0.0350000000000000033307
11010	4	98.4770000000000038653525	0.5050000000000000044409	0.181999999999999995115	0.0269999999999999996947	0.7790000000000000257572	0.0299999999999999988898
11020	4	97.245999999999995111466	1.0789999999999999591438	0.2790000000000000257572	0.0580000000000000029421	1.2470000000000001083578	0.0899999999999999966693
11030	4	96.9749999999999943156581	1.5469999999999999307221	0.4000000000000000222045	0.0320000000000000006661	0.9709999999999999742428	0.0739999999999999963363
11040	4	95.9549999999999982946974	2.0059999999999997832845	0.2099999999999999922284	0.0500000000000000027756	1.6850000000000000532907	0.094000000000000000222
11050	4	97.3900000000000005684342	0.7790000000000000257572	0.1729999999999999871214	0.0389999999999999999445	1.4190000000000000390799	0.2000000000000000111022
11060	2	23.757999999999999118927	0.3509999999999999786837	0.607999999999999984901	0.0219999999999999987232	68.2549999999999954525265	7.0049999999999998934186
11070	4	99.7090000000000031832315	0.0120000000000000002498	0.0040000000000000000833	0.0109999999999999993616	0.2580000000000000071054	0.0060000000000000001249
11080	2	30.1099999999999994315658	5.5389999999999997015721	29.9100000000000001421085	0.0490000000000000018874	1.6270000000000000017764	32.7640000000000028990144
11090	8	93.2439999999999997726263	4.7030000000000002913225	1.0680000000000000603961	0.1789999999999999924505	0.7990000000000000435207	0.0070000000000000001457
11100	2	56.2269999999999967599251	0.8050000000000000488498	32.9450000000000002842171	0.0800000000000000016653	2.3580000000000000959233	7.5849999999999999644729
11110	2	54.9590000000000031832315	13.3079999999999998294697	7.0279999999999995807798	0.1459999999999999908962	1.1639999999999999236167	23.3939999999999983515409
11120	2	13.5320000000000000284217	0.5250000000000000222045	7.1689999999999995949906	0.0100000000000000002082	1.0920000000000000817124	77.6719999999999970441422
11130	3	89.9419999999999930651029	7.6399999999999996802558	1.1310000000000000053291	0.5460000000000000408562	0.7209999999999999742428	0.0189999999999999995282
11140	8	82.1959999999999979536369	7.7779999999999995807798	0.767000000000000015099	0.1479999999999999926725	8.3819999999999996731503	0.7289999999999999813483
11150	2	25.8560000000000016484591	0.5590000000000000524025	7.1040000000000000923706	0.0070000000000000001457	0.2479999999999999982236	66.2259999999999990905053
11160	2	10.5709999999999997299938	7.6479999999999996873612	25.5219999999999984652277	0.0269999999999999996947	9.400999999999999801048	46.8299999999999982946974
11170	2	7.2050000000000000710543	1.1470000000000000195399	5.8140000000000000568434	0.0060000000000000001249	0.7590000000000000079936	85.0690000000000026147973
11180	2	74.4519999999999981810106	0.9459999999999999520384	16.0929999999999999715783	0.0560000000000000011657	1.1670000000000000373035	7.2869999999999999218403
11190	2	33.1959999999999979536369	31.1230000000000011084467	34.390999999999998237854	0.1069999999999999978906	0.4450000000000000066613	0.73899999999999999023
11200	2	33.4990000000000023305802	30.3900000000000005684342	33.4990000000000023305802	0.1290000000000000035527	0.392000000000000015099	2.0910000000000001918465
11210	2	57.9470000000000027284841	6.3380000000000000781597	27.8090000000000010516032	0.0330000000000000015543	0.3559999999999999831246	7.5160000000000000142109
11220	2	52.8459999999999965325514	5.2480000000000002202682	27.5320000000000000284217	0.068000000000000004885	0.4789999999999999813483	13.8260000000000005115908
11230	9	97.4389999999999929514161	0.88600000000000000977	0.6750000000000000444089	0.2159999999999999975575	0.7459999999999999964473	0.0369999999999999981681
11240	2	58.3239999999999980673238	7.3970000000000002415845	13.2620000000000004547474	0.0580000000000000029421	2.3849999999999997868372	18.5740000000000016200374
11250	10	85.2240000000000037516656	1.0849999999999999644729	3.375	0.0800000000000000016653	6.2160000000000001918465	4.0190000000000001278977
11260	3	93.9560000000000030695446	2.0779999999999998472333	2.1129999999999999893419	0.2069999999999999895639	1.4219999999999999307221	0.2240000000000000046629
11270	2	60.9560000000000030695446	3.1949999999999998401279	1.2150000000000000799361	0.0749999999999999972244	1.1089999999999999857891	33.4489999999999980673238
11280	2	51.2310000000000016484591	1.7929999999999999271694	1.3280000000000000692779	0.0589999999999999968914	1.5680000000000000603961	44.0210000000000007958079
11290	2	76.6140000000000043200998	0.6760000000000000452971	0.6280000000000000026645	0.0490000000000000018874	2.234999999999999875655	19.7979999999999982662757
11300	2	30.3979999999999996873612	4.862000000000000099476	36.7289999999999992041921	0.0739999999999999963363	0.4119999999999999773515	27.5249999999999985789145
11310	2	9.906000000000000582645	79.3299999999999982946974	3.7099999999999999644729	1.9319999999999999396039	0.0609999999999999986677	5.0609999999999999431566
11320	2	88.5160000000000053432814	3.2440000000000002167155	5.0030000000000001136868	0.1429999999999999882316	2.6339999999999998969713	0.460000000000000019984
11330	2	51.1379999999999981241672	3.724000000000000198952	17.7409999999999996589395	0.0200000000000000004163	12.369999999999999218403	15.0060000000000002273737
11340	2	81.6280000000000001136868	4.0380000000000002557954	3.7530000000000001136868	0.0020000000000000000416	10.2119999999999997442046	0.3659999999999999920064
11350	11	97.9590000000000031832315	0.2069999999999999895639	0.1499999999999999944489	0.0379999999999999990563	0.9649999999999999689138	0.681000000000000049738
11360	2	38.2879999999999967030817	3.724000000000000198952	6.6139999999999998792077	0.0369999999999999981681	0.528000000000000024869	50.8089999999999974988896
11370	2	31.109000000000001762146	1.3919999999999999040767	4.5279999999999995807798	0.2010000000000000119904	45.375	17.3960000000000007958079
11380	7	94.7409999999999996589395	1.6770000000000000461853	0.6860000000000000541789	0.982999999999999984901	1.6100000000000000976996	0.3019999999999999906741
11390	2	42.8070000000000021600499	1.7039999999999999591438	6.0410000000000003694822	0.0769999999999999990008	0.5669999999999999484857	48.8040000000000020463631
11400	10	97.3400000000000034106051	1.4910000000000001030287	0.846999999999999975131	0.0550000000000000002776	0.2369999999999999884537	0.0299999999999999988898
11410	2	39.9269999999999996020961	9.1579999999999994741984	10.8979999999999996873612	0.0299999999999999988898	5.1760000000000001563194	34.8109999999999999431566
11420	2	10.9049999999999993605115	1.3440000000000000834888	26.2830000000000012505552	0.5050000000000000044409	0.5480000000000000426326	60.4149999999999991473487
11430	2	45.6199999999999974420462	1.0580000000000000515143	25.7590000000000003410605	0.0909999999999999975575	1.9610000000000000763833	25.5109999999999992326138
11440	2	45.9720000000000013073986	2.2410000000000001030287	2.1930000000000000603961	0.0250000000000000013878	12.5730000000000003979039	36.9960000000000022168933
11450	2	29.1520000000000010231815	0.4590000000000000190958	1.5060000000000000053291	0.1160000000000000058842	64.1260000000000047748472	4.6399999999999996802558
11460	2	31.0440000000000004831691	14.0800000000000000710543	23.4329999999999998294697	0.0700000000000000066613	22.7510000000000012221335	8.6219999999999998863132
11470	3	95.4330000000000069348971	1.1370000000000000106581	1.806000000000000049738	0.0269999999999999996947	1.4810000000000000941469	0.1170000000000000067724
11480	3	93.9290000000000020463631	1.334000000000000074607	1.4379999999999999449329	0.03599999999999999728	3.053999999999999825917	0.2089999999999999913403
11490	3	97.406999999999996475708	0.2750000000000000222045	0.8609999999999999875655	0.0299999999999999988898	1.3160000000000000586198	0.1120000000000000023315
11500	3	84.7759999999999962483344	8.5150000000000005684342	1.6690000000000000390799	0.0790000000000000007772	4.2339999999999999857891	0.7269999999999999795719
11510	3	25.5219999999999984652277	55.6379999999999981241672	18.2409999999999996589395	0.0250000000000000013878	0.4769999999999999795719	0.0980000000000000037748
11520	2	65.8810000000000002273737	25.614999999999998436806	3.4150000000000000355271	0.1660000000000000086597	1.4559999999999999609201	3.4679999999999999715783
11530	10	97.2909999999999968167685	1.2150000000000000799361	0.8840000000000000079936	0.1630000000000000059952	0.4239999999999999880096	0.0229999999999999996114
11540	3	91.4030000000000057980287	6.1479999999999996873612	0.6179999999999999937828	0.1719999999999999862332	1.5749999999999999555911	0.084000000000000005218
11550	3	94.870999999999995111466	3.5369999999999999218403	0.4680000000000000270894	0.2849999999999999755751	0.818999999999999950262	0.0200000000000000004163
11560	3	78.9530000000000029558578	17.8140000000000000568434	1.9099999999999999200639	0.4729999999999999760192	0.7700000000000000177636	0.0800000000000000016653
11570	3	38.8250000000000028421709	57.7689999999999983515409	0.1700000000000000122125	3.221999999999999975131	0.00899999999999999932	0.0050000000000000001041
11580	10	92.4650000000000034106051	0.8780000000000000026645	5.025999999999999801048	0.2069999999999999895639	0.7970000000000000417444	0.6270000000000000017764
11590	2	79.1419999999999959072738	0.5989999999999999769074	0.2119999999999999940048	0.0459999999999999992228	1.2379999999999999893419	18.7620000000000004547474
11600	2	15.8409999999999993036681	3.084000000000000074607	48.4029999999999986926014	0.0459999999999999992228	0.4819999999999999840128	32.1439999999999983515409
11610	10	36.3179999999999978399501	57.8329999999999984083843	2.4199999999999999289457	1.5780000000000000692779	0.0899999999999999966693	1.7609999999999998987477
11620	2	90.9159999999999968167685	1.6040000000000000923706	0.375	0.0970000000000000028866	1.8930000000000000159872	5.1159999999999996589395
11630	2	50.9140000000000014779289	8.5719999999999991757704	22.0760000000000005115908	0.9819999999999999840128	2.1589999999999998081535	15.2980000000000000426326
11640	2	75.2759999999999962483344	1.262999999999999900524	10.2040000000000006252776	0.2810000000000000275335	1.2820000000000000284217	11.6950000000000002842171
11650	11	32.5609999999999999431566	6.2000000000000001776357	5.8120000000000002771117	0.0970000000000000028866	0.4460000000000000075495	54.8840000000000003410605
11660	2	98.5720000000000027284841	0.1439999999999999891198	0.1970000000000000084377	0.0299999999999999988898	0.6049999999999999822364	0.4510000000000000119904
11670	2	98.4909999999999996589395	0.2720000000000000195399	0.3489999999999999769074	0.0769999999999999990008	0.6520000000000000239808	0.1600000000000000033307
11680	1	95.0949999999999988631316	0.7119999999999999662492	1.2410000000000001030287	0.1079999999999999987788	0.6680000000000000381917	2.1770000000000000461853
11690	2	32.4930000000000021032065	0.9679999999999999715783	0.9499999999999999555911	0.0299999999999999988898	14.2360000000000006536993	51.3230000000000003979039
11700	2	96.5289999999999963620212	0.5789999999999999591438	0.6009999999999999786837	0.0100000000000000002082	1.6060000000000000941469	0.6750000000000000444089
11710	2	40.1109999999999971009856	10.8089999999999992752464	25.8599999999999994315658	0.0449999999999999983347	6.7939999999999995949906	16.3810000000000002273737
11720	2	48.0150000000000005684342	1.0009999999999998898659	2.8849999999999997868372	0.1110000000000000014433	1.3709999999999999964473	46.6169999999999973283593
11730	10	80.2510000000000047748472	18.7590000000000003410605	0.1199999999999999955591	0.8199999999999999511502	0.0490000000000000018874	0
11740	6	98.4360000000000070485839	0.1890000000000000013323	0.115000000000000004996	0.0980000000000000037748	1.1399999999999999023004	0.0219999999999999987232
11750	4	98.8829999999999955662133	0.103999999999999995226	0.2690000000000000168754	0.0100000000000000002082	0.6979999999999999538147	0.03599999999999999728
11760	3	95.1179999999999949977791	1.8400000000000000799361	1.1930000000000000603961	0.1739999999999999880096	0.7520000000000000017764	0.9230000000000000426326
11770	10	83.6820000000000021600499	1.3149999999999999467093	0.5979999999999999760192	0.0889999999999999957812	11.2200000000000006394885	3.0960000000000000852651
11780	2	37.1599999999999965893949	0.2929999999999999826805	0.2740000000000000213163	0.0269999999999999996947	51.3280000000000029558578	10.9179999999999992610356
11790	2	79.6689999999999969304554	2.8999999999999999111822	10.8339999999999996305178	0.2290000000000000091038	0.7259999999999999786837	5.6420000000000003481659
11800	10	97.2849999999999965893949	1.4630000000000000781597	0.710999999999999965361	0.0749999999999999972244	0.4500000000000000111022	0.0160000000000000003331
11810	8	96.7210000000000036379788	1.0469999999999999307221	0.087999999999999994893	0.0120000000000000002498	1.9919999999999999928946	0.1409999999999999864553
11820	2	26.9430000000000013926638	2.2820000000000000284217	6.6230000000000002202682	0.0030000000000000000625	49.3840000000000003410605	14.7660000000000000142109
11830	2	53.718000000000003524292	2.2000000000000001776357	1.5149999999999999023004	0.0500000000000000027756	0.9320000000000000506262	41.5850000000000008526513
11840	2	94.9360000000000070485839	0.1779999999999999915623	0.7379999999999999893419	0.0619999999999999995559	2.071000000000000174083	2.0160000000000000142109
11850	2	56.0970000000000013073986	11.737000000000000099476	17.382999999999999118927	0.0189999999999999995282	0.7730000000000000204281	13.9909999999999996589395
11860	2	21.75	32.0799999999999982946974	40.343000000000003524292	0.0129999999999999994033	0.9160000000000000364153	4.8990000000000000213163
11870	2	61.4140000000000014779289	1.0929999999999999715783	21.7100000000000008526513	0.030999999999999999778	0.693999999999999950262	15.0570000000000003836931
11880	11	96.5739999999999980673238	1.2840000000000000301981	1.5429999999999999271694	0.0560000000000000011657	0.4979999999999999982236	0.0449999999999999983347
11890	10	98.1129999999999995452526	0.3109999999999999986677	0.1229999999999999982236	0.2000000000000000111022	1.1160000000000001030287	0.13600000000000000977
11900	2	10.6790000000000002700062	0.3390000000000000235367	1.4339999999999999413802	0.0109999999999999993616	1.721999999999999975131	85.8160000000000025011104
11910	2	52.906999999999996475708	3.5779999999999998472333	28.6460000000000007958079	0.0500000000000000027756	0.4369999999999999995559	14.3819999999999996731503
11920	8	42.2239999999999966462383	14.593999999999999417355	0.3950000000000000177636	10.8599999999999994315658	31.9039999999999999147349	0.0229999999999999996114
11930	2	9.4130000000000002557954	58.5120000000000004547474	21.9469999999999991757704	1.0309999999999999165112	0.0980000000000000037748	8.9990000000000005542233
11940	2	88.3220000000000027284841	7.1490000000000000213163	0.7850000000000000310862	0.4899999999999999911182	2.7429999999999998827604	0.51100000000000000977
11950	2	60.625	2.6280000000000001136868	34.6349999999999980104803	0.0500000000000000027756	1.0269999999999999129585	1.0349999999999999200639
11960	2	93.6959999999999979536369	2.2919999999999998152589	1.3899999999999999023004	0.0570000000000000020539	1.9130000000000000337508	0.6510000000000000230926
11970	3	18.5519999999999996020961	81.0859999999999985220711	0.00899999999999999932	0.3270000000000000128786	0.0200000000000000004163	0.0060000000000000001249
11980	4	99.4549999999999982946974	0.1290000000000000035527	0.029000000000000001471	0.0020000000000000000416	0.3830000000000000071054	0.0010000000000000000208
11990	4	98.5469999999999970441422	0.318000000000000004885	0.2439999999999999946709	0.0670000000000000039968	0.7339999999999999857891	0.0899999999999999966693
12000	2	91.9140000000000014779289	1.7509999999999998898659	3.0579999999999998294697	0.0739999999999999963363	1.2379999999999999893419	1.9650000000000000799361
12010	2	58.3299999999999982946974	7.2400000000000002131628	20.3019999999999996020961	0.0439999999999999974465	0.3820000000000000062172	13.7029999999999994031441
12020	2	67.3299999999999982946974	16.3709999999999986641797	9.2339999999999999857891	0.1160000000000000058842	0.7079999999999999626965	6.2400000000000002131628
12030	2	7.6689999999999995949906	0.3960000000000000186517	0.6540000000000000257572	0.0030000000000000000625	11.1780000000000008242296	80.0999999999999943156581
12040	2	14.2820000000000000284217	0.6620000000000000328626	3.6059999999999998721023	0.0149999999999999994449	0.5430000000000000381917	80.893000000000000682121
12050	2	42.591000000000001080025	1.2920000000000000373035	6.3570000000000002060574	0.0749999999999999972244	25.6499999999999985789145	24.0350000000000001421085
12060	2	36.5940000000000011937118	14.8140000000000000568434	4.9619999999999997442046	0.8649999999999999911182	39.2899999999999991473487	3.4750000000000000888178
12070	3	74.897000000000005570655	23.5150000000000005684342	0.4209999999999999853451	0.375	0.7099999999999999644729	0.0830000000000000043299
12080	2	69.8649999999999948840923	0.6340000000000000079936	1.5229999999999999094058	0.0120000000000000002498	2.4489999999999998436806	25.518000000000000682121
12090	5	35.1150000000000019895197	63.4859999999999971009856	0.7690000000000000168754	0.3549999999999999822364	0.2330000000000000126565	0.0410000000000000017208
12100	6	93.1800000000000068212103	2.9700000000000001953993	2.9860000000000002096101	0.1310000000000000053291	0.6310000000000000053291	0.1019999999999999934497
12110	6	94.9599999999999937472239	3.5139999999999997903899	0.5610000000000000541789	0.0410000000000000017208	0.7720000000000000195399	0.1519999999999999962252
12120	11	96.7019999999999981810106	0.5430000000000000381917	0.6340000000000000079936	0.1019999999999999934497	1.5100000000000000088818	0.5090000000000000079936
12130	3	97.2099999999999937472239	0.9659999999999999698019	0.9250000000000000444089	0.0200000000000000004163	0.8439999999999999724665	0.03599999999999999728
12140	3	96.1949999999999931787897	0.6219999999999999973355	2.5070000000000001172396	0.0259999999999999988065	0.5919999999999999706901	0.0580000000000000029421
12150	3	30.3619999999999983231191	60.0739999999999980673238	8.8989999999999991331379	0.068000000000000004885	0.3370000000000000217604	0.2590000000000000079936
12160	2	48.3200000000000002842171	3.1579999999999999182876	16.9869999999999983231191	0.1160000000000000058842	8.4700000000000006394885	22.9490000000000016200374
12170	2	54.7689999999999983515409	1.9039999999999999147349	7.2050000000000000710543	0.76100000000000000977	2.3700000000000001065814	32.9919999999999973283593
12180	2	44.5069999999999978967935	1.1000000000000000888178	0.7510000000000000008882	0.0529999999999999985012	1.0880000000000000781597	52.5
12190	3	93.8619999999999947704055	3.8870000000000000106581	0.7980000000000000426326	0.1459999999999999908962	1.2350000000000000976996	0.0719999999999999945599
12200	2	52.0870000000000032969183	2.1139999999999998792077	18.1310000000000002273737	0.1390000000000000124345	7.900999999999999801048	19.6290000000000013358203
12210	10	62.5129999999999981241672	0.5719999999999999529265	18.9480000000000003979039	0.6440000000000000168754	0.3669999999999999928946	16.9549999999999982946974
12220	2	58.0140000000000028990144	1.0469999999999999307221	5.8150000000000003907985	0.0210000000000000013045	1.6739999999999999324984	33.4290000000000020463631
12230	2	37.5859999999999985220711	0.7069999999999999618083	1.193999999999999950262	0.0960000000000000019984	21.8479999999999989768185	38.5690000000000026147973
12240	2	75.5460000000000064801498	2.5480000000000000426326	8.9410000000000007247536	0.1330000000000000071054	2.3589999999999999857891	10.4730000000000007531753
12250	7	47.7259999999999990905053	0.5	11.7289999999999992041921	0.8529999999999999804601	39.1520000000000010231815	0.0400000000000000008327
12260	7	26.7390000000000007673862	0.6750000000000000444089	13.0670000000000001705303	3.0859999999999998543387	56.377000000000002444267	0.0560000000000000011657
12270	2	62.9810000000000016484591	0.9529999999999999582556	0.4299999999999999933387	0.0640000000000000013323	19.3109999999999999431566	16.2620000000000004547474
12280	2	92.8340000000000031832315	4.6189999999999997726263	1.3080000000000000515143	0.3390000000000000235367	0.8239999999999999547029	0.0759999999999999981126
12290	2	49.0760000000000005115908	42.8689999999999997726263	7.2339999999999999857891	0.0439999999999999974465	0.3980000000000000204281	0.3800000000000000044409
12300	10	77.1860000000000070485839	2.8090000000000001634248	11.8529999999999997584155	0.670000000000000039968	2.5830000000000001847411	4.8979999999999996873612
12310	2	25.1400000000000005684342	1.6519999999999999129585	7.8730000000000002202682	0.0269999999999999996947	0.3940000000000000168754	64.9140000000000014779289
12320	2	41.4309999999999973852027	17.3500000000000014210855	15.9260000000000001563194	0.0759999999999999981126	3.9660000000000001918465	21.2510000000000012221335
12330	2	81.0520000000000067075234	6.6180000000000003268497	2.7749999999999999111822	0.4530000000000000137668	1.1899999999999999467093	7.9119999999999999218403
12340	2	21.1600000000000001421085	1.6650000000000000355271	46.4010000000000033537617	0.2939999999999999835687	2.6589999999999998081535	27.8200000000000002842171
12350	2	14.1709999999999993747224	2.9409999999999998365752	15.7089999999999996305178	0.0030000000000000000625	0.1839999999999999968914	66.9929999999999949977791
12360	2	71.5600000000000022737368	1.0360000000000000319744	7.1559999999999996944666	0.1120000000000000023315	9.4719999999999995310418	10.6639999999999997015721
12370	5	62.2670000000000030127012	26.5719999999999991757704	7.9939999999999997726263	0.2590000000000000079936	2.5270000000000001350031	0.3810000000000000053291
12380	5	96.7969999999999970441422	0.7279999999999999804601	0.4060000000000000275335	0.0560000000000000011657	1.7720000000000000195399	0.2409999999999999920064
12390	2	67.7519999999999953388397	0.7600000000000000088818	0.5789999999999999591438	0.125	9.7690000000000001278977	21.0150000000000005684342
12400	2	25.367000000000000881073	2.4510000000000000675016	8.757999999999999118927	0.0259999999999999988065	33.4099999999999965893949	29.9879999999999995452526
12410	2	91.4419999999999930651029	1.5580000000000000515143	1.5760000000000000675016	0.3780000000000000026645	0.607999999999999984901	4.4379999999999997228883
12420	6	98.2710000000000007958079	0.6129999999999999893419	0.2560000000000000053291	0.0820000000000000034417	0.4650000000000000244249	0.3140000000000000013323
12430	3	76.7139999999999986357579	22.2439999999999997726263	0.2620000000000000106581	0.2409999999999999920064	0.4839999999999999857891	0.0539999999999999993894
12440	3	47.2879999999999967030817	50.5390000000000014779289	0.1960000000000000075495	1.8850000000000000088818	0.0640000000000000013323	0.029000000000000001471
12450	3	67.6719999999999970441422	26.6849999999999987210231	3.7530000000000001136868	1.3069999999999999396039	0.5270000000000000239808	0.0560000000000000011657
12460	7	93.7480000000000046611603	3.2050000000000000710543	1.1559999999999999165112	0.9949999999999999955591	0.8289999999999999591438	0.0660000000000000031086
12470	2	54.4739999999999966462383	6.9409999999999998365752	3.2949999999999999289457	0.0990000000000000046629	19.7190000000000011937118	15.4710000000000000852651
12480	2	3.4060000000000001385558	2.1429999999999997939426	2.4790000000000000923706	0.00899999999999999932	0.6899999999999999467093	91.272000000000005570655
12490	5	92.2069999999999936335371	1.653000000000000024869	1.0209999999999999076294	0.4279999999999999915623	4.4950000000000001065814	0.1950000000000000066613
12500	5	92.611000000000004206413	0.9709999999999999742428	0.7850000000000000310862	0.5230000000000000204281	4.8460000000000000852651	0.2640000000000000124345
12510	5	89.4320000000000021600499	1.0209999999999999076294	0.5520000000000000461853	0.3539999999999999813483	8.5670000000000001705303	0.0729999999999999954481
12520	2	26.1020000000000003126388	1.1290000000000000035527	40.6820000000000021600499	0.0400000000000000008327	8.4670000000000005258016	23.5799999999999982946974
12530	2	60.2259999999999990905053	1.0860000000000000763833	4.2539999999999995594635	13.2170000000000005258016	14.5109999999999992326138	6.7060000000000004050094
12540	2	39.3870000000000004547474	4.818999999999999950262	23.3380000000000009663381	0.0439999999999999974465	0.087999999999999994893	32.3239999999999980673238
12550	7	98.1809999999999973852027	0.1390000000000000124345	0.1880000000000000004441	0.2230000000000000037748	1.1000000000000000888178	0.1700000000000000122125
12560	7	97.8329999999999984083843	0.2169999999999999984457	0.1849999999999999977796	0.3549999999999999822364	1.2179999999999999715783	0.1910000000000000031086
12570	7	99.0900000000000034106051	0.1459999999999999908962	0.1000000000000000055511	0.2039999999999999868994	0.3950000000000000177636	0.0650000000000000022204
12580	2	60.6340000000000003410605	5.0380000000000002557954	20.9600000000000008526513	0.0869999999999999940048	11.137999999999999900524	2.1440000000000001278977
12590	2	39.0369999999999990336619	0.9080000000000000293099	2.3999999999999999111822	0.0850000000000000061062	13.7919999999999998152589	43.7770000000000010231815
12600	2	57.6689999999999969304554	2.3990000000000000213163	3.4580000000000001847411	0.0909999999999999975575	3.6899999999999999467093	32.6929999999999978399501
12610	2	49.2950000000000017053026	0.4169999999999999817923	0.357999999999999984901	0.0509999999999999967248	35.2239999999999966462383	14.6549999999999993605115
12620	11	97.7840000000000060254024	0.8050000000000000488498	0.3430000000000000270894	0.1100000000000000005551	0.5520000000000000461853	0.4060000000000000275335
12630	8	86.2549999999999954525265	3.0369999999999999218403	1.0709999999999999520384	2.5379999999999998117062	6.4359999999999999431566	0.6630000000000000337508
12640	7	97.0810000000000030695446	0.5739999999999999547029	0.4660000000000000253131	0.1980000000000000093259	1.6450000000000000177636	0.03599999999999999728
12650	2	39.5219999999999984652277	0.9689999999999999724665	16.9609999999999985220711	0.0250000000000000013878	14.0340000000000006963319	28.4890000000000007673862
12660	6	96.8020000000000067075234	1.2070000000000000728306	0.931000000000000049738	0.0580000000000000029421	0.9629999999999999671374	0.0389999999999999999445
12670	3	96.2950000000000017053026	0.8559999999999999831246	1.431000000000000049738	0.115000000000000004996	1.1710000000000000408562	0.1330000000000000071054
12680	3	93.0010000000000047748472	2.5009999999999998898659	3.0670000000000001705303	0.1600000000000000033307	1.1670000000000000373035	0.1029999999999999943379
12690	2	49.9119999999999990336619	1.0720000000000000639488	3.7280000000000002025047	0.0729999999999999954481	0.3039999999999999924505	44.9110000000000013642421
12700	2	43.2860000000000013642421	3.681000000000000049738	26.1600000000000001421085	0.030999999999999999778	0.3160000000000000031086	26.5270000000000010231815
12710	5	91.3110000000000070485839	4.2380000000000004334311	2.6110000000000002096101	0.087999999999999994893	1.4110000000000000319744	0.3410000000000000253131
12720	2	28.5650000000000012789769	4.8179999999999996163069	17.7070000000000007389644	0.1219999999999999973355	0.3439999999999999724665	48.4440000000000026147973
12730	11	46.9500000000000028421709	5.4820000000000002060574	34.1150000000000019895197	0.0560000000000000011657	0.3760000000000000008882	13.0210000000000007958079
12740	7	91.9099999999999965893949	0.3659999999999999920064	0.5570000000000000506262	0.1370000000000000106581	6.9150000000000000355271	0.1140000000000000041078
12750	7	99.0849999999999937472239	0.2550000000000000044409	0.1499999999999999944489	0.0790000000000000007772	0.3559999999999999831246	0.0749999999999999972244
12760	2	78.3520000000000038653525	10.3919999999999994599875	1.4730000000000000870415	0.1880000000000000004441	1.3569999999999999840128	8.2390000000000007673862
12770	2	59.1529999999999986926014	1.4179999999999999271694	1.0820000000000000728306	0.0769999999999999990008	33.5249999999999985789145	4.7450000000000001065814
12780	2	23.9080000000000012505552	0.7089999999999999635847	0.9270000000000000461853	0.0189999999999999995282	0.4640000000000000235367	73.9729999999999989768185
12790	2	96.6809999999999973852027	1.1390000000000000124345	0.9849999999999999866773	0.1170000000000000067724	0.914000000000000034639	0.1630000000000000059952
12800	2	96.4249999999999971578291	1.4659999999999999698019	1.0800000000000000710543	0.1390000000000000124345	0.7600000000000000088818	0.1310000000000000053291
12810	2	96.0150000000000005684342	1.7099999999999999644729	1.2490000000000001101341	0.3689999999999999946709	0.5849999999999999644729	0.0729999999999999954481
12820	2	97.0699999999999931787897	0.9419999999999999484857	1.1339999999999998969713	0.077999999999999999889	0.6129999999999999893419	0.1630000000000000059952
12830	2	58.8939999999999983515409	1.1040000000000000923706	3.5950000000000001953993	0.1469999999999999917843	0.4540000000000000146549	35.8070000000000021600499
12840	3	93.5649999999999977262632	1.3289999999999999591438	3.4879999999999999893419	0.125	0.4229999999999999871214	1.0709999999999999520384
12850	2	70.1370000000000004547474	1.3890000000000000124345	10.1869999999999993889332	0.0330000000000000015543	7.5449999999999999289457	10.7100000000000008526513
12860	2	61.091000000000001080025	1.1080000000000000959233	2.4759999999999999786837	0.0820000000000000034417	0.4769999999999999795719	34.765999999999998237854
12870	2	68.0349999999999965893949	0.4809999999999999831246	1.6910000000000000586198	0.0160000000000000003331	5.90500000000000024869	23.8719999999999998863132
12880	2	67.7090000000000031832315	11.0749999999999992894573	14.3429999999999999715783	0.0459999999999999992228	0.5270000000000000239808	6.2999999999999998223643
12890	3	28.474000000000000198952	63.0030000000000001136868	8.0250000000000003552714	0.1739999999999999880096	0.2939999999999999835687	0.0299999999999999988898
12900	3	20.007999999999999118927	72.7139999999999986357579	6.9829999999999996518341	0.1140000000000000041078	0.1670000000000000095479	0.0140000000000000002914
12910	3	98.129000000000004888534	0.3290000000000000146549	0.2770000000000000239808	0.0820000000000000034417	1.1779999999999999360512	0.0060000000000000001249
12920	2	17.7650000000000005684342	0.6280000000000000026645	11.5150000000000005684342	0.0299999999999999988898	9.5280000000000004689582	60.533999999999998919975
12930	2	79.1440000000000054569682	1.4690000000000000834888	4.4059999999999996944666	0.0759999999999999981126	1.5640000000000000568434	13.3420000000000005258016
12940	2	61.5959999999999965325514	4.2320000000000002060574	6.3250000000000001776357	0.1970000000000000084377	3.6280000000000001136868	24.0219999999999984652277
12950	11	96.4909999999999996589395	0.3310000000000000164313	0.1479999999999999926725	0.1290000000000000035527	2.8769999999999997797318	0.0240000000000000004996
12960	2	58.9440000000000026147973	1.6000000000000000888178	10.4939999999999997726263	0.2580000000000000071054	2.137999999999999900524	26.5659999999999989483968
12970	2	50.2490000000000023305802	2.6560000000000001385558	17.5629999999999988347099	0.0599999999999999977796	0.5230000000000000204281	28.9480000000000003979039
12980	2	81.3820000000000050022209	0.3410000000000000253131	1.6040000000000000923706	0.042000000000000002609	5.09499999999999975131	11.5370000000000008100187
12990	11	98.0739999999999980673238	0.63600000000000000977	0.230000000000000009992	0.0700000000000000066613	0.7810000000000000275335	0.2079999999999999904521
13000	2	35.3639999999999972146725	0.7720000000000000195399	1.9599999999999999644729	0.0810000000000000025535	0.5759999999999999564793	61.2469999999999998863132
13010	2	75.513999999999995793587	0.4470000000000000084377	5.1529999999999995807798	0.0189999999999999995282	1.3509999999999999786837	17.515999999999998237854
13020	2	84.9099999999999965893949	2.3159999999999998365752	9.6980000000000003979039	0.0429999999999999965583	1.1270000000000000017764	1.9070000000000000284217
13030	2	94.8209999999999979536369	0.8139999999999999458211	2.8439999999999998614442	0.094000000000000000222	0.7660000000000000142109	0.6610000000000000319744
13040	2	3.1339999999999998969713	1.1100000000000000976996	0.3519999999999999795719	0.0160000000000000003331	0.6710000000000000408562	94.7159999999999939745976
13050	2	69.2590000000000003410605	3.4369999999999998330225	3.9950000000000001065814	0.1600000000000000033307	1.4619999999999999662492	21.6879999999999988347099
13060	2	52.1769999999999996020961	2.2860000000000000319744	4.6580000000000003623768	0.0709999999999999936717	0.5999999999999999777955	40.2090000000000031832315
13070	2	58.1120000000000018758328	3.209000000000000074607	10.4979999999999993320898	0.1910000000000000031086	0.6189999999999999946709	27.3709999999999986641797
13080	10	87.4120000000000061390892	6.4210000000000002629008	4.6529999999999995807798	0.6009999999999999786837	0.7169999999999999706901	0.1960000000000000075495
13090	7	95.6580000000000012505552	0.88600000000000000977	1.1279999999999998916422	0.4159999999999999809042	1.862000000000000099476	0.0490000000000000018874
13100	2	36.841000000000001080025	2.1080000000000000959233	22.8369999999999997442046	0.0269999999999999996947	0.5480000000000000426326	37.6390000000000028990144
13110	9	95.6839999999999974988896	3.0510000000000001563194	0.3790000000000000035527	0.3659999999999999920064	0.48899999999999999023	0.030999999999999999778
13120	7	98.1700000000000017053026	0.5440000000000000390799	0.3119999999999999995559	0.0830000000000000043299	0.7900000000000000355271	0.1019999999999999934497
13130	2	39.2929999999999992610356	1.834000000000000074607	3.8629999999999999893419	0.042000000000000002609	0.8609999999999999875655	54.1060000000000016484591
13140	7	38.015999999999998237854	0.539000000000000034639	0.5430000000000000381917	0.4699999999999999733546	60.0780000000000029558578	0.3539999999999999813483
13150	2	22.5410000000000003694822	2.6869999999999998330225	40.4870000000000018758328	0.01799999999999999864	0.8100000000000000532907	33.4579999999999984083843
13160	2	34.1679999999999992610356	6.5839999999999996305178	23.9860000000000006536993	0.0109999999999999993616	1.9850000000000000976996	33.265999999999998237854
13170	2	55.6109999999999971009856	1.3729999999999999982236	6.8120000000000002771117	0.1049999999999999961142	1.0680000000000000603961	35.0309999999999988062882
13180	10	96.3640000000000043200998	1.8300000000000000710543	1.1510000000000000230926	0.1000000000000000055511	0.5100000000000000088818	0.0439999999999999974465
13190	2	35.7790000000000034674486	0.704999999999999960032	1.9399999999999999467093	0.0800000000000000016653	16.2379999999999995452526	45.2590000000000003410605
13200	2	96.870999999999995111466	0.6330000000000000071054	0.1769999999999999906741	0.2179999999999999993339	0.9519999999999999573674	1.1490000000000000213163
13210	2	55.783999999999998919975	1.0740000000000000657252	7.7000000000000001776357	0.0980000000000000037748	1.9239999999999999324984	33.4209999999999993747224
13220	2	28.6439999999999983515409	9.6189999999999997726263	1.262999999999999900524	0.0210000000000000013045	7.6529999999999995807798	52.8010000000000019326762
13230	2	5.025999999999999801048	31.5809999999999995168309	46.752000000000002444267	0.0149999999999999994449	0.0950000000000000011102	16.5309999999999988062882
13240	2	5.9059999999999996944666	0.212999999999999994893	4.9320000000000003836931	0.0040000000000000000833	8.4250000000000007105427	80.5210000000000007958079
13250	11	98.4599999999999937472239	0.6229999999999999982236	0.3459999999999999742428	0.2210000000000000019984	0.3170000000000000039968	0.0320000000000000006661
13260	11	98.0120000000000004547474	0.4959999999999999964473	0.2429999999999999937828	0.042000000000000002609	1.096999999999999975131	0.1089999999999999996669
13270	2	45.3780000000000001136868	2.3959999999999999076294	4.7910000000000003694822	0.1179999999999999937828	1.0309999999999999165112	46.283999999999998919975
13280	8	76.3310000000000030695446	0.3380000000000000226485	0.9919999999999999928946	0.1469999999999999917843	22.0820000000000007389644	0.1089999999999999996669
13290	2	43.8209999999999979536369	33.0390000000000014779289	4.7830000000000003623768	0.0769999999999999990008	8.632999999999999118927	9.6470000000000002415845
13300	2	40.0700000000000002842171	16.2549999999999990052402	38.7370000000000018758328	0.0400000000000000008327	0.094000000000000000222	4.8040000000000002700062
13310	2	30.8419999999999987494448	1.5540000000000000479616	5.0209999999999999076294	0.01799999999999999864	0.5739999999999999547029	61.9909999999999996589395
13320	2	65.9639999999999986357579	0.61399999999999999023	3.8889999999999997903899	0.0229999999999999996114	0.4799999999999999822364	29.0300000000000011368684
13330	2	96.5349999999999965893949	0.8379999999999999671374	1.3449999999999999733546	0.0340000000000000024425	1.1670000000000000373035	0.0820000000000000034417
13340	2	24.1389999999999993463007	1.5869999999999999662492	27.3659999999999996589395	0.0160000000000000003331	0.2700000000000000177636	46.6219999999999998863132
13350	2	74.1260000000000047748472	0.4440000000000000057732	2.0179999999999997939426	0.0149999999999999994449	0.2600000000000000088818	23.135000000000001563194
13360	7	92.4290000000000020463631	0.5060000000000000053291	1.5220000000000000195399	0.7900000000000000355271	4.487000000000000099476	0.2660000000000000142109
13370	7	92.7270000000000038653525	0.8050000000000000488498	1.2829999999999999182876	1.3120000000000000550671	3.7250000000000000888178	0.1489999999999999935607
13380	6	98.8910000000000053432814	0.5869999999999999662492	0.1570000000000000006661	0.0919999999999999984457	0.2580000000000000071054	0.0149999999999999994449
13390	10	59.6829999999999998294697	5.9240000000000003765876	23.0109999999999992326138	0.1479999999999999926725	6.7599999999999997868372	4.4749999999999996447286
13400	2	21.2800000000000011368684	1.7390000000000001012523	1.7339999999999999857891	0.0050000000000000001041	64.5739999999999980673238	10.6690000000000004831691
13410	11	72.8130000000000023874236	3.7610000000000001207923	7.9119999999999999218403	0.0739999999999999963363	0.3970000000000000195399	15.0440000000000004831691
13420	11	91.3479999999999989768185	0.76100000000000000977	0.6390000000000000124345	0.1910000000000000031086	0.3370000000000000217604	6.724000000000000198952
13430	2	35.5210000000000007958079	2.403000000000000024869	1.1899999999999999467093	0.0560000000000000011657	43.7359999999999971009856	17.0940000000000011937118
13440	2	40.4269999999999996020961	0.8739999999999999991118	2.2509999999999998898659	0.0449999999999999983347	2.6600000000000001421085	53.7449999999999974420462
13450	2	47.8609999999999971009856	0.4060000000000000275335	0.7940000000000000390799	0.0490000000000000018874	39.8609999999999971009856	11.0280000000000004689582
13460	2	66.0360000000000013642421	0.6540000000000000257572	2.3429999999999999715783	0.0160000000000000003331	16.0120000000000004547474	14.9390000000000000568434
13470	10	86.2349999999999994315658	0.8429999999999999715783	0.3240000000000000102141	0.0709999999999999936717	7.78000000000000024869	4.7469999999999998863132
13480	2	15.8420000000000005258016	0.2700000000000000177636	0.4919999999999999928946	0.030999999999999999778	79.4639999999999986357579	3.8999999999999999111822
13490	7	84.5990000000000037516656	2.4430000000000000603961	1.1510000000000000230926	10.3360000000000002984279	0.7309999999999999831246	0.7409999999999999920064
13500	2	45.1899999999999977262632	3.5830000000000001847411	24.3440000000000011937118	0.0259999999999999988065	0.4580000000000000182077	26.3990000000000009094947
13510	2	21.3560000000000016484591	0.8589999999999999857891	7.6650000000000000355271	0.0070000000000000001457	0.2179999999999999993339	69.8960000000000007958079
13520	7	93.0160000000000053432814	0.4040000000000000257572	0.1000000000000000055511	0.2939999999999999835687	5.8550000000000004263256	0.3310000000000000164313
13530	7	94.0469999999999970441422	0.1529999999999999971134	0.1270000000000000017764	0.0859999999999999931166	5.5090000000000003410605	0.077999999999999999889
13540	3	89.4830000000000040927262	2.1309999999999997832845	0.4699999999999999733546	0.0529999999999999985012	0.6780000000000000470735	7.1840000000000001634248
13550	3	45.0110000000000027853275	12.7339999999999999857891	31.143000000000000682121	0.9529999999999999582556	1.7279999999999999804601	8.4309999999999991615596
13560	2	13.1690000000000004831691	0.903000000000000024869	12.9550000000000000710543	0.030999999999999999778	0.1789999999999999924505	72.7620000000000004547474
13570	4	97.5960000000000036379788	1.1259999999999998898659	0.4119999999999999773515	0.0509999999999999967248	0.6440000000000000168754	0.1700000000000000122125
13580	2	2.8950000000000000177636	1.4090000000000000301981	5.7549999999999998934186	0.00899999999999999932	0.2030000000000000137668	89.7289999999999992041921
13590	2	14.3840000000000003410605	11.5190000000000001278977	18.9359999999999999431566	0.0160000000000000003331	0.1469999999999999917843	54.9969999999999998863132
13600	2	59.9870000000000018758328	5.9109999999999995878852	22.6520000000000010231815	0.0619999999999999995559	1.1699999999999999289457	10.2170000000000005258016
13610	6	99.3050000000000068212103	0.3380000000000000226485	0.1049999999999999961142	0.0500000000000000027756	0.1700000000000000122125	0.030999999999999999778
13620	2	29.8150000000000012789769	1.7709999999999999076294	2.0080000000000000071054	0.0609999999999999986677	2.1800000000000001598721	64.1650000000000062527761
13630	7	97.3850000000000051159077	0.3400000000000000244249	0.2969999999999999862332	0.3140000000000000013323	1.2989999999999999324984	0.3649999999999999911182
13640	11	97.3780000000000001136868	1.0460000000000000408562	0.6590000000000000301981	0.0449999999999999983347	0.7810000000000000275335	0.0909999999999999975575
13650	2	11.3119999999999993889332	0.6999999999999999555911	1.0709999999999999520384	0.2989999999999999880096	85.3089999999999974988896	1.3089999999999999413802
13660	2	43.6150000000000019895197	3.3910000000000000142109	17.1670000000000015916157	0.0529999999999999985012	0.7429999999999999937828	35.0309999999999988062882
13670	10	97.3700000000000045474735	0.7279999999999999804601	0.1380000000000000115463	0.0660000000000000031086	1.6690000000000000390799	0.0280000000000000005829
13680	2	17.5549999999999997157829	8.7159999999999993036681	6.1980000000000003979039	0.0400000000000000008327	0.2310000000000000108802	67.2600000000000051159077
13690	2	92.7780000000000057980287	1.4290000000000000479616	0.9529999999999999582556	0.0960000000000000019984	1.8569999999999999840128	2.8870000000000000106581
13700	2	55.5360000000000013642421	12.900999999999999801048	27.8990000000000009094947	0.0250000000000000013878	3.5249999999999999111822	0.115000000000000004996
13710	2	26.6849999999999987210231	6.474000000000000198952	23.1619999999999990336619	0.1310000000000000053291	0.3569999999999999840128	43.1899999999999977262632
13720	2	24.4259999999999983799626	5.7510000000000003339551	17.1670000000000015916157	0.0869999999999999940048	6.6730000000000000426326	45.8960000000000007958079
13730	5	91.9729999999999989768185	1.3959999999999999076294	1.4970000000000001083578	0.0619999999999999995559	2.0299999999999998046007	3.043000000000000149214
13740	2	55.5090000000000003410605	11.7620000000000004547474	18.900999999999999801048	0.1459999999999999908962	0.8850000000000000088818	12.7980000000000000426326
13750	11	94.4830000000000040927262	1.3660000000000001030287	1.9810000000000000941469	0.0640000000000000013323	0.9050000000000000266454	1.2010000000000000675016
13760	2	13.0890000000000004121148	0.7309999999999999831246	1.2339999999999999857891	0.0630000000000000004441	0.0719999999999999945599	84.8110000000000070485839
13770	2	40.6899999999999977262632	7.2080000000000001847411	42.5	0.0550000000000000002776	0.5190000000000000168754	9.0280000000000004689582
13780	2	7.8799999999999998934186	1.6160000000000001030287	2.806000000000000049738	0.0280000000000000005829	12.5570000000000003836931	75.1140000000000043200998
13790	2	60.4040000000000034674486	3.4639999999999999680256	32.7109999999999985220711	0.0100000000000000002082	1.9050000000000000266454	1.5069999999999998951949
13800	2	30.0350000000000001421085	3.6240000000000001101341	15.0709999999999997299938	0.0269999999999999996947	0.1710000000000000131006	51.0720000000000027284841
13810	10	93.4639999999999986357579	0.9989999999999999991118	3.6440000000000001278977	0.2149999999999999966693	1.4890000000000001012523	0.1880000000000000004441
13820	2	79.3940000000000054569682	5.4020000000000001350031	8.0670000000000001705303	0.0820000000000000034417	0.8229999999999999538147	6.2320000000000002060574
13830	7	93.3859999999999956799002	1.209000000000000074607	2.0979999999999998649969	0.7299999999999999822364	2.2189999999999998614442	0.3569999999999999840128
13840	2	88.8940000000000054569682	0.4380000000000000004441	1.3480000000000000870415	0.0389999999999999999445	0.73899999999999999023	8.5419999999999998152589
13850	11	98.3169999999999930651029	0.8569999999999999840128	0.3499999999999999777955	0.0609999999999999986677	0.36399999999999999023	0.051999999999999997613
13860	2	15.0489999999999994884092	2.4319999999999999396039	34.0829999999999984083843	0.0790000000000000007772	0.6760000000000000452971	47.6799999999999997157829
13870	2	33.2779999999999986926014	5.4660000000000001918465	25.2210000000000000852651	0.0250000000000000013878	1.5589999999999999413802	34.4510000000000005115908
13880	2	76.2369999999999947704055	9.1799999999999997157829	11.9130000000000002557954	0.0759999999999999981126	0.5769999999999999573674	2.0169999999999999040767
13890	10	91.3490000000000037516656	6.0090000000000003410605	0.2959999999999999853451	0.8439999999999999724665	1.4299999999999999378275	0.0719999999999999945599
13900	2	43.3960000000000007958079	1.4970000000000001083578	13.2430000000000003268497	0.0350000000000000033307	0.6750000000000000444089	41.1550000000000011368684
13910	3	57.002000000000002444267	31.9789999999999992041921	10.0730000000000003979039	0.3200000000000000066613	0.3850000000000000088818	0.2399999999999999911182
13920	2	73.6119999999999947704055	1.0809999999999999609201	3.5470000000000001527667	0.0650000000000000022204	0.318000000000000004885	21.3769999999999988915533
13930	3	40.4739999999999966462383	58.6950000000000002842171	0.6630000000000000337508	0.0449999999999999983347	0.0869999999999999940048	0.03599999999999999728
13940	2	22.9780000000000015347723	1.5120000000000000106581	18.4140000000000014779289	0.0630000000000000004441	1.0960000000000000852651	55.9369999999999976125764
13950	2	58.3780000000000001136868	6.8230000000000003979039	1.3000000000000000444089	0.0800000000000000016653	17.393000000000000682121	16.0249999999999985789145
13960	5	93.7849999999999965893949	4.5039999999999995594635	0.7650000000000000133227	0.5300000000000000266454	0.3990000000000000213163	0.0170000000000000012212
13970	2	31.1009999999999990905053	5.3040000000000002700062	24.3120000000000011652901	0.0960000000000000019984	1.2039999999999999591438	37.9829999999999969872988
13980	2	38.8560000000000016484591	1.6319999999999998951949	2.1899999999999999467093	0.0709999999999999936717	0.7800000000000000266454	56.4720000000000013073986
13990	2	17.1449999999999995736744	0.4550000000000000155431	0.7540000000000000035527	0.0640000000000000013323	50.9200000000000017053026	30.6619999999999990336619
14000	2	65.5360000000000013642421	1.4790000000000000923706	12.3599999999999994315658	0.0280000000000000005829	0.6330000000000000071054	19.9639999999999986357579
14010	5	88.0870000000000032969183	5.4020000000000001350031	0.5959999999999999742428	1.6310000000000000053291	4.1399999999999996802558	0.1439999999999999891198
14020	2	58.5709999999999979536369	2.8990000000000000213163	6.5739999999999998436806	0.0739999999999999963363	1.0529999999999999360512	30.8279999999999994031441
14030	2	39.5030000000000001136868	13.9879999999999995452526	20.885000000000001563194	0.0369999999999999981681	6.9939999999999997726263	18.5940000000000011937118
14040	2	42.8079999999999998294697	0.3559999999999999831246	0.2419999999999999928946	0.0379999999999999990563	4.2510000000000003339551	52.3049999999999997157829
14050	2	38.7190000000000011937118	5.431000000000000049738	52.2509999999999976694198	0.0490000000000000018874	0.4219999999999999862332	3.1280000000000001136868
14060	2	58.5170000000000030127012	4.2169999999999996376232	35.4519999999999981810106	0.0729999999999999954481	0.5709999999999999520384	1.1699999999999999289457
14070	2	65.5580000000000069348971	0.4929999999999999937828	0.7179999999999999715783	0.0389999999999999999445	19.2100000000000008526513	13.9809999999999998721023
14080	2	36.9849999999999994315658	47.5760000000000005115908	12.0340000000000006963319	0.029000000000000001471	0.3850000000000000088818	2.9910000000000001030287
14090	2	95.7930000000000063664629	0.4050000000000000266454	0.3950000000000000177636	0.346999999999999975131	2.9380000000000001669775	0.1229999999999999982236
14100	2	57.3789999999999977831067	3.4020000000000001350031	11.7690000000000001278977	0.115000000000000004996	0.6490000000000000213163	26.6859999999999999431566
14110	2	26.0640000000000000568434	1.5529999999999999360512	2.734999999999999875655	0.1950000000000000066613	46.3220000000000027284841	23.132999999999999118927
14120	2	97.7159999999999939745976	0.8589999999999999857891	0.4959999999999999964473	0.2650000000000000133227	0.5679999999999999493738	0.0960000000000000019984
14130	2	42.1300000000000025579538	2.2320000000000002060574	3.2379999999999999893419	0.1160000000000000058842	24.2049999999999982946974	28.0790000000000006252776
14140	2	7.40500000000000024869	0.4809999999999999831246	1.0960000000000000852651	0.0250000000000000013878	27.7369999999999983231191	63.2560000000000002273737
14150	10	85.8469999999999942019713	2.0720000000000000639488	9.7100000000000008526513	0.4189999999999999835687	0.4440000000000000057732	1.5089999999999998969713
14160	1	98.3829999999999955662133	0.403000000000000024869	0.1630000000000000059952	0.1019999999999999934497	0.920000000000000039968	0.029000000000000001471
14170	1	97.981999999999999317879	0.4169999999999999817923	0.4410000000000000031086	0.0350000000000000033307	1.0800000000000000710543	0.0449999999999999983347
14180	1	94.6740000000000065938366	2.9889999999999998792077	0.6879999999999999449329	0.155999999999999999778	1.3269999999999999573674	0.1660000000000000086597
14190	1	92.0480000000000018189894	3.1640000000000001456613	3.1610000000000000319744	0.1920000000000000039968	1.3249999999999999555911	0.1089999999999999996669
14200	1	97.7480000000000046611603	0.9649999999999999689138	0.7249999999999999777955	0.0539999999999999993894	0.4189999999999999835687	0.087999999999999994893
14210	1	96.156999999999996475708	1.8169999999999999484857	0.2560000000000000053291	0.3729999999999999982236	1.193999999999999950262	0.2039999999999999868994
14220	1	99.5409999999999968167685	0.047000000000000000111	0.2200000000000000011102	0.0280000000000000005829	0.162000000000000005107	0.0030000000000000000625
14230	1	99.0979999999999989768185	0.2220000000000000028866	0.1499999999999999944489	0.1120000000000000023315	0.4010000000000000230926	0.0160000000000000003331
14240	1	99.3589999999999946567186	0.0929999999999999993339	0.0690000000000000057732	0.0350000000000000033307	0.4279999999999999915623	0.0160000000000000003331
14250	1	94.9869999999999947704055	1.7680000000000000159872	1.0460000000000000408562	0.335000000000000019984	1.5420000000000000373035	0.3230000000000000093259
14260	1	97.6889999999999929514161	0.7069999999999999618083	0.3509999999999999786837	0.0400000000000000008327	1.1819999999999999396039	0.0299999999999999988898
14270	1	97.7789999999999963620212	0.568999999999999950262	0.5100000000000000088818	0.0970000000000000028866	0.8910000000000000142109	0.1539999999999999980016
14280	1	98.5240000000000009094947	0.6770000000000000461853	0.1270000000000000017764	0.0980000000000000037748	0.5260000000000000230926	0.0480000000000000009992
14290	1	99.4489999999999980673238	0.051999999999999997613	0.0769999999999999990008	0.0449999999999999983347	0.3699999999999999955591	0.0080000000000000001665
14300	1	97.2169999999999987494448	0.4650000000000000244249	0.1380000000000000115463	0.1340000000000000079936	1.9370000000000000550671	0.1089999999999999996669
14310	1	95.8829999999999955662133	1.3999999999999999111822	1.4070000000000000284217	0.068000000000000004885	1.153000000000000024869	0.0899999999999999966693
14320	1	97.4210000000000064801498	0.6450000000000000177636	0.2690000000000000168754	0.0539999999999999993894	1.3970000000000000195399	0.2149999999999999966693
14330	1	95.6189999999999997726263	0.5919999999999999706901	0.6879999999999999449329	0.2949999999999999844569	2.6200000000000001065814	0.1859999999999999986677
14340	1	98.0390000000000014779289	0.7530000000000000026645	0.219000000000000000222	0.0490000000000000018874	0.9170000000000000373035	0.0240000000000000004996
14350	1	95.388999999999995793587	1.7419999999999999928946	0.4939999999999999946709	0.2369999999999999884537	1.6419999999999999040767	0.4959999999999999964473
14360	1	93.2609999999999956799002	0.6860000000000000541789	5.3529999999999997584155	0.1010000000000000064393	0.5679999999999999493738	0.0299999999999999988898
14370	1	96.6959999999999979536369	0.9769999999999999795719	0.5160000000000000142109	0.1549999999999999988898	1.4770000000000000905942	0.1789999999999999924505
14380	1	95.3179999999999978399501	2.3180000000000000603961	0.4329999999999999960032	0.1799999999999999933387	1.5900000000000000799361	0.162000000000000005107
14390	1	94.0229999999999961346475	2.7749999999999999111822	1.4599999999999999644729	0.0909999999999999975575	1.346999999999999975131	0.3039999999999999924505
14400	1	98.9440000000000026147973	0.3290000000000000146549	0.306999999999999995115	0.0830000000000000043299	0.3190000000000000057732	0.0189999999999999995282
14410	1	95.6359999999999956799002	1.2190000000000000834888	1.1279999999999998916422	0.1779999999999999915623	1.7620000000000000106581	0.0769999999999999990008
14420	1	98.4380000000000023874236	0.5819999999999999618083	0.5839999999999999635847	0.0170000000000000012212	0.3400000000000000244249	0.0389999999999999999445
14430	1	96.5720000000000027284841	0.9539999999999999591438	1.3480000000000000870415	0.6290000000000000035527	0.4349999999999999977796	0.0619999999999999995559
14440	1	96.281999999999996475708	2.4689999999999998614442	0.3549999999999999822364	0.3280000000000000137668	0.51100000000000000977	0.0560000000000000011657
14450	1	96.2240000000000037516656	1.9910000000000001030287	0.943999999999999950262	0.0739999999999999963363	0.6840000000000000524025	0.0830000000000000043299
14460	1	97.3479999999999989768185	1.3729999999999999982236	0.1640000000000000068834	0.0320000000000000006661	1.0540000000000000479616	0.0280000000000000005829
14470	1	97.7049999999999982946974	0.8429999999999999715783	0.6800000000000000488498	0.0210000000000000013045	0.7259999999999999786837	0.0259999999999999988065
14480	1	97.0169999999999959072738	1.7190000000000000834888	0.4550000000000000155431	0.3790000000000000035527	0.4010000000000000230926	0.0280000000000000005829
14490	1	98.9009999999999962483344	0.1469999999999999917843	0.1920000000000000039968	0.0429999999999999965583	0.6899999999999999467093	0.0269999999999999996947
14500	1	85.2009999999999934061634	9.8079999999999998294697	3.3660000000000001030287	0.144999999999999990008	1.0709999999999999520384	0.4079999999999999737987
14510	1	97.9659999999999939745976	1.0420000000000000373035	0.4849999999999999866773	0.125	0.357999999999999984901	0.0229999999999999996114
14520	1	98.9569999999999936335371	0.4570000000000000173195	0.2690000000000000168754	0.0259999999999999988065	0.2859999999999999764633	0.0040000000000000000833
14530	1	92.9560000000000030695446	4.0670000000000001705303	1.3640000000000001012523	0.1710000000000000131006	1.1779999999999999360512	0.2640000000000000124345
14540	1	95.9330000000000069348971	1.040999999999999925393	1.6639999999999999236167	0.1670000000000000095479	1.0760000000000000675016	0.1189999999999999946709
14550	1	97.8870000000000004547474	1.1579999999999999182876	0.1209999999999999964473	0.0459999999999999992228	0.7770000000000000239808	0.0100000000000000002082
14560	1	95.9620000000000032969183	0.5270000000000000239808	0.5460000000000000408562	0.0719999999999999945599	2.7879999999999998117062	0.1049999999999999961142
14570	1	96.8559999999999945430318	0.8030000000000000470735	1.112000000000000099476	0.1479999999999999926725	0.9959999999999999964473	0.084000000000000005218
14580	1	94.8250000000000028421709	2.1459999999999999076294	1.5080000000000000071054	0.1499999999999999944489	1.2529999999999998916422	0.1189999999999999946709
14590	1	97.7330000000000040927262	0.88600000000000000977	0.5320000000000000284217	0.1370000000000000106581	0.5530000000000000470735	0.1600000000000000033307
14600	1	94.9030000000000057980287	3.596999999999999975131	0.931000000000000049738	0.1489999999999999935607	0.3430000000000000270894	0.0769999999999999990008
14610	1	99.0780000000000029558578	0.3240000000000000102141	0.2489999999999999991118	0.1529999999999999971134	0.1769999999999999906741	0.0189999999999999995282
14620	1	98.5120000000000004547474	0.3230000000000000093259	0.1280000000000000026645	0.0340000000000000024425	0.9899999999999999911182	0.0109999999999999993616
14630	1	93.9489999999999980673238	3.3950000000000000177636	1.4419999999999999484857	0.0759999999999999981126	0.9919999999999999928946	0.144999999999999990008
14640	1	95.0630000000000023874236	2.0510000000000001563194	1.6430000000000000159872	0.4169999999999999817923	0.8090000000000000524025	0.0170000000000000012212
14650	1	97.8499999999999943156581	0.681000000000000049738	0.5629999999999999449329	0.0889999999999999957812	0.7520000000000000017764	0.0660000000000000031086
14660	1	98.1620000000000061390892	0.9449999999999999511502	0.289999999999999980016	0.375	0.2139999999999999957812	0.0140000000000000002914
14670	1	98.995999999999995111466	0.1370000000000000106581	0.1260000000000000008882	0.0379999999999999990563	0.5490000000000000435207	0.1549999999999999988898
14680	1	98.7090000000000031832315	0.3310000000000000164313	0.2240000000000000046629	0.0459999999999999992228	0.6059999999999999831246	0.0830000000000000043299
14690	1	92.6590000000000060254024	3.7940000000000000390799	1.6719999999999999307221	0.162000000000000005107	1.6220000000000001083578	0.0909999999999999975575
14700	1	96.8310000000000030695446	1.4910000000000001030287	0.5879999999999999671374	0.0950000000000000011102	0.903000000000000024869	0.0909999999999999975575
14710	1	97.120999999999995111466	0.982999999999999984901	0.318000000000000004885	0.1300000000000000044409	1.3529999999999999804601	0.0950000000000000011102
14720	1	96.1869999999999976125764	1.2600000000000000088818	0.9759999999999999786837	0.1749999999999999888978	1.1699999999999999289457	0.2320000000000000117684
14730	1	94.0630000000000023874236	1.4099999999999999200639	1.8160000000000000586198	0.1199999999999999955591	2.5230000000000001314504	0.068000000000000004885
14740	1	99.120999999999995111466	0.2909999999999999809042	0.1089999999999999996669	0.0320000000000000006661	0.4359999999999999986677	0.0100000000000000002082
14750	1	93.4320000000000021600499	2.5040000000000000035527	1.4670000000000000817124	0.3140000000000000013323	2.0929999999999999715783	0.1890000000000000013323
14760	1	96.5289999999999963620212	1.2359999999999999875655	1.3790000000000000035527	0.0909999999999999975575	0.7269999999999999795719	0.0379999999999999990563
14770	1	97.6340000000000003410605	0.4689999999999999724665	0.3099999999999999977796	0.1310000000000000053291	1.3329999999999999626965	0.1219999999999999973355
14780	1	96.0639999999999929514161	2.5449999999999999289457	0.6850000000000000532907	0.0640000000000000013323	0.5590000000000000524025	0.084000000000000005218
14790	1	96.2510000000000047748472	0.8760000000000000008882	0.8239999999999999547029	0.2510000000000000008882	1.681000000000000049738	0.1160000000000000058842
14800	1	98.2330000000000040927262	0.7299999999999999822364	0.6600000000000000310862	0.1100000000000000005551	0.2570000000000000062172	0.0109999999999999993616
14810	1	98.2069999999999936335371	0.4729999999999999760192	0.1140000000000000041078	0.1019999999999999934497	1.0469999999999999307221	0.0570000000000000020539
14820	1	98.5390000000000014779289	0.51100000000000000977	0.3499999999999999777955	0.0219999999999999987232	0.4540000000000000146549	0.1239999999999999991118
14830	1	95.7930000000000063664629	2.0040000000000000035527	0.7700000000000000177636	0.0820000000000000034417	1.0709999999999999520384	0.2800000000000000266454
14840	1	98.0240000000000009094947	0.8120000000000000550671	0.3559999999999999831246	0.0810000000000000025535	0.693999999999999950262	0.0330000000000000015543
14850	1	98.495999999999995111466	0.4699999999999999733546	0.2819999999999999729106	0.094000000000000000222	0.6580000000000000293099	0
14860	1	94.8640000000000043200998	2.3170000000000001705303	1.528000000000000024869	0.2369999999999999884537	0.9220000000000000417444	0.1320000000000000062172
14870	1	98.6680000000000063664629	0.6089999999999999857891	0.1529999999999999971134	0.0229999999999999996114	0.5290000000000000257572	0.0189999999999999995282
14880	1	95.7729999999999961346475	1.971999999999999975131	1.2239999999999999769074	0.0400000000000000008327	0.8970000000000000195399	0.094000000000000000222
14890	1	99.6919999999999930651029	0.0719999999999999945599	0.0439999999999999974465	0.0410000000000000017208	0.1429999999999999882316	0.00899999999999999932
14900	1	96.7199999999999988631316	1.2179999999999999715783	1.0649999999999999467093	0.1300000000000000044409	0.8090000000000000524025	0.0580000000000000029421
14910	1	93.6770000000000067075234	2.6610000000000000319744	2.4820000000000002060574	0.1839999999999999968914	0.8679999999999999937828	0.1270000000000000017764
14920	1	96.3149999999999977262632	1	0.6380000000000000115463	0.1789999999999999924505	1.7829999999999999182876	0.0850000000000000061062
14930	1	95.4060000000000059117156	2.1629999999999998117062	1.5320000000000000284217	0.0630000000000000004441	0.7860000000000000319744	0.0500000000000000027756
14940	1	95.0439999999999969304554	1.6770000000000000461853	1.5009999999999998898659	0.2520000000000000017764	1.3069999999999999396039	0.219000000000000000222
14950	1	99.2600000000000051159077	0.2790000000000000257572	0.1539999999999999980016	0.1330000000000000071054	0.1570000000000000006661	0.0170000000000000012212
14960	1	97.7300000000000039790393	0.7630000000000000115463	0.3019999999999999906741	0.0719999999999999945599	1.1029999999999999804601	0.0299999999999999988898
14970	1	95.0480000000000018189894	2.9969999999999998863132	1.1290000000000000035527	0.0660000000000000031086	0.6770000000000000461853	0.084000000000000005218
14980	1	95.1620000000000061390892	2.8439999999999998614442	1.2310000000000000941469	0.0790000000000000007772	0.5230000000000000204281	0.1600000000000000033307
14990	1	94.4699999999999988631316	2.5400000000000000355271	0.7229999999999999760192	0.2359999999999999875655	1.8990000000000000213163	0.1310000000000000053291
15000	1	93.4969999999999998863132	2.6850000000000000532907	1.7620000000000000106581	0.1199999999999999955591	1.721999999999999975131	0.212999999999999994893
15010	1	95.2519999999999953388397	2.8610000000000002096101	0.5370000000000000328626	0.2439999999999999946709	1.0449999999999999289457	0.0599999999999999977796
15020	1	95.5949999999999988631316	1.9419999999999999484857	0.4620000000000000217604	0.1479999999999999926725	1.75	0.103999999999999995226
15030	1	99.0669999999999930651029	0.0350000000000000033307	0.2580000000000000071054	0.0010000000000000000208	0.5490000000000000435207	0.0889999999999999957812
15040	1	94.2879999999999967030817	3.099000000000000198952	1.0369999999999999218403	0.2419999999999999928946	1.1109999999999999875655	0.2230000000000000037748
15050	1	97.7379999999999995452526	0.6069999999999999840128	0.1670000000000000095479	0.0820000000000000034417	1.1690000000000000390799	0.2359999999999999875655
15060	1	98.3679999999999949977791	0.6300000000000000044409	0.2310000000000000108802	0.0539999999999999993894	0.6929999999999999493738	0.0240000000000000004996
15070	1	91.6650000000000062527761	3.9070000000000000284217	2.581999999999999850786	0.1130000000000000032196	1.3729999999999999982236	0.3599999999999999866773
15080	1	90.7450000000000045474735	1.2130000000000000781597	6.2740000000000000213163	0.2829999999999999737987	1.2419999999999999928946	0.2429999999999999937828
15090	1	94.2560000000000002273737	1.3549999999999999822364	2.3359999999999998543387	0.1680000000000000104361	1.8420000000000000817124	0.0439999999999999974465
15100	1	92.522000000000005570655	1.2829999999999999182876	1.1859999999999999431566	0.0480000000000000009992	4.8700000000000001065814	0.0909999999999999975575
15110	1	98.1730000000000018189894	0.2800000000000000266454	0.2369999999999999884537	0.1400000000000000133227	1.0380000000000000337508	0.1320000000000000062172
15120	1	96.8220000000000027284841	1.3180000000000000603961	0.8129999999999999449329	0.1260000000000000008882	0.9020000000000000239808	0.0189999999999999995282
15130	1	99.4000000000000056843419	0.0709999999999999936717	0.2590000000000000079936	0.0400000000000000008327	0.2030000000000000137668	0.0269999999999999996947
15140	1	94.6099999999999994315658	1.5680000000000000603961	1.4619999999999999662492	0.1140000000000000041078	1.9279999999999999360512	0.3190000000000000057732
15150	1	97.2930000000000063664629	0.9419999999999999484857	0.4729999999999999760192	0.1310000000000000053291	1.1270000000000000017764	0.03599999999999999728
15160	1	98.3880000000000052295945	0.6089999999999999857891	0.2909999999999999809042	0.1650000000000000077716	0.5200000000000000177636	0.0269999999999999996947
15170	1	99.0019999999999953388397	0.3330000000000000182077	0.2540000000000000035527	0.0609999999999999986677	0.3130000000000000004441	0.03599999999999999728
15180	1	96.5400000000000062527761	1.3280000000000000692779	0.9909999999999999920064	0.1400000000000000133227	0.8679999999999999937828	0.1320000000000000062172
15190	1	98.3220000000000027284841	0.4060000000000000275335	0.4249999999999999888978	0.0810000000000000025535	0.6850000000000000532907	0.0810000000000000025535
15200	1	97.9509999999999934061634	0.6400000000000000133227	0.2109999999999999931166	0.1719999999999999862332	0.7309999999999999831246	0.2949999999999999844569
15210	1	97.9530000000000029558578	0.3950000000000000177636	0.25	0.0609999999999999986677	1.3320000000000000728306	0.00899999999999999932
15220	1	95.8769999999999953388397	1.7110000000000000763833	0.8609999999999999875655	0.1640000000000000068834	1.3029999999999999360512	0.0859999999999999931166
15230	1	88.2530000000000001136868	7.193999999999999950262	3.293000000000000149214	0.0810000000000000025535	1.1009999999999999786837	0.077999999999999999889
15240	1	98.4809999999999945430318	0.4660000000000000253131	0.3699999999999999955591	0.0980000000000000037748	0.5699999999999999511502	0.0149999999999999994449
15250	1	97.8160000000000025011104	0.6979999999999999538147	0.3280000000000000137668	0.1920000000000000039968	0.9350000000000000532907	0.030999999999999999778
15260	1	98.3559999999999945430318	0.3420000000000000262013	0.392000000000000015099	0.0200000000000000004163	0.8409999999999999698019	0.0500000000000000027756
15270	1	94.5160000000000053432814	1.7179999999999999715783	0.7620000000000000106581	0.1330000000000000071054	2.7829999999999999182876	0.0889999999999999957812
15280	1	97.375	0.9379999999999999449329	0.5400000000000000355271	0.1130000000000000032196	1.0140000000000000124345	0.0200000000000000004163
15290	1	94.9369999999999976125764	1.1439999999999999058531	1.6290000000000000035527	0.2049999999999999877875	1.9639999999999999680256	0.1209999999999999964473
15300	1	96.4599999999999937472239	1.306000000000000049738	0.7249999999999999777955	0.1719999999999999862332	1.1910000000000000586198	0.144999999999999990008
15310	1	97.6979999999999932924766	0.8409999999999999698019	0.482999999999999984901	0.0899999999999999966693	0.8559999999999999831246	0.0330000000000000015543
15320	1	97.1949999999999931787897	1.1699999999999999289457	0.8369999999999999662492	0.0810000000000000025535	0.642000000000000015099	0.0739999999999999963363
15330	1	99.0919999999999987494448	0.2419999999999999928946	0.0509999999999999967248	0.1179999999999999937828	0.471999999999999975131	0.0259999999999999988065
15340	1	97.8229999999999932924766	0.2250000000000000055511	0.7810000000000000275335	0.1350000000000000088818	0.9759999999999999786837	0.0599999999999999977796
15350	1	93.2219999999999942019713	3.4769999999999998685496	0.5410000000000000364153	0.2869999999999999773515	1.9699999999999999733546	0.5020000000000000017764
15360	1	97.495999999999995111466	1.0360000000000000319744	0.3619999999999999884537	0.0909999999999999975575	0.9190000000000000390799	0.0960000000000000019984
15370	1	91.6850000000000022737368	3.9489999999999998436806	1.9219999999999999307221	0.2399999999999999911182	1.8440000000000000834888	0.3609999999999999875655
15380	1	95.2099999999999937472239	2.1890000000000000568434	0.7399999999999999911182	0.0980000000000000037748	1.7159999999999999698019	0.0459999999999999992228
15390	1	98.6460000000000007958079	0.4849999999999999866773	0.23899999999999999023	0.0759999999999999981126	0.4400000000000000022204	0.1140000000000000041078
15400	1	95.4360000000000070485839	1.9990000000000001101341	1.1109999999999999875655	0.2510000000000000008882	1.0080000000000000071054	0.1960000000000000075495
15410	1	87.5169999999999959072738	3.7330000000000000959233	4.8570000000000002060574	1.0060000000000000053291	2.7820000000000000284217	0.103999999999999995226
15420	1	98.2289999999999992041921	0.9220000000000000417444	0.1120000000000000023315	0.1140000000000000041078	0.5669999999999999484857	0.0550000000000000002776
15430	1	96.2840000000000060254024	1.6910000000000000586198	0.6169999999999999928946	0.1590000000000000024425	1.1020000000000000905942	0.1469999999999999917843
15440	1	97.768000000000000682121	0.9459999999999999520384	0.2510000000000000008882	0.047000000000000000111	0.795000000000000039968	0.1920000000000000039968
15450	1	97.5330000000000012505552	1.540999999999999925393	0.3499999999999999777955	0.0200000000000000004163	0.4739999999999999769074	0.0830000000000000043299
15460	1	97.763999999999995793587	0.9699999999999999733546	0.5759999999999999564793	0.0340000000000000024425	0.5709999999999999520384	0.0850000000000000061062
15470	1	98.5030000000000001136868	0.2720000000000000195399	0.3830000000000000071054	0.5090000000000000079936	0.3210000000000000075495	0.0120000000000000002498
15480	1	97.6200000000000045474735	0.5120000000000000106581	0.7459999999999999964473	0.0670000000000000039968	0.9569999999999999618083	0.0980000000000000037748
15490	1	96.4549999999999982946974	1.1799999999999999378275	0.6760000000000000452971	0.1229999999999999982236	1.3309999999999999609201	0.2349999999999999866773
15500	1	97.018000000000000682121	1.4199999999999999289457	0.8659999999999999920064	0.0739999999999999963363	0.596999999999999975131	0.0250000000000000013878
15510	1	97.111000000000004206413	1.2689999999999999058531	0.4670000000000000262013	0.0400000000000000008327	0.9939999999999999946709	0.1199999999999999955591
15520	1	98.5229999999999961346475	0.5370000000000000328626	0.2020000000000000128786	0.1880000000000000004441	0.5210000000000000186517	0.0280000000000000005829
15530	1	98.0120000000000004547474	0.375	0.4869999999999999884537	0.1239999999999999991118	0.9070000000000000284217	0.0960000000000000019984
15540	1	99.2699999999999960209607	0.0660000000000000031086	0.3009999999999999897859	0.0340000000000000024425	0.3130000000000000004441	0.0160000000000000003331
15550	1	95.1560000000000059117156	2.9500000000000001776357	0.7640000000000000124345	0.1000000000000000055511	0.8880000000000000115463	0.1419999999999999873435
15560	1	97.3659999999999996589395	1.1799999999999999378275	0.3800000000000000044409	0.0609999999999999986677	0.7550000000000000044409	0.2580000000000000071054
15570	1	97.4300000000000068212103	0.7289999999999999813483	0.5440000000000000390799	0.1260000000000000008882	1.137999999999999900524	0.0320000000000000006661
15580	1	90.968000000000003524292	6.7729999999999996873612	1.7310000000000000941469	0.0550000000000000002776	0.4119999999999999773515	0.0609999999999999986677
15590	1	98.2830000000000012505552	0.5460000000000000408562	0.3109999999999999986677	0.1110000000000000014433	0.6929999999999999493738	0.0550000000000000002776
15600	1	97.4539999999999935198502	0.8070000000000000506262	0.5530000000000000470735	0.0129999999999999994033	1.0460000000000000408562	0.1270000000000000017764
15610	1	96.6280000000000001136868	0.9519999999999999573674	1.2210000000000000852651	0.1170000000000000067724	1.0020000000000000017764	0.0790000000000000007772
15620	1	99.5330000000000012505552	0.1660000000000000086597	0.0909999999999999975575	0.0160000000000000003331	0.1880000000000000004441	0.0080000000000000001665
15630	1	97.9180000000000063664629	1.2379999999999999893419	0.3390000000000000235367	0.0299999999999999988898	0.4480000000000000093259	0.0259999999999999988065
15640	1	97.4300000000000068212103	0.7920000000000000373035	0.5100000000000000088818	0.1130000000000000032196	1.0829999999999999626965	0.0719999999999999945599
15650	1	97.6860000000000070485839	0.3940000000000000168754	0.6989999999999999547029	0.0299999999999999988898	1.1310000000000000053291	0.0609999999999999986677
15660	1	97.5889999999999986357579	0.6670000000000000373035	0.1869999999999999995559	0.0869999999999999940048	1.4190000000000000390799	0.0509999999999999967248
15670	1	96.4309999999999973852027	1.2589999999999998969713	0.7530000000000000026645	0.0599999999999999977796	1.3509999999999999786837	0.1459999999999999908962
15680	1	96.8379999999999938609108	0.3539999999999999813483	0.1479999999999999926725	0.1199999999999999955591	2.4049999999999998046007	0.1340000000000000079936
15690	1	94.1620000000000061390892	2.4959999999999999964473	1.3500000000000000888178	0.3489999999999999769074	1.5220000000000000195399	0.1219999999999999973355
15700	1	97.9899999999999948840923	0.5040000000000000035527	0.2409999999999999920064	0.0389999999999999999445	0.9509999999999999564793	0.2740000000000000213163
15710	1	98.0669999999999930651029	0.8149999999999999467093	0.5839999999999999635847	0.0240000000000000004996	0.48899999999999999023	0.0219999999999999987232
15720	1	97.9789999999999992041921	0.5989999999999999769074	0.6490000000000000213163	0.051999999999999997613	0.6720000000000000417444	0.0500000000000000027756
15730	1	97.3319999999999936335371	0.5889999999999999680256	0.3310000000000000164313	0.1529999999999999971134	1.5440000000000000390799	0.051999999999999997613
15740	1	97.593000000000003524292	0.73899999999999999023	0.2530000000000000026645	0.1000000000000000055511	1.2379999999999999893419	0.0769999999999999990008
15750	1	98.0400000000000062527761	0.4789999999999999813483	0.4010000000000000230926	0.1110000000000000014433	0.7159999999999999698019	0.2530000000000000026645
15760	1	98.8589999999999946567186	0.3980000000000000204281	0.230000000000000009992	0.0379999999999999990563	0.4060000000000000275335	0.0690000000000000057732
15770	1	98.9879999999999995452526	0.63600000000000000977	0.0539999999999999993894	0.1479999999999999926725	0.1710000000000000131006	0.0030000000000000000625
15780	1	98.4719999999999942019713	0.9370000000000000550671	0.219000000000000000222	0.0800000000000000016653	0.2919999999999999817923	0
15790	1	96.2729999999999961346475	1.5229999999999999094058	1.0649999999999999467093	0.1370000000000000106581	0.9519999999999999573674	0.0509999999999999967248
15800	1	98.4989999999999952251528	0.3479999999999999760192	0.2169999999999999984457	0.1049999999999999961142	0.7630000000000000115463	0.0670000000000000039968
15810	1	98.7920000000000015916157	0.2829999999999999737987	0.1570000000000000006661	0.0970000000000000028866	0.6049999999999999822364	0.0660000000000000031086
15820	1	99.2469999999999998863132	0.1940000000000000057732	0.2210000000000000019984	0.068000000000000004885	0.2620000000000000106581	0.00899999999999999932
15830	1	95.3029999999999972715159	2.7749999999999999111822	0.6209999999999999964473	0.0830000000000000043299	1.0509999999999999342748	0.1680000000000000104361
15840	1	98.6730000000000018189894	0.2079999999999999904521	0.4450000000000000066613	0.2730000000000000204281	0.3719999999999999973355	0.0299999999999999988898
15850	1	98.6099999999999994315658	0.8810000000000000053291	0.103999999999999995226	0.0570000000000000020539	0.3400000000000000244249	0.0080000000000000001665
15860	1	95.8880000000000052295945	2.1899999999999999467093	0.7850000000000000310862	0.0640000000000000013323	0.9379999999999999449329	0.1350000000000000088818
15870	1	99.0580000000000069348971	0.3589999999999999857891	0.1539999999999999980016	0.0269999999999999996947	0.392000000000000015099	0.0100000000000000002082
15880	1	97.9380000000000023874236	1.1690000000000000390799	0.2540000000000000035527	0.1310000000000000053291	0.4919999999999999928946	0.0170000000000000012212
15890	1	98.638999999999995793587	0.2680000000000000159872	0.2039999999999999868994	0.0200000000000000004163	0.7960000000000000408562	0.0729999999999999954481
15900	1	99.2740000000000009094947	0.2099999999999999922284	0.1409999999999999864553	0.0100000000000000002082	0.3559999999999999831246	0.00899999999999999932
15910	1	94.736000000000004206413	0.6790000000000000479616	3.3349999999999999644729	0.1370000000000000106581	1.0460000000000000408562	0.0670000000000000039968
15920	1	98.4890000000000043200998	0.4839999999999999857891	0.2200000000000000011102	0.0379999999999999990563	0.7379999999999999893419	0.0320000000000000006661
15930	1	96.9590000000000031832315	0.9220000000000000417444	0.4570000000000000173195	0.1499999999999999944489	1.4010000000000000230926	0.1110000000000000014433
15940	1	96.522000000000005570655	1.9050000000000000266454	0.2650000000000000133227	0.1610000000000000042188	1.0400000000000000355271	0.1079999999999999987788
15950	1	96.227999999999994429345	2.0310000000000001385558	0.7560000000000000053291	0.2290000000000000091038	0.6630000000000000337508	0.0929999999999999993339
15960	1	97.7210000000000036379788	0.8159999999999999475975	0.1890000000000000013323	0.0739999999999999963363	1.1229999999999999982236	0.0769999999999999990008
15970	1	97.745999999999995111466	1.5749999999999999555911	0.1980000000000000093259	0.0950000000000000011102	0.3559999999999999831246	0.0299999999999999988898
15980	1	94.6350000000000051159077	3.9830000000000000959233	0.6750000000000000444089	0.0480000000000000009992	0.5040000000000000035527	0.155999999999999999778
15990	1	98.0150000000000005684342	0.3059999999999999942268	0.2620000000000000106581	0.0490000000000000018874	1.3180000000000000603961	0.051999999999999997613
16000	1	95.2369999999999947704055	1.3979999999999999094058	1.5869999999999999662492	0.0970000000000000028866	1.6009999999999999786837	0.0790000000000000007772
16010	1	95.2740000000000009094947	2.734999999999999875655	0.9939999999999999946709	0.1310000000000000053291	0.7990000000000000435207	0.0670000000000000039968
16020	1	99.0190000000000054569682	0.5190000000000000168754	0.0919999999999999984457	0.1069999999999999978906	0.26100000000000000977	0.0020000000000000000416
16030	1	93.8490000000000037516656	3.012999999999999900524	1.7929999999999999271694	0.0480000000000000009992	1.2019999999999999573674	0.0950000000000000011102
16040	1	97.3040000000000020463631	1.3959999999999999076294	0.2909999999999999809042	0.1179999999999999937828	0.8609999999999999875655	0.029000000000000001471
16050	1	96.6590000000000060254024	0.7600000000000000088818	0.9190000000000000390799	0.051999999999999997613	1.5549999999999999378275	0.0550000000000000002776
16060	1	97.9470000000000027284841	0.8090000000000000524025	0.3310000000000000164313	0.0970000000000000028866	0.795000000000000039968	0.0210000000000000013045
16070	1	99.5379999999999967030817	0.1479999999999999926725	0.1089999999999999996669	0.0299999999999999988898	0.1260000000000000008882	0.0490000000000000018874
16080	1	95.0160000000000053432814	3.6570000000000000284217	0.4510000000000000119904	0.0070000000000000001457	0.7369999999999999884537	0.1340000000000000079936
16090	1	97.0210000000000007958079	1.7860000000000000319744	0.5340000000000000301981	0.1529999999999999971134	0.4299999999999999933387	0.0759999999999999981126
16100	1	97.6440000000000054569682	1.3890000000000000124345	0.4299999999999999933387	0.0660000000000000031086	0.3940000000000000168754	0.0759999999999999981126
16110	1	95.8319999999999936335371	1.665999999999999925393	1.1850000000000000532907	0.23899999999999999023	1.0309999999999999165112	0.047000000000000000111
16120	1	97.8550000000000039790393	0.8169999999999999484857	0.3360000000000000208722	0.1130000000000000032196	0.7900000000000000355271	0.0899999999999999966693
16130	1	96.1020000000000038653525	1.3140000000000000568434	1.1639999999999999236167	0.1910000000000000031086	1.1080000000000000959233	0.1189999999999999946709
16140	1	99.1910000000000025011104	0.0509999999999999967248	0.0759999999999999981126	0.01799999999999999864	0.6560000000000000275335	0.0070000000000000001457
16150	1	97.8359999999999985220711	0.3739999999999999991118	0.3970000000000000195399	0.0480000000000000009992	1.3120000000000000550671	0.0320000000000000006661
16160	1	98.2740000000000009094947	0.6969999999999999529265	0.1990000000000000102141	0.0109999999999999993616	0.7299999999999999822364	0.0899999999999999966693
16170	1	99.1539999999999963620212	0.1390000000000000124345	0.1700000000000000122125	0.0560000000000000011657	0.2750000000000000222045	0.2049999999999999877875
16180	1	95.1419999999999959072738	1.4179999999999999271694	0.6019999999999999795719	0.1900000000000000022204	2.4300000000000001598721	0.2179999999999999993339
16190	1	98.1719999999999970441422	0.2889999999999999791278	0.5160000000000000142109	0.0599999999999999977796	0.9220000000000000417444	0.0410000000000000017208
16200	1	99.3229999999999932924766	0.1310000000000000053291	0.0529999999999999985012	0.0350000000000000033307	0.4390000000000000013323	0.0189999999999999995282
16210	1	94.8280000000000029558578	3.2700000000000000177636	0.4789999999999999813483	0.1419999999999999873435	1.1890000000000000568434	0.0919999999999999984457
16220	1	96.2900000000000062527761	1.6290000000000000035527	0.5460000000000000408562	0.1189999999999999946709	1.3389999999999999680256	0.077999999999999999889
16230	1	97.6299999999999954525265	0.9350000000000000532907	0.3330000000000000182077	0.1320000000000000062172	0.9559999999999999609201	0.0149999999999999994449
16240	1	95.9989999999999952251528	1.681000000000000049738	1.4299999999999999378275	0.0449999999999999983347	0.7349999999999999866773	0.1110000000000000014433
16250	1	96.8550000000000039790393	1.4930000000000001048051	0.6600000000000000310862	0.2369999999999999884537	0.710999999999999965361	0.0429999999999999965583
16260	1	98.7860000000000013642421	0.1890000000000000013323	0.1479999999999999926725	0.0739999999999999963363	0.6620000000000000328626	0.1409999999999999864553
16270	1	90.138999999999995793587	0.9110000000000000319744	7.6740000000000003765876	0.0640000000000000013323	1.1279999999999998916422	0.0850000000000000061062
16280	1	95.2770000000000010231815	2.1850000000000000532907	1.1069999999999999840128	0.2340000000000000135447	1.1510000000000000230926	0.0449999999999999983347
16290	1	99.245999999999995111466	0.1650000000000000077716	0.2399999999999999911182	0.0280000000000000005829	0.2999999999999999888978	0.0210000000000000013045
16300	1	95.486000000000004206413	1.6290000000000000035527	1.2869999999999999218403	0.1960000000000000075495	1.3480000000000000870415	0.0550000000000000002776
16310	1	98.4330000000000069348971	0.4570000000000000173195	0.084000000000000005218	0.0729999999999999954481	0.9000000000000000222045	0.0529999999999999985012
16320	1	98.281999999999996475708	0.3619999999999999884537	0.5709999999999999520384	0.2280000000000000082157	0.5440000000000000390799	0.0129999999999999994033
16330	1	97.3550000000000039790393	0.4989999999999999991118	0.1719999999999999862332	1.1859999999999999431566	0.5769999999999999573674	0.2109999999999999931166
16340	1	93.3949999999999960209607	3.581999999999999850786	0.4440000000000000057732	0.9769999999999999795719	1.5149999999999999023004	0.087999999999999994893
16350	1	95.9839999999999946567186	1.7190000000000000834888	1.0569999999999999396039	0.1189999999999999946709	1.0540000000000000479616	0.0670000000000000039968
16360	1	97.0540000000000020463631	0.8090000000000000524025	0.9350000000000000532907	0.3360000000000000208722	0.7690000000000000168754	0.0970000000000000028866
16370	1	95.2429999999999949977791	1.7520000000000000017764	1.0240000000000000213163	0.3300000000000000155431	1.5609999999999999431566	0.0909999999999999975575
16380	1	97.5699999999999931787897	1.0380000000000000337508	0.5290000000000000257572	0.0609999999999999986677	0.7630000000000000115463	0.0389999999999999999445
16390	1	97.3010000000000019326762	1.1890000000000000568434	0.4510000000000000119904	0.1310000000000000053291	0.8020000000000000461853	0.1260000000000000008882
