# Supplementary material for: Self-explaining artificial intelligence for the classification of B cell non-Hodgkin lymphoma: A diagnostic decision support study
Source: PLoS Med. 2026 Jul 13;23(7):e1004889. doi: 10.1371/journal.pmed.1004889 (PMC13421771; doi:10.1371/journal.pmed.1004889)
Supplement: S1 Data — (ZIP) [file pmed.1004889.s004.zip › PUM2_DecisionLogic/11Marburg_T1_pB_BNHLvsNonBNHL_UngatedV2_ExtendedSplitmin6k_600k_PopulationsHaeufigkeitenInPercent_V2_Patients638.lrn]

#<?lrn version="2.0" created_at="2026-05-05 17:06:20"?>
# 05ApplyALPODS.R; Cls is 1st column, Populationen in percent using Marburg_T1_pB_BNHLvsNonBNHL_UngatedV2_ExtendedSplitmin6k_600k_ImpurityBasedClassifier
%	638
%	22
% 9	3	1	1	1	1	1	1	1	1	1	1	1	1	1	1	1	1	1	1	1	1
% Key	Cls	C0001	C0002	C0003	C0004	C0005	C0006	C0007	C0008	C0009	C0010	C0011	C0012	C0013	C0014	C0015	C0016	C0017	C0018	C0019	C0020
10010	2	41.5760000000000005115908	1.1650000000000000355271	0.3960000000000000186517	0.6370000000000000106581	0.5350000000000000310862	25.7439999999999997726263	0.6800000000000000488498	0.3190000000000000057732	7.3680000000000003268497	0.1100000000000000005551	0.2399999999999999911182	0.0269999999999999996947	5.4560000000000004050094	4.0220000000000002415845	1.8720000000000001083578	0.6580000000000000293099	6.9340000000000001634248	1.6630000000000000337508	0.1370000000000000106581	0.4610000000000000208722
10020	5	2.6389999999999997903899	13.6769999999999996020961	13.3740000000000005542233	1.5640000000000000568434	36.5330000000000012505552	0.7429999999999999937828	5.3739999999999996660449	2.1880000000000001669775	2.1629999999999998117062	0.8549999999999999822364	1.9610000000000000763833	1.737000000000000099476	5.1429999999999997939426	4.3890000000000002344791	0.4109999999999999764633	0.4349999999999999977796	3.8959999999999999076294	1.8400000000000000799361	0.8010000000000000452971	0.2760000000000000230926
10030	2	22.7289999999999992041921	0.6750000000000000444089	0.0570000000000000020539	0.0759999999999999981126	0.1960000000000000075495	44.5709999999999979536369	0.0790000000000000007772	0.0149999999999999994449	1.2070000000000000728306	0.1330000000000000071054	1.9699999999999999733546	0.1340000000000000079936	2.3180000000000000603961	4.5339999999999998081535	0.9589999999999999635847	0.0719999999999999945599	12.2850000000000001421085	4.9429999999999996163069	0.0170000000000000012212	3.0299999999999998046007
10040	3	15.1059999999999998721023	12.3249999999999992894573	0.4570000000000000173195	0.2570000000000000062172	0.6670000000000000373035	29.4379999999999988347099	4.2510000000000003339551	0.607999999999999984901	2.7850000000000001421085	1.0269999999999999129585	1.568999999999999950262	0.4239999999999999880096	3.8839999999999998969713	12.843999999999999417355	0.4939999999999999946709	1.2889999999999999236167	8.0250000000000003552714	2.9369999999999998330225	0.346999999999999975131	1.2640000000000000124345
10050	2	26.5459999999999993747224	31.4450000000000002842171	1.1310000000000000053291	1.8609999999999999875655	1.6630000000000000337508	4.3419999999999996376232	0.7870000000000000328626	1.0789999999999999591438	4.9969999999999998863132	1.6630000000000000337508	0.0909999999999999975575	1.818999999999999950262	1.0849999999999999644729	8.4100000000000001421085	0.4269999999999999906741	2.1240000000000001101341	2.6219999999999998863132	1.1690000000000000390799	0.1439999999999999891198	6.5970000000000004192202
10060	2	2.7229999999999998649969	13.8260000000000005115908	0.795000000000000039968	0.3930000000000000159872	1.4750000000000000888178	32.3209999999999979536369	0.5330000000000000293099	2.3990000000000000213163	14.742000000000000881073	4.7519999999999997797318	0.2399999999999999911182	0.4279999999999999915623	10.8689999999999997726263	2.6850000000000000532907	0.1179999999999999937828	0.6470000000000000195399	3.1299999999999998934186	2.9769999999999998685496	0.4849999999999999866773	4.4619999999999997442046
10070	2	2.9729999999999998649969	1.9399999999999999467093	1.0580000000000000515143	0.5949999999999999733546	4.3550000000000004263256	61.0760000000000005115908	1.7319999999999999840128	0.6570000000000000284217	0.8219999999999999529265	0.3029999999999999915623	4.0439999999999995949906	0.5809999999999999609201	1.5349999999999999200639	4.2740000000000000213163	0.8389999999999999680256	0.375	9.6760000000000001563194	2.8029999999999999360512	0.0970000000000000028866	0.2650000000000000133227
10080	4	15.3900000000000005684342	6.3890000000000002344791	5.4379999999999997228883	10.137999999999999900524	4.6980000000000003979039	0.162000000000000005107	3.2980000000000000426326	3.9470000000000000639488	3.571000000000000174083	2.0649999999999999467093	5.4729999999999998649969	1.2749999999999999111822	4.4939999999999997726263	2.8509999999999999786837	1.0069999999999998951949	6.8680000000000003268497	6.1859999999999999431566	6.6349999999999997868372	2.0929999999999999715783	8.0239999999999991331379
10090	2	18.7540000000000013358203	0.4179999999999999826805	0.162000000000000005107	0.2310000000000000108802	0.1789999999999999924505	54.4500000000000028421709	0.2750000000000000222045	0.030999999999999999778	1.2969999999999999307221	0.0790000000000000007772	0.1120000000000000023315	0.0060000000000000001249	3.9110000000000000319744	4.2450000000000001065814	1.3850000000000000088818	0.7570000000000000062172	5.2039999999999997370992	1.3409999999999999698019	0.0790000000000000007772	7.081999999999999850786
10100	2	57.0170000000000030127012	4.2380000000000004334311	1.8500000000000000888178	2.4950000000000001065814	3.8170000000000001705303	7.5970000000000004192202	0.5590000000000000524025	0.2790000000000000257572	3.3589999999999999857891	0.0619999999999999995559	0.13600000000000000977	0.0660000000000000031086	1.0620000000000000550671	5.1799999999999997157829	0.7590000000000000079936	2.9940000000000002167155	3.818999999999999950262	2.790999999999999925393	0.2849999999999999755751	1.6350000000000000088818
10110	2	42.7109999999999985220711	4.7400000000000002131628	2.6730000000000000426326	1.6419999999999999040767	3.2029999999999998472333	15.9220000000000005968559	0.903000000000000024869	0.9220000000000000417444	8.4359999999999999431566	0.1779999999999999915623	0.5739999999999999547029	0.8739999999999999991118	2.8050000000000001598721	1.6299999999999998934186	0.6610000000000000319744	2.3119999999999998330225	5.1490000000000000213163	2.6539999999999999147349	0.6270000000000000017764	1.3830000000000000071054
10120	2	5.5069999999999996731503	10.768000000000000682121	0.7159999999999999698019	0.6630000000000000337508	1.0549999999999999378275	50.7370000000000018758328	0.4510000000000000119904	0.3130000000000000004441	2.3300000000000000710543	0.1479999999999999926725	0.1229999999999999982236	0.1650000000000000077716	13.1869999999999993889332	6.3589999999999999857891	0.1970000000000000084377	0.1640000000000000068834	3.5489999999999999324984	2.1339999999999998969713	0.795000000000000039968	0.6390000000000000124345
10130	3	33.9209999999999993747224	6.4269999999999996020961	1.3890000000000000124345	1.8839999999999998969713	3.721999999999999975131	3.5120000000000000106581	0.7550000000000000044409	0.721999999999999975131	2.7829999999999999182876	0.3200000000000000066613	0.2949999999999999844569	0.0919999999999999984457	13.1899999999999995026201	6.2539999999999995594635	0.4969999999999999973355	2.4209999999999998188116	16.2779999999999986926014	4.4790000000000000923706	0.5200000000000000177636	0.5350000000000000310862
10140	5	18.2300000000000004263256	35.2790000000000034674486	0.5290000000000000257572	0.346999999999999975131	1.0680000000000000603961	16.1920000000000001705303	2.0270000000000001350031	0.8449999999999999733546	2.015000000000000124345	0.5330000000000000293099	0.2819999999999999729106	0.1320000000000000062172	1.2929999999999999271694	12.0459999999999993747224	0.9020000000000000239808	0.4689999999999999724665	2.5160000000000000142109	2.762999999999999900524	0.3290000000000000146549	2.2029999999999998472333
10150	2	20.4869999999999983231191	2.0510000000000001563194	0.4979999999999999982236	0.7940000000000000390799	1.1470000000000000195399	41.5039999999999977831067	0.710999999999999965361	0.1069999999999999978906	0.6480000000000000204281	0.1779999999999999915623	0.3190000000000000057732	0.1120000000000000023315	8.2469999999999998863132	6.2119999999999997442046	0.2620000000000000106581	0.357999999999999984901	12.5489999999999994884092	3.4129999999999998117062	0.1170000000000000067724	0.2839999999999999746869
10160	2	3.7839999999999998081535	0.6340000000000000079936	0.1779999999999999915623	0.2280000000000000082157	0.1350000000000000088818	91.8840000000000003410605	0.2039999999999999868994	0.0970000000000000028866	0.3380000000000000226485	0.0129999999999999994033	0.0379999999999999990563	0.0020000000000000000416	0.1370000000000000106581	0.7119999999999999662492	0.1330000000000000071054	0.1000000000000000055511	0.6989999999999999547029	0.3410000000000000253131	0.0660000000000000031086	0.2750000000000000222045
10170	2	24.1939999999999990620836	1.25	0.5819999999999999618083	0.9370000000000000550671	0.4520000000000000128786	50.3500000000000014210855	0.4269999999999999906741	0.2330000000000000126565	1.9650000000000000799361	0.0350000000000000033307	0.1170000000000000067724	0.0149999999999999994449	2.8199999999999998401279	7.4400000000000003907985	0.4689999999999999724665	1.2969999999999999307221	5.5060000000000002273737	1.3049999999999999378275	0.1100000000000000005551	0.4969999999999999973355
10180	7	1.5160000000000000142109	2.4780000000000002025047	0.5080000000000000071054	0.0330000000000000015543	1.4059999999999999165112	0.0650000000000000022204	5.7690000000000001278977	0.8159999999999999475975	2.6320000000000001172396	13.3089999999999992752464	1.5140000000000000124345	0.068000000000000004885	8.656000000000000582645	3.6859999999999999431566	0.5220000000000000195399	1.2829999999999999182876	17.0749999999999992894573	38.216000000000001080025	0.125	0.3250000000000000111022
10190	5	74.3319999999999936335371	3.3669999999999999928946	0.9809999999999999831246	0.9110000000000000319744	1.75	2.3839999999999998969713	0.8229999999999999538147	0.1280000000000000026645	3.221999999999999975131	0.0859999999999999931166	0.4229999999999999871214	0.2449999999999999955591	0.920000000000000039968	2.5289999999999999147349	0.3210000000000000075495	1.1710000000000000408562	4.0620000000000002771117	1.5609999999999999431566	0.2159999999999999975575	0.5679999999999999493738
10200	5	42.0409999999999968167685	4.6609999999999995878852	2.487000000000000099476	1.2230000000000000870415	2.3709999999999999964473	1.834000000000000074607	0.4759999999999999786837	0.9489999999999999547029	6.1959999999999997299938	0.2949999999999999844569	0.6600000000000000310862	0.2379999999999999893419	9.25	5.5369999999999999218403	1.7419999999999999928946	4.5579999999999998294697	3.6760000000000001563194	1.9950000000000001065814	4.6040000000000000923706	5.2089999999999996305178
10210	2	2.1699999999999999289457	0.0919999999999999984457	0.0960000000000000019984	0.0509999999999999967248	0.0700000000000000066613	61.3419999999999987494448	0.2510000000000000008882	0.01799999999999999864	0.0299999999999999988898	0.0070000000000000001457	0.00899999999999999932	0.0060000000000000001249	1.7459999999999999964473	19.0420000000000015916157	0.0030000000000000000625	0.0120000000000000002498	9.619999999999999218403	4.1529999999999995807798	0.1029999999999999943379	1.1779999999999999360512
10220	8	8.1280000000000001136868	1.1129999999999999893419	0.3320000000000000173195	0.3619999999999999884537	1.1959999999999999520384	73.3179999999999978399501	0.4640000000000000235367	0.2919999999999999817923	2.8399999999999998578915	0.1469999999999999917843	0.7870000000000000328626	0.029000000000000001471	1.5249999999999999111822	3.1779999999999999360512	0.3160000000000000031086	0.4580000000000000182077	4.1219999999999998863132	1.2239999999999999769074	0.0259999999999999988065	0.1429999999999999882316
10230	2	7.8529999999999997584155	1.9359999999999999431566	4.0160000000000000142109	0.4329999999999999960032	8.0619999999999993889332	65.2159999999999939745976	1.2099999999999999644729	0.2800000000000000266454	0.3739999999999999991118	0.4640000000000000235367	0.4390000000000000013323	0.1409999999999999864553	2.0200000000000000177636	2.834000000000000074607	2.1600000000000001421085	0.3449999999999999733546	2.1819999999999999396039	0.0219999999999999987232	0	0.0149999999999999994449
10240	2	32.3780000000000001136868	1.4879999999999999893419	0.6500000000000000222045	0.9869999999999999884537	0.3659999999999999920064	44.7329999999999969872988	0.5040000000000000035527	0.3830000000000000071054	1.6759999999999999342748	0.0160000000000000003331	0.0400000000000000008327	0.0060000000000000001249	2.803999999999999825917	4.5	0.8609999999999999875655	1.5120000000000000106581	3.0859999999999998543387	1.653000000000000024869	0.7399999999999999911182	1.6169999999999999928946
10250	2	20.591000000000001080025	2.6779999999999999360512	0.3669999999999999928946	0.2839999999999999746869	0.6410000000000000142109	56.1109999999999971009856	1.5709999999999999520384	0.2650000000000000133227	2.2050000000000000710543	0.4329999999999999960032	1.0189999999999999058531	0.0330000000000000015543	2.1070000000000002060574	8.237000000000000099476	0.3280000000000000137668	0.1950000000000000066613	2.3159999999999998365752	0.4660000000000000253131	0.0259999999999999988065	0.1260000000000000008882
10260	2	14.5289999999999999147349	0.9010000000000000230926	0.335000000000000019984	0.3130000000000000004441	0.38600000000000000977	72.2240000000000037516656	0.6270000000000000017764	0.4460000000000000075495	0.6879999999999999449329	0.3150000000000000022204	0.4099999999999999755751	0.0340000000000000024425	1.693999999999999950262	4.4020000000000001350031	0.1469999999999999917843	0.1650000000000000077716	1.8169999999999999484857	0.4809999999999999831246	0.0030000000000000000625	0.0830000000000000043299
10270	2	14.2100000000000008526513	2.2469999999999998863132	0.3880000000000000115463	0.3029999999999999915623	0.2399999999999999911182	57.4010000000000033537617	3.1770000000000000461853	0.7439999999999999946709	1.4770000000000000905942	0.1660000000000000086597	0.0729999999999999954481	0.0129999999999999994033	3.1920000000000001705303	11.0210000000000007958079	0.3890000000000000124345	0.2119999999999999940048	4.3499999999999996447286	0.3479999999999999760192	0.0020000000000000000416	0.0459999999999999992228
10280	2	26.5289999999999999147349	0.2349999999999999866773	0.1630000000000000059952	0.1769999999999999906741	0.3230000000000000093259	56.3579999999999969872988	0.4109999999999999764633	0.0960000000000000019984	1.6499999999999999111822	0.1239999999999999991118	0.3240000000000000102141	0.0030000000000000000625	2.9540000000000001811884	4.5140000000000002344791	0.2839999999999999746869	0.4000000000000000222045	4.1500000000000003552714	0.5420000000000000373035	0.0060000000000000001249	0.7580000000000000071054
10290	4	47.9570000000000007389644	2.2890000000000001456613	0.3300000000000000155431	0.6850000000000000532907	1.0480000000000000426326	6.4329999999999998294697	1.9079999999999999182876	0.162000000000000005107	8.5169999999999994599875	0.829999999999999960032	5.1349999999999997868372	0.3330000000000000182077	4.6779999999999999360512	2.8389999999999999680256	0.2260000000000000064393	0.4279999999999999915623	7.5049999999999998934186	6.224000000000000198952	0.2660000000000000142109	2.2059999999999999609201
10300	2	51.1700000000000017053026	2.1600000000000001421085	1.2980000000000000426326	2.137999999999999900524	1.4979999999999999982236	3.8719999999999998863132	0.443000000000000004885	1.5080000000000000071054	4.3109999999999999431566	0.0919999999999999984457	0.1499999999999999944489	0.0389999999999999999445	2.4470000000000000639488	8.7400000000000002131628	1.1870000000000000550671	2.668000000000000149214	4.6980000000000003979039	2.4550000000000000710543	3.9510000000000000675016	5.1769999999999996020961
10310	2	36.0630000000000023874236	3.3809999999999997832845	3.6949999999999998401279	1.5749999999999999555911	4.0890000000000004121148	24.4540000000000006252776	0.4099999999999999755751	0.5540000000000000479616	4.8990000000000000213163	0.0259999999999999988065	0.0850000000000000061062	0.1950000000000000066613	2.6560000000000001385558	4.2820000000000000284217	1.8939999999999999058531	0.9949999999999999955591	2.6299999999999998934186	0.8389999999999999680256	4.6230000000000002202682	2.6539999999999999147349
10320	2	27.3900000000000005684342	4.6879999999999997228883	1.6299999999999998934186	0.8369999999999999662492	2.5699999999999998401279	14.9039999999999999147349	0.335000000000000019984	0.3519999999999999795719	11.8409999999999993036681	1.5780000000000000692779	2.8279999999999998472333	0.3310000000000000164313	8.867000000000000881073	6.0179999999999997939426	0.7630000000000000115463	1.2250000000000000888178	11.7070000000000007389644	1.7700000000000000177636	0.0960000000000000019984	0.2700000000000000177636
10330	2	0.6969999999999999529265	0.568999999999999950262	0.7870000000000000328626	0.042000000000000002609	2.8769999999999997797318	67.9659999999999939745976	0.9589999999999999635847	0.051999999999999997613	0.2049999999999999877875	0.0229999999999999996114	0.0759999999999999981126	0.0790000000000000007772	0.9639999999999999680256	17.7390000000000007673862	0.818999999999999950262	0.0859999999999999931166	4.7679999999999997939426	0.1739999999999999880096	0.3370000000000000217604	0.7820000000000000284217
10340	2	5.1619999999999999218403	11.0739999999999998436806	0.4420000000000000039968	0.3489999999999999769074	1.2740000000000000213163	65.9729999999999989768185	0.0729999999999999954481	0.1370000000000000106581	1.2039999999999999591438	0.0379999999999999990563	0.1280000000000000026645	0.068000000000000004885	5.7130000000000000781597	1.9559999999999999609201	0.1469999999999999917843	0.5989999999999999769074	2.6669999999999998152589	1.4119999999999999218403	1.1579999999999999182876	0.4279999999999999915623
10350	2	33.9909999999999996589395	2.900999999999999801048	0.5440000000000000390799	0.5190000000000000168754	0.3910000000000000142109	46.2359999999999971009856	0.0389999999999999999445	0.1320000000000000062172	2.1829999999999998294697	0.0210000000000000013045	0.0210000000000000013045	0.0149999999999999994449	1.165999999999999925393	3.209000000000000074607	0.9320000000000000506262	0.892000000000000015099	3.5739999999999998436806	1.1639999999999999236167	0.596999999999999975131	1.4739999999999999769074
10360	2	5.4839999999999999857891	0.3200000000000000066613	0.0859999999999999931166	0.0449999999999999983347	0.2340000000000000135447	73.8640000000000043200998	0.1650000000000000077716	0.0120000000000000002498	2.0320000000000000284217	0.1960000000000000075495	0.7930000000000000381917	0.0299999999999999988898	0.9709999999999999742428	1.0729999999999999538147	0.3009999999999999897859	0.3330000000000000182077	11.4350000000000004973799	2.0960000000000000852651	0.0020000000000000000416	0.5290000000000000257572
10370	2	52.1129999999999995452526	4.8869999999999995665689	1.1290000000000000035527	2.346999999999999975131	2.7770000000000001350031	6.3049999999999997157829	0.857999999999999984901	1.4630000000000000781597	0.8930000000000000159872	0.144999999999999990008	0.5480000000000000426326	0.0820000000000000034417	3.6589999999999998081535	3.7440000000000002167155	0.36399999999999999023	1.6679999999999999271694	14.375	2.2269999999999998685496	0.1000000000000000055511	0.3170000000000000039968
10380	2	9.3659999999999996589395	0.0580000000000000029421	0.1519999999999999962252	0.1160000000000000058842	0.0810000000000000025535	77.8310000000000030695446	0.0539999999999999993894	0.0439999999999999974465	0.579999999999999960032	0.267000000000000015099	0.4849999999999999866773	0.0040000000000000000833	1.1149999999999999911182	3.4270000000000000461853	0.5869999999999999662492	0.2829999999999999737987	4.8209999999999997299938	0.6730000000000000426326	0	0.0539999999999999993894
10390	2	9.7379999999999995452526	2.0569999999999999396039	0.7710000000000000186517	1.0040000000000000035527	1.8859999999999998987477	75.7009999999999934061634	0.1499999999999999944489	0.4279999999999999915623	1.7509999999999998898659	0.0129999999999999994033	0.0800000000000000016653	0.01799999999999999864	0.7299999999999999822364	1.6970000000000000639488	0.63600000000000000977	0.3390000000000000235367	0.9839999999999999857891	0.5330000000000000293099	0.704999999999999960032	0.7800000000000000266454
10400	2	25.9450000000000002842171	6.025999999999999801048	0.6069999999999999840128	0.8739999999999999991118	1.6499999999999999111822	29.984000000000001762146	0.3709999999999999964473	0.3770000000000000017764	1.0669999999999999484857	1.2649999999999999023004	1.3380000000000000781597	0.5989999999999999769074	15.9130000000000002557954	4.293000000000000149214	0.4050000000000000266454	1.9790000000000000923706	5.65500000000000024869	1.4079999999999999182876	0.0539999999999999993894	0.1900000000000000022204
10410	2	8.0160000000000000142109	1.9959999999999999964473	1.4370000000000000550671	0.4849999999999999866773	3.2810000000000001385558	69.7259999999999990905053	0.7920000000000000373035	0.1370000000000000106581	1	0.2730000000000000204281	0.2909999999999999809042	0.0410000000000000017208	1.25	2.137999999999999900524	0.61399999999999999023	0.3380000000000000226485	4.7869999999999999218403	1.0860000000000000763833	1.2199999999999999733546	1.0889999999999999680256
10420	5	28.5150000000000005684342	15	1.306000000000000049738	0.8219999999999999529265	1.4499999999999999555911	23.5839999999999996305178	3.3610000000000002096101	0.1059999999999999970024	1.3460000000000000852651	0.6320000000000000062172	3.0299999999999998046007	1.0380000000000000337508	16.2330000000000005400125	0.1799999999999999933387	0.0759999999999999981126	0.1660000000000000086597	0.75	1.8600000000000000976996	0.460000000000000019984	0.0850000000000000061062
10430	2	46.6420000000000030127012	3.640000000000000124345	1.2600000000000000088818	3.2980000000000000426326	7.7339999999999999857891	6.8799999999999998934186	0.971999999999999975131	1.262999999999999900524	1.5780000000000000692779	0.0299999999999999988898	0.642000000000000015099	0.1439999999999999891198	1.5760000000000000675016	9.5920000000000005258016	1.1259999999999998898659	1.7350000000000000976996	8.6180000000000003268497	2.3079999999999998294697	0.3609999999999999875655	0.6029999999999999804601
10440	7	18.0500000000000007105427	3.3629999999999999893419	0.8739999999999999991118	0.9709999999999999742428	1.862000000000000099476	1.6069999999999999840128	0.5350000000000000310862	0.3780000000000000026645	24.1490000000000009094947	2.9359999999999999431566	0.212999999999999994893	3.987000000000000099476	1.0520000000000000461853	2.7040000000000001811884	0.2089999999999999913403	0.9290000000000000479616	1.903000000000000024869	3.6480000000000001314504	2.1450000000000000177636	28.4849999999999994315658
10450	2	31.0390000000000014779289	0.3049999999999999933387	0.2369999999999999884537	0.2819999999999999729106	0.3569999999999999840128	52.1330000000000026716407	1.5429999999999999271694	1.0109999999999998987477	0.5829999999999999626965	0.0259999999999999988065	0.0810000000000000025535	0	0.670000000000000039968	9.2249999999999996447286	0.1980000000000000093259	0.1270000000000000017764	1.4779999999999999804601	0.4129999999999999782396	0.0599999999999999977796	0.2320000000000000117684
10460	2	13.6129999999999995452526	4.1040000000000000923706	3.9169999999999998152589	0.5679999999999999493738	10.8190000000000008384404	35.7439999999999997726263	1.5289999999999999147349	0.9659999999999999698019	0.642000000000000015099	0.4060000000000000275335	0.335000000000000019984	0.2810000000000000275335	7.5400000000000000355271	9.2859999999999995878852	2.8969999999999997974953	1.1699999999999999289457	3.6280000000000001136868	0.9959999999999999964473	0.9449999999999999511502	0.61399999999999999023
10470	4	21.7369999999999983231191	2.9630000000000000781597	0.4769999999999999795719	1.1519999999999999129585	1.8970000000000000195399	3.6349999999999997868372	0.3890000000000000124345	0.2039999999999999868994	1.3320000000000000728306	0.6239999999999999991118	0.829999999999999960032	0.0480000000000000009992	12.2980000000000000426326	3.1650000000000000355271	0.6600000000000000310862	2.2599999999999997868372	38.9470000000000027284841	6.90500000000000024869	0.0120000000000000002498	0.4620000000000000217604
10480	2	38.3100000000000022737368	2.0529999999999999360512	2.0619999999999998330225	0.806000000000000049738	2.112000000000000099476	42.4059999999999988062882	1.0580000000000000515143	0.8940000000000000168754	3.0630000000000001669775	0.068000000000000004885	0.1960000000000000075495	0.0709999999999999936717	0.8589999999999999857891	1.8859999999999998987477	0.162000000000000005107	0.3990000000000000213163	1.8540000000000000923706	0.829999999999999960032	0.1990000000000000102141	0.710999999999999965361
10490	2	16.8859999999999992326138	2.6490000000000000213163	0.2310000000000000108802	0.579999999999999960032	0.4699999999999999733546	58.9359999999999999431566	0.1019999999999999934497	0.1869999999999999995559	2.1920000000000001705303	0.1089999999999999996669	0.3089999999999999968914	0.0240000000000000004996	2.3029999999999999360512	3.0499999999999998223643	0.8569999999999999840128	0.7630000000000000115463	7.0860000000000002984279	2.9959999999999999964473	0.030999999999999999778	0.2399999999999999911182
10500	2	5.4800000000000004263256	0.2489999999999999991118	0.3499999999999999777955	0.1690000000000000113243	0.2260000000000000064393	79.2950000000000017053026	0.0589999999999999968914	0.051999999999999997613	1.3549999999999999822364	0.0050000000000000001041	0.042000000000000002609	0.0070000000000000001457	0.6660000000000000364153	3.584000000000000074607	1.2439999999999999946709	0.2399999999999999911182	5.4720000000000004192202	0.1640000000000000068834	0.528000000000000024869	0.8129999999999999449329
10510	2	7.3819999999999996731503	5.7869999999999999218403	0.8399999999999999689138	0.9989999999999999991118	2.3290000000000001811884	48.8350000000000008526513	0.2290000000000000091038	0.1239999999999999991118	1.9419999999999999484857	0.1390000000000000124345	0.1600000000000000033307	0.0340000000000000024425	6.7990000000000003765876	5.9169999999999998152589	1.7310000000000000941469	1.790999999999999925393	4	3.0579999999999998294697	0.2230000000000000037748	7.6829999999999998294697
10520	2	42.6159999999999996589395	1.7410000000000001030287	0.2469999999999999973355	0.346999999999999975131	0.2979999999999999871214	29.3329999999999984083843	0.7620000000000000106581	1.3939999999999999058531	2.9929999999999998827604	0.0709999999999999936717	0.0869999999999999940048	0.0100000000000000002082	2.7580000000000000071054	3.9089999999999998081535	0.2340000000000000135447	0.7730000000000000204281	8.8030000000000008242296	1.0049999999999998934186	0.6380000000000000115463	1.9810000000000000941469
10530	3	36.8900000000000005684342	6.6360000000000001207923	1.4550000000000000710543	1.8389999999999999680256	3.6629999999999998117062	3.0459999999999998188116	9.8840000000000003410605	0.3009999999999999897859	2.5769999999999999573674	0.1390000000000000124345	0.1779999999999999915623	4.2409999999999996589395	2.584000000000000074607	1.2310000000000000941469	0.1580000000000000015543	1.1189999999999999946709	0.653000000000000024869	0.6310000000000000053291	1.3950000000000000177636	21.3790000000000013358203
10540	2	4.7039999999999997370992	0.9619999999999999662492	0.1700000000000000122125	0.0670000000000000039968	0.0509999999999999967248	75.0199999999999960209607	0.4769999999999999795719	0.0830000000000000043299	1.3859999999999998987477	0.9050000000000000266454	1.5449999999999999289457	0.0800000000000000016653	4.3780000000000001136868	2.4540000000000001811884	0.4500000000000000111022	0.2730000000000000204281	6.3479999999999998649969	0.4450000000000000066613	0.0060000000000000001249	0.1970000000000000084377
10550	6	27.7390000000000007673862	23.7220000000000013073986	0.3320000000000000173195	0.2720000000000000195399	0.3250000000000000111022	24.4619999999999997442046	1.3249999999999999555911	0.5250000000000000222045	2.2620000000000000106581	0.042000000000000002609	0.1419999999999999873435	0.0719999999999999945599	1.0949999999999999733546	11.4130000000000002557954	0.1739999999999999880096	0.3140000000000000013323	2.4990000000000001101341	1.7569999999999998951949	0.042000000000000002609	1.4839999999999999857891
10560	2	18.9830000000000005400125	2.0320000000000000284217	0.8719999999999999973355	0.6229999999999999982236	2.0089999999999998969713	57	0.4709999999999999742428	0.5220000000000000195399	3.4279999999999999360512	0.0400000000000000008327	0.084000000000000005218	0.0229999999999999996114	0.7980000000000000426326	3.8519999999999998685496	0.9260000000000000452971	0.76100000000000000977	4.612000000000000099476	1.2809999999999999165112	0.2989999999999999880096	1.3850000000000000088818
10570	2	16.2480000000000011084467	0.1310000000000000053291	0.0550000000000000002776	0.2720000000000000195399	0.1990000000000000102141	56.2969999999999970441422	0.3079999999999999960032	0.1670000000000000095479	2.043000000000000149214	0.3790000000000000035527	4.2660000000000000142109	0.3290000000000000146549	2.528000000000000024869	6.1909999999999998365752	0.2829999999999999737987	0.7560000000000000053291	7.0800000000000000710543	1.5049999999999998934186	0.0149999999999999994449	0.9469999999999999529265
10580	2	0.084000000000000005218	0.8770000000000000017764	0.5250000000000000222045	0.4339999999999999968914	0.9479999999999999538147	73.8859999999999956799002	1.0260000000000000230926	0.2419999999999999928946	0.1910000000000000031086	0.3430000000000000270894	0.9599999999999999644729	0.3400000000000000244249	11.9269999999999996020961	2.2250000000000000888178	1.0049999999999998934186	0.471999999999999975131	3.9470000000000000639488	0.4189999999999999835687	0.0909999999999999975575	0.0560000000000000011657
10590	2	35.4129999999999967030817	5.4160000000000003694822	2.1389999999999997903899	1.3819999999999998951949	2.7360000000000002096101	30.1050000000000004263256	2.0520000000000000461853	0.6430000000000000159872	3.1280000000000001136868	0.1140000000000000041078	0.1340000000000000079936	0.1759999999999999897859	2.4089999999999998081535	9.0670000000000001705303	0.3039999999999999924505	0.2000000000000000111022	1.7760000000000000230926	0.7700000000000000177636	1.1370000000000000106581	0.9000000000000000222045
10600	2	1.7620000000000000106581	0.2260000000000000064393	0.0960000000000000019984	0.0719999999999999945599	0.0700000000000000066613	90.7710000000000007958079	0.4380000000000000004441	0.01799999999999999864	0.219000000000000000222	0.0219999999999999987232	0.1069999999999999978906	0.0109999999999999993616	0.5989999999999999769074	1.1160000000000001030287	0.087999999999999994893	0.0109999999999999993616	3.7890000000000001456613	0.1370000000000000106581	0.1829999999999999960032	0.2640000000000000124345
10610	2	36.0309999999999988062882	2.8730000000000002202682	0.7620000000000000106581	1.318999999999999950262	0.954999999999999960032	36.1490000000000009094947	0.0240000000000000004996	0.3810000000000000053291	3.4879999999999999893419	0.0280000000000000005829	0.0480000000000000009992	0.0109999999999999993616	2.7919999999999998152589	4.8159999999999998365752	0.9909999999999999920064	2.1059999999999998721023	3.4550000000000000710543	1.1160000000000001030287	0.8599999999999999866773	1.7960000000000000408562
10620	2	17.4830000000000005400125	1.2700000000000000177636	0.0200000000000000004163	0.029000000000000001471	1.056000000000000049738	64.2960000000000064801498	0.0580000000000000029421	0.0080000000000000001665	0.4789999999999999813483	0.0589999999999999968914	0.5620000000000000550671	0.0299999999999999988898	1.2800000000000000266454	5.6749999999999998223643	0.103999999999999995226	0.1029999999999999943379	5.6920000000000001705303	0.8429999999999999715783	0.0140000000000000002914	0.9399999999999999467093
10630	2	12.6790000000000002700062	0.5490000000000000435207	0.1489999999999999935607	0.1380000000000000115463	0.13600000000000000977	78.3559999999999945430318	1.9650000000000000799361	0.2680000000000000159872	0.403000000000000024869	0.029000000000000001471	0.1110000000000000014433	0.0120000000000000002498	0.63600000000000000977	3.1129999999999999893419	0.0560000000000000011657	0.0660000000000000031086	1.0729999999999999538147	0.1680000000000000104361	0.0189999999999999995282	0.0729999999999999954481
10640	2	3.6000000000000000888178	4.7740000000000000213163	0.4739999999999999769074	0.6680000000000000381917	0.5530000000000000470735	67.9710000000000036379788	0.2069999999999999895639	0.2310000000000000108802	3.0720000000000000639488	0.0739999999999999963363	0.1429999999999999882316	0.1970000000000000084377	4.112000000000000099476	1.7459999999999999964473	0.4199999999999999844569	0.8800000000000000044409	4.6929999999999996163069	1.7760000000000000230926	2.7389999999999998792077	1.6710000000000000408562
10650	2	24.8320000000000007389644	1.2549999999999998934186	0.4729999999999999760192	0.26100000000000000977	0.3760000000000000008882	48.0230000000000032400749	0.0660000000000000031086	0.13600000000000000977	2.2580000000000000071054	0.0200000000000000004163	0.0500000000000000027756	0.0080000000000000001665	1.3930000000000000159872	8.4839999999999999857891	0.7469999999999999973355	2.3959999999999999076294	3.0240000000000000213163	0.8609999999999999875655	1.1570000000000000284217	4.1790000000000002700062
10660	2	14.8810000000000002273737	1.4630000000000000781597	1.3799999999999998934186	0.5610000000000000541789	2.0110000000000001207923	71.022000000000005570655	0.1839999999999999968914	0.1229999999999999982236	1.068999999999999950262	0.0529999999999999985012	0.2000000000000000111022	0.0320000000000000006661	0.6820000000000000506262	1.9810000000000000941469	0.2159999999999999975575	0.3410000000000000253131	2.2200000000000001953993	0.7189999999999999724665	0.3370000000000000217604	0.5260000000000000230926
10670	2	0.2879999999999999782396	20.9110000000000013642421	8.9700000000000006394885	1.2800000000000000266454	20.7869999999999990336619	4.5039999999999995594635	12.1140000000000007673862	0.5889999999999999680256	19.9750000000000014210855	0.4299999999999999933387	2.1259999999999998898659	0.0719999999999999945599	1.1319999999999998951949	0.5570000000000000506262	1.1430000000000000159872	0.3240000000000000102141	1.4319999999999999396039	2.5400000000000000355271	0.4079999999999999737987	0.4169999999999999817923
10680	3	23.5450000000000017053026	1.6089999999999999857891	0.0580000000000000029421	0.1489999999999999935607	0.3330000000000000182077	43.5309999999999988062882	0.0400000000000000008327	0.0240000000000000004996	0.2230000000000000037748	0.1400000000000000133227	1.0729999999999999538147	0.0619999999999999995559	3.2519999999999997797318	4.3849999999999997868372	0.1130000000000000032196	0.1499999999999999944489	11.5	7.9820000000000002060574	0.5030000000000000026645	1.3289999999999999591438
10690	5	6.8520000000000003126388	51.890999999999998237854	0.8870000000000000106581	2.0899999999999998578915	4.7080000000000001847411	2.8709999999999999964473	2.2019999999999999573674	0.7199999999999999733546	11.6110000000000006536993	0.7119999999999999662492	0.6720000000000000417444	3.8860000000000001207923	4.612000000000000099476	0.8830000000000000071054	0.1539999999999999980016	0.0439999999999999974465	0.6610000000000000319744	1.084000000000000074607	2.6349999999999997868372	0.8259999999999999564793
10700	2	10.7949999999999999289457	0.5050000000000000044409	0.212999999999999994893	0.0619999999999999995559	0.0449999999999999983347	74.2570000000000050022209	0.3200000000000000066613	1.0740000000000000657252	2.8269999999999999573674	0.0350000000000000033307	0.0509999999999999967248	0.0189999999999999995282	0.8110000000000000541789	3.0619999999999998330225	0.3729999999999999982236	1.3930000000000000159872	2.849000000000000198952	0.5679999999999999493738	0.0570000000000000020539	0.6830000000000000515143
10710	6	16.4140000000000014779289	32.1240000000000023305802	0.9689999999999999724665	0.7820000000000000284217	2.8410000000000001918465	8.1950000000000002842171	0.3509999999999999786837	0.5540000000000000479616	2.818999999999999950262	0.155999999999999999778	0.4530000000000000137668	1.0829999999999999626965	16.474000000000000198952	3.946000000000000174083	0.3609999999999999875655	0.414999999999999980016	4.6639999999999997015721	3.5950000000000001953993	2.7339999999999999857891	1.0669999999999999484857
10720	4	44.9179999999999992610356	34.7749999999999985789145	1.4110000000000000319744	0.0280000000000000005829	1.0880000000000000781597	13.4749999999999996447286	0.051999999999999997613	0.0299999999999999988898	0.1199999999999999955591	0.0120000000000000002498	0.0960000000000000019984	0.029000000000000001471	0.7700000000000000177636	1.262999999999999900524	0.0410000000000000017208	0.0539999999999999993894	0.7409999999999999920064	0.9230000000000000426326	0.0379999999999999990563	0.13600000000000000977
10730	2	28.1140000000000007673862	0.1209999999999999964473	0.2270000000000000073275	0.212999999999999994893	0.1549999999999999988898	46.2199999999999988631316	0.0670000000000000039968	0.0459999999999999992228	0.3729999999999999982236	0.6330000000000000071054	0.7530000000000000026645	0.0670000000000000039968	1.3959999999999999076294	9.7469999999999998863132	1.0600000000000000532907	0.704999999999999960032	7.9489999999999998436806	0.8800000000000000044409	0.0149999999999999994449	1.2569999999999998951949
10740	2	4.4919999999999999928946	5.7649999999999996802558	9.4830000000000005400125	2.0939999999999998614442	19.518000000000000682121	3.4879999999999999893419	14.2769999999999992468247	2.0120000000000000106581	5.0389999999999997015721	0.5400000000000000355271	0.7089999999999999635847	0.3190000000000000057732	3.6610000000000000319744	3.9710000000000000852651	0.670000000000000039968	1.6910000000000000586198	6.3470000000000004192202	2.5830000000000001847411	1.5749999999999999555911	11.7639999999999993463007
10750	2	0.36399999999999999023	1.1140000000000001012523	0.1539999999999999980016	0.0269999999999999996947	0.2260000000000000064393	58.2560000000000002273737	0.8509999999999999786837	0.0539999999999999993894	0.1110000000000000014433	0.1849999999999999977796	0.1900000000000000022204	0.0389999999999999999445	27.5330000000000012505552	8.6899999999999995026201	0.7650000000000000133227	0.0449999999999999983347	1.2900000000000000355271	0.0480000000000000009992	0.0070000000000000001457	0.0490000000000000018874
10760	6	67.3469999999999942019713	1.1899999999999999467093	0.1610000000000000042188	0.0480000000000000009992	0.1100000000000000005551	8.4830000000000005400125	3.6339999999999998969713	0.1390000000000000124345	3.9860000000000002096101	0.1539999999999999980016	0.8950000000000000177636	0.0459999999999999992228	2.8519999999999998685496	4.8289999999999997370992	0.2489999999999999991118	0.5250000000000000222045	4.5970000000000004192202	0.63600000000000000977	0	0.1170000000000000067724
10780	2	28.3870000000000004547474	5.3830000000000000071054	1.0609999999999999431566	0.7469999999999999973355	2.1859999999999999431566	4.0960000000000000852651	0.5490000000000000435207	0.2550000000000000044409	4.2249999999999996447286	0.8399999999999999689138	1.4499999999999999555911	0.3049999999999999933387	26.2950000000000017053026	2.5489999999999999324984	0.2439999999999999946709	2.4969999999999998863132	10.2129999999999991899813	4.5970000000000004192202	0.1400000000000000133227	3.9830000000000000959233
10790	2	28.4980000000000011084467	1.6710000000000000408562	0.9519999999999999573674	0.6780000000000000470735	0.5330000000000000293099	39.0369999999999990336619	0.4229999999999999871214	0.7099999999999999644729	2.2639999999999997903899	0.0800000000000000016653	0.2260000000000000064393	0.0599999999999999977796	1.7470000000000001083578	3.2210000000000000852651	0.3200000000000000066613	1.2110000000000000763833	7.7430000000000003268497	5.1570000000000000284217	0.4789999999999999813483	4.9900000000000002131628
10800	2	18.4110000000000013642421	0.1759999999999999897859	0.0830000000000000043299	0.3719999999999999973355	0.2049999999999999877875	49.093000000000003524292	0.7760000000000000230926	0.1110000000000000014433	0.9799999999999999822364	1.0040000000000000035527	1.7430000000000001048051	0.0929999999999999993339	2.2949999999999999289457	7.8840000000000003410605	0.6280000000000000026645	0.8369999999999999662492	11.9800000000000004263256	2.818999999999999950262	0.0040000000000000000833	0.5070000000000000062172
10810	2	4.5730000000000003979039	2.400999999999999801048	0.3250000000000000111022	0.1789999999999999924505	0.4020000000000000239808	66.0649999999999977262632	0.7840000000000000301981	0.5050000000000000044409	5.0350000000000001421085	0.0990000000000000046629	0.2179999999999999993339	0.0120000000000000002498	5.3949999999999995736744	4.2450000000000001065814	0.2999999999999999888978	0.6229999999999999982236	4.4690000000000003055334	1.5340000000000000301981	0.9819999999999999840128	1.8549999999999999822364
10820	2	41.2560000000000002273737	5.7740000000000000213163	3.0440000000000000390799	2.4020000000000001350031	10.6750000000000007105427	28.0500000000000007105427	0.1000000000000000055511	0.2570000000000000062172	0.6470000000000000195399	0.1630000000000000059952	0.3019999999999999906741	0.2929999999999999826805	2.0320000000000000284217	0.4590000000000000190958	0.4510000000000000119904	0.318000000000000004885	2.0800000000000000710543	1.1899999999999999467093	0.2020000000000000128786	0.3059999999999999942268
10830	2	24.1920000000000001705303	2.112000000000000099476	0.7139999999999999680256	0.4759999999999999786837	0.9360000000000000541789	44.3149999999999977262632	0.1640000000000000068834	0.2179999999999999993339	5.6319999999999996731503	0.0500000000000000027756	0.155999999999999999778	0.0899999999999999966693	3.5329999999999999182876	3.112000000000000099476	0.4460000000000000075495	0.4749999999999999777955	7.7709999999999999076294	1.2079999999999999626965	1.862000000000000099476	2.5379999999999998117062
10840	2	1.7760000000000000230926	0.9150000000000000355271	1.2740000000000000213163	0.1809999999999999942268	2.6690000000000000390799	73.5769999999999981810106	0.2560000000000000053291	0.1590000000000000024425	0.1340000000000000079936	0.0100000000000000002082	0.0299999999999999988898	0.1010000000000000064393	0.2770000000000000239808	10.1440000000000001278977	5.2549999999999998934186	0.0859999999999999931166	2.7580000000000000071054	0.2819999999999999729106	0.0570000000000000020539	0.0589999999999999968914
10850	2	2.1299999999999998934186	0.3970000000000000195399	0.1690000000000000113243	0.0330000000000000015543	0.4249999999999999888978	95.5229999999999961346475	0.0369999999999999981681	0.0650000000000000022204	0.1140000000000000041078	0.0160000000000000003331	0.0340000000000000024425	0.051999999999999997613	0.4259999999999999897859	0.1910000000000000031086	0.0160000000000000003331	0.0449999999999999983347	0.1700000000000000122125	0.0269999999999999996947	0.084000000000000005218	0.0449999999999999983347
10860	2	6.4390000000000000568434	0.3760000000000000008882	0.2270000000000000073275	0.2560000000000000053291	0.1779999999999999915623	69.0840000000000031832315	1.7039999999999999591438	0.4689999999999999724665	1.3600000000000000976996	0.2409999999999999920064	0.5470000000000000417444	0.0080000000000000001665	2.2339999999999999857891	7.4919999999999999928946	0.664000000000000034639	1.9830000000000000959233	5.5979999999999998649969	0.9340000000000000524025	0.0010000000000000000208	0.2049999999999999877875
10870	5	43.7389999999999972146725	0.2439999999999999946709	0.5	1.9879999999999999893419	0.8830000000000000071054	3.9769999999999998685496	0.9360000000000000541789	0.4359999999999999986677	2.1240000000000001101341	0.443000000000000004885	1.1069999999999999840128	0.068000000000000004885	9.3170000000000001705303	10.5229999999999996873612	0.5929999999999999715783	3.0870000000000001882938	12.3239999999999998436806	3.3999999999999999111822	0.6710000000000000408562	3.6389999999999997903899
10880	2	20.7469999999999998863132	3.1899999999999999467093	0.7119999999999999662492	1.1830000000000000515143	0.6959999999999999520384	54.966000000000001080025	0.0189999999999999995282	0.0869999999999999940048	2.6280000000000001136868	0.0970000000000000028866	0.1980000000000000093259	0.0330000000000000015543	1.8289999999999999591438	1.5160000000000000142109	0.75	1.6180000000000001048051	1.5800000000000000710543	1.068999999999999950262	1.681000000000000049738	5.4000000000000003552714
10890	2	68.393000000000000682121	0.6909999999999999475975	0.1900000000000000022204	0.1640000000000000068834	0.155999999999999999778	26.8389999999999986357579	0.212999999999999994893	0.2469999999999999973355	0.3709999999999999964473	0.0219999999999999987232	0.0539999999999999993894	0.0010000000000000000208	0.4129999999999999782396	0.9599999999999999644729	0.0960000000000000019984	0.1729999999999999871214	0.6099999999999999866773	0.289999999999999980016	0.0259999999999999988065	0.0899999999999999966693
10900	2	4.0739999999999998436806	21.4890000000000007673862	3.7010000000000000675016	0.3940000000000000168754	17.4690000000000011937118	1.1069999999999999840128	3.3719999999999998863132	1.5069999999999998951949	1.0260000000000000230926	4.3269999999999999573674	3.1230000000000002202682	1.5929999999999999715783	17.5130000000000016768809	8.5500000000000007105427	0.5590000000000000524025	0.5040000000000000035527	7.9379999999999997228883	0.8249999999999999555911	0.1610000000000000042188	0.7700000000000000177636
10910	2	7.2220000000000004192202	3.0779999999999998472333	1.0500000000000000444089	0.9669999999999999706901	1.5160000000000000142109	74.4099999999999965893949	0.6129999999999999893419	0.2379999999999999893419	0.6260000000000000008882	0.9689999999999999724665	1.0540000000000000479616	0.3679999999999999937828	1.3649999999999999911182	2.0489999999999999324984	0.4089999999999999746869	0.5809999999999999609201	2.2589999999999998969713	0.9389999999999999458211	0.1469999999999999917843	0.13600000000000000977
10920	5	19.7869999999999990336619	16.9220000000000005968559	6.9020000000000001350031	2.137999999999999900524	18.5620000000000011652901	0.1000000000000000055511	6.1440000000000001278977	1.334000000000000074607	0.4959999999999999964473	1.2250000000000000888178	3.7559999999999997832845	0.8549999999999999822364	3.8999999999999999111822	4.0549999999999997157829	1.1319999999999998951949	1.7319999999999999840128	9.1389999999999993463007	1.5609999999999999431566	0.0459999999999999992228	0.212999999999999994893
10930	5	20.1909999999999989483968	4.8109999999999999431566	9.112000000000000099476	0.155999999999999999778	34.3800000000000025579538	0.4650000000000000244249	4.8630000000000004334311	0.4269999999999999906741	1.4939999999999999946709	0.7840000000000000301981	1.0480000000000000426326	1.0700000000000000621725	4.3150000000000003907985	8.656000000000000582645	0.0810000000000000025535	0.1769999999999999906741	3.0499999999999998223643	1.4419999999999999484857	1.7310000000000000941469	1.7459999999999999964473
10940	3	3.4319999999999999396039	9.4120000000000008100187	12.7179999999999999715783	5.2569999999999996731503	20.8350000000000008526513	14.4860000000000006536993	2.2989999999999999324984	2.359999999999999875655	0.9729999999999999760192	1.8040000000000000479616	2.5729999999999999538147	1.1639999999999999236167	8.1989999999999998436806	4.1749999999999998223643	0.1670000000000000095479	0.4369999999999999995559	6.0350000000000001421085	1.2399999999999999911182	2.099000000000000198952	0.335000000000000019984
10950	2	23.9750000000000014210855	5.9800000000000004263256	3.4940000000000002167155	0.6159999999999999920064	5.5419999999999998152589	24.4250000000000007105427	4.2050000000000000710543	3.943999999999999950262	1.4759999999999999786837	1.528000000000000024869	1.7339999999999999857891	0.5520000000000000461853	5.6319999999999996731503	10.4550000000000000710543	1.137999999999999900524	1.0080000000000000071054	3.6469999999999997974953	0.3300000000000000155431	0.1069999999999999978906	0.2099999999999999922284
10960	2	2.3069999999999999396039	5.3440000000000003055334	1.5340000000000000301981	1.5740000000000000657252	3.831999999999999850786	62.9209999999999993747224	2.2400000000000002131628	0.9469999999999999529265	0.9399999999999999467093	0.2730000000000000204281	1.528000000000000024869	0.230000000000000009992	1.7649999999999999023004	1.0369999999999999218403	1.0429999999999999271694	0.7520000000000000017764	9.2070000000000007389644	1.9899999999999999911182	0.4269999999999999906741	0.1100000000000000005551
10970	2	9.1790000000000002700062	3.2320000000000002060574	2.3050000000000001598721	0.3679999999999999937828	5.8899999999999996802558	61.4489999999999980673238	0.7590000000000000079936	0.2250000000000000055511	0.4060000000000000275335	1.0900000000000000799361	0.2210000000000000019984	0.0830000000000000043299	3.2829999999999999182876	5.4820000000000002060574	0.1799999999999999933387	0.1370000000000000106581	4.0650000000000003907985	0.8100000000000000532907	0.6219999999999999973355	0.2149999999999999966693
10980	2	2.0619999999999998330225	4.8360000000000002984279	0.7600000000000000088818	0.5480000000000000426326	3.6269999999999997797318	75.2570000000000050022209	1.1310000000000000053291	0.0189999999999999995282	1.3200000000000000621725	0.0640000000000000013323	0.6760000000000000452971	0.2800000000000000266454	0.7930000000000000381917	1.9950000000000001065814	0.3390000000000000235367	0.115000000000000004996	3.9239999999999999324984	1.0449999999999999289457	0.6400000000000000133227	0.568999999999999950262
10990	2	1.4510000000000000675016	5.3689999999999997726263	3.0670000000000001705303	0.7319999999999999840128	8.0320000000000000284217	55.1719999999999970441422	1.9830000000000000959233	0.0790000000000000007772	3.0089999999999998969713	0.5839999999999999635847	2.3109999999999999431566	0.8269999999999999573674	1.0249999999999999111822	2.5040000000000000035527	0.3449999999999999733546	0.3980000000000000204281	8.1449999999999995736744	2.3420000000000000817124	2.5659999999999998365752	0.0570000000000000020539
11000	4	12.218999999999999417355	6.4519999999999999573674	12.0769999999999999573674	5.418000000000000149214	32.252000000000002444267	0.2030000000000000137668	2.7459999999999999964473	2.3919999999999999040767	3.0320000000000000284217	0.2760000000000000230926	3.1979999999999999538147	0.8609999999999999875655	3.8439999999999998614442	1.9570000000000000728306	0.5470000000000000417444	2.6709999999999998188116	7.21999999999999975131	1.7889999999999999236167	0.0709999999999999936717	0.7750000000000000222045
11010	4	29.0719999999999991757704	3.7120000000000001882938	11.718999999999999417355	4.5579999999999998294697	26.4460000000000015063506	0.1199999999999999955591	2.0179999999999997939426	1.3850000000000000088818	1.5869999999999999662492	0.5590000000000000524025	1.7430000000000001048051	0.6889999999999999458211	3.9700000000000001953993	2.2869999999999999218403	0.3519999999999999795719	1.9859999999999999875655	4.9580000000000001847411	2.0889999999999999680256	0.1900000000000000022204	0.5600000000000000532907
11020	4	12.7080000000000001847411	6.1929999999999996163069	8.4789999999999992041921	1.6459999999999999076294	32.8860000000000027853275	0.1320000000000000062172	5.0289999999999999147349	2.3820000000000001172396	2.387999999999999900524	0.8279999999999999582556	2.8029999999999999360512	1.3020000000000000461853	4.6089999999999999857891	5.7690000000000001278977	0.4089999999999999746869	1.8979999999999999094058	5.3289999999999997370992	1.7900000000000000355271	0.9409999999999999475975	2.4769999999999998685496
11030	4	27.1769999999999996020961	6.7270000000000003126388	6.2220000000000004192202	0.8760000000000000008882	19.1030000000000015347723	0.1280000000000000026645	3.4820000000000002060574	2.1290000000000000035527	2.1650000000000000355271	1.5300000000000000266454	2.7589999999999998969713	1.1650000000000000355271	4.6330000000000000071054	4.8040000000000002700062	0.5590000000000000524025	1.8049999999999999378275	9.9190000000000004831691	1.1650000000000000355271	0.1100000000000000005551	3.5419999999999998152589
11040	4	22.9299999999999997157829	6.4690000000000003055334	3.2719999999999997974953	2.7440000000000002167155	10.0660000000000007247536	0.2240000000000000046629	3.8700000000000001065814	1.931000000000000049738	0.73899999999999999023	2.8269999999999999573674	8.7200000000000006394885	1.7540000000000000035527	7.4660000000000001918465	7.0759999999999996234124	0.6219999999999999973355	4.0650000000000003907985	9.6739999999999994884092	1.2520000000000000017764	0.0350000000000000033307	4.262999999999999900524
11050	4	16.606999999999999317879	9.2219999999999995310418	2.9119999999999999218403	3.7610000000000001207923	3.834000000000000074607	0.7550000000000000044409	1.8589999999999999857891	3.4190000000000000390799	4.5240000000000000213163	5.0659999999999998365752	6.2610000000000001207923	0.653000000000000024869	9.0700000000000002842171	8.0820000000000007389644	1.221999999999999975131	6.3090000000000001634248	7.9150000000000000355271	5.7400000000000002131628	0.2429999999999999937828	2.5459999999999998188116
11060	2	3.4900000000000002131628	45.3310000000000030695446	1.2319999999999999840128	0.1380000000000000115463	1.7010000000000000675016	17.4450000000000002842171	1.5860000000000000763833	0.3330000000000000182077	0.6770000000000000461853	1.0300000000000000266454	1.5729999999999999538147	0.2550000000000000044409	15.137999999999999900524	1.7259999999999999786837	1.1229999999999999982236	0.3390000000000000235367	2.5070000000000001172396	0.9020000000000000239808	3.3759999999999998898659	0.0990000000000000046629
11070	4	66.0969999999999942019713	19.7869999999999990336619	2.7669999999999999040767	0.920000000000000039968	2.0929999999999999715783	0.0320000000000000006661	0.2630000000000000115463	0.0859999999999999931166	0.0120000000000000002498	1.0949999999999999733546	1.1160000000000001030287	0.289999999999999980016	4.5090000000000003410605	0.26100000000000000977	0.0170000000000000012212	0.1300000000000000044409	0.1400000000000000133227	0.3589999999999999857891	0.0109999999999999993616	0.0149999999999999994449
11080	2	1.5620000000000000550671	2.75	2.7440000000000002167155	3.2829999999999999182876	5.3150000000000003907985	43.9189999999999969304554	1.237000000000000099476	1.3740000000000001101341	0.3870000000000000106581	0.4709999999999999742428	1.3529999999999999804601	0.2700000000000000177636	26.390999999999998237854	0.1789999999999999924505	0.3519999999999999795719	0.0769999999999999990008	0.144999999999999990008	0.1940000000000000057732	7.6490000000000000213163	0.346999999999999975131
11090	8	0.7690000000000000168754	53.1330000000000026716407	1.1169999999999999928946	0.2349999999999999866773	6.0049999999999998934186	0.0589999999999999968914	0.5749999999999999555911	0.1990000000000000102141	0.3130000000000000004441	19.367000000000000881073	4.2249999999999996447286	3.1709999999999998188116	9.9960000000000004405365	0.1290000000000000035527	0.0200000000000000004163	0.0070000000000000001457	0.2049999999999999877875	0.0919999999999999984457	0.0040000000000000000833	0.3780000000000000026645
11100	2	11.8320000000000007389644	4.5999999999999996447286	5.0320000000000000284217	0.9839999999999999857891	7.5659999999999998365752	25.4480000000000003979039	2.5760000000000000675016	0.51100000000000000977	0.9909999999999999920064	2.7000000000000001776357	2.6469999999999997974953	0.5270000000000000239808	1.9570000000000000728306	8.6690000000000004831691	0.7990000000000000435207	1.1419999999999999040767	15.1600000000000001421085	2.5950000000000001953993	3.7970000000000001527667	0.4660000000000000253131
11110	2	6.2179999999999999715783	29.7149999999999998578915	0.7489999999999999991118	0.1869999999999999995559	1.7259999999999999786837	42.5240000000000009094947	4.4710000000000000852651	0.6650000000000000355271	0.2700000000000000177636	0.3330000000000000182077	0.4570000000000000173195	0.2700000000000000177636	5.6139999999999998792077	1.6430000000000000159872	0.3539999999999999813483	0.1459999999999999908962	2.724000000000000198952	0.9769999999999999795719	0.1869999999999999995559	0.7690000000000000168754
11120	2	1.3280000000000000692779	1.0500000000000000444089	0.4050000000000000266454	0.4359999999999999986677	1.2199999999999999733546	83.3539999999999992041921	2.0649999999999999467093	0.1029999999999999943379	0.1739999999999999880096	0.5050000000000000044409	1.9339999999999999413802	0.1700000000000000122125	1.6970000000000000639488	1.7050000000000000710543	0.6800000000000000488498	0.1869999999999999995559	2.6520000000000001350031	0.2929999999999999826805	0.01799999999999999864	0.0240000000000000004996
11130	3	2.6730000000000000426326	22.2079999999999984083843	2.8380000000000000781597	2.362000000000000099476	3.974000000000000198952	0.920000000000000039968	7.7030000000000002913225	3.0419999999999998152589	1.8720000000000001083578	3.1749999999999998223643	12.4220000000000005968559	3.4110000000000000319744	9.9459999999999997299938	1.8329999999999999626965	0.4809999999999999831246	0.5610000000000000541789	2.8159999999999998365752	9.742000000000000881073	3.3719999999999998863132	4.6490000000000000213163
11140	8	21.8679999999999985504928	6.0679999999999996163069	0.0580000000000000029421	0.3649999999999999911182	1.4330000000000000515143	11.6570000000000000284217	0.5030000000000000026645	0.1290000000000000035527	2.1760000000000001563194	0.6370000000000000106581	1.4099999999999999200639	0.0980000000000000037748	11.8840000000000003410605	19.5590000000000010516032	0.4899999999999999911182	1.5	12.2100000000000008526513	3.6019999999999998685496	0.0410000000000000017208	4.3120000000000002771117
11150	2	2.0880000000000000781597	1.8509999999999999786837	3.0499999999999998223643	0.9599999999999999644729	7.137999999999999900524	63.4889999999999972146725	1.1730000000000000426326	0.4000000000000000222045	1.4330000000000000515143	0.4709999999999999742428	1.5780000000000000692779	0.2099999999999999922284	2.5790000000000001811884	3.7959999999999998188116	1.8520000000000000905942	0.6520000000000000239808	6.4599999999999999644729	0.4380000000000000004441	0.3039999999999999924505	0.0769999999999999990008
11160	2	0.1390000000000000124345	2.3180000000000000603961	0.3770000000000000017764	0.2600000000000000088818	2.0139999999999997903899	87.1830000000000069348971	0.8149999999999999467093	0.0950000000000000011102	0.375	0.3990000000000000213163	1.2099999999999999644729	0.077999999999999999889	2.0760000000000000675016	0.2510000000000000008882	0.2049999999999999877875	0.212999999999999994893	0.789000000000000034639	0.3970000000000000195399	0.5460000000000000408562	0.2620000000000000106581
11170	2	0.2770000000000000239808	0.6019999999999999795719	0.1739999999999999880096	0.2020000000000000128786	0.3770000000000000017764	89.8949999999999960209607	1.068999999999999950262	0.0690000000000000057732	0.1340000000000000079936	0.1789999999999999924505	0.767000000000000015099	0.068000000000000004885	1.9010000000000000230926	0.6879999999999999449329	0.4299999999999999933387	0.084000000000000005218	2.5179999999999997939426	0.2419999999999999928946	0.267000000000000015099	0.0550000000000000002776
11180	2	0.3390000000000000235367	3.9809999999999998721023	3.7860000000000000319744	4.8399999999999998578915	5.7160000000000001918465	15.8049999999999997157829	7.5160000000000000142109	2.7690000000000001278977	7.0759999999999996234124	0.670000000000000039968	4.3990000000000000213163	2.3389999999999999680256	2.9510000000000000675016	1.9970000000000001083578	3.6450000000000000177636	1.4290000000000000479616	7.3280000000000002913225	1.6930000000000000603961	21.0640000000000000568434	0.6590000000000000301981
11190	2	7.0220000000000002415845	4.0929999999999999715783	2.9679999999999999715783	1.3329999999999999626965	3.9769999999999998685496	65.7609999999999956799002	0.3519999999999999795719	0.6879999999999999449329	0.212999999999999994893	1.1799999999999999378275	1.0809999999999999609201	0.4279999999999999915623	4.3970000000000002415845	0.2149999999999999966693	0.0739999999999999963363	0.5120000000000000106581	0.23899999999999999023	0.9280000000000000470735	4.3819999999999996731503	0.1549999999999999988898
11200	2	12.8339999999999996305178	3.3260000000000000675016	1.3049999999999999378275	0.9709999999999999742428	1.9399999999999999467093	66.2469999999999998863132	0.8169999999999999484857	0.51100000000000000977	0.0749999999999999972244	0.3679999999999999937828	0.3800000000000000044409	0.0340000000000000024425	3.1499999999999999111822	2.2919999999999998152589	0.0660000000000000031086	0.2919999999999999817923	1.2119999999999999662492	1.3280000000000000692779	2.6330000000000000071054	0.2200000000000000011102
11210	2	7.0529999999999999360512	3.9630000000000000781597	3.806000000000000049738	2.5830000000000001847411	5.0709999999999997299938	41.7860000000000013642421	5.2740000000000000213163	0.4119999999999999773515	1.1359999999999998987477	1.7079999999999999626965	1.3269999999999999573674	0.3439999999999999724665	8.0329999999999994741984	4.0750000000000001776357	0.26100000000000000977	0.26100000000000000977	1.5569999999999999396039	2.1669999999999998152589	8.3249999999999992894573	0.857999999999999984901
11220	2	22.4510000000000005115908	3.0760000000000000675016	1.8999999999999999111822	0.8679999999999999937828	2.4879999999999999893419	42.4309999999999973852027	4.1050000000000004263256	0.6119999999999999884537	0.1390000000000000124345	2.1539999999999999147349	2.2080000000000001847411	0.3800000000000000044409	4.8700000000000001065814	8.3360000000000002984279	0.1089999999999999996669	0.6520000000000000239808	1.3629999999999999893419	1.0929999999999999715783	0.5010000000000000008882	0.2640000000000000124345
11230	9	19.7270000000000003126388	8.992000000000000881073	13.3119999999999993889332	3.9039999999999999147349	17.4929999999999985504928	0.0690000000000000057732	3.5870000000000001882938	1.4230000000000000426326	1.3540000000000000923706	0.9519999999999999573674	3.012999999999999900524	1.387999999999999900524	4.4359999999999999431566	1.4579999999999999626965	0.4239999999999999880096	2.1579999999999999182876	0.9529999999999999582556	3.6979999999999999538147	11.1289999999999995594635	0.5300000000000000266454
11240	2	0.6239999999999999991118	10.1730000000000000426326	1.0260000000000000230926	0.5290000000000000257572	1.4059999999999999165112	61.5850000000000008526513	6.0220000000000002415845	0.5270000000000000239808	1.8589999999999999857891	0.5230000000000000204281	0.4779999999999999804601	0.4359999999999999986677	3.1880000000000001669775	6.8099999999999996092015	0.960999999999999965361	0.3499999999999999777955	2.150999999999999801048	0.4570000000000000173195	0.3260000000000000119904	0.5709999999999999520384
11250	10	3.2330000000000000959233	23.9080000000000012505552	6.793000000000000149214	3.4209999999999998188116	13.6799999999999997157829	12.8870000000000004547474	5.2439999999999997726263	0.2740000000000000213163	3.4689999999999998614442	0.778000000000000024869	5.8529999999999997584155	0.9040000000000000257572	3.1970000000000000639488	1.8049999999999999378275	0.8940000000000000168754	1.5729999999999999538147	6.5410000000000003694822	2.7669999999999999040767	2.5960000000000000852651	0.1839999999999999968914
11260	3	7.9640000000000004121148	9.6530000000000004689582	7.6420000000000003481659	4.0650000000000003907985	23.7270000000000003126388	0.7339999999999999857891	4.8830000000000000071054	0.36399999999999999023	0.2770000000000000239808	1.1270000000000000017764	8.8130000000000006110668	3.9980000000000002202682	8.6210000000000004405365	4.84499999999999975131	0.5949999999999999733546	0.8529999999999999804601	7.9059999999999996944666	3.5089999999999998969713	0.2260000000000000064393	0.1990000000000000102141
11270	2	7.8940000000000001278977	15.4450000000000002842171	2.484999999999999875655	1.8269999999999999573674	7.4480000000000003979039	35.8840000000000003410605	7.1349999999999997868372	0.4289999999999999924505	0.9340000000000000524025	0.2710000000000000186517	0.3220000000000000084377	0.2280000000000000082157	4.53000000000000024869	7.8630000000000004334311	0.2640000000000000124345	0.2099999999999999922284	2.4340000000000001634248	1.8830000000000000071054	1.1750000000000000444089	1.3400000000000000799361
11280	2	4.5849999999999999644729	12.4900000000000002131628	2.7580000000000000071054	2.7389999999999998792077	4.6730000000000000426326	46.875	7.043000000000000149214	0.7790000000000000257572	1.0340000000000000301981	0.829999999999999960032	1.0920000000000000817124	0.5679999999999999493738	1.4930000000000001048051	4.4710000000000000852651	0.5550000000000000488498	0.1990000000000000102141	5.1650000000000000355271	1.9379999999999999449329	0.4219999999999999862332	0.2909999999999999809042
11290	2	13.781000000000000582645	9.8680000000000003268497	0.9839999999999999857891	1.6370000000000000106581	0.9669999999999999706901	20.1099999999999994315658	5.4130000000000002557954	1.5480000000000000426326	0.4349999999999999977796	1.8580000000000000959233	1.5980000000000000870415	1.2019999999999999573674	7.7080000000000001847411	19.7940000000000004831691	0.8110000000000000541789	1.0249999999999999111822	2.5790000000000001811884	4.3440000000000003055334	4.0019999999999997797318	0.335000000000000019984
11300	2	3.3769999999999997797318	3.525999999999999801048	1.4819999999999999840128	0.3290000000000000146549	2.0219999999999997974953	28.2190000000000011937118	2.9260000000000001563194	1.3100000000000000532907	1.6439999999999999058531	0.5520000000000000461853	0.8569999999999999840128	0.3310000000000000164313	38.5889999999999986357579	2.3159999999999998365752	1.5500000000000000444089	1.403000000000000024869	3.1299999999999998934186	1.4379999999999999449329	4.6070000000000002060574	0.392000000000000015099
11310	2	0.4010000000000000230926	27.4679999999999999715783	1.1459999999999999076294	0.3160000000000000031086	2.4390000000000000568434	46.0379999999999967030817	0.6540000000000000257572	0.1100000000000000005551	0.3960000000000000186517	0.1660000000000000086597	0.4849999999999999866773	7.0960000000000000852651	11.2330000000000005400125	1.1220000000000001083578	0.4349999999999999977796	0.0149999999999999994449	0.077999999999999999889	0.0719999999999999945599	0.0709999999999999936717	0.2600000000000000088818
11320	2	1.2589999999999998969713	22.9600000000000008526513	7.362000000000000099476	0.5789999999999999591438	42.0469999999999970441422	5.7779999999999995807798	2.6880000000000001669775	1.4699999999999999733546	2.8660000000000001030287	0.3330000000000000182077	0.8139999999999999458211	0.2049999999999999877875	5.8399999999999998578915	0.8760000000000000008882	0.0869999999999999940048	0.2429999999999999937828	0.6500000000000000222045	0.4689999999999999724665	2.474000000000000198952	1.0009999999999998898659
11330	2	0.7810000000000000275335	15.7070000000000007389644	1.8009999999999999342748	0.23899999999999999023	7.8840000000000003410605	55.3599999999999994315658	2.4239999999999999324984	1.4079999999999999182876	0.5260000000000000230926	0.1990000000000000102141	0.3479999999999999760192	0.1310000000000000053291	7.4089999999999998081535	1.7720000000000000195399	0.1600000000000000033307	0.6750000000000000444089	1.6710000000000000408562	0.3940000000000000168754	0.9569999999999999618083	0.1549999999999999988898
11340	2	0.1350000000000000088818	83.4189999999999969304554	1.3819999999999998951949	0.00899999999999999932	4.4960000000000004405365	8.3910000000000000142109	0.042000000000000002609	0.0229999999999999996114	0.0410000000000000017208	0.0410000000000000017208	0.4089999999999999746869	0.0369999999999999981681	1.3120000000000000550671	0.0040000000000000000833	0.0080000000000000001665	0.0149999999999999994449	0.0030000000000000000625	0.01799999999999999864	0.1910000000000000031086	0.0229999999999999996114
11350	11	30.760000000000001563194	6.2419999999999999928946	6.3570000000000002060574	5.637999999999999900524	5.8789999999999995594635	0.7900000000000000355271	3.0720000000000000639488	1.0580000000000000515143	0.460000000000000019984	3.8100000000000000532907	4.6239999999999996660449	0.3629999999999999893419	9.1389999999999993463007	5.5160000000000000142109	1.1730000000000000426326	3.3639999999999998792077	1.4210000000000000408562	4.3589999999999999857891	5.7729999999999996873612	0.2010000000000000119904
11360	2	2.625	2.237000000000000099476	4.3250000000000001776357	0.0950000000000000011102	16.9510000000000005115908	42.9410000000000025011104	2.6930000000000000603961	1.1419999999999999040767	0.5729999999999999538147	0.5	0.3870000000000000106581	0.3619999999999999884537	8.3819999999999996731503	13.4209999999999993747224	0.2179999999999999993339	0.077999999999999999889	2.2379999999999999893419	0.335000000000000019984	0.1900000000000000022204	0.3059999999999999942268
11370	2	5.5789999999999997370992	0.482999999999999984901	0.0980000000000000037748	0.2079999999999999904521	0.2109999999999999931166	2.224000000000000198952	0.5929999999999999715783	0.03599999999999999728	1.8329999999999999626965	0.7009999999999999564793	1.7019999999999999573674	0.0899999999999999966693	1.6919999999999999484857	3.8269999999999999573674	0.4400000000000000022204	41.6009999999999990905053	33.8870000000000004547474	4.21999999999999975131	0.0030000000000000000625	0.5729999999999999538147
11380	7	13.5229999999999996873612	7.1539999999999999147349	0.9809999999999999831246	0.1719999999999999862332	2.2860000000000000319744	0.1769999999999999906741	8.5090000000000003410605	0.4989999999999999991118	2.778000000000000024869	6.2969999999999997086775	12.1880000000000006110668	1.2030000000000000692779	4.7770000000000001350031	13.5830000000000001847411	1.5229999999999999094058	2.7730000000000001314504	16.9600000000000008526513	3.803999999999999825917	0.1749999999999999888978	0.63600000000000000977
11390	2	8.1259999999999994457767	3.6349999999999997868372	5.0149999999999996802558	1.5640000000000000568434	6.6929999999999996163069	34.4450000000000002842171	3.0750000000000001776357	1.1270000000000000017764	1.7290000000000000923706	1.2030000000000000692779	0.7459999999999999964473	0.3430000000000000270894	4.1890000000000000568434	17.856999999999999317879	0.9819999999999999840128	0.2839999999999999746869	1.1959999999999999520384	0.2999999999999999888978	6.9909999999999996589395	0.4989999999999999991118
11400	10	0.75	25.6060000000000016484591	1.8129999999999999449329	2.071000000000000174083	12.762999999999999900524	1.0669999999999999484857	1.7199999999999999733546	2.3639999999999998792077	2.4359999999999999431566	3.1429999999999997939426	15.5579999999999998294697	3.7229999999999998649969	12.6479999999999996873612	3.6389999999999997903899	0.8389999999999999680256	1.8509999999999999786837	2.1179999999999998827604	4.9089999999999998081535	0.0889999999999999957812	0.8940000000000000168754
11410	2	18.4810000000000016484591	2.7029999999999998472333	1.0080000000000000071054	1.6490000000000000213163	1.7010000000000000675016	42.9459999999999979536369	1.7250000000000000888178	0.5080000000000000071054	0.2489999999999999991118	0.8619999999999999884537	1.6189999999999999946709	0.4349999999999999977796	14.4120000000000008100187	7.0629999999999997228883	0.5590000000000000524025	0.2909999999999999809042	1.9499999999999999555911	1.0600000000000000532907	0.6999999999999999555911	0.077999999999999999889
11420	2	0.2829999999999999737987	1.0249999999999999111822	0.3479999999999999760192	0.0660000000000000031086	0.9489999999999999547029	83.7609999999999956799002	2.8980000000000001314504	0.7299999999999999822364	0.9160000000000000364153	0.1580000000000000015543	0.2680000000000000159872	0.0320000000000000006661	0.2720000000000000195399	1.459000000000000074607	1.5880000000000000781597	0.4709999999999999742428	3.8589999999999999857891	0.7760000000000000230926	0.0630000000000000004441	0.0800000000000000016653
11430	2	3.0870000000000001882938	6.6180000000000003268497	0.8010000000000000452971	0.3300000000000000155431	2.1160000000000001030287	47.109000000000001762146	1.9859999999999999875655	1.2649999999999999023004	0.7770000000000000239808	0.8339999999999999635847	0.7279999999999999804601	0.2149999999999999966693	3.8269999999999999573674	10.7949999999999999289457	4.1929999999999996163069	1.5269999999999999129585	11.3940000000000001278977	1.6650000000000000355271	0.392000000000000015099	0.3420000000000000262013
11440	2	2.2059999999999999609201	5.831999999999999850786	4.6779999999999999360512	0.4520000000000000128786	15.1820000000000003836931	28.2029999999999994031441	1.0809999999999999609201	0.4089999999999999746869	0.5809999999999999609201	0.8199999999999999511502	0.3669999999999999928946	0.2489999999999999991118	16.8560000000000016484591	13.7179999999999999715783	0.6209999999999999964473	0.4899999999999999911182	5.1989999999999998436806	1.2649999999999999023004	1.3770000000000000017764	0.4129999999999999782396
11450	2	5.3159999999999998365752	36.3650000000000019895197	1.2749999999999999111822	0.1469999999999999917843	4.0519999999999996020961	31.1670000000000015916157	3.028000000000000024869	0.1799999999999999933387	0.7479999999999999982236	0.6630000000000000337508	2.4729999999999998649969	0.2730000000000000204281	3.5099999999999997868372	4.8730000000000002202682	0.5410000000000000364153	0.3679999999999999937828	4.4909999999999996589395	0.3370000000000000217604	0.0010000000000000000208	0.1920000000000000039968
11460	2	1.9550000000000000710543	15.6449999999999995736744	1.4019999999999999129585	0.4570000000000000173195	5.1150000000000002131628	57.8860000000000027853275	3.6560000000000001385558	0.6630000000000000337508	1.2450000000000001065814	0.5470000000000000417444	1.9219999999999999307221	0.829999999999999960032	2.0320000000000000284217	2.6219999999999998863132	0.8419999999999999706901	0.3200000000000000066613	2.1230000000000002202682	0.4269999999999999906741	0.1170000000000000067724	0.1940000000000000057732
11470	3	10.6470000000000002415845	4.3710000000000004405365	6.2409999999999996589395	1.8830000000000000071054	13.4559999999999995168309	0.7419999999999999928946	19.4310000000000009379164	0.9539999999999999591438	1.9459999999999999520384	6.3220000000000000639488	10.7750000000000003552714	2.2540000000000000035527	4.293000000000000149214	3.5670000000000001705303	0.653000000000000024869	0.7980000000000000426326	8.3689999999999997726263	3.0659999999999998365752	0.115000000000000004996	0.1160000000000000058842
11480	3	2.8919999999999999040767	5.8410000000000001918465	3.1560000000000001385558	0.6510000000000000230926	10.5760000000000005115908	0.4269999999999999906741	33.9140000000000014779289	2.1059999999999998721023	6.5529999999999999360512	3.9199999999999999289457	3.0779999999999998472333	2.2719999999999997974953	3.609999999999999875655	3.321000000000000174083	0.8269999999999999573674	2.0729999999999999538147	9.8260000000000005115908	3.9279999999999999360512	0.8129999999999999449329	0.2169999999999999984457
11490	3	15.9600000000000008526513	7.581999999999999850786	5.2590000000000003410605	0.3099999999999999977796	17.4559999999999995168309	0.1729999999999999871214	12.5340000000000006963319	1.1770000000000000461853	1.4110000000000000319744	6.793000000000000149214	10.2390000000000007673862	2.484999999999999875655	6.1429999999999997939426	2.653000000000000024869	0.3420000000000000262013	0.8159999999999999475975	6.40500000000000024869	1.9130000000000000337508	0.1660000000000000086597	0.1829999999999999960032
11500	3	1.9679999999999999715783	8.9969999999999998863132	1.5749999999999999555911	1.6069999999999999840128	5.3769999999999997797318	5.625	16.8610000000000006536993	1.0360000000000000319744	1.0489999999999999324984	8.5769999999999999573674	23.5869999999999997442046	4.7779999999999995807798	5.6169999999999999928946	4.71999999999999975131	0.2059999999999999886757	0.3599999999999999866773	1.959000000000000074607	3.5480000000000000426326	2.2690000000000001278977	0.2839999999999999746869
11510	3	0.4139999999999999791278	8.1210000000000004405365	0.3479999999999999760192	0.03599999999999999728	0.7339999999999999857891	10.9149999999999991473487	3.0880000000000000781597	0.2999999999999999888978	0.6450000000000000177636	3.1009999999999999786837	7.4509999999999996234124	2.1739999999999999324984	57.5630000000000023874236	0.3910000000000000142109	0.2690000000000000168754	0.289999999999999980016	0.4959999999999999964473	1.8249999999999999555911	1.4710000000000000852651	0.3669999999999999928946
11520	2	3.3740000000000001101341	8.137999999999999900524	5.4839999999999999857891	7.7009999999999996234124	7.849000000000000198952	23.1020000000000003126388	12.6899999999999995026201	0.9100000000000000310862	0.8329999999999999626965	0.3230000000000000093259	6.3819999999999996731503	2.3439999999999998614442	6.7640000000000002344791	2.6200000000000001065814	0.5490000000000000435207	0.7680000000000000159872	2.153000000000000024869	3.1360000000000001207923	4.331999999999999850786	0.5490000000000000435207
11530	10	6.6570000000000000284217	11.5169999999999994599875	16.6119999999999983231191	2.5790000000000001811884	28.8270000000000017337243	0.03599999999999999728	1.0380000000000000337508	0.2520000000000000017764	2.846999999999999975131	3.818999999999999950262	8.5289999999999999147349	0.8549999999999999822364	9.6289999999999995594635	0.3539999999999999813483	0.0970000000000000028866	0.3260000000000000119904	1.1899999999999999467093	1.8950000000000000177636	1.9879999999999999893419	0.9519999999999999573674
11540	3	16.2459999999999986641797	6.15500000000000024869	3.678999999999999825917	0.4020000000000000239808	23.6900000000000012789769	6.8280000000000002913225	17.9710000000000000852651	1.3249999999999999555911	1.5460000000000000408562	2.5849999999999999644729	4.9939999999999997726263	1.0920000000000000817124	4.4100000000000001421085	4.3460000000000000852651	0.1049999999999999961142	0.1499999999999999944489	2.512999999999999900524	0.7730000000000000204281	0.0759999999999999981126	1.1149999999999999911182
11550	3	0.9909999999999999920064	6.5739999999999998436806	7.1570000000000000284217	0.4570000000000000173195	49.2560000000000002273737	4.5039999999999995594635	8.862000000000000099476	2.1549999999999998046007	5.9649999999999998578915	0.5120000000000000106581	3.5459999999999998188116	0.1739999999999999880096	3.4020000000000001350031	1.2230000000000000870415	0.1869999999999999995559	0.3529999999999999804601	1.8549999999999999822364	0.5120000000000000106581	1.3609999999999999875655	0.9529999999999999582556
11560	3	11.4589999999999996305178	6.6479999999999996873612	4.4500000000000001776357	1.3089999999999999413802	14.4309999999999991615596	22.5479999999999982662757	9.768000000000000682121	1.3320000000000000728306	3.2530000000000001136868	2.262999999999999900524	4.8949999999999995736744	1.1799999999999999378275	3.349000000000000198952	2.0270000000000001350031	0.4819999999999999840128	0.4420000000000000039968	6.5759999999999996234124	2.3279999999999998472333	0.3079999999999999960032	0.9519999999999999573674
11570	3	0.3320000000000000173195	0.0619999999999999995559	0.0100000000000000002082	0.0010000000000000000208	0.0219999999999999987232	90.2810000000000059117156	0.4969999999999999973355	0.0330000000000000015543	0.2590000000000000079936	0.1029999999999999943379	0.2979999999999999871214	0.0160000000000000003331	0.6490000000000000213163	0.1900000000000000022204	0.0030000000000000000625	0	0.0240000000000000004996	0.4899999999999999911182	0.8179999999999999493738	5.9109999999999995878852
11580	10	25.6400000000000005684342	10.619999999999999218403	4.0119999999999995665689	10.5399999999999991473487	9.2279999999999997584155	0.3659999999999999920064	6.3479999999999998649969	0.7439999999999999946709	0.7630000000000000115463	1.2920000000000000373035	4.8499999999999996447286	1.2580000000000000071054	4.5890000000000004121148	6.1619999999999999218403	0.3320000000000000173195	2.1970000000000000639488	4.3600000000000003197442	3.5289999999999999147349	2.6290000000000000035527	0.5410000000000000364153
11590	2	28.8219999999999991757704	5.5460000000000002629008	3.3820000000000001172396	2.3349999999999999644729	2.4929999999999998827604	15.3230000000000003979039	5.3579999999999996518341	0.6059999999999999831246	0.6430000000000000159872	6.2460000000000004405365	4.8369999999999997442046	0.7850000000000000310862	4.7939999999999995949906	6.5279999999999995807798	0.8209999999999999520384	0.9389999999999999458211	3.2250000000000000888178	4.3099999999999996092015	2.4039999999999999147349	0.6029999999999999804601
11600	2	0.2640000000000000124345	3.6059999999999998721023	1.181000000000000049738	0.8850000000000000088818	2.6160000000000001030287	72.5120000000000004547474	1.1579999999999999182876	0.596999999999999975131	0.3099999999999999977796	0.1799999999999999933387	0.7690000000000000168754	0.2169999999999999984457	1.3560000000000000941469	3.3479999999999998649969	0.6039999999999999813483	0.068000000000000004885	9.2840000000000006963319	0.5819999999999999618083	0.2290000000000000091038	0.2330000000000000126565
11610	10	3.1560000000000001385558	3.653000000000000024869	0.6370000000000000106581	0.0299999999999999988898	1.9010000000000000230926	10.1020000000000003126388	0.7860000000000000319744	0.4560000000000000164313	0.3820000000000000062172	0.2969999999999999862332	0.3760000000000000008882	0.3150000000000000022204	1.2119999999999999662492	2.8199999999999998401279	0.1970000000000000084377	0.0850000000000000061062	0.829999999999999960032	1.4130000000000000337508	1.0140000000000000124345	70.3379999999999938609108
11620	2	35.356999999999999317879	9.8249999999999992894573	2.9980000000000002202682	4.2140000000000004121148	3.5400000000000000355271	6.1449999999999995736744	4.9429999999999996163069	0.829999999999999960032	0.4369999999999999995559	3.1049999999999999822364	3.8660000000000001030287	0.8629999999999999893419	6.7300000000000004263256	11.2430000000000003268497	0.2270000000000000073275	0.3739999999999999991118	1.6450000000000000177636	2.1709999999999998188116	1.1310000000000000053291	0.357999999999999984901
11630	2	2.5139999999999997903899	10.1449999999999995736744	2.9529999999999998472333	6.0890000000000004121148	3.0009999999999998898659	33.7259999999999990905053	2.8300000000000000710543	1.3500000000000000888178	0.7029999999999999582556	0.8980000000000000204281	1.2130000000000000781597	0.8479999999999999760192	2.3380000000000000781597	1.1510000000000000230926	0.4540000000000000146549	2.6059999999999998721023	6.2919999999999998152589	6.7900000000000000355271	12.7880000000000002557954	1.3120000000000000550671
11640	2	13.8320000000000007389644	4.7999999999999998223643	5.1040000000000000923706	1.0900000000000000799361	9.0150000000000005684342	16.481999999999999317879	6.4119999999999999218403	0.4119999999999999773515	3.4470000000000000639488	2.6720000000000001527667	7.9139999999999997015721	0.26100000000000000977	5.6929999999999996163069	5.1239999999999996660449	1.6290000000000000035527	0.4919999999999999928946	1.5929999999999999715783	1.9290000000000000479616	10.7799999999999993605115	1.318999999999999950262
11650	11	11.4190000000000004831691	1.8049999999999999378275	1.2960000000000000408562	2.1490000000000000213163	1.5340000000000000301981	61.2490000000000023305802	2.9559999999999999609201	1.4379999999999999449329	0.7149999999999999689138	1.3020000000000000461853	0.7550000000000000044409	0.0599999999999999977796	3.0760000000000000675016	3.3370000000000001882938	0.5580000000000000515143	0.4610000000000000208722	1.0240000000000000213163	2.025999999999999801048	2.1000000000000000888178	0.7409999999999999920064
11660	2	28.7940000000000004831691	19.2079999999999984083843	8.9320000000000003836931	0.6750000000000000444089	28.2890000000000014779289	0.7159999999999999698019	0.6049999999999999822364	0.0539999999999999993894	0.125	0.5849999999999999644729	1.7419999999999999928946	0.5250000000000000222045	7.1950000000000002842171	0.4480000000000000093259	0.0280000000000000005829	0.0719999999999999945599	1.0080000000000000071054	0.8409999999999999698019	0.0739999999999999963363	0.084000000000000005218
11670	2	20.8870000000000004547474	14.4130000000000002557954	11.3510000000000008668621	3.1330000000000000071054	28.3000000000000007105427	0.3310000000000000164313	0.6470000000000000195399	0.0919999999999999984457	0.2959999999999999853451	1.0980000000000000870415	2.846999999999999975131	1.137999999999999900524	6.15500000000000024869	0.88600000000000000977	0.1160000000000000058842	0.0570000000000000020539	3.9260000000000001563194	1.8169999999999999484857	2.181000000000000049738	0.3290000000000000146549
11680	1	0.5260000000000000230926	14.5	0.8329999999999999626965	0.6159999999999999920064	4.2419999999999999928946	3.3669999999999999928946	8.5090000000000003410605	3.0270000000000001350031	5.4800000000000004263256	7.1699999999999999289457	1.443999999999999950262	3.8889999999999997903899	31.6039999999999992041921	0.5899999999999999689138	0.5070000000000000062172	0.25	1.1140000000000001012523	2.3300000000000000710543	9.4450000000000002842171	0.5570000000000000506262
11690	2	0.914000000000000034639	3.0459999999999998188116	0.3820000000000000062172	0.2750000000000000222045	2.1629999999999998117062	38.2250000000000014210855	2.7429999999999998827604	0.1509999999999999953371	0.2429999999999999937828	1.6839999999999999413802	11.6839999999999992752464	0.7309999999999999831246	22.8689999999999997726263	5.7820000000000000284217	0.8679999999999999937828	0.0619999999999999995559	6.3890000000000002344791	1.4130000000000000337508	0.1719999999999999862332	0.2039999999999999868994
11700	2	1.5920000000000000817124	7.4160000000000003694822	5.1689999999999995949906	0.4440000000000000057732	23.8069999999999986073362	1.1679999999999999271694	17.7719999999999984652277	2.556000000000000049738	9.2799999999999993605115	2.5910000000000001918465	5.0830000000000001847411	1.1670000000000000373035	3.3780000000000001136868	2.4940000000000002167155	0.7419999999999999928946	0.8379999999999999671374	12.4760000000000008668621	1.5520000000000000461853	0.2590000000000000079936	0.2179999999999999993339
11710	2	1.8280000000000000692779	8.2219999999999995310418	1.7330000000000000959233	0.5629999999999999449329	5.8230000000000003979039	56.6189999999999997726263	0.9250000000000000444089	0.4520000000000000128786	0.3140000000000000013323	0.3330000000000000182077	0.8120000000000000550671	0.5979999999999999760192	13.6929999999999996163069	2.9500000000000001776357	0.1859999999999999986677	0.1809999999999999942268	2.8969999999999997974953	0.892000000000000015099	0.7530000000000000026645	0.2250000000000000055511
11720	2	0.4380000000000000004441	5.0919999999999996376232	3.8199999999999998401279	0.4550000000000000155431	14.7289999999999992041921	48.8100000000000022737368	1.5149999999999999023004	2.3229999999999999538147	2.3229999999999999538147	0.8110000000000000541789	1.2880000000000000337508	0.7550000000000000044409	3.3069999999999999396039	3.9679999999999999715783	0.9360000000000000541789	0.5769999999999999573674	6.0389999999999997015721	1.7569999999999998951949	0.7540000000000000035527	0.3049999999999999933387
11730	10	0.0909999999999999975575	57.5069999999999978967935	0.5400000000000000355271	1.6619999999999999218403	2.3839999999999998969713	0.1419999999999999873435	3.206999999999999850786	0.4299999999999999933387	3.012999999999999900524	2.7330000000000000959233	0.88600000000000000977	2.165999999999999925393	0.4099999999999999755751	0.1229999999999999982236	0.087999999999999994893	0.9919999999999999928946	0.5060000000000000053291	0.51100000000000000977	0.2770000000000000239808	22.3320000000000007389644
11740	6	13.6270000000000006679102	20.3969999999999984652277	1.362000000000000099476	1.7900000000000000355271	2.015000000000000124345	0.219000000000000000222	24.1580000000000012505552	1.4050000000000000266454	0.9969999999999999973355	3.5070000000000001172396	6.512999999999999900524	1.540999999999999925393	6.6799999999999997157829	9.7129999999999991899813	0.0619999999999999995559	0.318000000000000004885	0.8739999999999999991118	2.0299999999999998046007	2.5750000000000001776357	0.2159999999999999975575
11750	4	20.6299999999999990052402	7.7649999999999996802558	0.9000000000000000222045	0.1280000000000000026645	3.0019999999999997797318	2.6200000000000001065814	0.86399999999999999023	0.267000000000000015099	1.3240000000000000657252	0.5530000000000000470735	0.4929999999999999937828	0.2540000000000000035527	2.7949999999999999289457	53.1839999999999974988896	0.1260000000000000008882	0.4919999999999999928946	1.040999999999999925393	2.7389999999999998792077	0.1429999999999999882316	0.6800000000000000488498
11760	3	1.5229999999999999094058	21.9860000000000006536993	3.5859999999999998543387	6.96999999999999975131	7.0789999999999997370992	1.9830000000000000959233	4.956999999999999850786	0.704999999999999960032	0.5659999999999999475975	2.4710000000000000852651	7.1630000000000002557954	6.6219999999999998863132	4.2610000000000001207923	8.3810000000000002273737	0.3509999999999999786837	0.3880000000000000115463	2.237000000000000099476	5.7400000000000002131628	12.6259999999999994457767	0.4040000000000000257572
11770	10	2.5880000000000000781597	16.9220000000000005968559	4.137999999999999900524	3.9940000000000002167155	6.5449999999999999289457	7.2099999999999999644729	6.9679999999999999715783	1.8149999999999999467093	9.5389999999999997015721	6.2480000000000002202682	7.1330000000000000071054	3.8290000000000001811884	3.7599999999999997868372	0.5160000000000000142109	4.5350000000000001421085	0.3330000000000000182077	0.2220000000000000028866	1.4530000000000000692779	11.8629999999999995452526	0.3900000000000000133227
11780	2	12.1760000000000001563194	14.5099999999999997868372	0.9000000000000000222045	0.3679999999999999937828	1.0889999999999999680256	9.5359999999999995878852	1.9559999999999999609201	0.8499999999999999777955	0.3310000000000000164313	0.5600000000000000532907	1.4410000000000000586198	0.1650000000000000077716	39.6649999999999991473487	9.6850000000000004973799	0.1660000000000000086597	0.4460000000000000075495	0.7690000000000000168754	1.3009999999999999342748	3.5339999999999998081535	0.5520000000000000461853
11790	2	12.2929999999999992610356	6.1740000000000003765876	3.6840000000000001634248	0.8219999999999999529265	12.8409999999999993036681	15.9130000000000002557954	6.7450000000000001065814	1.1570000000000000284217	2.8140000000000000568434	0.9689999999999999724665	2.3229999999999999538147	0.1719999999999999862332	4.4329999999999998294697	11.5250000000000003552714	0.5899999999999999689138	0.61399999999999999023	10.0510000000000001563194	5.0309999999999996944666	1.4339999999999999413802	0.4169999999999999817923
11800	10	30.992000000000000881073	23.3640000000000007673862	7.275999999999999801048	0.9459999999999999520384	12.1929999999999996163069	11.0510000000000001563194	0.8950000000000000177636	0.7830000000000000293099	0.4329999999999999960032	0.8319999999999999618083	4.181000000000000049738	1.2640000000000000124345	3.2949999999999999289457	0.6370000000000000106581	0.155999999999999999778	0.125	1.0529999999999999360512	0.3390000000000000235367	0.1219999999999999973355	0.0630000000000000004441
11810	8	95.2429999999999949977791	0.9709999999999999742428	0.2889999999999999791278	0.0120000000000000002498	0.9080000000000000293099	1.4179999999999999271694	0.1940000000000000057732	0.0010000000000000000208	0.0410000000000000017208	0.0690000000000000057732	0.4139999999999999791278	0.0379999999999999990563	0.2250000000000000055511	0.0560000000000000011657	0	0	0.1010000000000000064393	0.00899999999999999932	0.00899999999999999932	0.0030000000000000000625
11820	2	0.0109999999999999993616	18.2459999999999986641797	0.9399999999999999467093	0.00899999999999999932	5.4480000000000003979039	68.897000000000005570655	0.2399999999999999911182	0.0899999999999999966693	0.267000000000000015099	0.0439999999999999974465	2.0169999999999999040767	0.0149999999999999994449	1.6819999999999999396039	0.4709999999999999742428	0.0850000000000000061062	0.6009999999999999786837	0.4040000000000000257572	0.2770000000000000239808	0.1769999999999999906741	0.077999999999999999889
11830	2	9.6820000000000003836931	7.3979999999999996873612	0.5540000000000000479616	0.7820000000000000284217	1.3919999999999999040767	42.9540000000000006252776	4.4039999999999999147349	0.4410000000000000031086	0.1729999999999999871214	1.4819999999999999840128	1.8660000000000001030287	0.3270000000000000128786	8.5630000000000006110668	6.4610000000000002984279	0.6460000000000000186517	0.767000000000000015099	3.0659999999999998365752	5.1219999999999998863132	3.3990000000000000213163	0.5210000000000000186517
11840	2	6.7519999999999997797318	19.033999999999998919975	7.3200000000000002842171	2.9110000000000000319744	13.6410000000000000142109	1.6950000000000000621725	5.8230000000000003979039	0.8679999999999999937828	8.3450000000000006394885	1.6950000000000000621725	3.2120000000000001882938	1.9479999999999999538147	4.4420000000000001705303	3.7109999999999998543387	3.4860000000000002096101	2.8359999999999998543387	10.6270000000000006679102	1.1140000000000001012523	0.3420000000000000262013	0.1980000000000000093259
11850	2	2.1139999999999998792077	16.9319999999999986073362	5.2460000000000004405365	2.1840000000000001634248	12.9280000000000008242296	42.6210000000000022168933	2.1309999999999997832845	1.5480000000000000426326	0.8179999999999999493738	0.6019999999999999795719	1.6180000000000001048051	1.2319999999999999840128	4.8070000000000003836931	1.153000000000000024869	0.2049999999999999877875	0.710999999999999965361	2.0619999999999998330225	0.6740000000000000435207	0.3430000000000000270894	0.0709999999999999936717
11860	2	1.7139999999999999680256	2.2669999999999999040767	1.7319999999999999840128	0.1519999999999999962252	5.9669999999999996376232	72.3649999999999948840923	0.7550000000000000044409	0.5420000000000000373035	0.4179999999999999826805	0.4209999999999999853451	0.8149999999999999467093	0.2540000000000000035527	10.4109999999999995878852	0.4390000000000000013323	0.084000000000000005218	0.2220000000000000028866	0.8940000000000000168754	0.2919999999999999817923	0.1529999999999999971134	0.1029999999999999943379
11870	2	13.7690000000000001278977	7.9320000000000003836931	2.290999999999999925393	2.3199999999999998401279	3.9409999999999998365752	30.5569999999999986073362	5.6260000000000003339551	0.5819999999999999618083	0.4500000000000000111022	1.9090000000000000301981	1.709000000000000074607	0.556000000000000049738	3.9350000000000000532907	3.206999999999999850786	0.5270000000000000239808	0.2839999999999999746869	5.3250000000000001776357	3.2360000000000002096101	10.9369999999999993889332	0.9070000000000000284217
11880	11	0.3459999999999999742428	7.4630000000000000781597	10.7170000000000005258016	1.0860000000000000763833	33.7899999999999991473487	0.219000000000000000222	3.4399999999999999467093	3.3950000000000000177636	8.0809999999999995168309	2.6070000000000002060574	4.9429999999999996163069	1.6080000000000000959233	4.2549999999999998934186	0.3019999999999999906741	0.2010000000000000119904	1.5680000000000000603961	2.8990000000000000213163	2.8769999999999997797318	9.0709999999999997299938	1.1319999999999998951949
11890	10	37.7860000000000013642421	0.6750000000000000444089	0.2489999999999999991118	0.892000000000000015099	2.8540000000000000923706	2.7309999999999998721023	0.1110000000000000014433	0.0250000000000000013878	0.3519999999999999795719	0.2929999999999999826805	1.7709999999999999076294	0.1029999999999999943379	10.599000000000000198952	0.5669999999999999484857	0.2540000000000000035527	2.1560000000000001385558	34.1929999999999978399501	3.8460000000000000852651	0.0509999999999999967248	0.4899999999999999911182
11900	2	1.5429999999999999271694	0.7810000000000000275335	0.5929999999999999715783	0.1950000000000000066613	0.7419999999999999928946	59.8789999999999977831067	1.8999999999999999111822	0.1229999999999999982236	0.3280000000000000137668	0.1089999999999999996669	0.1960000000000000075495	0.0250000000000000013878	8.393000000000000682121	19.8479999999999989768185	0.9859999999999999875655	0.0820000000000000034417	1.8589999999999999857891	0.2640000000000000124345	1.959000000000000074607	0.1920000000000000039968
11910	2	10.8650000000000002131628	6.7619999999999995665689	1.7130000000000000781597	1.4359999999999999431566	2.7459999999999999964473	44.229999999999996873612	4.4560000000000004050094	2.0640000000000000568434	1.7030000000000000692779	2.5459999999999998188116	4.3079999999999998294697	1.0649999999999999467093	6.3520000000000003126388	0.7199999999999999733546	1.4679999999999999715783	0.4440000000000000057732	2.0440000000000000390799	2.9230000000000000426326	1.762999999999999900524	0.3930000000000000159872
11920	8	0.9659999999999999698019	1.7820000000000000284217	3.6290000000000000035527	0.9050000000000000266454	8.9239999999999994884092	0.162000000000000005107	3.0809999999999999609201	0.042000000000000002609	8.4600000000000008526513	1.0260000000000000230926	5.7190000000000003055334	29.0609999999999999431566	26.382999999999999118927	3.9230000000000000426326	0.4749999999999999777955	0.0869999999999999940048	3.668000000000000149214	0.8529999999999999804601	0.0269999999999999996947	0.8269999999999999573674
11930	2	0.0539999999999999993894	0.7850000000000000310862	0.7419999999999999928946	0.155999999999999999778	0.8120000000000000550671	50.6829999999999998294697	2.0049999999999998934186	0.3739999999999999991118	0.2089999999999999913403	0.1049999999999999961142	1.6479999999999999094058	0.2320000000000000117684	2.5040000000000000035527	15.0850000000000008526513	0.4159999999999999809042	0.3780000000000000026645	18.5049999999999990052402	3.4860000000000002096101	0.6850000000000000532907	1.137999999999999900524
11940	2	37.2800000000000011368684	1.0240000000000000213163	0.2039999999999999868994	0.3629999999999999893419	0.3549999999999999822364	2.4100000000000001421085	0.482999999999999984901	0.1390000000000000124345	8.9519999999999999573674	1.0520000000000000461853	5.03000000000000024869	0.1539999999999999980016	8.6809999999999991615596	4.4919999999999999928946	0.9340000000000000524025	4.2380000000000004334311	9.9849999999999994315658	4.34499999999999975131	0.1010000000000000064393	9.775999999999999801048
11950	2	2.6440000000000001278977	23.6269999999999988915533	1.2110000000000000763833	0.7349999999999999866773	5.3170000000000001705303	42.3879999999999981241672	1.2419999999999999928946	0.5140000000000000124345	1.1879999999999999449329	0.8110000000000000541789	0.7059999999999999609201	1.0569999999999999396039	5.3520000000000003126388	4.5039999999999995594635	0.3589999999999999857891	0.7079999999999999626965	5.0979999999999998649969	1.971999999999999975131	0.3790000000000000035527	0.1880000000000000004441
11960	2	1.1450000000000000177636	6.7249999999999996447286	9.6039999999999992041921	0.3699999999999999955591	37.4129999999999967030817	1.3580000000000000959233	2.0160000000000000142109	0.4969999999999999973355	2.0760000000000000675016	2.3870000000000000106581	9.3350000000000008526513	0.4229999999999999871214	12.849000000000000198952	2.0729999999999999538147	0.5130000000000000115463	0.9220000000000000417444	3.581999999999999850786	1.9419999999999999484857	3.640000000000000124345	1.1310000000000000053291
11970	3	0.1680000000000000104361	66.3859999999999956799002	0.0240000000000000004996	0.0060000000000000001249	0.2459999999999999964473	15.0370000000000008100187	4.1920000000000001705303	0.0100000000000000002082	0.0599999999999999977796	7.4690000000000003055334	0.0769999999999999990008	0.1120000000000000023315	0.4000000000000000222045	0.0030000000000000000625	0.0020000000000000000416	0	0.0050000000000000001041	0.0050000000000000001041	0.0599999999999999977796	5.7350000000000003197442
11980	4	3.0419999999999998152589	51.5090000000000003410605	5.8040000000000002700062	0.5350000000000000310862	5.3669999999999999928946	0.0259999999999999988065	3.2210000000000000852651	1.596999999999999975131	5.3669999999999999928946	0.1710000000000000131006	0.4989999999999999991118	1.8859999999999998987477	8.156000000000000582645	0.4040000000000000257572	0.0210000000000000013045	0.0480000000000000009992	0.0259999999999999988065	0.1940000000000000057732	1.5349999999999999200639	10.5890000000000004121148
11990	4	0.6919999999999999484857	19.8090000000000010516032	7.6029999999999997584155	4.0309999999999996944666	15.5370000000000008100187	0.3529999999999999804601	4.0400000000000000355271	1.3959999999999999076294	1.3149999999999999467093	3.4430000000000000603961	7.8429999999999999715783	3.6059999999999998721023	15.8450000000000006394885	3.2770000000000001350031	0.8010000000000000452971	0.8770000000000000017764	5.5890000000000004121148	2.8530000000000002025047	0.8030000000000000470735	0.2849999999999999755751
12000	2	10.3089999999999992752464	8.1359999999999992326138	10.1400000000000005684342	2.2580000000000000071054	27.9499999999999992894573	4.7400000000000002131628	8.1289999999999995594635	1.0049999999999998934186	2.6890000000000000568434	0.3990000000000000213163	0.2149999999999999966693	0.3609999999999999875655	3.5569999999999999396039	7.543000000000000149214	0.51100000000000000977	0.8529999999999999804601	3.1410000000000000142109	1.3600000000000000976996	4.6660000000000003694822	2.0369999999999999218403
12010	2	0.8990000000000000213163	7.887999999999999900524	2.3790000000000000035527	0.4239999999999999880096	4.6859999999999999431566	14.3810000000000002273737	3.0390000000000001456613	1.1169999999999999928946	0.795000000000000039968	1.3819999999999998951949	3.859999999999999875655	0.2560000000000000053291	21.6099999999999994315658	26.1380000000000016768809	0.5010000000000000008882	2.3809999999999997832845	7.4429999999999996163069	0.4979999999999999982236	0.13600000000000000977	0.1890000000000000013323
12020	2	2.7620000000000000106581	12.8550000000000004263256	2.0299999999999998046007	1.5769999999999999573674	3.9929999999999998827604	29.8140000000000000568434	2.6800000000000001598721	0.7660000000000000142109	4.1449999999999995736744	2.8140000000000000568434	7.0069999999999996731503	2.8910000000000000142109	7.0030000000000001136868	0.375	0.6159999999999999920064	2.778000000000000024869	0.3459999999999999742428	1.6790000000000000479616	12.8350000000000008526513	1.0340000000000000301981
12030	2	3.6779999999999999360512	1.5040000000000000035527	0.7409999999999999920064	0.1600000000000000033307	1.4790000000000000923706	75.1700000000000017053026	0.5530000000000000470735	0.1400000000000000133227	0.2030000000000000137668	0.0889999999999999957812	0.4849999999999999866773	0.0299999999999999988898	0.6850000000000000532907	5.6299999999999998934186	2.706999999999999850786	0.2260000000000000064393	5.8429999999999999715783	0.3029999999999999915623	0.2989999999999999880096	0.0749999999999999972244
12040	2	0.8279999999999999582556	2.1169999999999999928946	1.528000000000000024869	0.4229999999999999871214	2.9900000000000002131628	44.104999999999996873612	0.3300000000000000155431	0.346999999999999975131	0.2969999999999999862332	0.2810000000000000275335	1.1879999999999999449329	0.3150000000000000022204	2.6219999999999998863132	26.1060000000000016484591	4.2359999999999997655209	0.61399999999999999023	9.7940000000000004831691	0.2660000000000000142109	1.4299999999999999378275	0.181999999999999995115
12050	2	9.1660000000000003694822	14.2729999999999996873612	1.056000000000000049738	0.1350000000000000088818	3.6459999999999999076294	32.8800000000000025579538	3.946000000000000174083	0.2869999999999999773515	0.795000000000000039968	0.8689999999999999946709	2.3860000000000001207923	0.1759999999999999897859	6.4759999999999999786837	15.0269999999999992468247	0.9449999999999999511502	0.3499999999999999777955	6.8559999999999998721023	0.460000000000000019984	0.0739999999999999963363	0.1970000000000000084377
12060	2	8.3770000000000006679102	9.494999999999999218403	0.2419999999999999928946	0.0350000000000000033307	1.2019999999999999573674	4.4429999999999996163069	1.3449999999999999733546	0.693999999999999950262	0.2650000000000000133227	0.971999999999999975131	2.334000000000000074607	0.6790000000000000479616	5.4539999999999997370992	20.3270000000000017337243	0.9649999999999999689138	3.4889999999999998792077	10.8870000000000004547474	26.0189999999999983515409	0.8529999999999999804601	1.9239999999999999324984
12070	3	1.1839999999999999413802	9.9770000000000003126388	12.0730000000000003979039	4.6169999999999999928946	14.3710000000000004405365	4.7820000000000000284217	5.8840000000000003410605	0.9899999999999999911182	2.3809999999999997832845	1.7290000000000000923706	5.4509999999999996234124	1.5389999999999999236167	3.0619999999999998330225	2.5289999999999999147349	0.2349999999999999866773	0.8419999999999999706901	0.7630000000000000115463	1.3200000000000000621725	9.3910000000000000142109	16.8799999999999990052402
12080	2	7.8869999999999995665689	6.5849999999999999644729	7.5039999999999995594635	2.6450000000000000177636	12.2379999999999995452526	24.6670000000000015916157	5.9249999999999998223643	3.6440000000000001278977	0.6370000000000000106581	0.6209999999999999964473	1.7540000000000000035527	0.7149999999999999689138	3.2450000000000001065814	9.231999999999999317879	0.4000000000000000222045	1.8000000000000000444089	9.987000000000000099476	0.3240000000000000102141	0.0010000000000000000208	0.1900000000000000022204
12090	5	3.2799999999999998046007	45.0799999999999982946974	1.3810000000000000053291	0.4440000000000000057732	2.7850000000000001421085	2.5249999999999999111822	4.4109999999999995878852	1.1100000000000000976996	4.4660000000000001918465	5.6310000000000002273737	1.1670000000000000373035	0.2169999999999999984457	3.278000000000000024869	0.2230000000000000037748	0.3410000000000000253131	0.9779999999999999804601	0.4139999999999999791278	1.3489999999999999769074	1.1049999999999999822364	19.8140000000000000568434
12100	6	1.3369999999999999662492	15.8219999999999991757704	6.3659999999999996589395	0.7680000000000000159872	23.0380000000000002557954	0.0650000000000000022204	6.7089999999999996305178	0.2949999999999999844569	3.4809999999999998721023	2.0270000000000001350031	16.6950000000000002842171	2.0219999999999997974953	2.6869999999999998330225	0.5749999999999999555911	0.7289999999999999813483	0.607999999999999984901	7.4400000000000003907985	4.9909999999999996589395	0.5290000000000000257572	3.8170000000000001705303
12110	6	6.8579999999999996518341	6.75	9.5099999999999997868372	0.5120000000000000106581	25.1050000000000004263256	0.1010000000000000064393	7.8280000000000002913225	0.5210000000000000186517	3.6949999999999998401279	0.9449999999999999511502	6.2820000000000000284217	1.5469999999999999307221	2.0649999999999999467093	3.7109999999999998543387	0.818999999999999950262	0.8000000000000000444089	7.1399999999999996802558	3.2050000000000000710543	0.6820000000000000506262	11.9220000000000005968559
12120	11	2.2059999999999999609201	28.3069999999999986073362	2.7379999999999999893419	1.0920000000000000817124	10.3300000000000000710543	1.0700000000000000621725	8.7219999999999995310418	1.1990000000000000657252	12.7690000000000001278977	3.2820000000000000284217	4.4679999999999999715783	4.2430000000000003268497	5.7889999999999997015721	2.1349999999999997868372	0.7830000000000000293099	0.403000000000000024869	5.8819999999999996731503	2.9599999999999999644729	1.2299999999999999822364	0.3960000000000000186517
12130	3	9.8249999999999992894573	12.9890000000000007673862	12.612000000000000099476	4.112000000000000099476	33.8230000000000003979039	0.3549999999999999822364	9.4280000000000008242296	0.0539999999999999993894	5.8650000000000002131628	0.6790000000000000479616	1.2210000000000000852651	0.7069999999999999618083	2.3559999999999998721023	1.4679999999999999715783	0.1640000000000000068834	0.1859999999999999986677	2.5619999999999998330225	0.5779999999999999582556	0.7800000000000000266454	0.2369999999999999884537
12140	3	4.8070000000000003836931	15.1660000000000003694822	6.5460000000000002629008	1.1570000000000000284217	21.3709999999999986641797	0.042000000000000002609	6.7350000000000003197442	0.0919999999999999984457	4.2380000000000004334311	4.8639999999999998792077	6.4080000000000003623768	2.4809999999999998721023	19.5919999999999987494448	0.3629999999999999893419	0.1950000000000000066613	0.4329999999999999960032	3.0360000000000000319744	0.8399999999999999689138	1.0249999999999999111822	0.6099999999999999866773
12150	3	0.5340000000000000301981	2.4540000000000001811884	0.3479999999999999760192	0.3220000000000000084377	0.6069999999999999840128	8	7.9160000000000003694822	0.5400000000000000355271	1.431000000000000049738	7.1180000000000003268497	3.0339999999999998081535	0.6029999999999999804601	60.1730000000000018189894	0.4799999999999999822364	0.1089999999999999996669	0.2550000000000000044409	0.4869999999999999884537	1.3300000000000000710543	3.5859999999999998543387	0.6720000000000000417444
12160	2	5.0140000000000002344791	7.543000000000000149214	1.6020000000000000905942	1.6160000000000001030287	2.8839999999999998969713	58.5549999999999997157829	3.9100000000000001421085	1.1020000000000000905942	1.6899999999999999467093	1.0029999999999998916422	1.3709999999999999964473	0.5230000000000000204281	6.7270000000000003126388	0.8719999999999999973355	0.6370000000000000106581	0.4919999999999999928946	3.6930000000000000603961	0.2979999999999999871214	0.0080000000000000001665	0.460000000000000019984
12170	2	17.231999999999999317879	10.3149999999999995026201	1.8529999999999999804601	1.2230000000000000870415	3.2730000000000001314504	30.8419999999999987494448	3.3180000000000000603961	0.5849999999999999644729	0.8249999999999999555911	1.9190000000000000390799	1.3480000000000000870415	0.4630000000000000226485	5.0449999999999999289457	12.7409999999999996589395	0.8100000000000000532907	1.3569999999999999840128	5.5220000000000002415845	0.721999999999999975131	0.0650000000000000022204	0.5430000000000000381917
12180	2	1.9730000000000000870415	5.2519999999999997797318	2.6829999999999998294697	0.5300000000000000266454	6.6769999999999996020961	51.5459999999999993747224	1.7019999999999999573674	0.9729999999999999760192	2.2700000000000000177636	2.7170000000000000817124	1.5960000000000000852651	0.4530000000000000137668	12.6349999999999997868372	1.9490000000000000657252	0.4349999999999999977796	0.6490000000000000213163	2.1859999999999999431566	1.2450000000000001065814	1.2450000000000001065814	1.2840000000000000301981
12190	3	48.8830000000000026716407	6.5090000000000003410605	1.5140000000000000124345	0.607999999999999984901	5.2119999999999997442046	1.9179999999999999271694	6.9340000000000001634248	1.2010000000000000675016	3.9889999999999998792077	1.3549999999999999822364	0.5090000000000000079936	0.5889999999999999680256	3.678999999999999825917	3.0339999999999998081535	0.9340000000000000524025	2.9479999999999999538147	8.3580000000000005400125	1.1450000000000000177636	0.0509999999999999967248	0.6290000000000000035527
12200	2	2.3380000000000000781597	14.481999999999999317879	0.9629999999999999671374	1.387999999999999900524	1.1049999999999999822364	41.8340000000000031832315	1.8669999999999999928946	1.9830000000000000959233	2.6070000000000002060574	2.4329999999999998294697	4.8789999999999995594635	1.2680000000000000159872	3.2559999999999997832845	1.3260000000000000675016	1.2230000000000000870415	1.0389999999999999236167	10.1690000000000004831691	4.3380000000000000781597	1.3580000000000000959233	0.1439999999999999891198
12210	10	27.8090000000000010516032	5.0099999999999997868372	2.4209999999999998188116	2.4199999999999999289457	4.0240000000000000213163	11.2279999999999997584155	0.0269999999999999996947	0.0459999999999999992228	0.0219999999999999987232	1.2319999999999999840128	1.6419999999999999040767	0.5580000000000000515143	4.8509999999999999786837	1.1399999999999999023004	0.9290000000000000479616	0.7740000000000000213163	31.5749999999999992894573	3.9780000000000002025047	0.0449999999999999983347	0.2690000000000000168754
12220	2	18.5809999999999995168309	12.4399999999999995026201	0.8629999999999999893419	0.5240000000000000213163	3.7160000000000001918465	41.4930000000000021032065	0.3780000000000000026645	0.2959999999999999853451	0.3780000000000000026645	3.2869999999999999218403	0.7770000000000000239808	0.4849999999999999866773	8.9299999999999997157829	2.1200000000000001065814	0.6820000000000000506262	0.4420000000000000039968	2.9820000000000002060574	1.3899999999999999023004	0.0729999999999999954481	0.1630000000000000059952
12230	2	1.778000000000000024869	20.2779999999999986926014	0.8070000000000000506262	0.579999999999999960032	1.6040000000000000923706	51.359000000000001762146	1.2960000000000000408562	0.7530000000000000026645	3.8519999999999998685496	2.2810000000000001385558	0.664000000000000034639	0.3900000000000000133227	5.8799999999999998934186	1.1759999999999999342748	0.4879999999999999893419	1.1970000000000000639488	4.3789999999999995594635	0.8179999999999999493738	0.1310000000000000053291	0.2889999999999999791278
12240	2	4.3550000000000004263256	9.0289999999999999147349	7.8540000000000000923706	5.7339999999999999857891	9.0589999999999992752464	23.2109999999999985220711	0.7740000000000000213163	0.13600000000000000977	2.8290000000000001811884	0.5929999999999999715783	5.7900000000000000355271	1.8449999999999999733546	0.8649999999999999911182	1.2139999999999999680256	0.3689999999999999946709	3.7789999999999999147349	7.9779999999999997584155	7.03000000000000024869	7.3049999999999997157829	0.2510000000000000008882
12250	7	1.8890000000000000124345	11.4030000000000004689582	0.7510000000000000008882	0.5190000000000000168754	1.8609999999999999875655	0.2310000000000000108802	1.612000000000000099476	0.7459999999999999964473	15.5329999999999994741984	11.8450000000000006394885	1.8500000000000000888178	0.4779999999999999804601	5.6829999999999998294697	2.1930000000000000603961	0.2310000000000000108802	8.0299999999999993605115	30.0210000000000007958079	4.7770000000000001350031	0.0909999999999999975575	0.2570000000000000062172
12260	7	1.2980000000000000426326	4.1699999999999999289457	0.664000000000000034639	0.7309999999999999831246	1.1510000000000000230926	0.3119999999999999995559	1.0800000000000000710543	0.335000000000000019984	1.3140000000000000568434	2.349000000000000198952	6.2210000000000000852651	0.5620000000000000550671	2.4839999999999999857891	0.818999999999999950262	0.3240000000000000102141	4.5099999999999997868372	55.4159999999999968167685	15.9900000000000002131628	0.047000000000000000111	0.2240000000000000046629
12270	2	11.8900000000000005684342	15.757999999999999118927	2.028000000000000024869	2.8860000000000001207923	7.2019999999999999573674	26.5150000000000005684342	4.0640000000000000568434	4.0010000000000003339551	1.3349999999999999644729	1.1879999999999999449329	0.4109999999999999764633	0.3119999999999999995559	5.5899999999999998578915	8.2859999999999995878852	0.38600000000000000977	0.7990000000000000435207	5.9770000000000003126388	0.8800000000000000044409	0.1499999999999999944489	0.3430000000000000270894
12280	2	7.6100000000000003197442	23.1909999999999989483968	2.1049999999999999822364	0.7209999999999999742428	8.3160000000000007247536	1.7250000000000000888178	2.4879999999999999893419	0.5709999999999999520384	4.5380000000000002557954	0.9320000000000000506262	22.2519999999999988915533	4.0149999999999996802558	1.6610000000000000319744	3.4609999999999998543387	1.3129999999999999449329	0.7650000000000000133227	3.6549999999999998046007	4.9080000000000003623768	4.1749999999999998223643	1.5989999999999999769074
12290	2	22.0479999999999982662757	3.984999999999999875655	0.7790000000000000257572	0.9100000000000000310862	1.1129999999999999893419	46.520000000000003126388	1.3240000000000000657252	0.4239999999999999880096	0.1940000000000000057732	1.7800000000000000266454	3.7999999999999998223643	0.732999999999999984901	2.303999999999999825917	5.4480000000000003979039	0.6129999999999999893419	0.3439999999999999724665	6.4400000000000003907985	1.0089999999999998969713	0.1019999999999999934497	0.1300000000000000044409
12300	10	8.1189999999999997726263	6.3099999999999996092015	7.9939999999999997726263	2.9689999999999998614442	12.1349999999999997868372	17.2059999999999995168309	1.8360000000000000763833	0.5380000000000000337508	5.5469999999999997086775	2.053999999999999825917	6.456999999999999850786	1.6470000000000000195399	1.6310000000000000053291	4.5410000000000003694822	0.4450000000000000066613	2.8130000000000001669775	10.981999999999999317879	5.400999999999999801048	0.9629999999999999671374	0.4119999999999999773515
12310	2	4.7679999999999997939426	2.974000000000000198952	0.6470000000000000195399	0.6750000000000000444089	0.664000000000000034639	71.0909999999999939745976	0.7119999999999999662492	0.3509999999999999786837	0.13600000000000000977	1.0760000000000000675016	0.7349999999999999866773	0.1069999999999999978906	4.9909999999999996589395	1.6430000000000000159872	0.2280000000000000082157	0.7740000000000000213163	1.5600000000000000532907	3.0339999999999998081535	3.4790000000000000923706	0.3529999999999999804601
12320	2	0.4490000000000000102141	3.4329999999999998294697	0.068000000000000004885	0.0229999999999999996114	0.1910000000000000031086	92.0879999999999938609108	0.2089999999999999913403	0.125	0.2839999999999999746869	0.0500000000000000027756	0.0630000000000000004441	0.0050000000000000001041	1.0700000000000000621725	0.4959999999999999964473	0.030999999999999999778	0.0200000000000000004163	0.3009999999999999897859	0.1970000000000000084377	0.3079999999999999960032	0.5899999999999999689138
12330	2	1.1619999999999999218403	2.1349999999999997868372	1.3700000000000001065814	0.103999999999999995226	2.5590000000000001634248	76.0960000000000036379788	0.5739999999999999547029	0.047000000000000000111	0.1199999999999999955591	0.2109999999999999931166	10.9469999999999991757704	0.0379999999999999990563	3.2170000000000000817124	0.2109999999999999931166	0.0690000000000000057732	0.36399999999999999023	0.3270000000000000128786	0.1650000000000000077716	0.0350000000000000033307	0.2479999999999999982236
12340	2	3.0099999999999997868372	1.0849999999999999644729	1.5869999999999999662492	0.3059999999999999942268	2.3159999999999998365752	76.7789999999999963620212	5.6719999999999997086775	0.3760000000000000008882	1.1999999999999999555911	0.6039999999999999813483	0.9849999999999999866773	0.1920000000000000039968	1.4910000000000001030287	2.6899999999999999467093	0.1270000000000000017764	0.0729999999999999954481	0.9849999999999999866773	0.1189999999999999946709	0.2730000000000000204281	0.1280000000000000026645
12350	2	0.4369999999999999995559	1.8120000000000000550671	0.1239999999999999991118	0.0800000000000000016653	0.2109999999999999931166	89.6410000000000053432814	0.3830000000000000071054	0.030999999999999999778	0.125	0.2690000000000000168754	0.3019999999999999906741	0.0219999999999999987232	1.2479999999999999982236	3.0720000000000000639488	0.2909999999999999809042	0.0660000000000000031086	1.3240000000000000657252	0.2109999999999999931166	0.278000000000000024869	0.0729999999999999954481
12360	2	30.0790000000000006252776	13.3650000000000002131628	0.5010000000000000008882	0.2489999999999999991118	2.1709999999999998188116	27.8150000000000012789769	2.2429999999999998827604	0.875	1.7969999999999999307221	0.5570000000000000506262	2.0249999999999999111822	0.4919999999999999928946	9.1829999999999998294697	3.303999999999999825917	0.2640000000000000124345	0.1120000000000000023315	3.6970000000000000639488	0.2909999999999999809042	0.5240000000000000213163	0.4560000000000000164313
12370	5	5.0350000000000001421085	19.5070000000000014495072	1.9859999999999999875655	1.5949999999999999733546	6.9089999999999998081535	2.471999999999999975131	1.9130000000000000337508	0.25	2.7040000000000001811884	2.9230000000000000426326	4.1449999999999995736744	1.5700000000000000621725	35.0110000000000027853275	2.2290000000000000923706	0.4279999999999999915623	1.5729999999999999538147	1.75	4.6699999999999999289457	2.3940000000000001278977	0.9370000000000000550671
12380	5	4.3120000000000002771117	17.4460000000000015063506	2.9129999999999998117062	2.834000000000000074607	4.7619999999999995665689	0.2429999999999999937828	6.9599999999999999644729	2.4769999999999998685496	15.487000000000000099476	3.2139999999999999680256	7.3079999999999998294697	2.4049999999999998046007	2.1499999999999999111822	0.6109999999999999875655	1.6759999999999999342748	6.0590000000000001634248	10.2739999999999991331379	6.1440000000000001278977	2.4620000000000001882938	0.2650000000000000133227
12390	2	33.3370000000000032969183	8.8510000000000008668621	1.1690000000000000390799	1.0389999999999999236167	2.3980000000000001314504	29.3460000000000000852651	3.3629999999999999893419	0.4209999999999999853451	0.2969999999999999862332	0.7630000000000000115463	0.9799999999999999822364	0.1479999999999999926725	11.9299999999999997157829	3.1850000000000000532907	0.068000000000000004885	0.1590000000000000024425	1.8589999999999999857891	0.3270000000000000128786	0.0490000000000000018874	0.3109999999999999986677
12400	2	1.5260000000000000230926	17.8629999999999995452526	0.2069999999999999895639	0.2049999999999999877875	1.5669999999999999484857	67.906999999999996475708	0.2919999999999999817923	0.3049999999999999933387	1.6930000000000000603961	0.3870000000000000106581	0.1940000000000000057732	0.5260000000000000230926	3.7050000000000000710543	1.1879999999999999449329	0.1910000000000000031086	0.1049999999999999961142	1.1450000000000000177636	0.7169999999999999706901	0.0990000000000000046629	0.1779999999999999915623
12410	2	10.2509999999999994457767	22.1619999999999990336619	0.9649999999999999689138	0.3589999999999999857891	2.7860000000000000319744	6.7969999999999997086775	1.9270000000000000461853	1.5520000000000000461853	1.6610000000000000319744	1.0940000000000000834888	2.0750000000000001776357	5.5229999999999996873612	26.3079999999999998294697	3.5089999999999998969713	0.3619999999999999884537	2.6800000000000001598721	3.3540000000000000923706	5.137999999999999900524	0.3190000000000000057732	1.1779999999999999360512
12420	6	20.6969999999999991757704	6.6330000000000000071054	4.7300000000000004263256	2.0350000000000001421085	9.0069999999999996731503	0.4129999999999999782396	5.5579999999999998294697	0.7810000000000000275335	3.178999999999999825917	1.5240000000000000213163	3.9260000000000001563194	0.1590000000000000024425	1.5700000000000000621725	2.5680000000000000603961	6.0609999999999999431566	1.3460000000000000852651	5.6859999999999999431566	11.3680000000000003268497	12.3369999999999997442046	0.4229999999999999871214
12430	3	3.5569999999999999396039	5.6040000000000000923706	1.4550000000000000710543	2.2130000000000000781597	3.4239999999999999324984	9.9359999999999999431566	5.1079999999999996518341	1.8740000000000001101341	0.3770000000000000017764	0.8139999999999999458211	7.349000000000000198952	1.1559999999999999165112	3.0080000000000000071054	2.7639999999999997903899	0.579999999999999960032	0.5620000000000000550671	3.987000000000000099476	1.9150000000000000355271	17.6009999999999990905053	26.716000000000001080025
12440	3	0.6340000000000000079936	2.6560000000000001385558	0.8219999999999999529265	0.3830000000000000071054	2.640000000000000124345	10.0500000000000007105427	1.1499999999999999111822	0.4949999999999999955591	0.3009999999999999897859	0.6320000000000000062172	3.1899999999999999467093	0.8499999999999999777955	1.6049999999999999822364	1.3560000000000000941469	0.1890000000000000013323	0.0580000000000000029421	1.1410000000000000142109	1.0609999999999999431566	8.0600000000000004973799	62.7269999999999967599251
12450	3	0.0990000000000000046629	5.2089999999999996305178	2.5619999999999998330225	0.3400000000000000244249	8.6720000000000005968559	0.1960000000000000075495	6.5670000000000001705303	2.9809999999999998721023	10.8589999999999999857891	0.8040000000000000479616	17.9690000000000011937118	0.3170000000000000039968	3.025999999999999801048	1.8520000000000000905942	0.5130000000000000115463	1.1169999999999999928946	3.1629999999999998117062	6.6760000000000001563194	2.4479999999999999538147	24.6299999999999990052402
12460	7	10.5239999999999991331379	24.4039999999999999147349	1.5900000000000000799361	2.2549999999999998934186	4.1479999999999996873612	0.732999999999999984901	4.9100000000000001421085	1.9119999999999999218403	0.7650000000000000133227	3.2970000000000001527667	8.9519999999999999573674	1.2809999999999999165112	9.6660000000000003694822	4.4580000000000001847411	0.5629999999999999449329	2.3429999999999999715783	12.1649999999999991473487	3.943999999999999950262	0.5959999999999999742428	1.4939999999999999946709
12470	2	1.1430000000000000159872	28.9879999999999995452526	0.8649999999999999911182	0.4580000000000000182077	9.7289999999999992041921	38.0459999999999993747224	3.5230000000000001314504	1.0049999999999998934186	0.6830000000000000515143	0.528000000000000024869	0.6560000000000000275335	0.2479999999999999982236	2.4940000000000002167155	5.9480000000000003979039	0.5090000000000000079936	0.2260000000000000064393	3.4980000000000002202682	0.7019999999999999573674	0.1900000000000000022204	0.5620000000000000550671
12480	2	0.3609999999999999875655	1.2560000000000000053291	0.051999999999999997613	0.0400000000000000008327	0.1380000000000000115463	71.7150000000000034106051	0.1710000000000000131006	0.0219999999999999987232	0.0250000000000000013878	0.3880000000000000115463	0.1749999999999999888978	0.0299999999999999988898	21.492000000000000881073	0.7960000000000000408562	0.2340000000000000135447	0.0060000000000000001249	2.8679999999999998827604	0.1739999999999999880096	0.0140000000000000002914	0.0410000000000000017208
12490	5	14.2119999999999997442046	6.9679999999999999715783	1.6570000000000000284217	1.209000000000000074607	1.7430000000000001048051	0.4299999999999999933387	5.7660000000000000142109	2.165999999999999925393	1.4410000000000000586198	9.724000000000000198952	7.9859999999999997655209	0.8369999999999999662492	4.9489999999999998436806	2.7450000000000001065814	1.6759999999999999342748	5.96999999999999975131	1.4110000000000000319744	8.1489999999999991331379	18.8880000000000016768809	2.0739999999999998436806
12500	5	10.6110000000000006536993	6.4429999999999996163069	2.0289999999999999147349	0.9469999999999999529265	1.3069999999999999396039	0.4670000000000000262013	4.0030000000000001136868	1.8600000000000000976996	1.5640000000000000568434	13.2140000000000004121148	10.0559999999999991615596	0.6149999999999999911182	3.9759999999999999786837	4.3689999999999997726263	1.3160000000000000586198	8.6920000000000001705303	9.9519999999999999573674	11.6969999999999991757704	5.5769999999999999573674	1.3069999999999999396039
12510	5	7.8780000000000001136868	8.4090000000000006963319	2.0760000000000000675016	0.7239999999999999769074	4.5149999999999996802558	0.3029999999999999915623	9.0649999999999995026201	5.1920000000000001705303	3.8690000000000002167155	9.1389999999999993463007	7.2599999999999997868372	1.8400000000000000799361	4.2400000000000002131628	11.7330000000000005400125	0.8120000000000000550671	6.8360000000000002984279	12.6039999999999992041921	2.2400000000000002131628	0.5759999999999999564793	0.6899999999999999467093
12520	2	0.2069999999999999895639	3.9660000000000001918465	2.3549999999999999822364	1.1109999999999999875655	7.5849999999999999644729	71.7189999999999940882844	0.8649999999999999911182	0.4729999999999999760192	1.2359999999999999875655	0.125	0.8329999999999999626965	0.2449999999999999955591	2.4839999999999999857891	2.0299999999999998046007	0.5210000000000000186517	0.0810000000000000025535	1.2110000000000000763833	0.5819999999999999618083	1.8260000000000000675016	0.545000000000000039968
12530	2	3.8460000000000000852651	4.5110000000000001207923	2.3330000000000001847411	0.318000000000000004885	5.3259999999999996234124	0.278000000000000024869	13.731999999999999317879	1.1759999999999999342748	7.8330000000000001847411	2.5320000000000000284217	3.0809999999999999609201	0.0570000000000000020539	2.7599999999999997868372	4.0080000000000000071054	1.1639999999999999236167	1.4430000000000000603961	8.393000000000000682121	35.9269999999999996020961	0.1759999999999999897859	1.1069999999999999840128
12540	2	15.8499999999999996447286	4.03000000000000024869	1.4150000000000000355271	0.4699999999999999733546	4.8209999999999997299938	43.2019999999999981810106	0.2119999999999999940048	0.2489999999999999991118	0.0630000000000000004441	1.125	1.1890000000000000568434	0.0980000000000000037748	11.4399999999999995026201	12.8870000000000004547474	0.7770000000000000239808	0.2139999999999999957812	0.9769999999999999795719	0.7449999999999999955591	0.0980000000000000037748	0.1370000000000000106581
12550	7	15.4659999999999993036681	9.1809999999999991615596	7.7210000000000000852651	6.6580000000000003623768	13.8320000000000007389644	0.1370000000000000106581	5.2670000000000003481659	2.2530000000000001136868	1.1639999999999999236167	3.7989999999999999324984	4.5069999999999996731503	0.8539999999999999813483	3.6819999999999999396039	1.0449999999999999289457	1.1040000000000000923706	0.3140000000000000013323	0.9320000000000000506262	3.7330000000000000959233	17.6559999999999988062882	0.6949999999999999511502
12560	7	9.3300000000000000710543	9.8859999999999992326138	8.2400000000000002131628	7.9649999999999998578915	15.0559999999999991615596	0.2119999999999999940048	4.1150000000000002131628	3.1280000000000001136868	4.2179999999999999715783	2.1139999999999998792077	5.1459999999999999076294	0.6219999999999999973355	2.0360000000000000319744	2.8999999999999999111822	1.3580000000000000959233	0.2149999999999999966693	3.4759999999999999786837	5.2880000000000002557954	14.3309999999999995168309	0.3629999999999999893419
12570	7	25.8260000000000005115908	9.3780000000000001136868	7.1349999999999997868372	5.6500000000000003552714	15.2059999999999995168309	0.1869999999999999995559	2.5360000000000000319744	1.8480000000000000870415	3.1019999999999998685496	1.7969999999999999307221	4.5529999999999999360512	0.5639999999999999458211	2.4609999999999998543387	1.6350000000000000088818	0.9789999999999999813483	0.4020000000000000239808	2.4300000000000001598721	4.362000000000000099476	9.7110000000000002984279	0.2359999999999999875655
12580	2	6.6740000000000003765876	14.3379999999999991899813	7.6890000000000000568434	0.9659999999999999698019	24.3969999999999984652277	11.0099999999999997868372	2.6970000000000000639488	1.0140000000000000124345	2.6850000000000000532907	0.3260000000000000119904	0.9230000000000000426326	0.3029999999999999915623	18.885000000000001563194	0.7920000000000000373035	0.1799999999999999933387	1.4370000000000000550671	2.431000000000000049738	1.7030000000000000692779	1.0220000000000000195399	0.5290000000000000257572
12590	2	2.8690000000000002167155	7.8700000000000001065814	1.2339999999999999857891	1.2660000000000000142109	1.1470000000000000195399	56.8810000000000002273737	1.2789999999999999147349	0.4899999999999999911182	1.4819999999999999840128	2.7740000000000000213163	5.0010000000000003339551	1.1390000000000000124345	6.3890000000000002344791	1.4350000000000000532907	0.9769999999999999795719	0.5590000000000000524025	5.7160000000000001918465	1.2660000000000000142109	0.0229999999999999996114	0.2049999999999999877875
12600	2	15.4939999999999997726263	7.5389999999999997015721	0.8129999999999999449329	0.8239999999999999547029	1.0569999999999999396039	46.015999999999998237854	3.7170000000000000817124	0.9210000000000000408562	1.0149999999999999023004	0.8129999999999999449329	0.6350000000000000088818	0.4480000000000000093259	12.4420000000000001705303	4.9459999999999997299938	0.278000000000000024869	0.2139999999999999957812	1.6699999999999999289457	0.8739999999999999991118	0.047000000000000000111	0.2349999999999999866773
12610	2	15.5830000000000001847411	13.75	0.4299999999999999933387	0.3830000000000000071054	1.5589999999999999413802	30.7740000000000009094947	1.887999999999999900524	0.1900000000000000022204	0.6550000000000000266454	1.0389999999999999236167	0.6470000000000000195399	0.539000000000000034639	14.2010000000000005115908	3.6129999999999999893419	0.1570000000000000006661	1.1020000000000000905942	5.7300000000000004263256	3.2730000000000001314504	2.793000000000000149214	1.6959999999999999520384
12620	11	15.1539999999999999147349	8.8209999999999997299938	10.2309999999999998721023	2.3740000000000001101341	26.8619999999999983231191	0.5090000000000000079936	1.709000000000000074607	1.4850000000000000976996	4.0460000000000002629008	0.6410000000000000142109	1.1750000000000000444089	1.0309999999999999165112	3.5659999999999998365752	0.8890000000000000124345	0.6300000000000000044409	2.5880000000000000781597	1.9099999999999999200639	2.8260000000000000675016	8.6419999999999994599875	4.9119999999999999218403
12630	8	22.1209999999999986641797	5.4400000000000003907985	8.2379999999999995452526	0.7129999999999999671374	25.3329999999999984083843	0.8589999999999999857891	2.7589999999999998969713	0.3549999999999999822364	0.9789999999999999813483	1.0800000000000000710543	1.1950000000000000621725	0.1199999999999999955591	4.4370000000000002771117	13.7339999999999999857891	0.3049999999999999933387	0.9210000000000000408562	1.8489999999999999769074	9.1630000000000002557954	0.0210000000000000013045	0.3770000000000000017764
12640	7	7.2350000000000003197442	8.6769999999999996020961	2.068999999999999950262	1.8649999999999999911182	2.8830000000000000071054	0.2700000000000000177636	20.1419999999999994599875	1.8320000000000000728306	0.3790000000000000035527	3.6640000000000001456613	9.0169999999999994599875	0.6889999999999999458211	5.9390000000000000568434	16.5979999999999989768185	0.1900000000000000022204	0.5769999999999999573674	2.2360000000000002096101	7.1429999999999997939426	8.2110000000000002984279	0.3850000000000000088818
12650	2	0.3599999999999999866773	13.9749999999999996447286	0.2459999999999999964473	0.1630000000000000059952	0.5230000000000000204281	66.6809999999999973852027	0.2220000000000000028866	0.2459999999999999964473	0.1739999999999999880096	0.1660000000000000086597	0.6720000000000000417444	1.5369999999999999218403	11.5289999999999999147349	0.7880000000000000337508	0.0749999999999999972244	0.0859999999999999931166	1.7520000000000000017764	0.3739999999999999991118	0.2469999999999999973355	0.1839999999999999968914
12660	6	34.3459999999999965325514	5.0069999999999996731503	5.4409999999999998365752	0.86399999999999999023	12.724000000000000198952	0.1660000000000000086597	0.4369999999999999995559	1.5200000000000000177636	1.193999999999999950262	2.3889999999999997903899	3.3809999999999997832845	0.9090000000000000301981	8.4070000000000000284217	2.943999999999999950262	0.3619999999999999884537	2.4150000000000000355271	14.6219999999999998863132	2.1490000000000000213163	0.1710000000000000131006	0.5530000000000000470735
12670	3	4.6539999999999999147349	6.8250000000000001776357	3.1110000000000002096101	1.4190000000000000390799	6.9660000000000001918465	1.2470000000000001083578	1.5809999999999999609201	0.1719999999999999862332	1.9119999999999999218403	10.6140000000000007673862	15.4049999999999993605115	3.0720000000000000639488	17.6909999999999989483968	2.6139999999999998792077	0.9959999999999999964473	0.5520000000000000461853	9.156000000000000582645	9.0429999999999992610356	2.8650000000000002131628	0.1049999999999999961142
12680	3	1.3269999999999999573674	4.4980000000000002202682	3.9980000000000002202682	0.3609999999999999875655	13.6780000000000008242296	1.4170000000000000373035	1.7720000000000000195399	0.5769999999999999573674	5.0999999999999996447286	4.0929999999999999715783	24.4699999999999988631316	1.5900000000000000799361	16.5919999999999987494448	9.9350000000000004973799	0.5260000000000000230926	0.5100000000000000088818	5.2080000000000001847411	2.2810000000000001385558	0.8649999999999999911182	1.2010000000000000675016
12690	2	2.0139999999999997903899	4.2270000000000003126388	3.8170000000000001705303	1.806000000000000049738	15.5709999999999997299938	46.6499999999999985789145	1.0809999999999999609201	0.9769999999999999795719	0.5769999999999999573674	0.144999999999999990008	0.5849999999999999644729	0.4680000000000000270894	4.7400000000000002131628	5.4480000000000003979039	0.8780000000000000026645	2.2570000000000001172396	3.4660000000000001918465	0.9959999999999999964473	2.7019999999999999573674	1.5949999999999999733546
12700	2	30.5309999999999988062882	3.206999999999999850786	0.8659999999999999920064	0.6370000000000000106581	0.9150000000000000355271	47.0820000000000007389644	0.4759999999999999786837	0.1759999999999999897859	0.0410000000000000017208	0.3649999999999999911182	1.1979999999999999538147	0.0769999999999999990008	6.7679999999999997939426	4.2359999999999997655209	0.1630000000000000059952	0.2459999999999999964473	2.6440000000000001278977	0.1650000000000000077716	0.0160000000000000003331	0.1920000000000000039968
12710	5	14.244999999999999218403	18.234000000000001762146	9.4369999999999993889332	1.7010000000000000675016	38.8400000000000034106051	2.6269999999999997797318	2.1320000000000001172396	0.4729999999999999760192	1.4770000000000000905942	0.2550000000000000044409	0.6620000000000000328626	0.2520000000000000017764	4.025999999999999801048	3.5699999999999998401279	0.1300000000000000044409	0.2479999999999999982236	0.9080000000000000293099	0.2250000000000000055511	0.1809999999999999942268	0.3780000000000000026645
12720	2	0.1439999999999999891198	4.0640000000000000568434	0.8709999999999999964473	1.5500000000000000444089	1.7430000000000001048051	75.3649999999999948840923	1.0340000000000000301981	1.1310000000000000053291	0.9499999999999999555911	0.5590000000000000524025	4.193999999999999950262	0.61399999999999999023	1.0540000000000000479616	0.710999999999999965361	0.2369999999999999884537	0.1010000000000000064393	4.0240000000000000213163	1.137999999999999900524	0.3830000000000000071054	0.1330000000000000071054
12730	11	16.0120000000000004547474	1.6599999999999999200639	2.1520000000000001350031	1.1710000000000000408562	3.4270000000000000461853	51.3190000000000026147973	0.5729999999999999538147	0.1590000000000000024425	0.1100000000000000005551	0.4249999999999999888978	5.0960000000000000852651	0.8459999999999999742428	3.8690000000000002167155	5.8399999999999998578915	0.6570000000000000284217	1.2860000000000000319744	3.943999999999999950262	1.0760000000000000675016	0.1990000000000000102141	0.1799999999999999933387
12740	7	12.0950000000000006394885	9.9890000000000007673862	1.6970000000000000639488	1.3999999999999999111822	2.1209999999999999964473	0.3699999999999999955591	10.4280000000000008242296	1.4990000000000001101341	2.5249999999999999111822	7.2770000000000001350031	4.4089999999999998081535	0.8960000000000000186517	14.3300000000000000710543	1.9219999999999999307221	0.4879999999999999893419	1.1060000000000000941469	4.3789999999999995594635	4.3819999999999996731503	17.9340000000000010516032	0.7510000000000000008882
12750	7	5.8230000000000003979039	18.4619999999999997442046	1.0869999999999999662492	1.4079999999999999182876	1.6550000000000000266454	1.068999999999999950262	2.1570000000000000284217	0.4269999999999999906741	0.9509999999999999564793	8.5690000000000008384404	13.7750000000000003552714	1.8529999999999999804601	24.7650000000000005684342	1.3509999999999999786837	0.4490000000000000102141	0.1849999999999999977796	0.9809999999999999831246	3.2789999999999999147349	11.468999999999999417355	0.2859999999999999764633
12760	2	1.3529999999999999804601	9.3260000000000005115908	0.8259999999999999564793	0.2349999999999999866773	3.8069999999999999396039	26.4250000000000007105427	5.2839999999999998081535	0.5430000000000000381917	1.8609999999999999875655	0.4510000000000000119904	8.1229999999999993320898	1.8169999999999999484857	6.9550000000000000710543	16.0659999999999989483968	4.4509999999999996234124	0.3980000000000000204281	9.6590000000000006963319	1.3520000000000000905942	0.2099999999999999922284	0.8569999999999999840128
12770	2	4.568999999999999950262	36.1920000000000001705303	0.528000000000000024869	0.9160000000000000364153	3.3109999999999999431566	19.1039999999999992041921	4.2160000000000001918465	1.362000000000000099476	1.1639999999999999236167	2.1669999999999998152589	3.4110000000000000319744	2.8780000000000001136868	11.268000000000000682121	4.8630000000000004334311	0.7439999999999999946709	0.4060000000000000275335	2.4630000000000000781597	0.2169999999999999984457	0.0389999999999999999445	0.1809999999999999942268
12780	2	13.0199999999999995736744	0.670000000000000039968	0.5510000000000000452971	0.335000000000000019984	0.2510000000000000008882	68.9569999999999936335371	0.642000000000000015099	0.0790000000000000007772	0.0350000000000000033307	0.6179999999999999937828	0.8669999999999999928946	0.1789999999999999924505	4.875	6.1749999999999998223643	0.4490000000000000102141	0.0240000000000000004996	1.2649999999999999023004	0.8319999999999999618083	0.0800000000000000016653	0.0950000000000000011102
12790	2	7.6459999999999999076294	3.9559999999999999609201	1.3520000000000000905942	0.9769999999999999795719	0.7520000000000000017764	1.0569999999999999396039	4.0849999999999999644729	0.9869999999999999884537	1.2520000000000000017764	4.21999999999999975131	5.0099999999999997868372	8	26.7040000000000006252776	1.6579999999999999182876	0.4759999999999999786837	1.4499999999999999555911	1.9370000000000000550671	6.4459999999999997299938	20.0169999999999994599875	2.0190000000000001278977
12800	2	12.137999999999999900524	23.2570000000000014495072	1.3249999999999999555911	2.1469999999999997974953	2.7339999999999999857891	1.7130000000000000781597	4.4150000000000000355271	1.3689999999999999946709	1.193999999999999950262	1.4659999999999999698019	5.6260000000000003339551	1.2969999999999999307221	4.0350000000000001421085	5.6020000000000003126388	0.7379999999999999893419	1.9099999999999999200639	8.7599999999999997868372	11.6980000000000003979039	8.106999999999999317879	0.4680000000000000270894
12810	2	11.8320000000000007389644	14.2690000000000001278977	5.7779999999999995807798	2.5830000000000001847411	11.2699999999999995736744	1.4499999999999999555911	3.9220000000000001527667	1.3729999999999999982236	1.8529999999999999804601	1.3910000000000000142109	5.275999999999999801048	1.9770000000000000905942	3.262999999999999900524	8.6479999999999996873612	0.7540000000000000035527	1.4679999999999999715783	14.4239999999999994884092	4.2590000000000003410605	3.1179999999999998827604	1.0909999999999999698019
12820	2	18.7910000000000003694822	12.1400000000000005684342	6.0199999999999995736744	1.6719999999999999307221	18.8560000000000016484591	1.5240000000000000213163	3.2120000000000001882938	1.7470000000000001083578	3.7330000000000000959233	0.6189999999999999946709	1.6650000000000000355271	1.6000000000000000888178	5.2779999999999995807798	3.5120000000000000106581	0.4309999999999999942268	1.4390000000000000568434	3.8610000000000002096101	3.9750000000000000888178	7.09499999999999975131	2.8309999999999999609201
12830	2	5.6950000000000002842171	10.5570000000000003836931	0.4329999999999999960032	0.6390000000000000124345	0.4849999999999999866773	43.359000000000001762146	0.9859999999999999875655	0.732999999999999984901	1.8819999999999998951949	1.4650000000000000799361	4.0250000000000003552714	6.0880000000000000781597	8.8940000000000001278977	3.278000000000000024869	0.4749999999999999777955	0.2979999999999999871214	7.3209999999999997299938	1.9750000000000000888178	1.068999999999999950262	0.3420000000000000262013
12840	3	21.8000000000000007105427	10.4209999999999993747224	1.3720000000000001083578	0.517000000000000015099	5.2149999999999998578915	7.0270000000000001350031	2.2269999999999998685496	0.9839999999999999857891	1.8260000000000000675016	2.0470000000000001527667	1.8020000000000000461853	0.5829999999999999626965	26.6110000000000006536993	9.0459999999999993747224	0.3410000000000000253131	0.3850000000000000088818	6.431000000000000049738	0.9699999999999999733546	0.029000000000000001471	0.3669999999999999928946
12850	2	1.8129999999999999449329	7.0330000000000003623768	0.7459999999999999964473	0.1710000000000000131006	1.834000000000000074607	58.9440000000000026147973	2.9399999999999999467093	0.7840000000000000301981	0.3629999999999999893419	4.206999999999999850786	1.8959999999999999076294	0.6470000000000000195399	10.3040000000000002700062	5.4889999999999998792077	0.2200000000000000011102	0.596999999999999975131	1.790999999999999925393	0.0919999999999999984457	0.0129999999999999994033	0.1140000000000000041078
12860	2	1.4610000000000000763833	5.0499999999999998223643	8.3580000000000005400125	0.5430000000000000381917	27.4160000000000003694822	32.216000000000001080025	1.1899999999999999467093	1.4250000000000000444089	1.0780000000000000692779	0.9499999999999999555911	4.7519999999999997797318	0.042000000000000002609	9.2210000000000000852651	1.5529999999999999360512	0.3140000000000000013323	0.3300000000000000155431	1.6830000000000000515143	0.6009999999999999786837	1.2840000000000000301981	0.5330000000000000293099
12870	2	27.4400000000000012789769	4.8120000000000002771117	1.8160000000000000586198	0.318000000000000004885	1.9219999999999999307221	30.4780000000000015347723	2.4079999999999999182876	0.2620000000000000106581	0.1910000000000000031086	1.8229999999999999538147	2.2040000000000001811884	0.278000000000000024869	16.8159999999999989483968	1.9730000000000000870415	0.0950000000000000011102	0.0820000000000000034417	1.0160000000000000142109	0.8479999999999999760192	5.0860000000000002984279	0.1330000000000000071054
12880	2	17.9209999999999993747224	4.3070000000000003836931	1.5189999999999999058531	1.0580000000000000515143	2.4580000000000001847411	22.6840000000000010516032	3.9630000000000000781597	0.4959999999999999964473	0.3099999999999999977796	2.3370000000000001882938	5.3010000000000001563194	0.5200000000000000177636	7.5010000000000003339551	21.859000000000001762146	0.3880000000000000115463	0.7520000000000000017764	5.6710000000000002629008	0.4899999999999999911182	0.0449999999999999983347	0.4199999999999999844569
12890	3	3.4089999999999998081535	1.9330000000000000515143	1.6330000000000000071054	0.2770000000000000239808	6.1829999999999998294697	0.6800000000000000488498	5.9480000000000003979039	0.3420000000000000262013	37.3040000000000020463631	1.0420000000000000373035	0.7820000000000000284217	5.8230000000000003979039	28.518000000000000682121	1.1879999999999999449329	0.1290000000000000035527	0.6969999999999999529265	1.1069999999999999840128	0.73899999999999999023	0.8289999999999999591438	1.4350000000000000532907
12900	3	0.721999999999999975131	2.209000000000000074607	0.8000000000000000444089	0.3539999999999999813483	4.1500000000000003552714	0.9969999999999999973355	3.178999999999999825917	0.2520000000000000017764	39.2370000000000018758328	0.9429999999999999493738	1.0269999999999999129585	3.1539999999999999147349	37.6319999999999978967935	0.2869999999999999773515	0.0560000000000000011657	0.6239999999999999991118	0.3420000000000000262013	0.5530000000000000470735	1.1450000000000000177636	2.3370000000000001882938
12910	3	2.4470000000000000639488	4.650999999999999801048	12.3819999999999996731503	1.2390000000000001012523	22.3449999999999988631316	0.0889999999999999957812	1.084000000000000074607	0.25	0.8679999999999999937828	0.5809999999999999609201	38.4029999999999986926014	0.212999999999999994893	9.2899999999999991473487	2.637999999999999900524	0.0280000000000000005829	0.5370000000000000328626	1.3200000000000000621725	0.6410000000000000142109	0.6260000000000000008882	0.3699999999999999955591
12920	2	3.4169999999999998152589	4.0540000000000002700062	0.5610000000000000541789	0.4699999999999999733546	1.3660000000000001030287	73.2930000000000063664629	1.7800000000000000266454	0.5899999999999999689138	0.6969999999999999529265	0.7229999999999999760192	0.6850000000000000532907	0.1980000000000000093259	3.7940000000000000390799	3.4169999999999998152589	0.4060000000000000275335	0.8910000000000000142109	3.0219999999999997974953	0.4919999999999999928946	0.0410000000000000017208	0.1000000000000000055511
12930	2	4.7919999999999998152589	13.3819999999999996731503	9.031000000000000582645	2.096999999999999975131	25.4989999999999987778665	13.7769999999999992468247	3.9540000000000001811884	1.3740000000000001101341	1.9430000000000000603961	1.6220000000000001083578	3.7200000000000001953993	0.3019999999999999906741	4.9230000000000000426326	5.8680000000000003268497	0.3449999999999999733546	1.290999999999999925393	3.168000000000000149214	1.2649999999999999023004	1.0029999999999998916422	0.6440000000000000168754
12940	2	7.6100000000000003197442	5.4349999999999996092015	0.4859999999999999875655	0.7750000000000000222045	0.9679999999999999715783	30.4729999999999989768185	1.4770000000000000905942	0.4129999999999999782396	2.5950000000000001953993	2.9150000000000000355271	3.5550000000000001598721	2.7900000000000000355271	29.0019999999999988915533	5.681000000000000049738	0.2119999999999999940048	0.2250000000000000055511	2.5289999999999999147349	2.5590000000000001634248	0.0869999999999999940048	0.2119999999999999940048
12950	11	81.9219999999999970441422	1.8049999999999999378275	1.1990000000000000657252	0.1059999999999999970024	0.5240000000000000213163	0.4410000000000000031086	2.5480000000000000426326	0.289999999999999980016	1.1459999999999999076294	0.3850000000000000088818	3.1480000000000001314504	0.6919999999999999484857	2.8519999999999998685496	0.6069999999999999840128	0.0500000000000000027756	0.1310000000000000053291	1.0809999999999999609201	0.4229999999999999871214	0.3300000000000000155431	0.3210000000000000075495
12960	2	0.7269999999999999795719	10.5190000000000001278977	8.0020000000000006679102	3.5240000000000000213163	15.7059999999999995168309	21.5650000000000012789769	2.4679999999999999715783	0.0330000000000000015543	0.155999999999999999778	0.2030000000000000137668	8.117000000000000881073	0.4640000000000000235367	8.1950000000000002842171	1.3600000000000000976996	0.596999999999999975131	0.0250000000000000013878	15.5500000000000007105427	2.5320000000000000284217	0.1019999999999999934497	0.1539999999999999980016
12970	2	7.8669999999999999928946	4.6459999999999999076294	3.7829999999999999182876	3.0739999999999998436806	6.4290000000000002700062	42.6499999999999985789145	1.1330000000000000071054	2.900999999999999801048	0.7740000000000000213163	0.6550000000000000266454	1.290999999999999925393	0.7489999999999999991118	8.5589999999999992752464	1.931000000000000049738	0.2979999999999999871214	0.6919999999999999484857	2.918000000000000149214	2.7540000000000000035527	6.2359999999999997655209	0.6590000000000000301981
12980	2	1.9819999999999999840128	5.8410000000000001918465	9.4499999999999992894573	6.362000000000000099476	20.8979999999999996873612	16.2409999999999996589395	5.0890000000000004121148	2.0619999999999998330225	11.7989999999999994884092	0.9819999999999999840128	1.1630000000000000337508	0.6889999999999999458211	6.2419999999999999928946	1.0809999999999999609201	0.4899999999999999911182	3.1589999999999998081535	3.9260000000000001563194	1.5509999999999999342748	0.4799999999999999822364	0.5130000000000000115463
12990	11	55.1109999999999971009856	6.068999999999999950262	1.6570000000000000284217	1.5489999999999999324984	6.7259999999999999786837	0.2800000000000000266454	2.6440000000000001278977	0.625	0.6610000000000000319744	1.9259999999999999342748	1.3520000000000000905942	0.1970000000000000084377	7.5910000000000001918465	3.1600000000000001421085	0.1890000000000000013323	0.6830000000000000515143	7.012999999999999900524	2.290999999999999925393	0.00899999999999999932	0.2660000000000000142109
13000	2	1.1950000000000000621725	6.2699999999999995736744	0.8479999999999999760192	0.5080000000000000071054	1.7640000000000000124345	63.4769999999999967599251	1.0860000000000000763833	0.1880000000000000004441	0.2859999999999999764633	1.7869999999999999218403	1.9130000000000000337508	0.6590000000000000301981	11.7249999999999996447286	2.096999999999999975131	0.2310000000000000108802	0.13600000000000000977	2.6589999999999998081535	0.8800000000000000044409	1.9679999999999999715783	0.3210000000000000075495
13010	2	63.3179999999999978399501	2.6259999999999998898659	0.3780000000000000026645	0.2819999999999999729106	1.0160000000000000142109	21.5839999999999996305178	0.7169999999999999706901	0.7059999999999999609201	0.2079999999999999904521	0.5879999999999999671374	0.1140000000000000041078	0.0259999999999999988065	3.1269999999999997797318	2.7400000000000002131628	0.278000000000000024869	0.4249999999999999888978	1.5180000000000000159872	0.2620000000000000106581	0.00899999999999999932	0.0790000000000000007772
13020	2	8.1319999999999996731503	16.0560000000000009379164	1.7869999999999999218403	0.8000000000000000444089	3.3389999999999999680256	28.3230000000000003979039	1.9610000000000000763833	0.9469999999999999529265	2.8500000000000000888178	1.403000000000000024869	1.6430000000000000159872	0.7339999999999999857891	4.3259999999999996234124	4.7580000000000000071054	0.6889999999999999458211	1.2199999999999999733546	1.4390000000000000568434	4.418000000000000149214	14.7059999999999995168309	0.4689999999999999724665
13030	2	29.5390000000000014779289	15.9329999999999998294697	2.8719999999999998863132	0.5769999999999999573674	5.2779999999999995807798	10.393000000000000682121	2.2080000000000001847411	1.5660000000000000586198	2.1770000000000000461853	1.3810000000000000053291	1.9639999999999999680256	0.6099999999999999866773	2.7000000000000001776357	11.3789999999999995594635	0.5620000000000000550671	1.3759999999999998898659	8.5619999999999993889332	0.6470000000000000195399	0.0320000000000000006661	0.2449999999999999955591
13040	2	0.2859999999999999764633	0.4060000000000000275335	0.1010000000000000064393	0.051999999999999997613	0.1910000000000000031086	78.031999999999996475708	0.4959999999999999964473	0.0759999999999999981126	0.077999999999999999889	0.2459999999999999964473	0.3160000000000000031086	0.0539999999999999993894	3.5449999999999999289457	10.5980000000000007531753	0.0800000000000000016653	0.0020000000000000000416	5.1100000000000003197442	0.1000000000000000055511	0.1519999999999999962252	0.077999999999999999889
13050	2	0.6370000000000000106581	14.0589999999999992752464	0.414999999999999980016	0.1839999999999999968914	2.7949999999999999289457	19.8780000000000001136868	17.1340000000000003410605	0.3410000000000000253131	2.6770000000000000461853	0.9659999999999999698019	4.8959999999999999076294	2.9630000000000000781597	10.2390000000000007673862	13.2929999999999992610356	0.6219999999999999973355	0.1469999999999999917843	7.8419999999999996376232	0.4909999999999999920064	0.0320000000000000006661	0.3870000000000000106581
13060	2	17.2280000000000015347723	5.1699999999999999289457	1.9910000000000001030287	1.2669999999999999040767	5.9930000000000003268497	33.0080000000000026716407	1.3839999999999998969713	1.1539999999999999147349	0.5470000000000000417444	2.1560000000000001385558	0.3679999999999999937828	0.3049999999999999933387	7.2210000000000000852651	12.4550000000000000710543	0.6560000000000000275335	0.2919999999999999817923	4.5439999999999995949906	1.7419999999999999928946	0.8790000000000000035527	1.6390000000000000124345
13070	2	0.7309999999999999831246	10.1620000000000008100187	3	2.0640000000000000568434	5.9850000000000003197442	41.6009999999999990905053	2.721999999999999975131	2.8399999999999998578915	1.5989999999999999769074	2.4359999999999999431566	7.7089999999999996305178	0.7459999999999999964473	7.6070000000000002060574	0.3729999999999999982236	0.1729999999999999871214	0.9300000000000000488498	0.9859999999999999875655	1.6750000000000000444089	6.2839999999999998081535	0.3760000000000000008882
13080	10	5.4299999999999997157829	15.4079999999999994741984	9.0929999999999999715783	9.6370000000000004547474	16.3619999999999983231191	0.9479999999999999538147	1.181000000000000049738	0.3760000000000000008882	2.3309999999999999609201	0.8589999999999999857891	8.9280000000000008242296	1.8729999999999999982236	2.0520000000000000461853	6.4210000000000002629008	0.4899999999999999911182	2.4359999999999999431566	7.3830000000000000071054	5.0570000000000003836931	3.1480000000000001314504	0.5889999999999999680256
13090	7	13.625	4.2060000000000004050094	3.446000000000000174083	0.943999999999999950262	4.8730000000000002202682	0.3739999999999999991118	27.390999999999998237854	1.3540000000000000923706	3.3020000000000000461853	3.7189999999999998614442	5.1130000000000004334311	0.5649999999999999467093	3.4129999999999998117062	3.6760000000000001563194	0.4259999999999999897859	2.4390000000000000568434	4.6829999999999998294697	6.9729999999999998649969	8.4199999999999999289457	1.0580000000000000515143
13100	2	6.3460000000000000852651	4.1639999999999997015721	1.5709999999999999520384	1.6770000000000000461853	2.3010000000000001563194	62.643000000000000682121	5.1619999999999999218403	0.9519999999999999573674	0.3549999999999999822364	1.3380000000000000781597	2.3170000000000001705303	0.1459999999999999908962	2.0939999999999998614442	5.1749999999999998223643	0.6830000000000000515143	0.2510000000000000008882	1.1699999999999999289457	1.012999999999999900524	0.4530000000000000137668	0.1890000000000000013323
13110	9	3.1019999999999998685496	18.8470000000000013073986	2.362000000000000099476	2.7400000000000002131628	8.887999999999999900524	0.8479999999999999760192	1.3049999999999999378275	1.75	1.9939999999999999946709	2.1829999999999998294697	13.1359999999999992326138	3.4380000000000001669775	12.1210000000000004405365	6.7160000000000001918465	0.8970000000000000195399	0.2869999999999999773515	3.2580000000000000071054	8.3170000000000001705303	2.6440000000000001278977	5.1660000000000003694822
13120	7	9.7010000000000005115908	6.7720000000000002415845	14.494999999999999218403	2.3910000000000000142109	41.3190000000000026147973	0.1390000000000000124345	0.5620000000000000550671	0.9469999999999999529265	1.512999999999999900524	0.1700000000000000122125	0.7269999999999999795719	0.482999999999999984901	3.5779999999999998472333	2.5009999999999998898659	0.6850000000000000532907	2.6539999999999999147349	1.4339999999999999413802	1.0460000000000000408562	7.512999999999999900524	1.3709999999999999964473
13130	2	12.9339999999999992752464	1.9390000000000000568434	2.8050000000000001598721	1.7920000000000000373035	7.1399999999999996802558	45.2310000000000016484591	1.471999999999999975131	1.7740000000000000213163	1.2210000000000000852651	0.1650000000000000077716	0.267000000000000015099	0.1120000000000000023315	13.3480000000000007531753	2.5219999999999997974953	0.5719999999999999529265	0.1130000000000000032196	1.2199999999999999733546	0.892000000000000015099	3.0219999999999997974953	1.4610000000000000763833
13140	7	1.1430000000000000159872	5.8399999999999998578915	1.3529999999999999804601	0.6219999999999999973355	6.375	0.2099999999999999922284	3.1349999999999997868372	4.3579999999999996518341	2.4990000000000001101341	0.471999999999999975131	0.789000000000000034639	1.0749999999999999555911	1.8429999999999999715783	24.8049999999999997157829	0.2819999999999999729106	28.0040000000000013358203	13.8900000000000005684342	2.6339999999999998969713	0.1849999999999999977796	0.4859999999999999875655
13150	2	0.73899999999999999023	3.8679999999999998827604	0.4179999999999999826805	0.3410000000000000253131	0.9399999999999999467093	80.2439999999999997726263	0.0970000000000000028866	0.1849999999999999977796	0.0429999999999999965583	0.5320000000000000284217	0.6229999999999999982236	0.1489999999999999935607	3.540999999999999925393	4.5069999999999996731503	1.0360000000000000319744	0.1199999999999999955591	1.8549999999999999822364	0.61399999999999999023	0.0769999999999999990008	0.0700000000000000066613
13160	2	4.1619999999999999218403	6.1109999999999997655209	0.2200000000000000011102	0.2580000000000000071054	0.5839999999999999635847	84.0669999999999930651029	0.230000000000000009992	0.1130000000000000032196	0.0500000000000000027756	0.0729999999999999954481	0.0970000000000000028866	0.0299999999999999988898	1.4190000000000000390799	1.1630000000000000337508	0.1310000000000000053291	0.0350000000000000033307	1.0600000000000000532907	0.01799999999999999864	0.0259999999999999988065	0.1519999999999999962252
13170	2	5.75	10.4120000000000008100187	1.1220000000000001083578	1.2720000000000000195399	2.3929999999999997939426	38.1820000000000021600499	11.2379999999999995452526	1.1350000000000000088818	1.7159999999999999698019	1.0029999999999998916422	1.1910000000000000586198	0.471999999999999975131	3.1890000000000000568434	2.6009999999999999786837	1.9350000000000000532907	0.7650000000000000133227	3.6269999999999997797318	2.1709999999999998188116	9.0809999999999995168309	0.7459999999999999964473
13180	10	27.4669999999999987494448	6.4150000000000000355271	10.6859999999999999431566	1.3850000000000000088818	29.5120000000000004547474	0.1499999999999999944489	2.4300000000000001598721	0.6590000000000000301981	3.9900000000000002131628	1.1089999999999999857891	3.7519999999999997797318	0.1869999999999999995559	2.3910000000000000142109	1.8970000000000000195399	0.4759999999999999786837	1.6140000000000001012523	1.6830000000000000515143	0.8030000000000000470735	2.5040000000000000035527	0.8910000000000000142109
13190	2	1.6759999999999999342748	11.0530000000000008242296	0.664000000000000034639	0.3820000000000000062172	1.306000000000000049738	58.3609999999999971009856	3.4750000000000000888178	1.2119999999999999662492	1.75	3.1549999999999998046007	4.0510000000000001563194	1.5140000000000000124345	3.5139999999999997903899	5.474000000000000198952	0.3930000000000000159872	0.103999999999999995226	1.6129999999999999893419	0.13600000000000000977	0.0100000000000000002082	0.155999999999999999778
13200	2	21.9609999999999985220711	24.7280000000000015347723	2.3629999999999999893419	3.3910000000000000142109	4.2300000000000004263256	0.8389999999999999680256	3.4519999999999999573674	0.7620000000000000106581	1.3790000000000000035527	3.0489999999999999324984	5.2670000000000003481659	1.5609999999999999431566	4.9960000000000004405365	7.2789999999999999147349	1.2740000000000000213163	2.2099999999999999644729	7.1050000000000004263256	3.2059999999999999609201	0.3310000000000000164313	0.6169999999999999928946
13210	2	7.0220000000000002415845	6.6840000000000001634248	4.6239999999999996660449	0.789000000000000034639	12.7159999999999993036681	35.6679999999999992610356	1.8180000000000000603961	3.125	0.9869999999999999884537	3.775999999999999801048	0.9649999999999999689138	1.8740000000000001101341	3.9209999999999998188116	10.0540000000000002700062	1.4710000000000000852651	0.3370000000000000217604	3.0569999999999999396039	0.6119999999999999884537	0.0299999999999999988898	0.4699999999999999733546
13220	2	8.9879999999999995452526	2.8589999999999999857891	0.1459999999999999908962	0.0330000000000000015543	0.3420000000000000262013	84.875	0.4159999999999999809042	0.1429999999999999882316	0.1290000000000000035527	0.0690000000000000057732	0.0739999999999999963363	0.0070000000000000001457	0.5250000000000000222045	0.9190000000000000390799	0.0210000000000000013045	0.0160000000000000003331	0.2859999999999999764633	0.0439999999999999974465	0	0.1079999999999999987788
13230	2	0.051999999999999997613	0.8739999999999999991118	0.2710000000000000186517	0.3230000000000000093259	0.5540000000000000479616	54.9600000000000008526513	0.3709999999999999964473	0.1089999999999999996669	0.0580000000000000029421	0.0859999999999999931166	0.3990000000000000213163	0.0330000000000000015543	39.5439999999999969304554	0.3260000000000000119904	0.0410000000000000017208	0.0060000000000000001249	0.4229999999999999871214	0.2020000000000000128786	1.1350000000000000088818	0.2310000000000000108802
13240	2	1.7450000000000001065814	0.5350000000000000310862	0.0570000000000000020539	0.087999999999999994893	0.1829999999999999960032	60.768000000000000682121	0.1089999999999999996669	0.0020000000000000000416	0.042000000000000002609	0.2540000000000000035527	0.5210000000000000186517	0.051999999999999997613	0.7710000000000000186517	19.5530000000000008242296	2.9199999999999999289457	0.0650000000000000022204	11.5950000000000006394885	0.6760000000000000452971	0.0340000000000000024425	0.029000000000000001471
13250	11	24.3359999999999985220711	22.3359999999999985220711	6.0190000000000001278977	4.0659999999999998365752	10.8190000000000008384404	0.1719999999999999862332	2.6309999999999997832845	0.7830000000000000293099	5.4279999999999999360512	1.8249999999999999555911	5.431000000000000049738	1.818999999999999950262	3.8509999999999999786837	0.6430000000000000159872	0.4249999999999999888978	0.2740000000000000213163	3.5920000000000000817124	4.3830000000000000071054	0.5060000000000000053291	0.6610000000000000319744
13260	11	20.3939999999999983515409	12.9000000000000003552714	10.2490000000000005542233	8.2300000000000004263256	19.6969999999999991757704	0.2079999999999999904521	2.334000000000000074607	1.5460000000000000408562	7.75	1.4739999999999999769074	3.2700000000000000177636	1.2259999999999999786837	3.6650000000000000355271	0.5250000000000000222045	0.2969999999999999862332	0.7419999999999999928946	2.3140000000000000568434	2.1690000000000000390799	0.5180000000000000159872	0.4939999999999999946709
13270	2	2.7719999999999997974953	3.6560000000000001385558	1.0829999999999999626965	0.4640000000000000235367	4.5750000000000001776357	52.8190000000000026147973	3.8660000000000001030287	0.38600000000000000977	2.1640000000000001456613	3.1560000000000001385558	4.5240000000000000213163	0.6600000000000000310862	11.362000000000000099476	1.1730000000000000426326	0.8429999999999999715783	1.1049999999999999822364	1.4250000000000000444089	0.8229999999999999538147	2.653000000000000024869	0.4919999999999999928946
13280	8	22.5919999999999987494448	4.5090000000000003410605	8.5410000000000003694822	1.4199999999999999289457	30.841000000000001080025	0.5739999999999999547029	1.6040000000000000923706	0.4979999999999999982236	1.1439999999999999058531	0.9809999999999999831246	3.7940000000000000390799	0.6059999999999999831246	4.9000000000000003552714	2.5529999999999999360512	0.2919999999999999817923	1.4230000000000000426326	8.0329999999999994741984	5.0439999999999995949906	0.1549999999999999988898	0.4939999999999999946709
13290	2	0.2320000000000000117684	22.2650000000000005684342	0.6949999999999999511502	0.4520000000000000128786	1.0220000000000000195399	60.4810000000000016484591	5.0049999999999998934186	0.8080000000000000515143	0.5659999999999999475975	1.0140000000000000124345	0.4339999999999999968914	0.1710000000000000131006	2.0209999999999999076294	2.4100000000000001421085	0.3659999999999999920064	0.2949999999999999844569	1.2740000000000000213163	0.0690000000000000057732	0.0219999999999999987232	0.3970000000000000195399
13300	2	4.1280000000000001136868	2.2900000000000000355271	2.6760000000000001563194	2.1129999999999999893419	7.3819999999999996731503	69.531999999999996475708	0.2530000000000000026645	0.0990000000000000046629	0.3320000000000000173195	0.8990000000000000213163	1.9479999999999999538147	0.4209999999999999853451	3.1290000000000000035527	0.3880000000000000115463	0.1920000000000000039968	0.2530000000000000026645	2.3799999999999998934186	1.1790000000000000479616	0.193000000000000004885	0.212999999999999994893
13310	2	7.9400000000000003907985	3.1019999999999998685496	1.4190000000000000390799	3.0979999999999998649969	1.7190000000000000834888	69.8700000000000045474735	1.1590000000000000301981	0.5380000000000000337508	0.1419999999999999873435	1.5169999999999999040767	1.6550000000000000266454	0.6840000000000000524025	2.9380000000000001669775	2.2019999999999999573674	0.1179999999999999937828	0.1549999999999999988898	0.5090000000000000079936	0.471999999999999975131	0.6410000000000000142109	0.1209999999999999964473
13320	2	35.7929999999999992610356	3.0870000000000001882938	3.2810000000000001385558	1.1399999999999999023004	6.8390000000000004121148	22.6789999999999984936494	3.2459999999999999964473	1.2130000000000000781597	0.1290000000000000035527	0.7249999999999999777955	0.7369999999999999884537	0.2949999999999999844569	7.2539999999999995594635	10.1489999999999991331379	0.3559999999999999831246	0.2069999999999999895639	2.4220000000000001527667	0.2280000000000000082157	0.0980000000000000037748	0.1239999999999999991118
13330	2	20.2029999999999994031441	12.2940000000000004831691	1.5160000000000000142109	3.7379999999999999893419	3.2919999999999998152589	1.8209999999999999520384	19.9200000000000017053026	1.5189999999999999058531	1.2720000000000000195399	4.2450000000000001065814	7.9919999999999999928946	0.8609999999999999875655	5.4370000000000002771117	5.5480000000000000426326	0.4949999999999999955591	0.3320000000000000173195	7.150999999999999801048	2.1909999999999998365752	0.0790000000000000007772	0.094000000000000000222
13340	2	9.8580000000000005400125	0.7920000000000000373035	0.585999999999999965361	0.4550000000000000155431	0.8539999999999999813483	45.9919999999999973283593	0.6300000000000000044409	0.2660000000000000142109	0.2750000000000000222045	1.1959999999999999520384	1.6899999999999999467093	0.3519999999999999795719	13.2200000000000006394885	15.0860000000000002984279	1.6180000000000001048051	0.4480000000000000093259	5.8890000000000002344791	0.6550000000000000266454	0.0050000000000000001041	0.1340000000000000079936
13350	2	6.8680000000000003268497	3.2749999999999999111822	15.1920000000000001705303	0.9869999999999999884537	38.3250000000000028421709	25.2630000000000016768809	0.3130000000000000004441	0.61399999999999999023	0.3320000000000000173195	0.4470000000000000084377	1.0709999999999999520384	0.1140000000000000041078	3.6080000000000000959233	1.0069999999999998951949	0.0700000000000000066613	0.392000000000000015099	1.0669999999999999484857	0.1400000000000000133227	0.5759999999999999564793	0.3400000000000000244249
13360	7	22.3210000000000015063506	7.6749999999999998223643	0.8439999999999999724665	1.0329999999999999182876	2.8549999999999999822364	0.3380000000000000226485	3.2919999999999998152589	0.5370000000000000328626	0.9320000000000000506262	8.375	7.8429999999999999715783	0.5959999999999999742428	1.8709999999999999964473	6.7409999999999996589395	1.1450000000000000177636	2.3790000000000000035527	25.9589999999999996305178	4.7439999999999997726263	0.2560000000000000053291	0.2630000000000000115463
13370	7	16.6490000000000009094947	5.8739999999999996660449	4.293000000000000149214	0.8930000000000000159872	11.4230000000000000426326	0.1670000000000000095479	4.1079999999999996518341	1.7940000000000000390799	8.9350000000000004973799	2.9319999999999999396039	1.9710000000000000852651	0.4949999999999999955591	3.778000000000000024869	3.7200000000000001953993	2.0659999999999998365752	2.6110000000000002096101	19.6930000000000013926638	3.5499999999999998223643	3.7490000000000001101341	1.3009999999999999342748
13380	6	12.4450000000000002842171	8.9600000000000008526513	11.5389999999999997015721	0.9180000000000000381917	37.1199999999999974420462	0.1179999999999999937828	1.5120000000000000106581	1.9459999999999999520384	1.0489999999999999324984	1.2439999999999999946709	3.0139999999999997903899	0.5320000000000000284217	5.4039999999999999147349	3.1579999999999999182876	0.278000000000000024869	0.5989999999999999769074	2.8820000000000001172396	1.6169999999999999928946	4.7339999999999999857891	0.9330000000000000515143
13390	10	0.2750000000000000222045	24.3949999999999995736744	8.1839999999999992752464	0.2969999999999999862332	21.1189999999999997726263	13.6829999999999998294697	2.1450000000000000177636	0.9499999999999999555911	9.1820000000000003836931	0.704999999999999960032	1.3280000000000000692779	1.2809999999999999165112	3.596999999999999975131	3.7440000000000002167155	0.6129999999999999893419	0.38600000000000000977	3.4470000000000000639488	0.6059999999999999831246	2.3239999999999998436806	1.7390000000000001012523
13400	2	1.0300000000000000266454	50.5429999999999992610356	0.0749999999999999972244	0.0010000000000000000208	0.1779999999999999915623	43.7670000000000030127012	0.13600000000000000977	0.0149999999999999994449	0.0070000000000000001457	0.0619999999999999995559	0.0459999999999999992228	0.0050000000000000001041	3.6419999999999999040767	0.2600000000000000088818	0.0020000000000000000416	0.0490000000000000018874	0.1330000000000000071054	0.0060000000000000001249	0	0.0410000000000000017208
13410	11	2.2949999999999999289457	14.3729999999999993320898	0.7209999999999999742428	0.9669999999999999706901	2.306000000000000049738	25.0429999999999992610356	5.418000000000000149214	0.51100000000000000977	0.5809999999999999609201	2.5030000000000001136868	2.8149999999999999467093	0.8739999999999999991118	15.4589999999999996305178	18.3290000000000006252776	0.4219999999999999862332	0.0229999999999999996114	3.4830000000000000959233	2.831999999999999850786	0.6450000000000000177636	0.3990000000000000213163
13420	11	6.1189999999999997726263	5.4509999999999996234124	13.8599999999999994315658	1.9659999999999999698019	27.6720000000000005968559	7.1879999999999997228883	4.3680000000000003268497	1.2130000000000000781597	2.0859999999999998543387	1.1069999999999999840128	2.303999999999999825917	0.7810000000000000275335	7.1200000000000001065814	1.4179999999999999271694	0.625	0.7019999999999999573674	0.4400000000000000022204	1.2270000000000000905942	11.9350000000000004973799	2.418000000000000149214
13430	2	2.1139999999999998792077	34.7010000000000005115908	0.3119999999999999995559	0.5100000000000000088818	0.8139999999999999458211	47.229999999999996873612	0.6159999999999999920064	0.8810000000000000053291	0.9989999999999999991118	0.1700000000000000122125	0.2280000000000000082157	0.7660000000000000142109	6.2980000000000000426326	1.7250000000000000888178	0.0990000000000000046629	0.0160000000000000003331	0.9679999999999999715783	0.2889999999999999791278	0.6219999999999999973355	0.642000000000000015099
13440	2	3.2179999999999999715783	3.8700000000000001065814	3.834000000000000074607	1.8609999999999999875655	4.2030000000000002913225	45.3230000000000003979039	1.846999999999999975131	1.2809999999999999165112	0.5899999999999999689138	1.1719999999999999307221	1.6590000000000000301981	1.0600000000000000532907	14.9489999999999998436806	0.585999999999999965361	0.5060000000000000053291	0.7980000000000000426326	0.892000000000000015099	2.7740000000000000213163	8.8399999999999998578915	0.7349999999999999866773
13450	2	8.8360000000000002984279	19.859000000000001762146	0.9699999999999999733546	0.3549999999999999822364	3.8519999999999998685496	29.507999999999999118927	2.4940000000000002167155	0.5600000000000000532907	0.9979999999999999982236	0.8339999999999999635847	1.1930000000000000603961	0.3950000000000000177636	18.4269999999999996020961	5.818999999999999950262	0.0889999999999999957812	0.2429999999999999937828	2.7940000000000000390799	2.4940000000000002167155	0.1170000000000000067724	0.1640000000000000068834
13460	2	24.3780000000000001136868	10.9540000000000006252776	1.4779999999999999804601	0.1529999999999999971134	3.4489999999999998436806	47.6980000000000003979039	1.2170000000000000817124	0.2839999999999999746869	0.4229999999999999871214	0.0729999999999999954481	0.212999999999999994893	0.0219999999999999987232	4.4420000000000001705303	3.7109999999999998543387	0.1869999999999999995559	0.0350000000000000033307	1.028000000000000024869	0.0950000000000000011102	0.0439999999999999974465	0.1140000000000000041078
13470	10	3.8079999999999998294697	21.650999999999999801048	3.4169999999999998152589	4.849000000000000198952	5.0160000000000000142109	7.7080000000000001847411	14.8960000000000007958079	1.3930000000000000159872	5.5049999999999998934186	3.9390000000000000568434	5.6840000000000001634248	1.8429999999999999715783	4.5369999999999999218403	8.9019999999999992468247	3.3889999999999997903899	0.1869999999999999995559	2.4889999999999998792077	0.3950000000000000177636	0.1179999999999999937828	0.2730000000000000204281
13480	2	0.6310000000000000053291	65.8940000000000054569682	0.5470000000000000417444	0.0299999999999999988898	2.584000000000000074607	24.1580000000000012505552	0.3370000000000000217604	0.1499999999999999944489	0.9280000000000000470735	0.2369999999999999884537	1.1459999999999999076294	0.077999999999999999889	1.5200000000000000177636	0.5699999999999999511502	0.0259999999999999988065	0.00899999999999999932	0.3310000000000000164313	0.2059999999999999886757	0.4789999999999999813483	0.1390000000000000124345
13490	7	6.6820000000000003836931	5.1959999999999997299938	1.5700000000000000621725	1.0029999999999998916422	4.7999999999999998223643	0.1610000000000000042188	3.9679999999999999715783	0.4560000000000000164313	5.4219999999999997086775	2.0360000000000000319744	6.5289999999999999147349	1.2569999999999998951949	2.0699999999999998401279	2.8639999999999998792077	2.6909999999999998365752	10.9299999999999997157829	16.5799999999999982946974	15.9130000000000002557954	1.3240000000000000657252	8.5480000000000000426326
13500	2	0.7129999999999999671374	3.1019999999999998685496	4	0.2449999999999999955591	10.0630000000000006110668	57.9810000000000016484591	0.3659999999999999920064	0.0400000000000000008327	0.1270000000000000017764	0.4199999999999999844569	16.3610000000000006536993	0.0500000000000000027756	4.2779999999999995807798	0.7970000000000000417444	0.103999999999999995226	0.0400000000000000008327	0.9629999999999999671374	0.0670000000000000039968	0.00899999999999999932	0.2760000000000000230926
13510	2	2.3709999999999999964473	6.2300000000000004263256	0.7800000000000000266454	0.4450000000000000066613	2.1169999999999999928946	62.7259999999999990905053	1.2310000000000000941469	0.1610000000000000042188	0.6520000000000000239808	0.7830000000000000293099	0.5819999999999999618083	0.0929999999999999993339	4.474000000000000198952	10.6620000000000008100187	1.5489999999999999324984	0.1900000000000000022204	4.3869999999999995665689	0.431999999999999995115	0.0439999999999999974465	0.0919999999999999984457
13520	7	28.3030000000000008242296	10.9220000000000005968559	1.1710000000000000408562	1.6069999999999999840128	2.1899999999999999467093	3.3660000000000001030287	12.7179999999999999715783	1.7700000000000000177636	1.4859999999999999875655	1.2079999999999999626965	1.2390000000000001012523	0.0889999999999999957812	4.7149999999999998578915	13.3170000000000001705303	0.6770000000000000461853	1.9219999999999999307221	2.4150000000000000355271	2.0270000000000001350031	8.0239999999999991331379	0.8349999999999999644729
13530	7	10.1720000000000005968559	28.4690000000000011937118	5.5350000000000001421085	1.6140000000000001012523	8.8049999999999997157829	1.4770000000000000905942	8.5009999999999994457767	0.98899999999999999023	0.9499999999999999555911	4.1989999999999998436806	5.3849999999999997868372	0.4129999999999999782396	7.6289999999999995594635	11.4619999999999997442046	0.2570000000000000062172	0.4520000000000000128786	1.7749999999999999111822	0.9629999999999999671374	0.8120000000000000550671	0.1429999999999999882316
13540	3	3.7900000000000000355271	9.887999999999999900524	3.8660000000000001030287	2.6360000000000001207923	7.0380000000000002557954	17.7699999999999995736744	14.8849999999999997868372	1.3700000000000001065814	0.5709999999999999520384	1.8289999999999999591438	9.5229999999999996873612	2.25	14.4390000000000000568434	1.1259999999999998898659	0.1779999999999999915623	1.7569999999999998951949	1.4759999999999999786837	2.4049999999999998046007	3.0059999999999997832845	0.1970000000000000084377
13550	3	0.778000000000000024869	5.4459999999999997299938	0.2520000000000000017764	0.2270000000000000073275	0.6069999999999999840128	48.9059999999999988062882	0.8619999999999999884537	0.5270000000000000239808	0.5410000000000000364153	1.3400000000000000799361	2.5729999999999999538147	0.5540000000000000479616	11.2200000000000006394885	18.9029999999999986926014	0.2810000000000000275335	0.1580000000000000015543	5.2220000000000004192202	0.9180000000000000381917	0.4349999999999999977796	0.2489999999999999991118
13560	2	3.5209999999999999076294	0.8679999999999999937828	1.1020000000000000905942	0.9010000000000000230926	1.5740000000000000657252	50.1370000000000004547474	0.1839999999999999968914	0.0690000000000000057732	0.0459999999999999992228	0.4580000000000000182077	0.9300000000000000488498	0.0990000000000000046629	2.4980000000000002202682	25.3290000000000006252776	2.3719999999999998863132	0.0330000000000000015543	8.7520000000000006679102	0.7139999999999999680256	0.2869999999999999773515	0.1280000000000000026645
13570	4	30.5940000000000011937118	3.8929999999999997939426	7.3890000000000002344791	3.9420000000000001705303	22.6060000000000016484591	0.2280000000000000082157	2.984999999999999875655	2.0800000000000000710543	4.6639999999999997015721	0.5679999999999999493738	0.8040000000000000479616	1.5920000000000000817124	2.984999999999999875655	2.553999999999999825917	1.1970000000000000639488	3.2989999999999999324984	4.7400000000000002131628	2.2139999999999999680256	0.4540000000000000146549	1.2110000000000000763833
13580	2	0.0550000000000000002776	0.2230000000000000037748	0.0120000000000000002498	0.0010000000000000000208	0.0189999999999999995282	91.4189999999999969304554	0.3609999999999999875655	0.047000000000000000111	0.0439999999999999974465	0.087999999999999994893	0.0480000000000000009992	0.0050000000000000001041	0.3659999999999999920064	2.2200000000000001953993	0.1140000000000000041078	0.0060000000000000001249	4.8970000000000002415845	0.030999999999999999778	0.0020000000000000000416	0.042000000000000002609
13590	2	1.3680000000000001048051	1.7669999999999999040767	1.3990000000000000213163	0.6979999999999999538147	1.9039999999999999147349	53.6839999999999974988896	0.2139999999999999957812	1.0440000000000000390799	0.1219999999999999973355	0.4239999999999999880096	1.1539999999999999147349	0.1610000000000000042188	15.4589999999999996305178	14.8360000000000002984279	0.5829999999999999626965	0.1719999999999999862332	2.4390000000000000568434	1.1739999999999999324984	1.2339999999999999857891	0.1610000000000000042188
13600	2	12.2289999999999992041921	6.3280000000000002913225	4.5609999999999999431566	1.068999999999999950262	9.3409999999999993036681	31.5429999999999992610356	3.0040000000000000035527	2.9230000000000000426326	1.3810000000000000053291	2.196000000000000174083	0.681000000000000049738	0.2439999999999999946709	13.8149999999999995026201	2.6930000000000000603961	0.4000000000000000222045	0.9569999999999999618083	4.1779999999999999360512	1.5780000000000000692779	0.6009999999999999786837	0.2760000000000000230926
13610	6	14.9499999999999992894573	30.0040000000000013358203	8.9860000000000006536993	4.625	10.2769999999999992468247	0.289999999999999980016	0.4179999999999999826805	0.103999999999999995226	0.9230000000000000426326	0.9589999999999999635847	4.9489999999999998436806	0.4450000000000000066613	3.3229999999999999538147	1.0060000000000000053291	0.3160000000000000031086	0.8080000000000000515143	9.0169999999999994599875	7.25	0.9489999999999999547029	0.403000000000000024869
13620	2	1.7529999999999998916422	2.168000000000000149214	3.4110000000000000319744	0.5639999999999999458211	8.0730000000000003979039	58.9390000000000000568434	0.5769999999999999573674	1.1240000000000001101341	1.0100000000000000088818	0.1019999999999999934497	0.3119999999999999995559	0.1239999999999999991118	4.8540000000000000923706	9.9309999999999991615596	0.2700000000000000177636	0.5370000000000000328626	0.710999999999999965361	0.2959999999999999853451	3.3999999999999999111822	1.8429999999999999715783
13630	7	27.8079999999999998294697	29.6499999999999985789145	2.1000000000000000888178	1.9650000000000000799361	2.7109999999999998543387	0.4680000000000000270894	2.1429999999999997939426	0.6179999999999999937828	0.8599999999999999866773	2.7660000000000000142109	4.5350000000000001421085	0.7159999999999999698019	7.0400000000000000355271	4.9489999999999998436806	2.8580000000000000959233	0.6059999999999999831246	6.3390000000000004121148	1.3999999999999999111822	0.3200000000000000066613	0.1489999999999999935607
13640	11	10.8780000000000001136868	11.1340000000000003410605	12.2119999999999997442046	4.1630000000000002557954	28.4929999999999985504928	0.3950000000000000177636	6.3499999999999996447286	0.5330000000000000293099	2.8999999999999999111822	0.9120000000000000328626	1.0900000000000000799361	0.4989999999999999991118	3.0320000000000000284217	4.150999999999999801048	0.4199999999999999844569	0.4909999999999999920064	4.8940000000000001278977	3.4910000000000001030287	3.2429999999999998827604	0.7199999999999999733546
13650	2	0.8950000000000000177636	2.7999999999999998223643	0.2359999999999999875655	0.0500000000000000027756	0.9659999999999999698019	0.2240000000000000046629	4.2389999999999998792077	0.3780000000000000026645	0.5610000000000000541789	0.8569999999999999840128	0.6770000000000000461853	0.1300000000000000044409	1.4919999999999999928946	22.7149999999999998578915	0.2439999999999999946709	38.981999999999999317879	21.6039999999999992041921	2.6179999999999998827604	0.0709999999999999936717	0.2620000000000000106581
13660	2	16.5670000000000001705303	2.4700000000000001953993	1.306000000000000049738	1.5269999999999999129585	6.5309999999999996944666	48.8659999999999996589395	2.5910000000000001918465	0.75	0.6820000000000000506262	0.3760000000000000008882	0.3689999999999999946709	0.0810000000000000025535	7.1959999999999997299938	5.1139999999999998792077	0.6129999999999999893419	1.1919999999999999484857	2.8380000000000000781597	0.6450000000000000177636	0.0500000000000000027756	0.2349999999999999866773
13670	10	9.4250000000000007105427	16.033999999999998919975	10.2949999999999999289457	0.4169999999999999817923	31.4690000000000011937118	0.219000000000000000222	7.7939999999999995949906	1.9710000000000000852651	0.8800000000000000044409	1.6020000000000000905942	2.6360000000000001207923	1.7010000000000000675016	3.4110000000000000319744	5.9320000000000003836931	0.1419999999999999873435	0.3589999999999999857891	4.9429999999999996163069	0.4139999999999999791278	0.1170000000000000067724	0.23899999999999999023
13680	2	1.3149999999999999467093	1.7230000000000000870415	0.1000000000000000055511	0.0690000000000000057732	0.2790000000000000257572	93.1189999999999997726263	0.2270000000000000073275	0.084000000000000005218	0.0960000000000000019984	0.0769999999999999990008	0.0219999999999999987232	0.0690000000000000057732	0.8950000000000000177636	1.2230000000000000870415	0.0240000000000000004996	0.0109999999999999993616	0.2979999999999999871214	0.1019999999999999934497	0.0369999999999999981681	0.2320000000000000117684
13690	2	12.724000000000000198952	13.3239999999999998436806	1.2139999999999999680256	4.7960000000000002629008	7.7039999999999997370992	3.737000000000000099476	3.9670000000000000817124	1.8089999999999999413802	0.5510000000000000452971	4.5209999999999999076294	8.3659999999999996589395	1.5269999999999999129585	6.2019999999999999573674	7.4580000000000001847411	0.5829999999999999626965	2.8079999999999998294697	13.6890000000000000568434	4.5960000000000000852651	0.1089999999999999996669	0.3150000000000000022204
13700	2	6.4950000000000001065814	58.8109999999999999431566	3.1009999999999999786837	0.7650000000000000133227	8.012999999999999900524	5.9809999999999998721023	0.5510000000000000452971	0.3150000000000000022204	0.6919999999999999484857	0.3499999999999999777955	0.8229999999999999538147	0.1519999999999999962252	9.1479999999999996873612	0.6510000000000000230926	0.2580000000000000071054	0.3340000000000000190958	0.8810000000000000053291	0.8689999999999999946709	1.4130000000000000337508	0.3970000000000000195399
13710	2	2.5979999999999998649969	4.581999999999999850786	1.5880000000000000781597	0.7149999999999999689138	7.4320000000000003836931	65.9509999999999934061634	0.8880000000000000115463	0.5909999999999999698019	0.7119999999999999662492	0.2469999999999999973355	0.5240000000000000213163	0.2230000000000000037748	8.3759999999999994457767	0.7990000000000000435207	0.5200000000000000177636	0.2949999999999999844569	0.9669999999999999706901	0.9060000000000000275335	1.7330000000000000959233	0.3539999999999999813483
13720	2	1.0309999999999999165112	4.2820000000000000284217	1.2689999999999999058531	0.6770000000000000461853	7.1660000000000003694822	73.781999999999996475708	1.4330000000000000515143	0.642000000000000015099	0.4759999999999999786837	0.212999999999999994893	1.3629999999999999893419	0.2800000000000000266454	2.1129999999999999893419	1.4339999999999999413802	0.6199999999999999955591	0.1630000000000000059952	2.2379999999999999893419	0.6290000000000000035527	0.1000000000000000055511	0.0899999999999999966693
13730	5	2.6600000000000001421085	8.2919999999999998152589	8.018000000000000682121	1.8240000000000000657252	29.8030000000000008242296	8.4160000000000003694822	4.4160000000000003694822	0.9529999999999999582556	4.4779999999999997584155	1.0929999999999999715783	8.7309999999999998721023	0.471999999999999975131	2.6989999999999998436806	1.3460000000000000852651	0.4749999999999999777955	2.484999999999999875655	11.4399999999999995026201	1.9770000000000000905942	0.1859999999999999986677	0.2369999999999999884537
13740	2	6.9269999999999996020961	12.9480000000000003979039	1.4479999999999999538147	2.178999999999999825917	1.7410000000000001030287	36.3830000000000026716407	5.4630000000000000781597	2.056000000000000049738	1.4950000000000001065814	0.9459999999999999520384	1.0109999999999998987477	0.3459999999999999742428	3.1150000000000002131628	11.3179999999999996163069	0.7920000000000000373035	0.8840000000000000079936	6.9329999999999998294697	2.2810000000000001385558	0.9779999999999999804601	0.7550000000000000044409
13750	11	18.7349999999999994315658	1.2310000000000000941469	0.892000000000000015099	0.3950000000000000177636	1.3480000000000000870415	1.3300000000000000710543	2.1570000000000000284217	0.3019999999999999906741	0.9759999999999999786837	11.025999999999999801048	2.0390000000000001456613	0.914000000000000034639	4.3830000000000000071054	5.34499999999999975131	0.7520000000000000017764	1.1439999999999999058531	45.2830000000000012505552	1.4130000000000000337508	0.0229999999999999996114	0.3130000000000000004441
13760	2	5.2309999999999998721023	1.3790000000000000035527	1.0300000000000000266454	0.8289999999999999591438	1.7949999999999999289457	59.0120000000000004547474	0.0850000000000000061062	0.1570000000000000006661	0.029000000000000001471	0.2550000000000000044409	0.5749999999999999555911	0.0660000000000000031086	0.6959999999999999520384	5.0709999999999997299938	13.1440000000000001278977	0.1920000000000000039968	9.7829999999999994741984	0.4079999999999999737987	0.0250000000000000013878	0.2399999999999999911182
13770	2	3.5550000000000001598721	3.4879999999999999893419	5.4980000000000002202682	0.3910000000000000142109	10.656000000000000582645	57.8320000000000007389644	1.5209999999999999076294	0.0909999999999999975575	1.0740000000000000657252	0.2989999999999999880096	0.4259999999999999897859	0.1640000000000000068834	9.8379999999999991899813	0.4510000000000000119904	0.2580000000000000071054	0.2620000000000000106581	0.7650000000000000133227	0.48899999999999999023	2.053999999999999825917	0.8870000000000000106581
13780	2	0.38600000000000000977	4.7460000000000004405365	0.3300000000000000155431	0.0830000000000000043299	1.1959999999999999520384	88.781999999999996475708	0.1769999999999999906741	0.3739999999999999991118	0.3489999999999999769074	0.0389999999999999999445	0.1700000000000000122125	0.030999999999999999778	1.637999999999999900524	0.2520000000000000017764	0.3529999999999999804601	0.0330000000000000015543	0.6500000000000000222045	0.2079999999999999904521	0.0459999999999999992228	0.1570000000000000006661
13790	2	14.1219999999999998863132	28.9200000000000017053026	1.915999999999999925393	1.3970000000000000195399	2.5979999999999998649969	39.9470000000000027284841	0.1940000000000000057732	0.0759999999999999981126	0.1229999999999999982236	0.3760000000000000008882	0.7740000000000000213163	0.2119999999999999940048	1.9630000000000000781597	3.3820000000000001172396	0.1670000000000000095479	0.2220000000000000028866	2.7970000000000001527667	0.693999999999999950262	0.0599999999999999977796	0.0589999999999999968914
13800	2	14.5769999999999999573674	4.3719999999999998863132	0.7600000000000000088818	0.2939999999999999835687	1.9470000000000000639488	53.7569999999999978967935	0.5709999999999999520384	0.0850000000000000061062	0.1630000000000000059952	0.2680000000000000159872	0.1209999999999999964473	0.0970000000000000028866	6.3380000000000000781597	8.3580000000000005400125	3.7620000000000000106581	0.2520000000000000017764	3.4679999999999999715783	0.5180000000000000159872	0.0739999999999999963363	0.2159999999999999975575
13810	10	2.7999999999999998223643	15.6590000000000006963319	3.4529999999999998472333	2.1520000000000001350031	11.4209999999999993747224	0.704999999999999960032	1.3280000000000000692779	1.8229999999999999538147	2.2559999999999997832845	4.081999999999999850786	7.7549999999999998934186	1.0789999999999999591438	14.617000000000000881073	3.346999999999999975131	1.8580000000000000959233	2.6469999999999997974953	8.843999999999999417355	6.8970000000000002415845	6.3399999999999998578915	0.9379999999999999449329
13820	2	16.0090000000000003410605	9.8390000000000004121148	2.8959999999999999076294	1.3269999999999999573674	13.4100000000000001421085	15.1669999999999998152589	5.375	2.150999999999999801048	1.5300000000000000266454	0.7590000000000000079936	0.5839999999999999635847	0.5140000000000000124345	8.5969999999999995310418	8.9529999999999994031441	1.7509999999999998898659	1.9959999999999999964473	6.3589999999999999857891	2.140000000000000124345	0.2139999999999999957812	0.4289999999999999924505
13830	7	3.8069999999999999396039	9.362000000000000099476	2.734999999999999875655	2.7290000000000000923706	3.306000000000000049738	0.2230000000000000037748	9.2260000000000008668621	2.2259999999999999786837	6.0650000000000003907985	7.2009999999999996234124	14.875	1.431000000000000049738	4.8470000000000004192202	1.7989999999999999324984	4.5049999999999998934186	0.9479999999999999538147	2.7719999999999997974953	7.7019999999999999573674	12.8360000000000002984279	1.4050000000000000266454
13840	2	39.9230000000000018189894	3.2639999999999997903899	4.1849999999999996092015	1.5889999999999999680256	13.3629999999999995452526	7.0119999999999995665689	2.3149999999999999467093	0.2530000000000000026645	1.1879999999999999449329	0.7399999999999999911182	1.4579999999999999626965	0.2210000000000000019984	9.2569999999999996731503	6.6009999999999999786837	0.3589999999999999857891	1.1339999999999998969713	5.3220000000000000639488	1.4490000000000000657252	0.0820000000000000034417	0.2849999999999999755751
13850	11	41.3999999999999985789145	9.8840000000000003410605	3.9959999999999999964473	1.0800000000000000710543	6.6600000000000001421085	0.3449999999999999733546	2.4919999999999999928946	0.7820000000000000284217	0.6570000000000000284217	4.1070000000000002060574	0.8699999999999999955591	0.3119999999999999995559	18.7100000000000008526513	2.6570000000000000284217	0.0490000000000000018874	0.6680000000000000381917	3.165999999999999925393	1.4470000000000000639488	0.1459999999999999908962	0.5719999999999999529265
13860	2	1.318999999999999950262	1.5429999999999999271694	1.0009999999999998898659	0.3599999999999999866773	1.9039999999999999147349	78.3100000000000022737368	1.0709999999999999520384	0.3890000000000000124345	1.2039999999999999591438	0.403000000000000024869	0.7630000000000000115463	0.181999999999999995115	5.8129999999999997228883	0.846999999999999975131	0.3669999999999999928946	1.1670000000000000373035	1.7740000000000000213163	0.7690000000000000168754	0.5610000000000000541789	0.2540000000000000035527
13870	2	4.0449999999999999289457	2.8159999999999998365752	0.5590000000000000524025	0.2750000000000000222045	0.4470000000000000084377	31.9269999999999996020961	2.071000000000000174083	0.0820000000000000034417	0.2620000000000000106581	1.2569999999999998951949	0.4640000000000000235367	0.1960000000000000075495	40.5099999999999980104803	9.0160000000000000142109	0.2889999999999999791278	0.1270000000000000017764	0.9819999999999999840128	0.5490000000000000435207	3.8700000000000001065814	0.2550000000000000044409
13880	2	14.8650000000000002131628	6.7519999999999997797318	5.9169999999999998152589	2.6059999999999998721023	9.2820000000000000284217	16.5770000000000017337243	7.6760000000000001563194	0.5659999999999999475975	4.2229999999999998649969	1.2390000000000001012523	2.1589999999999998081535	0.2250000000000000055511	6.59499999999999975131	5.4800000000000004263256	0.7940000000000000390799	0.8110000000000000541789	4.3680000000000003268497	3.1899999999999999467093	6.4630000000000000781597	0.2119999999999999940048
13890	10	12.9369999999999993889332	17.9490000000000016200374	0.346999999999999975131	0.1429999999999999882316	2.5489999999999999324984	1.0780000000000000692779	11.5060000000000002273737	3.1360000000000001207923	1.9959999999999999964473	1.9290000000000000479616	1.7099999999999999644729	0.7740000000000000213163	11.2880000000000002557954	17.8629999999999995452526	0.3780000000000000026645	2.821000000000000174083	4.65500000000000024869	3.1610000000000000319744	0.3990000000000000213163	3.3820000000000001172396
13900	2	1.3859999999999998987477	4.181000000000000049738	6.1330000000000000071054	1.3120000000000000550671	16.6819999999999986073362	56.2250000000000014210855	1.2419999999999999928946	0.5460000000000000408562	1.7190000000000000834888	0.556000000000000049738	1.0340000000000000301981	0.2000000000000000111022	3.293000000000000149214	1.9170000000000000373035	0.1799999999999999933387	0.6270000000000000017764	2.1840000000000001634248	0.2720000000000000195399	0.094000000000000000222	0.2169999999999999984457
13910	3	13.0169999999999994599875	5.1790000000000002700062	1.5320000000000000284217	3.446000000000000174083	3.6349999999999997868372	7.7039999999999997370992	3.9519999999999999573674	0.3009999999999999897859	0.335000000000000019984	1.8089999999999999413802	5.8719999999999998863132	0.4819999999999999840128	2.987000000000000099476	25.268000000000000682121	0.6909999999999999475975	1.4539999999999999591438	9.8510000000000008668621	5.1900000000000003907985	6.2859999999999995878852	1.0089999999999998969713
13920	2	36.252000000000002444267	5.1630000000000002557954	2.5360000000000000319744	0.7710000000000000186517	7.7350000000000003197442	12.4469999999999991757704	2.5480000000000000426326	0.6909999999999999475975	0.335000000000000019984	1.1599999999999999200639	0.6069999999999999840128	0.3320000000000000173195	4.6479999999999996873612	16.9679999999999999715783	0.3880000000000000115463	0.2369999999999999884537	6.3200000000000002842171	0.625	0.03599999999999999728	0.2030000000000000137668
13930	3	6.6310000000000002273737	33.5829999999999984083843	0.9080000000000000293099	0.3599999999999999866773	2.4529999999999998472333	12.6999999999999992894573	0.38600000000000000977	0.1970000000000000084377	1.6279999999999998916422	0.230000000000000009992	0.2179999999999999993339	0.6039999999999999813483	1.6830000000000000515143	0.3130000000000000004441	0.0830000000000000043299	0.1340000000000000079936	0.7169999999999999706901	0.767000000000000015099	1.2339999999999999857891	35.1709999999999993747224
13940	2	0.7520000000000000017764	1.8970000000000000195399	1.6399999999999999023004	1.0320000000000000284217	2.5899999999999998578915	64.4050000000000011368684	1.0400000000000000355271	0.8159999999999999475975	0.8379999999999999671374	0.5889999999999999680256	2.6739999999999999324984	0.2449999999999999955591	12.6820000000000003836931	0.8479999999999999760192	0.2819999999999999729106	1.1220000000000001083578	2.9529999999999998472333	1.7459999999999999964473	1.4819999999999999840128	0.3679999999999999937828
13950	2	5.1710000000000002629008	28.0459999999999993747224	1.2130000000000000781597	0.7920000000000000373035	2.8929999999999997939426	49.2199999999999988631316	1.7600000000000000088818	1.8080000000000000515143	0.1170000000000000067724	0.2879999999999999782396	0.1010000000000000064393	0.0189999999999999995282	3.4950000000000001065814	3.9220000000000001527667	0.0749999999999999972244	0.4199999999999999844569	0.2879999999999999782396	0.0299999999999999988898	0.0040000000000000000833	0.3380000000000000226485
13960	5	7.1310000000000002273737	24.9439999999999990620836	0.5460000000000000408562	0.1390000000000000124345	1.4750000000000000888178	1.1539999999999999147349	8.0489999999999994884092	0.3509999999999999786837	2.2679999999999997939426	4.900999999999999801048	30.2049999999999982946974	1.0340000000000000301981	11.9230000000000000426326	0.0040000000000000000833	0	0.0060000000000000001249	0.0080000000000000001665	0	1.5909999999999999698019	4.2709999999999999076294
13970	2	1.1719999999999999307221	3.5640000000000000568434	0.8199999999999999511502	0.3039999999999999924505	2.900999999999999801048	71.5780000000000029558578	1.4459999999999999520384	0.8800000000000000044409	0.8279999999999999582556	0.5410000000000000364153	1.3320000000000000728306	0.3439999999999999724665	7.0800000000000000710543	2.9950000000000001065814	0.1340000000000000079936	0.1529999999999999971134	1.9550000000000000710543	0.460000000000000019984	1.125	0.3880000000000000115463
13980	2	1.5929999999999999715783	3.6920000000000001705303	4.5780000000000002913225	1.2139999999999999680256	12.492000000000000881073	54.7629999999999981241672	3.6089999999999999857891	2.3830000000000000071054	1.556000000000000049738	0.2179999999999999993339	1.4019999999999999129585	0.2459999999999999964473	6.0869999999999997442046	2.1269999999999997797318	0.2260000000000000064393	0.0919999999999999984457	2.1779999999999999360512	0.6380000000000000115463	0.5310000000000000275335	0.375
13990	2	1.1650000000000000355271	21.3870000000000004547474	1.112000000000000099476	0.4000000000000000222045	2.778000000000000024869	35.1480000000000032400749	3.1930000000000000603961	0.2869999999999999773515	1.3810000000000000053291	0.4849999999999999866773	1.2190000000000000834888	0.1280000000000000026645	22.0429999999999992610356	1.6089999999999999857891	1.7319999999999999840128	1.1430000000000000159872	3.3229999999999999538147	0.5580000000000000515143	0.7359999999999999875655	0.1729999999999999871214
14000	2	19.367000000000000881073	7.4269999999999996020961	5.3910000000000000142109	1.9130000000000000337508	18.6119999999999983231191	29.5219999999999984652277	1.6819999999999999396039	0.8030000000000000470735	2.0099999999999997868372	0.3459999999999999742428	0.4630000000000000226485	0.6470000000000000195399	4.6020000000000003126388	2.0910000000000001918465	0.3310000000000000164313	0.3400000000000000244249	2.0569999999999999396039	0.9919999999999999928946	1.1799999999999999378275	0.2240000000000000046629
14010	5	28.3700000000000009947598	20.8299999999999982946974	3.2799999999999998046007	1.6730000000000000426326	3.8549999999999999822364	1.1209999999999999964473	1.3180000000000000603961	1.1630000000000000337508	0.681000000000000049738	1.4550000000000000710543	2.1930000000000000603961	0.693999999999999950262	2.403000000000000024869	4.362000000000000099476	0.9020000000000000239808	2.2690000000000001278977	2.8389999999999999680256	8.7179999999999999715783	10.7889999999999997015721	1.0849999999999999644729
14020	2	4.5119999999999995665689	10.6460000000000007958079	1.6739999999999999324984	2.484999999999999875655	2.2259999999999999786837	40.856999999999999317879	4.4710000000000000852651	2.2029999999999998472333	0.4179999999999999826805	1.5509999999999999342748	1.5460000000000000408562	0.7189999999999999724665	10.4580000000000001847411	2.4799999999999999822364	0.2099999999999999922284	0.8159999999999999475975	0.7840000000000000301981	4.7960000000000002629008	6.7080000000000001847411	0.4420000000000000039968
14030	2	5.5709999999999997299938	8.5800000000000000710543	1.3759999999999998898659	0.5570000000000000506262	4.2130000000000000781597	50.9669999999999987494448	1.6719999999999999307221	0.2210000000000000019984	0.2590000000000000079936	0.267000000000000015099	0.4839999999999999857891	0.0929999999999999993339	19.9400000000000012789769	3.9580000000000001847411	0.1719999999999999862332	0.0330000000000000015543	1.165999999999999925393	0.2280000000000000082157	0.1630000000000000059952	0.0790000000000000007772
14040	2	3.5809999999999999609201	3.4070000000000000284217	0.585999999999999965361	0.5989999999999999769074	0.8599999999999999866773	56.4960000000000022168933	1.0600000000000000532907	0.3270000000000000128786	0.0660000000000000031086	1.3720000000000001083578	1.4170000000000000373035	0.5769999999999999573674	18.8099999999999987210231	5.6070000000000002060574	0.0980000000000000037748	0.2250000000000000055511	2.3010000000000001563194	1.5889999999999999680256	0.8870000000000000106581	0.1380000000000000115463
14050	2	15.2460000000000004405365	1.7840000000000000301981	1.0729999999999999538147	0.6440000000000000168754	2.1179999999999998827604	57.5959999999999965325514	2.2040000000000001811884	0.2740000000000000213163	0.6690000000000000390799	3.0099999999999997868372	2.431000000000000049738	0.5440000000000000390799	5.5679999999999996163069	0.8910000000000000142109	0.2750000000000000222045	0.8149999999999999467093	2.2200000000000001953993	1.6570000000000000284217	0.5160000000000000142109	0.4660000000000000253131
14060	2	22.2280000000000015347723	7.056000000000000049738	1.4579999999999999626965	0.5959999999999999742428	5.1059999999999998721023	38.0810000000000030695446	5.0090000000000003410605	1.2299999999999999822364	2.2789999999999999147349	1.4899999999999999911182	0.414999999999999980016	0.1519999999999999962252	5.5529999999999999360512	2.8220000000000000639488	0.8209999999999999520384	1.1180000000000001048051	3.4329999999999998294697	0.5989999999999999769074	0.00899999999999999932	0.5440000000000000390799
14070	2	6.8310000000000004050094	14.4489999999999998436806	1.862000000000000099476	1.7470000000000001083578	6.3479999999999998649969	22.9830000000000005400125	8.2129999999999991899813	0.7770000000000000239808	1.471999999999999975131	2.9380000000000001669775	5.331999999999999850786	0.8249999999999999555911	10.1370000000000004547474	3.8269999999999999573674	0.2039999999999999868994	1.0640000000000000568434	2.3679999999999998827604	3.2959999999999998188116	4.8940000000000001278977	0.431999999999999995115
14080	2	0.5350000000000000310862	8.7460000000000004405365	2.0600000000000000532907	1.7339999999999999857891	2.5230000000000001314504	67.6869999999999976125764	3.8799999999999998934186	0.4369999999999999995559	0.3539999999999999813483	0.3170000000000000039968	0.8479999999999999760192	0.2169999999999999984457	4.3380000000000000781597	1.4359999999999999431566	0.2200000000000000011102	0.1429999999999999882316	0.8850000000000000088818	0.7449999999999999955591	2.6829999999999998294697	0.2099999999999999922284
14090	2	42.1400000000000005684342	9.3130000000000006110668	0.2379999999999999893419	0.0580000000000000029421	0.2660000000000000142109	0.2520000000000000017764	3.6349999999999997868372	0.8850000000000000088818	6.0860000000000002984279	1.4879999999999999893419	1.2490000000000001101341	0.077999999999999999889	13.8399999999999998578915	6.6169999999999999928946	0.6470000000000000195399	4.2409999999999996589395	5.7460000000000004405365	1.4359999999999999431566	0.9739999999999999769074	0.8100000000000000532907
14100	2	11.4990000000000005542233	6.1619999999999999218403	2.1209999999999999964473	2.4660000000000001918465	4.0590000000000001634248	38.2409999999999996589395	3.6209999999999999964473	0.6169999999999999928946	1.3919999999999999040767	2.0009999999999998898659	2.4750000000000000888178	0.3140000000000000013323	2.6030000000000002025047	5.1219999999999998863132	1.2039999999999999591438	0.3280000000000000137668	12.8179999999999996163069	2.2309999999999998721023	0.2770000000000000239808	0.4510000000000000119904
14110	2	1.2390000000000001012523	4.2709999999999999076294	1.6279999999999998916422	0.3400000000000000244249	12.3559999999999998721023	57.5300000000000011368684	0.471999999999999975131	1.1240000000000001101341	1.4130000000000000337508	0.6949999999999999511502	4.0069999999999996731503	0.5480000000000000426326	5.9240000000000003765876	0.4209999999999999853451	0.2240000000000000046629	0.2210000000000000019984	4.1200000000000001065814	2.984999999999999875655	0.2240000000000000046629	0.2570000000000000062172
14120	2	8.0960000000000000852651	13.2959999999999993747224	11.8269999999999999573674	1.6200000000000001065814	22.5350000000000001421085	0.5270000000000000239808	2.8220000000000000639488	0.2439999999999999946709	0.2540000000000000035527	4.0599999999999996092015	11.0120000000000004547474	0.517000000000000015099	7.3929999999999997939426	11.1750000000000007105427	0.1380000000000000115463	0.3709999999999999964473	1.1859999999999999431566	0.8800000000000000044409	0.4309999999999999942268	1.6169999999999999928946
14130	2	1.0749999999999999555911	12.4830000000000005400125	0.857999999999999984901	1.7050000000000000710543	1.2490000000000001101341	49.7790000000000034674486	0.6350000000000000088818	2.2860000000000000319744	0.8269999999999999573674	1.1020000000000000905942	3.2829999999999999182876	1.2299999999999999822364	6.9320000000000003836931	1.2949999999999999289457	0.5789999999999999591438	1.4139999999999999236167	6.0220000000000002415845	4.6159999999999996589395	2.1930000000000000603961	0.4390000000000000013323
14140	2	0.2449999999999999955591	1.7130000000000000781597	0.7319999999999999840128	0.0609999999999999986677	2.6880000000000001669775	76.3949999999999960209607	0.3709999999999999964473	0.1549999999999999988898	0.1829999999999999960032	0.0160000000000000003331	1.4090000000000000301981	0.00899999999999999932	14.9100000000000001421085	0.4540000000000000146549	0.1019999999999999934497	0.0229999999999999996114	0.25	0.0640000000000000013323	0.1000000000000000055511	0.1189999999999999946709
14150	10	9.6210000000000004405365	17.0560000000000009379164	2.224000000000000198952	2.6129999999999999893419	6.1859999999999999431566	12.6760000000000001563194	0.8790000000000000035527	0.3039999999999999924505	0.9659999999999999698019	4.2789999999999999147349	4.668000000000000149214	1.7569999999999998951949	15.6180000000000003268497	4.5320000000000000284217	0.8289999999999999591438	0.6510000000000000230926	12.0860000000000002984279	2.7229999999999998649969	0.2109999999999999931166	0.1199999999999999955591
14160	1	21.2149999999999998578915	10.0250000000000003552714	6.3209999999999997299938	4.6710000000000002629008	8.9350000000000004973799	0.094000000000000000222	9.2219999999999995310418	0.7319999999999999840128	1.4370000000000000550671	3.9260000000000001563194	3.2690000000000001278977	1.1870000000000000550671	7.1239999999999996660449	4.5620000000000002771117	0.3569999999999999840128	1.040999999999999925393	3.1560000000000001385558	4.1340000000000003410605	7.5369999999999999218403	1.0549999999999999378275
14170	1	63.5880000000000009663381	5.1420000000000003481659	0.9649999999999999689138	0.4929999999999999937828	1.0100000000000000088818	0.2550000000000000044409	2.028000000000000024869	0.2459999999999999964473	0.3800000000000000044409	1.0309999999999999165112	1.6450000000000000177636	0.6019999999999999795719	13.2490000000000005542233	0.6620000000000000328626	0.2640000000000000124345	0.3160000000000000031086	0.6740000000000000435207	1.1220000000000001083578	6.0439999999999995949906	0.2839999999999999746869
14180	1	12.9440000000000008384404	9.9139999999999997015721	4.6779999999999999360512	2.5849999999999999644729	5.9989999999999996660449	0.7459999999999999964473	6.2649999999999996802558	0.7459999999999999964473	0.943999999999999950262	4.8019999999999996020961	9.1899999999999995026201	2.6650000000000000355271	11.0649999999999995026201	3.0809999999999999609201	0.7399999999999999911182	3.4660000000000001918465	12.974000000000000198952	5.4820000000000002060574	0.3039999999999999924505	1.4110000000000000319744
14190	1	4.8369999999999997442046	10.7780000000000004689582	1.2010000000000000675016	1.4650000000000000799361	1.5060000000000000053291	1.2760000000000000230926	11.0860000000000002984279	3.3570000000000002060574	2.8090000000000001634248	2.5520000000000000461853	4.3369999999999997442046	2.7589999999999998969713	19.5799999999999982946974	2.5440000000000000390799	1.2789999999999999147349	2.3530000000000002025047	1.2450000000000001065814	4.5659999999999998365752	18.0569999999999986073362	2.4140000000000001456613
14200	1	4.1829999999999998294697	14.0879999999999991899813	15.367000000000000881073	4.9199999999999999289457	24.0760000000000005115908	0.2909999999999999809042	8.369999999999999218403	1.2900000000000000355271	0.6620000000000000328626	1.7920000000000000373035	2.1920000000000001705303	1.6979999999999999538147	6.1470000000000002415845	0.4050000000000000266454	1.5520000000000000461853	0.5989999999999999769074	0.2680000000000000159872	0.6959999999999999520384	10.9290000000000002700062	0.4739999999999999769074
14210	1	2.2130000000000000781597	9.7820000000000000284217	1.915999999999999925393	1.3329999999999999626965	6.3639999999999998792077	0.920000000000000039968	16.640999999999998237854	0.4249999999999999888978	3.1269999999999997797318	0.9669999999999999706901	0.5530000000000000470735	0.1809999999999999942268	9.6829999999999998294697	10.387999999999999900524	1.5080000000000000071054	0.5360000000000000319744	2.9700000000000001953993	2.5910000000000001918465	14.8539999999999992041921	13.0489999999999994884092
14220	1	1.8629999999999999893419	26.6140000000000007673862	7.2539999999999995594635	9.0250000000000003552714	7.1570000000000000284217	0.2119999999999999940048	6.8760000000000003339551	3.0209999999999999076294	1.2669999999999999040767	5.2409999999999996589395	7.931000000000000049738	3.3639999999999998792077	10.2780000000000004689582	0.4620000000000000217604	0.155999999999999999778	0.5290000000000000257572	0.8379999999999999671374	2.0750000000000001776357	5.775999999999999801048	0.0609999999999999986677
14230	1	68.968000000000003524292	6.9889999999999998792077	1.6919999999999999484857	0.8309999999999999609201	1.2620000000000000106581	0.8050000000000000488498	2.8540000000000000923706	0.8459999999999999742428	0.3240000000000000102141	0.2540000000000000035527	1.5040000000000000035527	0.289999999999999980016	5.3739999999999996660449	1.7470000000000001083578	0.1229999999999999982236	0.1189999999999999946709	1.0540000000000000479616	0.9659999999999999698019	3.7620000000000000106581	0.2349999999999999866773
14240	1	55.6700000000000017053026	10.4039999999999999147349	6.4470000000000000639488	0.4739999999999999769074	9.2330000000000005400125	0.3679999999999999937828	1.4979999999999999982236	0.2359999999999999875655	0.3669999999999999928946	1.7330000000000000959233	0.931000000000000049738	0.0580000000000000029421	9.1440000000000001278977	0.2989999999999999880096	0.1079999999999999987788	0.103999999999999995226	0.9839999999999999857891	0.4000000000000000222045	1.4599999999999999644729	0.0820000000000000034417
14250	1	2.8950000000000000177636	16.4039999999999999147349	3.2559999999999997832845	5.4850000000000003197442	5.737000000000000099476	0.931000000000000049738	11.0510000000000001563194	0.5629999999999999449329	7.6299999999999998934186	1.5180000000000000159872	2.2480000000000002202682	1.4510000000000000675016	3.2900000000000000355271	8.7279999999999997584155	2.4319999999999999396039	1.8979999999999999094058	3.2700000000000000177636	5.1890000000000000568434	14.6219999999999998863132	1.4019999999999999129585
14260	1	3.1080000000000000959233	39.3019999999999996020961	6.5160000000000000142109	3.7549999999999998934186	9.9550000000000000710543	0.5230000000000000204281	5.6849999999999996092015	0.4480000000000000093259	1.6160000000000001030287	0.9409999999999999475975	3.2339999999999999857891	1.3770000000000000017764	10.0660000000000007247536	1.665999999999999925393	0.5250000000000000222045	0.2439999999999999946709	0.4809999999999999831246	2.2440000000000002167155	7.9420000000000001705303	0.3719999999999999973355
14270	1	12.9510000000000005115908	9.5749999999999992894573	11.2490000000000005542233	6.2820000000000000284217	11.9580000000000001847411	0.2340000000000000135447	7.5899999999999998578915	2.0809999999999999609201	1.7709999999999999076294	2.4100000000000001421085	2.650999999999999801048	0.7089999999999999635847	4.2900000000000000355271	2.400999999999999801048	1.6200000000000001065814	0.943999999999999950262	1.6160000000000001030287	2.0110000000000001207923	16.9729999999999989768185	0.6840000000000000524025
14280	1	32.3719999999999998863132	8.2820000000000000284217	4.8399999999999998578915	4.2130000000000000781597	10.4830000000000005400125	0.1400000000000000133227	0.9330000000000000515143	0.1549999999999999988898	0.1000000000000000055511	1.6410000000000000142109	2.4679999999999999715783	0.7870000000000000328626	10.1869999999999993889332	14.244999999999999218403	0.0670000000000000039968	0.084000000000000005218	2.734999999999999875655	4.8019999999999996020961	1.1459999999999999076294	0.3210000000000000075495
14290	1	6.0510000000000001563194	25.5790000000000006252776	7.2889999999999997015721	8.1400000000000005684342	14.0540000000000002700062	0.1759999999999999897859	3.1749999999999998223643	1.6790000000000000479616	0.1660000000000000086597	0.8219999999999999529265	4.1959999999999997299938	1.3839999999999998969713	8.3510000000000008668621	8.4610000000000002984279	0.2210000000000000019984	2.7179999999999999715783	2.6749999999999998223643	3.6979999999999999538147	1.0520000000000000461853	0.1110000000000000014433
14300	1	24.2040000000000006252776	12.6690000000000004831691	1.0960000000000000852651	1.9930000000000001048051	2.2250000000000000888178	0.3340000000000000190958	22.6260000000000012221335	0.9210000000000000408562	0.7540000000000000035527	3.6089999999999999857891	3.7820000000000000284217	1.0769999999999999573674	8.3940000000000001278977	11.1219999999999998863132	0.2459999999999999964473	0.1690000000000000113243	1.1359999999999998987477	2.5699999999999998401279	0.8100000000000000532907	0.2650000000000000133227
14310	1	1.6990000000000000657252	12.1639999999999997015721	6.6470000000000002415845	5.4660000000000001918465	17.7820000000000000284217	1.806000000000000049738	9.5169999999999994599875	6.3390000000000004121148	4.1319999999999996731503	0.5290000000000000257572	1.9470000000000000639488	1.818999999999999950262	4.7430000000000003268497	9.6630000000000002557954	1.2509999999999998898659	0.6870000000000000550671	2.3370000000000001882938	1.2319999999999999840128	8.5909999999999993036681	1.6499999999999999111822
14320	1	12.7620000000000004547474	12.4399999999999995026201	6.4480000000000003979039	3.1429999999999997939426	19.6400000000000005684342	0.2419999999999999928946	9.3499999999999996447286	0.5639999999999999458211	4.1109999999999997655209	0.3220000000000000084377	0.8870000000000000106581	0.8329999999999999626965	4.5670000000000001705303	11.4450000000000002842171	0.9130000000000000337508	0.4570000000000000173195	2.3370000000000001882938	0.6989999999999999547029	4.96999999999999975131	3.8690000000000002167155
14330	1	6.5019999999999997797318	9.7729999999999996873612	2.1030000000000002025047	0.7510000000000000008882	2.6629999999999998117062	0.9320000000000000506262	20.5839999999999996305178	2.9500000000000001776357	4.4340000000000001634248	6.0480000000000000426326	7.0830000000000001847411	0.5020000000000000017764	9.8789999999999995594635	9.5839999999999996305178	1.3460000000000000852651	1.4150000000000000355271	2.4980000000000002202682	3.2820000000000000284217	6.71999999999999975131	0.9499999999999999555911
14340	1	7.5289999999999999147349	13.8559999999999998721023	6.3760000000000003339551	14.4570000000000007389644	14.2390000000000007673862	0.8319999999999999618083	4.2019999999999999573674	5.4470000000000000639488	0.8739999999999999991118	0.5889999999999999680256	1.1839999999999999413802	0.2849999999999999755751	3.4489999999999998436806	2.5080000000000000071054	0.3699999999999999955591	12.9879999999999995452526	0.7830000000000000293099	5.5679999999999996163069	4.262999999999999900524	0.2000000000000000111022
14350	1	17.0049999999999990052402	7.5910000000000001918465	1.318999999999999950262	2.2770000000000001350031	10.0169999999999994599875	0.7139999999999999680256	13.2910000000000003694822	1.2210000000000000852651	2.0830000000000001847411	0.5849999999999999644729	1.0600000000000000532907	0.1549999999999999988898	9.2789999999999999147349	22.1419999999999994599875	2.7450000000000001065814	1.9759999999999999786837	3.3479999999999998649969	2.5440000000000000390799	0.077999999999999999889	0.5719999999999999529265
14360	1	0.5210000000000000186517	3.7229999999999998649969	7.3099999999999996092015	4.6349999999999997868372	12.0820000000000007389644	0.1539999999999999980016	32.0900000000000034106051	0.4749999999999999777955	6.099000000000000198952	0.3310000000000000164313	14.7400000000000002131628	1.0700000000000000621725	3.6560000000000001385558	0.9270000000000000461853	0.6889999999999999458211	2.4380000000000001669775	0.8229999999999999538147	1.3280000000000000692779	6.3019999999999996020961	0.6069999999999999840128
14370	1	0.9839999999999999857891	6.3170000000000001705303	17.1999999999999992894573	3.2980000000000000426326	30.3700000000000009947598	0.1499999999999999944489	5.9219999999999997086775	1.1859999999999999431566	3.6520000000000001350031	0.8120000000000000550671	11.2989999999999994884092	0.2429999999999999937828	5.1340000000000003410605	2.178999999999999825917	0.835999999999999965361	0.7359999999999999875655	3.3290000000000001811884	2.0899999999999998578915	2.849000000000000198952	1.4130000000000000337508
14380	1	14.262999999999999900524	19.9390000000000000568434	1.4650000000000000799361	3.5809999999999999609201	5.4900000000000002131628	1.0660000000000000586198	6.21999999999999975131	0.443000000000000004885	0.5130000000000000115463	1.5829999999999999626965	4.1440000000000001278977	1.9730000000000000870415	14.1609999999999995878852	16.9559999999999995168309	0.6209999999999999964473	0.1120000000000000023315	2.928999999999999825917	3.1949999999999998401279	0.8499999999999999777955	0.4949999999999999955591
14390	1	8.4800000000000004263256	23.4989999999999987778665	2.0459999999999998188116	7.6189999999999997726263	9.9369999999999993889332	1.2689999999999999058531	6.1490000000000000213163	1.3269999999999999573674	1.2640000000000000124345	2.0019999999999997797318	3.5139999999999997903899	0.5100000000000000088818	12.3249999999999992894573	6.6029999999999997584155	1.3890000000000000124345	1.1160000000000001030287	5.5480000000000000426326	4.09499999999999975131	0.8020000000000000461853	0.5050000000000000044409
14400	1	4.8090000000000001634248	3.140000000000000124345	21.158999999999998919975	1.556000000000000049738	36.1490000000000009094947	0.0500000000000000027756	2.5910000000000001918465	0.068000000000000004885	1.5540000000000000479616	1.6799999999999999378275	11.1419999999999994599875	0.2510000000000000008882	10.632999999999999118927	0.4909999999999999920064	0.1670000000000000095479	0.3270000000000000128786	0.681000000000000049738	0.7650000000000000133227	2.4260000000000001563194	0.3599999999999999866773
14410	1	0.7029999999999999582556	16.1930000000000013926638	4.2539999999999995594635	1.6169999999999999928946	7.1169999999999999928946	0.3770000000000000017764	4.2670000000000003481659	0.6630000000000000337508	1.8149999999999999467093	1.8640000000000001012523	4.0609999999999999431566	1.9370000000000000550671	28.731999999999999317879	4.6100000000000003197442	0.4309999999999999942268	0.4470000000000000084377	3.5120000000000000106581	2.2109999999999998543387	14.0139999999999993463007	1.1750000000000000444089
14420	1	3.7259999999999999786837	22.2880000000000002557954	8.3109999999999999431566	1.0649999999999999467093	24.8440000000000011937118	0.230000000000000009992	12.3810000000000002273737	0.818999999999999950262	0.48899999999999999023	1.2490000000000001101341	1.3759999999999998898659	1.318999999999999950262	8.2080000000000001847411	4.2900000000000000355271	0.1549999999999999988898	0.2049999999999999877875	1.9639999999999999680256	1.4679999999999999715783	4.4640000000000004121148	1.1490000000000000213163
14430	1	1.5060000000000000053291	14.2010000000000005115908	2.943999999999999950262	1.0640000000000000568434	9.2119999999999997442046	1.1259999999999998898659	0.9539999999999999591438	0.0970000000000000028866	2.806000000000000049738	0.3940000000000000168754	36.4590000000000031832315	0.5530000000000000470735	3.1930000000000000603961	1.0640000000000000568434	1.1060000000000000941469	0.4010000000000000230926	10.3450000000000006394885	8.6929999999999996163069	2.8610000000000002096101	1.0229999999999999094058
14440	1	5.2400000000000002131628	21.4390000000000000568434	2.0160000000000000142109	2.7959999999999998188116	2.8300000000000000710543	1.8300000000000000710543	14.6419999999999994599875	1.7490000000000001101341	2.6160000000000001030287	1.3049999999999999378275	1.3360000000000000763833	0.9250000000000000444089	10.1989999999999998436806	6.9230000000000000426326	1.6799999999999999378275	1.7740000000000000213163	2.724000000000000198952	6.1619999999999999218403	9.9130000000000002557954	1.9019999999999999129585
14450	1	6.8200000000000002842171	13.8729999999999993320898	8.0700000000000002842171	3.1089999999999999857891	11.7530000000000001136868	0.4909999999999999920064	8.5410000000000003694822	2.1429999999999997939426	4.0119999999999995665689	1.9950000000000001065814	4.8789999999999995594635	2.4559999999999999609201	10.7560000000000002273737	0.5679999999999999493738	1.2159999999999999698019	0.6840000000000000524025	0.2179999999999999993339	0.5849999999999999644729	16.0199999999999995736744	1.8129999999999999449329
14460	1	2.678999999999999825917	8.2880000000000002557954	12.375	1.4519999999999999573674	26.9020000000000010231815	0.2469999999999999973355	5.1859999999999999431566	3.862000000000000099476	4.2789999999999999147349	1.3819999999999998951949	1.6129999999999999893419	0.8649999999999999911182	4.8689999999999997726263	2.1669999999999998152589	0.4470000000000000084377	1.3329999999999999626965	4.5579999999999998294697	1.8400000000000000799361	13.9670000000000005258016	1.6870000000000000550671
14470	1	30.4579999999999984083843	8.762999999999999900524	7.6879999999999997228883	1.4490000000000000657252	7.7510000000000003339551	0.3109999999999999986677	8.1890000000000000568434	1.3200000000000000621725	4.9359999999999999431566	4.0140000000000002344791	4.3360000000000002984279	1.2700000000000000177636	10.7089999999999996305178	0.5	0.4050000000000000266454	0.1580000000000000015543	0.7019999999999999573674	0.6189999999999999946709	5.7389999999999998792077	0.6830000000000000515143
14480	1	9.6489999999999991331379	8.2040000000000006252776	12.025999999999999801048	3.6579999999999999182876	18.4669999999999987494448	0.1499999999999999944489	1.4759999999999999786837	2.8300000000000000710543	0.8090000000000000524025	3.081999999999999850786	6.9630000000000000781597	0.4580000000000000182077	8.5519999999999996020961	0.3619999999999999884537	0.2999999999999999888978	0.1069999999999999978906	0.7149999999999999689138	2.2789999999999999147349	18.632999999999999118927	1.2809999999999999165112
14490	1	5.0750000000000001776357	5.1139999999999998792077	1.1299999999999998934186	1.3280000000000000692779	1.6979999999999999538147	0.6450000000000000177636	5.3550000000000004263256	0.5570000000000000506262	0.3230000000000000093259	9.9649999999999998578915	6.9219999999999997086775	3.3029999999999999360512	45.8459999999999965325514	9.9550000000000000710543	0.0429999999999999965583	0.1370000000000000106581	0.6280000000000000026645	1.2669999999999999040767	0.5929999999999999715783	0.1170000000000000067724
14500	1	14.0960000000000000852651	4.6100000000000003197442	6.0019999999999997797318	2.6169999999999999928946	9.612000000000000099476	1.040999999999999925393	10.1460000000000007958079	0.8529999999999999804601	3.0659999999999998365752	3.1650000000000000355271	2.0480000000000000426326	1.4579999999999999626965	9.4979999999999993320898	5.2450000000000001065814	1.0429999999999999271694	1.0780000000000000692779	2.7389999999999998792077	5.1399999999999996802558	12.1899999999999995026201	4.349000000000000198952
14510	1	1.415999999999999925393	17.4430000000000013926638	11.7859999999999995878852	2.6520000000000001350031	36.247999999999997555733	0.4879999999999999893419	1.221999999999999975131	0.2449999999999999955591	4.581999999999999850786	0.7419999999999999928946	4.9400000000000003907985	3.2559999999999997832845	5.818999999999999950262	1.1630000000000000337508	0.5749999999999999555911	0.2079999999999999904521	2.8349999999999999644729	2.0849999999999999644729	1.3600000000000000976996	0.9370000000000000550671
14520	1	1.3040000000000000479616	23.7029999999999994031441	3.7919999999999998152589	2.0089999999999998969713	13.0530000000000008242296	0.2010000000000000119904	1.2270000000000000905942	0.7349999999999999866773	0.3890000000000000124345	1.7960000000000000408562	24.4639999999999986357579	3.8050000000000001598721	17.0210000000000007958079	0.9959999999999999964473	0.2819999999999999729106	0.0040000000000000000833	2.7059999999999999609201	1.6850000000000000532907	0.6800000000000000488498	0.144999999999999990008
14530	1	3.1669999999999998152589	18.7289999999999992041921	2.0190000000000001278977	2.9790000000000000923706	2.7400000000000002131628	4.3509999999999999786837	9.4320000000000003836931	1.7230000000000000870415	1.8830000000000000071054	1.5540000000000000479616	2.4199999999999999289457	2.4769999999999998685496	12.8040000000000002700062	15.481999999999999317879	1.2019999999999999573674	0.4909999999999999920064	5.4900000000000002131628	5.3990000000000000213163	4.7560000000000002273737	0.9010000000000000230926
14540	1	6.0620000000000002771117	11.218999999999999417355	5.5979999999999998649969	5.181000000000000049738	7.1980000000000003979039	1.1839999999999999413802	11.0030000000000001136868	2.5659999999999998365752	1.1060000000000000941469	1.8109999999999999431566	3.4630000000000000781597	2.3349999999999999644729	13.7270000000000003126388	2.321000000000000174083	0.6179999999999999937828	1.0760000000000000675016	1.1259999999999998898659	2.3589999999999999857891	19.0309999999999988062882	1.0149999999999999023004
14550	1	3.9990000000000001101341	41.9219999999999970441422	5.5800000000000000710543	2.1650000000000000355271	12.2300000000000004263256	1.0889999999999999680256	6.9119999999999999218403	0.8990000000000000213163	0.7449999999999999955591	0.9050000000000000266454	1.6270000000000000017764	0.7379999999999999893419	13.2569999999999996731503	4.1299999999999998934186	0.125	0.0490000000000000018874	0.3669999999999999928946	1.237000000000000099476	1.584000000000000074607	0.4400000000000000022204
14560	1	5.0629999999999997228883	20.6969999999999991757704	3.887999999999999900524	1.4390000000000000568434	32.5780000000000029558578	0.4570000000000000173195	4.7259999999999999786837	0.7730000000000000204281	1.7190000000000000834888	0.2069999999999999895639	1.5620000000000000550671	0.6410000000000000142109	11.3109999999999999431566	6.7519999999999997797318	0.4239999999999999880096	2.0579999999999998294697	3.3050000000000001598721	1.7809999999999999165112	0.2800000000000000266454	0.3370000000000000217604
14570	1	5.8920000000000003481659	14.4930000000000003268497	2.1240000000000001101341	2.5249999999999999111822	3.0310000000000001385558	1.1550000000000000266454	4.9100000000000001421085	1.1430000000000000159872	1.4699999999999999733546	4.2489999999999996660449	3.431000000000000049738	3.5510000000000001563194	25.7650000000000005684342	4.7610000000000001207923	0.6690000000000000390799	0.3709999999999999964473	2.6290000000000000035527	3.6299999999999998934186	13.4979999999999993320898	0.7029999999999999582556
14580	1	9.630000000000000781597	19.9570000000000007389644	4.2660000000000000142109	4.2179999999999999715783	5.9509999999999996234124	0.3220000000000000084377	5.4059999999999996944666	2.3999999999999999111822	1.2929999999999999271694	3.625	4.099000000000000198952	1.512999999999999900524	7.1849999999999996092015	0.920000000000000039968	1.0329999999999999182876	3.4889999999999998792077	0.9230000000000000426326	8.724000000000000198952	13.9350000000000004973799	1.1100000000000000976996
14590	1	9.5790000000000006252776	12.0660000000000007247536	6.7130000000000000781597	1.7709999999999999076294	9.6539999999999999147349	0.5649999999999999467093	10.1780000000000008242296	0.8729999999999999982236	8.0399999999999991473487	4.4260000000000001563194	2.4990000000000001101341	1.6290000000000000035527	7.7690000000000001278977	0.3900000000000000133227	3.0080000000000000071054	0.5959999999999999742428	0.8880000000000000115463	4.9450000000000002842171	13.4320000000000003836931	0.9759999999999999786837
14600	1	14.2620000000000004547474	13.6720000000000005968559	7.9130000000000002557954	6.2880000000000002557954	9.3190000000000008384404	0.7680000000000000159872	3.6370000000000000106581	1.1169999999999999928946	2.015000000000000124345	2.1829999999999998294697	1.5789999999999999591438	1.5580000000000000515143	7.4100000000000001421085	0.8800000000000000044409	1.1830000000000000515143	2.0550000000000001598721	1.7070000000000000728306	9.4550000000000000710543	10.3030000000000008242296	2.696000000000000174083
14610	1	1.8020000000000000461853	8.7270000000000003126388	16.3449999999999988631316	1.7749999999999999111822	35.3500000000000014210855	0.0929999999999999993339	1.2700000000000000177636	0.2139999999999999957812	1.0929999999999999715783	1.3369999999999999662492	15.9700000000000006394885	1.2600000000000000088818	10.8019999999999996020961	0.5040000000000000035527	0.2030000000000000137668	0.2570000000000000062172	0.892000000000000015099	0.3290000000000000146549	1.3089999999999999413802	0.4709999999999999742428
14620	1	34.281999999999996475708	3.4839999999999999857891	7.2670000000000003481659	3.2410000000000001030287	11.2460000000000004405365	0.1029999999999999943379	2.1869999999999998330225	0.7149999999999999689138	0.2270000000000000073275	3.4020000000000001350031	3.528000000000000024869	0.5300000000000000266454	11.8539999999999992041921	12.1590000000000006963319	0.1280000000000000026645	0.1880000000000000004441	1.2239999999999999769074	1.334000000000000074607	2.5950000000000001953993	0.3049999999999999933387
14630	1	7.4509999999999996234124	9.7560000000000002273737	1.9550000000000000710543	2.5950000000000001953993	2.9990000000000001101341	0.8569999999999999840128	9.2539999999999995594635	0.892000000000000015099	0.8329999999999999626965	2.5569999999999999396039	2.818999999999999950262	0.9370000000000000550671	6.3250000000000001776357	12.5809999999999995168309	0.9749999999999999777955	0.5610000000000000541789	5.0960000000000000852651	11.6419999999999994599875	17.9170000000000015916157	1.9979999999999999982236
14640	1	3.6520000000000001350031	14.2750000000000003552714	7.2009999999999996234124	5.71999999999999975131	18.3949999999999995736744	0.2889999999999999791278	3.4559999999999999609201	0.4089999999999999746869	2.0600000000000000532907	1.2339999999999999857891	12.5809999999999995168309	3.1320000000000001172396	5.4900000000000002131628	1.4219999999999999307221	0.5699999999999999511502	0.230000000000000009992	3.4639999999999999680256	6.3159999999999998365752	8.75	1.3529999999999999804601
14650	1	4.2110000000000002984279	11.275999999999999801048	3.8050000000000001598721	1.1510000000000000230926	5.4889999999999998792077	0.3840000000000000079936	13.3350000000000008526513	2.4630000000000000781597	1.2239999999999999769074	5.5700000000000002842171	5.4580000000000001847411	0.6650000000000000355271	21.3619999999999983231191	5.0380000000000002557954	0.9499999999999999555911	0.5590000000000000524025	7.2149999999999998578915	3.3740000000000001101341	5.8209999999999997299938	0.6500000000000000222045
14660	1	46.5039999999999977831067	21.9849999999999994315658	0.3649999999999999911182	0.5520000000000000461853	0.5570000000000000506262	0.4949999999999999955591	3.5590000000000001634248	0.3609999999999999875655	0.1239999999999999991118	0.3370000000000000217604	2.0350000000000001421085	3.7059999999999999609201	10.4710000000000000852651	1.1990000000000000657252	0.084000000000000005218	0.3940000000000000168754	0.818999999999999950262	1.4050000000000000266454	3.9540000000000001811884	1.0940000000000000834888
14670	1	17.7800000000000011368684	9.2149999999999998578915	11.3109999999999999431566	5.9150000000000000355271	8.3870000000000004547474	0.3960000000000000186517	11.8230000000000003979039	1.7039999999999999591438	1.9199999999999999289457	1.2560000000000000053291	1.5360000000000000319744	1.7829999999999999182876	2.0009999999999998898659	1.3779999999999998916422	0.5649999999999999467093	2.9919999999999999928946	0.4909999999999999920064	1.4839999999999999857891	17.0300000000000011368684	1.0340000000000000301981
14680	1	5.0650000000000003907985	8.5489999999999994884092	10.9960000000000004405365	4.40500000000000024869	12.3499999999999996447286	0.2479999999999999982236	11.5370000000000008100187	2.3719999999999998863132	1.8209999999999999520384	3.3290000000000001811884	4.6360000000000001207923	1.4050000000000000266454	2.178999999999999825917	1.8770000000000000017764	0.8669999999999999928946	3.3290000000000001811884	1.8089999999999999413802	5.2450000000000001065814	16.4359999999999999431566	1.5460000000000000408562
14690	1	2.3769999999999997797318	20.3389999999999986357579	1.9519999999999999573674	3.0529999999999999360512	3.6600000000000001421085	3.3229999999999999538147	4.1710000000000002629008	2.0310000000000001385558	3.7309999999999998721023	0.61399999999999999023	1.6650000000000000355271	0.6350000000000000088818	3.681000000000000049738	5.8099999999999996092015	1.0420000000000000373035	0.9409999999999999475975	2.8809999999999997832845	7.1669999999999998152589	28.0360000000000013642421	2.8929999999999997939426
14700	1	9.5020000000000006679102	12.5229999999999996873612	2.556000000000000049738	3.9260000000000001563194	3.8570000000000002060574	0.6550000000000000266454	9.1419999999999994599875	2.5369999999999999218403	2.9609999999999998543387	3.5859999999999998543387	5.1150000000000002131628	2.0320000000000000284217	3.9620000000000001882938	1.8369999999999999662492	0.8149999999999999467093	2.5209999999999999076294	4.9390000000000000568434	11.4199999999999999289457	15.3390000000000004121148	0.7740000000000000213163
14710	1	8.8200000000000002842171	10.1829999999999998294697	7.568999999999999950262	2.0760000000000000675016	18.8060000000000009379164	0.3629999999999999893419	17.1759999999999983799626	0.2959999999999999853451	1.209000000000000074607	0.9270000000000000461853	1.2010000000000000675016	0.7059999999999999609201	3.3860000000000001207923	20.2489999999999987778665	0.642000000000000015099	0.3719999999999999973355	5.2919999999999998152589	0.4929999999999999937828	0.0500000000000000027756	0.1849999999999999977796
14720	1	7.0419999999999998152589	14.7840000000000006963319	2.7400000000000002131628	3.7530000000000001136868	3.7059999999999999609201	0.5909999999999999698019	11.3420000000000005258016	1.3500000000000000888178	1.3080000000000000515143	2.8500000000000000888178	3.5009999999999998898659	1.612000000000000099476	6.525999999999999801048	9.9849999999999994315658	2.7280000000000002025047	0.8830000000000000071054	4.7619999999999995665689	8.025999999999999801048	11.3849999999999997868372	1.1259999999999998898659
14730	1	3.1760000000000001563194	8.0419999999999998152589	2.5550000000000001598721	1.0149999999999999023004	4.6879999999999997228883	3.165999999999999925393	5.4839999999999999857891	0.3240000000000000102141	1.0680000000000000603961	16.4130000000000002557954	11.0839999999999996305178	2.2290000000000000923706	15.1410000000000000142109	8.5519999999999996020961	0.2710000000000000186517	0.4979999999999999982236	7.0140000000000002344791	6.456999999999999850786	2.303999999999999825917	0.517000000000000015099
14740	1	19.0889999999999986357579	7.8049999999999997157829	11.656000000000000582645	1.0709999999999999520384	33.1510000000000033537617	0.0830000000000000043299	2.625	0.3649999999999999911182	0.9050000000000000266454	1.3260000000000000675016	0.6500000000000000222045	0.0369999999999999981681	5.487000000000000099476	2.9630000000000000781597	0.1880000000000000004441	0.4410000000000000031086	1.8369999999999999662492	2.4449999999999998401279	3.9060000000000001385558	3.9710000000000000852651
14750	1	31.908999999999998919975	10.5229999999999996873612	3.2320000000000002060574	2.1850000000000000532907	6.7919999999999998152589	1.0420000000000000373035	4.1200000000000001065814	0.9340000000000000524025	0.6009999999999999786837	1.7920000000000000373035	2.0739999999999998436806	1.6240000000000001101341	7.2679999999999997939426	7.6449999999999995736744	0.3770000000000000017764	0.9240000000000000435207	3.056000000000000049738	5.9829999999999996518341	6.9599999999999999644729	0.960999999999999965361
14760	1	4.4169999999999998152589	5.9729999999999998649969	1.8360000000000000763833	1.9859999999999999875655	4.1920000000000001705303	0.5809999999999999609201	2.7829999999999999182876	0.61399999999999999023	1.7900000000000000355271	1.5660000000000000586198	4.4679999999999999715783	1.3309999999999999609201	31.7289999999999992041921	0.7439999999999999946709	0.5370000000000000328626	1.4919999999999999928946	2.7959999999999998188116	5.7660000000000000142109	23.8049999999999997157829	1.5940000000000000834888
14770	1	13.0120000000000004547474	17.489999999999998436806	4.9619999999999997442046	3.2389999999999998792077	1.6759999999999999342748	2.1410000000000000142109	5.7969999999999997086775	4.318999999999999950262	1.3140000000000000568434	1.0980000000000000870415	2.0040000000000000035527	2.2770000000000001350031	11.2330000000000005400125	3.0699999999999998401279	0.6099999999999999866773	0.3850000000000000088818	0.681000000000000049738	1.637999999999999900524	22.4379999999999988347099	0.6149999999999999911182
14780	1	1.4479999999999999538147	13.1340000000000003410605	8.3970000000000002415845	2.5310000000000001385558	24.5560000000000009379164	0.3980000000000000204281	8.400999999999999801048	1.9610000000000000763833	4.2439999999999997726263	0.346999999999999975131	6.0049999999999998934186	0.9699999999999999733546	7.0199999999999995736744	1.709000000000000074607	1.1779999999999999360512	0.3300000000000000155431	1.3169999999999999484857	1.0509999999999999342748	12.8870000000000004547474	2.1179999999999998827604
14790	1	6.956999999999999850786	15.8900000000000005684342	3.2789999999999999147349	1.2880000000000000337508	11.0020000000000006679102	1.1209999999999999964473	4.025999999999999801048	3.4780000000000002025047	10.8409999999999993036681	3.3370000000000001882938	17.3979999999999996873612	0.193000000000000004885	6.775999999999999801048	2.4350000000000000532907	2.6089999999999999857891	0.670000000000000039968	6.2740000000000000213163	1.5520000000000000461853	0.2000000000000000111022	0.6760000000000000452971
14800	1	0.4839999999999999857891	9.7129999999999991899813	12.5329999999999994741984	1.7600000000000000088818	35.091000000000001080025	0.2710000000000000186517	2.2330000000000000959233	0.5350000000000000310862	0.5939999999999999724665	1.7490000000000001101341	8.3379999999999991899813	0.6969999999999999529265	17.5749999999999992894573	2.775999999999999801048	0.4580000000000000182077	0.1170000000000000067724	2.2919999999999998152589	0.7259999999999999786837	1.2980000000000000426326	0.7590000000000000079936
14810	1	5.8799999999999998934186	34.5640000000000000568434	7.0060000000000002273737	5.3520000000000003126388	14.1039999999999992041921	0.2109999999999999931166	2.5299999999999998046007	0.1160000000000000058842	0.2409999999999999920064	2.7850000000000001421085	6.4880000000000004334311	0.4849999999999999866773	7.9150000000000000355271	6.2099999999999999644729	0.1610000000000000042188	0.3800000000000000044409	2.9359999999999999431566	1.8959999999999999076294	0.4729999999999999760192	0.2680000000000000159872
14820	1	30.9020000000000010231815	5.2300000000000004263256	10.7880000000000002557954	4.5800000000000000710543	16.8610000000000006536993	0.125	7.6459999999999999076294	0.4000000000000000222045	0.7530000000000000026645	1.3049999999999999378275	2.3669999999999999928946	0.4329999999999999960032	4.4470000000000000639488	1.8999999999999999111822	1.0240000000000000213163	1.0729999999999999538147	1.0260000000000000230926	1.7439999999999999946709	7.0830000000000001847411	0.3130000000000000004441
14830	1	5.0350000000000001421085	3.8990000000000000213163	19.6969999999999991757704	4.4279999999999999360512	33.643000000000000682121	1.0220000000000000195399	6.3440000000000003055334	0.6730000000000000426326	4.0179999999999997939426	0.2109999999999999931166	0.4349999999999999977796	0.3559999999999999831246	1.5520000000000000461853	3.4270000000000000461853	1.875	1.5009999999999998898659	2.7610000000000001207923	2.0609999999999999431566	5.8460000000000000852651	1.2190000000000000834888
14840	1	14.1590000000000006963319	10.2959999999999993747224	13.4130000000000002557954	3.0299999999999998046007	41.1599999999999965893949	0.3049999999999999933387	2.6869999999999998330225	0.2600000000000000088818	0.5470000000000000417444	0.4289999999999999924505	0.6610000000000000319744	0.5869999999999999662492	5.5469999999999997086775	2.8849999999999997868372	0.0889999999999999957812	0.2690000000000000168754	2.609999999999999875655	0.7009999999999999564793	0.0929999999999999993339	0.2710000000000000186517
14850	1	6.2030000000000002913225	8.5530000000000008242296	1.1279999999999998916422	0.7520000000000000017764	3.9470000000000000639488	0.094000000000000000222	1.5980000000000000870415	0.5639999999999999458211	0.8459999999999999742428	1.5040000000000000035527	3.4769999999999998685496	0.6580000000000000293099	52.5379999999999967030817	3.6650000000000000355271	0.2819999999999999729106	3.9470000000000000639488	4.9809999999999998721023	4.3230000000000003979039	0.5639999999999999458211	0.3760000000000000008882
14860	1	1.556000000000000049738	21.6990000000000016200374	6.3280000000000002913225	3.6760000000000001563194	24.1799999999999997157829	0.6879999999999999449329	3.1290000000000000035527	1.5500000000000000444089	3.5379999999999998117062	0.5190000000000000168754	2.4239999999999999324984	0.9389999999999999458211	12.7919999999999998152589	3.9689999999999998614442	1.3300000000000000710543	0.6199999999999999955591	4.4089999999999998081535	2.0750000000000001776357	3.3940000000000001278977	1.1870000000000000550671
14870	1	1.6930000000000000603961	6.0849999999999999644729	14.4429999999999996163069	2.7890000000000001456613	40.1120000000000018758328	0.1630000000000000059952	3.9350000000000000532907	3.6480000000000001314504	1.4950000000000001065814	0.5330000000000000293099	5.5650000000000003907985	0.5939999999999999724665	11.2859999999999995878852	4.2889999999999997015721	0.2030000000000000137668	0.3290000000000000146549	1.6579999999999999182876	0.3290000000000000146549	0.4660000000000000253131	0.3850000000000000088818
14880	1	0.7700000000000000177636	13.3460000000000000852651	15.2050000000000000710543	3.4649999999999998578915	35.9059999999999988062882	0.3840000000000000079936	6.5270000000000001350031	0.2169999999999999984457	2.043000000000000149214	0.2399999999999999911182	2.1370000000000000106581	0.3079999999999999960032	3.1730000000000000426326	1.834000000000000074607	0.710999999999999965361	0.6850000000000000532907	1.7680000000000000159872	1.1979999999999999538147	8.1839999999999992752464	1.9019999999999999129585
14890	1	62.518000000000000682121	7.8300000000000000710543	1.6839999999999999413802	0.8840000000000000079936	1.7470000000000001083578	0.1680000000000000104361	0.7089999999999999635847	0.03599999999999999728	0.2479999999999999982236	1.4759999999999999786837	0.6159999999999999920064	0.3719999999999999973355	8.8049999999999997157829	0.8940000000000000168754	0.1239999999999999991118	0.1439999999999999891198	2.1410000000000000142109	7.8419999999999996376232	1.6029999999999999804601	0.1600000000000000033307
14900	1	1.6419999999999999040767	20.7920000000000015916157	1.8020000000000000461853	2.153000000000000024869	2.681000000000000049738	4.1520000000000001350031	1.4519999999999999573674	0.6860000000000000541789	1.8930000000000000159872	3.5179999999999997939426	3.2679999999999997939426	2.8439999999999998614442	27.0859999999999985220711	3.4559999999999999609201	0.5729999999999999538147	0.4289999999999999924505	10.0320000000000000284217	7.4029999999999995807798	3.7210000000000000852651	0.4169999999999999817923
14910	1	0.9729999999999999760192	25.2439999999999997726263	1.3649999999999999911182	1.7230000000000000870415	1.6310000000000000053291	7.5869999999999997442046	13.2940000000000004831691	0.2969999999999999862332	2.2400000000000002131628	1.2940000000000000390799	2.8759999999999998898659	1.3260000000000000675016	6.8129999999999997228883	8.1859999999999999431566	0.6889999999999999458211	0.5809999999999999609201	8.5920000000000005258016	3.6230000000000002202682	10.9649999999999998578915	0.704999999999999960032
14920	1	1.7969999999999999307221	4.4820000000000002060574	8.6690000000000004831691	3.3839999999999998969713	27.9020000000000010231815	0.2139999999999999957812	5.293000000000000149214	2.6450000000000000177636	7.1280000000000001136868	0.9589999999999999635847	8.1489999999999991331379	1.028000000000000024869	13.5820000000000007389644	2.7660000000000000142109	0.5729999999999999538147	0.1910000000000000031086	5.1410000000000000142109	1.7889999999999999236167	2.5299999999999998046007	1.778000000000000024869
14930	1	17.5479999999999982662757	13.4120000000000008100187	4.8499999999999996447286	2.4780000000000002025047	20.5820000000000007389644	0.3049999999999999933387	2.071000000000000174083	1.3810000000000000053291	2.9790000000000000923706	1.3500000000000000888178	1.2159999999999999698019	2.8629999999999999893419	16.5509999999999983799626	1.318999999999999950262	0.2169999999999999984457	2.0040000000000000035527	3.959000000000000074607	2.7120000000000001882938	0.6540000000000000257572	1.5489999999999999324984
14940	1	4.8520000000000003126388	13.7349999999999994315658	3.0440000000000000390799	2.0929999999999999715783	3.3229999999999999538147	1.0329999999999999182876	6.3639999999999998792077	0.7199999999999999733546	2.1480000000000001314504	3.6299999999999998934186	6.5860000000000002984279	0.971999999999999975131	16.0609999999999999431566	3.4759999999999999786837	2.5179999999999997939426	0.9290000000000000479616	4.9059999999999996944666	7.012999999999999900524	15.5519999999999996020961	1.0460000000000000408562
14950	1	8.093999999999999417355	10.3650000000000002131628	14.974000000000000198952	5.8509999999999999786837	29.5399999999999991473487	0.0449999999999999983347	0.2720000000000000195399	0.1270000000000000017764	0.4460000000000000075495	3.7019999999999999573674	8.8360000000000002984279	0.3130000000000000004441	12.1880000000000006110668	0.0790000000000000007772	0.1160000000000000058842	0.4139999999999999791278	2.0849999999999999644729	1.4539999999999999591438	0.7510000000000000008882	0.3499999999999999777955
14960	1	3.2690000000000001278977	19.4780000000000015347723	11.8230000000000003979039	2.9830000000000000959233	32.5840000000000031832315	0.1680000000000000104361	4.1410000000000000142109	2.8349999999999999644729	6.6989999999999998436806	0.1120000000000000023315	0.4119999999999999773515	0.6209999999999999964473	2.4700000000000001953993	3.1629999999999998117062	0.7429999999999999937828	2.584000000000000074607	2.9959999999999999964473	1.0620000000000000550671	1.0680000000000000603961	0.789000000000000034639
14970	1	1.9539999999999999591438	10.5749999999999992894573	12.9879999999999995452526	7.65500000000000024869	17.125	0.5440000000000000390799	3.9620000000000001882938	3.1739999999999999324984	1.2079999999999999626965	1.3529999999999999804601	5.4299999999999997157829	2.8610000000000002096101	6.5140000000000002344791	1.2689999999999999058531	0.8269999999999999573674	2.4689999999999998614442	0.5310000000000000275335	1.7620000000000000106581	16.4229999999999982662757	1.3759999999999998898659
14980	1	13.9649999999999998578915	7.1959999999999997299938	10.4120000000000008100187	6	11.3230000000000003979039	0.6189999999999999946709	8.3030000000000008242296	2.2189999999999998614442	1.5700000000000000621725	0.7860000000000000319744	0.9599999999999999644729	0.9000000000000000222045	3.525999999999999801048	1.6990000000000000657252	1.4559999999999999609201	1.5289999999999999147349	0.2810000000000000275335	0.7630000000000000115463	24.3769999999999988915533	2.1160000000000001030287
14990	1	2.7379999999999999893419	21.8240000000000016200374	6.1449999999999995736744	2.0670000000000001705303	7.9649999999999998578915	1.0049999999999998934186	5.5279999999999995807798	3.1720000000000001527667	2.2250000000000000888178	4.1079999999999996518341	9.6099999999999994315658	0.857999999999999984901	6.9859999999999997655209	2.7919999999999998152589	0.7319999999999999840128	3.956999999999999850786	10.4960000000000004405365	6.137999999999999900524	0.8509999999999999786837	0.8020000000000000461853
15000	1	6.3680000000000003268497	7.7919999999999998152589	1.5400000000000000355271	2.8130000000000001669775	3.556000000000000049738	1.1890000000000000568434	17.3230000000000003979039	3.2530000000000001136868	1.4270000000000000461853	6.5510000000000001563194	8.7859999999999995878852	1.3979999999999999094058	4.125	12.7260000000000008668621	0.5939999999999999724665	2.1209999999999999964473	7.4809999999999998721023	7.0289999999999999147349	3.0219999999999997974953	0.9050000000000000266454
15010	1	2.7179999999999999715783	11.1579999999999994741984	9.6890000000000000568434	5.7469999999999998863132	9.6699999999999999289457	0.4219999999999999862332	12.9979999999999993320898	3.5600000000000000532907	4.1570000000000000284217	3.1819999999999999396039	4.9809999999999998721023	1.7070000000000000728306	3.6539999999999999147349	1.2860000000000000319744	0.7339999999999999857891	1.4959999999999999964473	1.2580000000000000071054	3.7010000000000000675016	15.487000000000000099476	2.3940000000000001278977
15020	1	7.5750000000000001776357	10.9779999999999997584155	6.7889999999999997015721	1.0900000000000000799361	8.3429999999999999715783	0.6540000000000000257572	17.3610000000000006536993	1.1499999999999999111822	2.1040000000000000923706	4.0750000000000001776357	6.7290000000000000923706	1.2880000000000000337508	2.0899999999999998578915	1.6579999999999999182876	1.2179999999999999715783	1.1439999999999999058531	0.4580000000000000182077	2.8580000000000000959233	20.7049999999999982946974	1.7359999999999999875655
15030	1	28.4879999999999995452526	11.512999999999999900524	2.5590000000000001634248	0.7289999999999999813483	4.5849999999999999644729	0.2139999999999999957812	9.349000000000000198952	0.1100000000000000005551	2.5579999999999998294697	1.5069999999999998951949	8.9619999999999997442046	2.2679999999999997939426	7.612000000000000099476	2.5390000000000001456613	1.0649999999999999467093	2.4380000000000001669775	8.4679999999999999715783	4.7099999999999999644729	0.2959999999999999853451	0.0299999999999999988898
15040	1	3.1979999999999999538147	13.1769999999999996020961	8.1880000000000006110668	2.0670000000000001705303	27.8550000000000004263256	0.6570000000000000284217	7.1669999999999998152589	2.5009999999999998898659	2.6949999999999998401279	0.1859999999999999986677	0.7239999999999999769074	2.2309999999999998721023	4.6500000000000003552714	7.693999999999999950262	0.8950000000000000177636	2.290999999999999925393	4.6760000000000001563194	2.793000000000000149214	4.1570000000000000284217	2.1970000000000000639488
15050	1	4.6349999999999997868372	32.9540000000000006252776	3.1899999999999999467093	1.6240000000000001101341	19.9299999999999997157829	0.1869999999999999995559	3.915999999999999925393	0.3380000000000000226485	5.3760000000000003339551	0.4229999999999999871214	0.7039999999999999591438	1.5709999999999999520384	7.0320000000000000284217	6.1840000000000001634248	2.4140000000000001456613	0.9699999999999999733546	4.8289999999999997370992	2.8790000000000000035527	0.4010000000000000230926	0.4400000000000000022204
15060	1	12.5370000000000008100187	8.1989999999999998436806	11.5519999999999996020961	1.0240000000000000213163	24.5960000000000000852651	0.1409999999999999864553	5.0849999999999999644729	1.7239999999999999769074	1.431000000000000049738	1.7740000000000000213163	2.2480000000000002202682	1.040999999999999925393	7.5110000000000001207923	3.1570000000000000284217	0.2369999999999999884537	0.8619999999999999884537	2.6979999999999999538147	2.3429999999999999715783	10.893000000000000682121	0.9469999999999999529265
15070	1	3.3650000000000002131628	14.2409999999999996589395	7.3979999999999996873612	3.165999999999999925393	10.400999999999999801048	0.8539999999999999813483	14.5570000000000003836931	1.1779999999999999360512	3.6089999999999999857891	0.9160000000000000364153	1.9110000000000000319744	1.9790000000000000923706	5.6970000000000000639488	3.3910000000000000142109	2.8429999999999999715783	0.6260000000000000008882	1.1619999999999999218403	1.8930000000000000159872	18.1700000000000017053026	2.6419999999999999040767
15080	1	4.4660000000000001918465	12.4860000000000006536993	1.2239999999999999769074	2.3050000000000001598721	3.6240000000000001101341	0.5989999999999999769074	7.7259999999999999786837	0.4560000000000000164313	1.7609999999999998987477	2.7639999999999997903899	13.5519999999999996020961	1.943999999999999950262	6.7820000000000000284217	4.7999999999999998223643	3.418000000000000149214	1.7529999999999998916422	6.2050000000000000710543	14.7390000000000007673862	8.112000000000000099476	1.2829999999999999182876
15090	1	4.1529999999999995807798	18.3079999999999998294697	1.0009999999999998898659	0.8040000000000000479616	1.8489999999999999769074	1.6579999999999999182876	4.2720000000000002415845	0.4590000000000000190958	1.6879999999999999449329	2.2789999999999999147349	6.400999999999999801048	3.7259999999999999786837	26.6400000000000005684342	1.6330000000000000071054	0.4799999999999999822364	0.0599999999999999977796	1.9399999999999999467093	3.1970000000000000639488	18.8009999999999983799626	0.653000000000000024869
15100	1	4.4020000000000001350031	14.2699999999999995736744	12.3390000000000004121148	4.0529999999999999360512	26.3960000000000007958079	1.3380000000000000781597	5.3849999999999997868372	1.2379999999999999893419	1.8720000000000001083578	0.4359999999999999986677	6.3019999999999996020961	1.0940000000000000834888	6.8630000000000004334311	4.0490000000000003765876	0.2489999999999999991118	0.4769999999999999795719	0.7820000000000000284217	0.8249999999999999555911	6.456999999999999850786	1.1710000000000000408562
15110	1	42.6199999999999974420462	5.2519999999999997797318	6.2960000000000002629008	2.056000000000000049738	14.2219999999999995310418	0.087999999999999994893	4.3369999999999997442046	1.665999999999999925393	1.1979999999999999538147	1.0369999999999999218403	0.4640000000000000235367	0.1580000000000000015543	10.3729999999999993320898	4.7519999999999997797318	0.5949999999999999733546	0.9120000000000000328626	1.6630000000000000337508	0.8549999999999999822364	0.7810000000000000275335	0.6740000000000000435207
15120	1	34.645000000000003126388	4.9420000000000001705303	0.2989999999999999880096	1.0149999999999999023004	2.3410000000000001918465	0.2730000000000000204281	3.1280000000000001136868	0.1209999999999999964473	0.5480000000000000426326	1.6819999999999999396039	30.3900000000000005684342	1.6100000000000000976996	12.9619999999999997442046	0.7540000000000000035527	0.103999999999999995226	1.5200000000000000177636	1.1970000000000000639488	1.3269999999999999573674	0.36399999999999999023	0.7800000000000000266454
15130	1	1.5489999999999999324984	16.8979999999999996873612	13.987000000000000099476	3.6669999999999998152589	24.6310000000000002273737	0.094000000000000000222	4.1150000000000002131628	0.9579999999999999626965	2.724000000000000198952	0.8669999999999999928946	9.3290000000000006252776	1.0740000000000000657252	8.8399999999999998578915	0.5729999999999999538147	0.2989999999999999880096	0.0670000000000000039968	0.4929999999999999937828	1.5020000000000000017764	8.1539999999999999147349	0.1779999999999999915623
15140	1	3.6720000000000001527667	12.7599999999999997868372	1.1919999999999999484857	0.7039999999999999591438	1.6590000000000000301981	1.0489999999999999324984	4.4029999999999995807798	1.6270000000000000017764	2.8260000000000000675016	2.346999999999999975131	0.3499999999999999777955	0.3240000000000000102141	28.9059999999999988062882	20.7929999999999992610356	0.6820000000000000506262	0.7770000000000000239808	10.8740000000000005542233	3.821000000000000174083	0.2560000000000000053291	0.9779999999999999804601
15150	1	0.982999999999999984901	18.1479999999999996873612	11.8629999999999995452526	2.9580000000000001847411	16.9220000000000005968559	0.5959999999999999742428	2.512999999999999900524	1.9939999999999999946709	3.1200000000000001065814	2.0550000000000001598721	5.0279999999999995807798	2.2940000000000000390799	4.7220000000000004192202	3.4399999999999999467093	0.2220000000000000028866	0.1890000000000000013323	2.1129999999999999893419	5.1980000000000003979039	15.1850000000000004973799	0.4580000000000000182077
15160	1	9.0229999999999996873612	7.2619999999999995665689	12.1089999999999999857891	2.5960000000000000852651	26.3689999999999997726263	0.1630000000000000059952	4.5999999999999996447286	0.9320000000000000506262	2.415999999999999925393	0.5260000000000000230926	1.8400000000000000799361	0.9419999999999999484857	5.7030000000000002913225	1.0300000000000000266454	0.2540000000000000035527	0.6800000000000000488498	0.9130000000000000337508	1.6089999999999999857891	19.5420000000000015916157	1.4879999999999999893419
15170	1	0.5420000000000000373035	4.7599999999999997868372	12.4239999999999994884092	1.0709999999999999520384	30.9220000000000005968559	0.0700000000000000066613	1.1100000000000000976996	0.0480000000000000009992	0.3270000000000000128786	2.278000000000000024869	31.8440000000000011937118	0.1680000000000000104361	6.081999999999999850786	1.0200000000000000177636	0.3830000000000000071054	0.2540000000000000035527	1.4699999999999999733546	1.6299999999999998934186	3.321000000000000174083	0.2770000000000000239808
15180	1	6.8109999999999999431566	20.9540000000000006252776	0.8209999999999999520384	2.2490000000000001101341	1.596999999999999975131	1.8280000000000000692779	3.5040000000000000035527	1.0540000000000000479616	1.7030000000000000692779	1.8200000000000000621725	2.6640000000000001456613	1.2980000000000000426326	29.356999999999999317879	2.5449999999999999289457	0.3220000000000000084377	0.4259999999999999897859	1.5120000000000000106581	5.5449999999999999289457	13.0210000000000007958079	0.971999999999999975131
15190	1	27.6280000000000001136868	13.9390000000000000568434	0.86399999999999999023	0.8219999999999999529265	0.7339999999999999857891	1.1020000000000000905942	2.9409999999999998365752	0.5350000000000000310862	0.2969999999999999862332	0.9260000000000000452971	1.1399999999999999023004	0.4580000000000000182077	18.2139999999999986357579	12.5649999999999995026201	0.1310000000000000053291	0.3449999999999999733546	2.5529999999999999360512	2.4190000000000000390799	11.4299999999999997157829	0.9559999999999999609201
15200	1	12.2140000000000004121148	10.1600000000000001421085	4.8830000000000000071054	1.1160000000000001030287	2.7019999999999999573674	1.068999999999999950262	3.0139999999999997903899	0.8369999999999999662492	0.5719999999999999529265	2.5600000000000000532907	3.862000000000000099476	1.7479999999999999982236	12.0370000000000008100187	21.617000000000000881073	1.3959999999999999076294	2.6610000000000000319744	3.8580000000000000959233	10.2660000000000000142109	2.7959999999999998188116	0.6340000000000000079936
15210	1	12.9779999999999997584155	4.8710000000000004405365	7.7460000000000004405365	4.9359999999999999431566	22.3500000000000014210855	0.0410000000000000017208	26.5369999999999990336619	0.579999999999999960032	1.3069999999999999396039	0.8559999999999999831246	3.849000000000000198952	0.8689999999999999946709	3.2280000000000002025047	3.6909999999999998365752	0.1900000000000000022204	0.2409999999999999920064	4.862000000000000099476	0.7309999999999999831246	0.00899999999999999932	0.1270000000000000017764
15220	1	39.5480000000000018189894	11.1289999999999995594635	4.8369999999999997442046	3.9729999999999998649969	5.3890000000000002344791	0.7189999999999999724665	3.4479999999999999538147	0.1880000000000000004441	0.3240000000000000102141	2.5470000000000001527667	2.737000000000000099476	1.0749999999999999555911	5.6410000000000000142109	5.2309999999999998721023	0.3910000000000000142109	0.3890000000000000124345	2.9599999999999999644729	5.9919999999999999928946	2.7610000000000001207923	0.7209999999999999742428
15230	1	12.9909999999999996589395	10.9659999999999993036681	6.3760000000000003339551	4.5519999999999996020961	9.380000000000000781597	1.6890000000000000568434	10.7210000000000000852651	0.36399999999999999023	1.9690000000000000834888	2.0739999999999998436806	2.331999999999999850786	1.346999999999999975131	9.1980000000000003979039	3.1749999999999998223643	0.1539999999999999980016	0.5420000000000000373035	0.7790000000000000257572	3.3570000000000002060574	14.0960000000000000852651	3.9350000000000000532907
15240	1	71.3520000000000038653525	6.4889999999999998792077	0.8820000000000000062172	0.5729999999999999538147	0.596999999999999975131	0.6850000000000000532907	2.2309999999999998721023	0.3390000000000000235367	0.2290000000000000091038	0.5979999999999999760192	2.4900000000000002131628	0.212999999999999994893	1.3129999999999999449329	0.4989999999999999991118	0.1390000000000000124345	1.3300000000000000710543	0.346999999999999975131	1.4530000000000000692779	7.7839999999999998081535	0.4570000000000000173195
15250	1	15.8019999999999996020961	9.1690000000000004831691	4.168000000000000149214	4.3799999999999998934186	4.7389999999999998792077	0.5989999999999999769074	16.4770000000000003126388	1.9370000000000000550671	0.596999999999999975131	2.4329999999999998294697	3.7480000000000002202682	0.4249999999999999888978	9.0169999999999994599875	14.2260000000000008668621	0.6280000000000000026645	1.1430000000000000159872	4.5119999999999995665689	4.5090000000000003410605	1.0760000000000000675016	0.4139999999999999791278
15260	1	8.4329999999999998294697	14.3889999999999993463007	5.9950000000000001065814	3.8239999999999998436806	8.9730000000000007531753	0.2250000000000000055511	2.0230000000000001314504	0.7910000000000000364153	0.3990000000000000213163	3.4049999999999998046007	3.0350000000000001421085	1.3360000000000000763833	40.0769999999999981810106	0.5330000000000000293099	0.1140000000000000041078	0.2469999999999999973355	0.9429999999999999493738	1.9230000000000000426326	3.1669999999999998152589	0.1680000000000000104361
15270	1	2.8759999999999998898659	11.0489999999999994884092	12.4890000000000007673862	4.8609999999999997655209	23.1759999999999983799626	0.181999999999999995115	1.6519999999999999129585	0.443000000000000004885	2.6429999999999997939426	4.3650000000000002131628	6.849000000000000198952	1.6730000000000000426326	3.0339999999999998081535	1.084000000000000074607	0.8689999999999999946709	1.4010000000000000230926	7.4390000000000000568434	7.4299999999999997157829	5.4770000000000003126388	1.0089999999999998969713
15280	1	2.5550000000000001598721	10.6679999999999992610356	2.7519999999999997797318	3.2690000000000001278977	4.6600000000000001421085	0.4729999999999999760192	7.237000000000000099476	1.6109999999999999875655	3.8170000000000001705303	1.2159999999999999698019	12.8239999999999998436806	1.0520000000000000461853	24.7250000000000014210855	3.1539999999999999147349	0.1880000000000000004441	0.4520000000000000128786	0.914000000000000034639	0.7339999999999999857891	16.8739999999999987778665	0.8239999999999999547029
15290	1	1.165999999999999925393	14.8040000000000002700062	7.3470000000000004192202	1.7769999999999999129585	13.0719999999999991757704	7.4649999999999998578915	8.3919999999999994599875	2.4169999999999998152589	2.609999999999999875655	3.8740000000000001101341	4.9880000000000004334311	1.625	6.7839999999999998081535	12.9580000000000001847411	0.8479999999999999760192	0.2169999999999999984457	6.6609999999999995878852	1.3830000000000000071054	1.1200000000000001065814	0.4909999999999999920064
15300	1	10.0150000000000005684342	19.9490000000000016200374	1.6060000000000000941469	4.2179999999999999715783	2.887999999999999900524	0.2800000000000000266454	11.6479999999999996873612	0.5370000000000000328626	0.954999999999999960032	5.9320000000000003836931	5.875	0.9919999999999999928946	5.9560000000000004050094	13.2200000000000006394885	1.4170000000000000373035	0.4020000000000000239808	5.09499999999999975131	5.7729999999999996873612	2.540999999999999925393	0.7019999999999999573674
15310	1	5.5049999999999998934186	19.783999999999998919975	2.4340000000000001634248	2.571000000000000174083	2.8639999999999998792077	1.4690000000000000834888	6.9630000000000000781597	0.7860000000000000319744	0.6400000000000000133227	4.5769999999999999573674	2.984999999999999875655	3.5630000000000001669775	22.3449999999999988631316	2.5800000000000000710543	0.1419999999999999873435	0.0759999999999999981126	1.7589999999999998969713	3.890000000000000124345	14.3529999999999997584155	0.7119999999999999662492
15320	1	19.4430000000000013926638	9.1549999999999993605115	15.9130000000000002557954	3.3450000000000001953993	21.231999999999999317879	0.2240000000000000046629	4.7339999999999999857891	1.2680000000000000159872	0.7419999999999999928946	0.9919999999999999928946	1.7789999999999999147349	0.9639999999999999680256	3.7580000000000000071054	1.3759999999999998898659	0.3569999999999999840128	0.144999999999999990008	0.7429999999999999937828	1.0880000000000000781597	11.7309999999999998721023	1.0120000000000000106581
15330	1	8.3219999999999991757704	4.9829999999999996518341	6.4770000000000003126388	1.4510000000000000675016	21.8260000000000005115908	0.1229999999999999982236	4.6459999999999999076294	0.6490000000000000213163	3.765000000000000124345	0.6730000000000000426326	5.3150000000000003907985	0.1239999999999999991118	28.7409999999999996589395	2.7459999999999999964473	0.3190000000000000057732	0.9050000000000000266454	3.9470000000000000639488	0.9419999999999999484857	3.2040000000000001811884	0.8419999999999999706901
15340	1	8.6099999999999994315658	20.4400000000000012789769	0.8110000000000000541789	3.168000000000000149214	3.3929999999999997939426	0.1799999999999999933387	12.768000000000000682121	0.6830000000000000515143	1.193999999999999950262	2.6499999999999999111822	18.0380000000000002557954	1.9890000000000001012523	5.78000000000000024869	0.4949999999999999955591	0.5330000000000000293099	3.5659999999999998365752	2.7250000000000000888178	9.8629999999999995452526	2.8300000000000000710543	0.2849999999999999755751
15350	1	19.2630000000000016768809	9.3689999999999997726263	2.3999999999999999111822	4.4800000000000004263256	3.5659999999999998365752	0.9669999999999999706901	6.012999999999999900524	0.4859999999999999875655	1.5789999999999999591438	4.5369999999999999218403	2.4319999999999999396039	0.778000000000000024869	7.7469999999999998863132	25.9289999999999984936494	0.8339999999999999635847	0.2540000000000000035527	3.609999999999999875655	3.6770000000000000461853	0.8689999999999999946709	1.2079999999999999626965
15360	1	16.7669999999999994599875	8.6639999999999997015721	11.8710000000000004405365	4.0080000000000000071054	12.6630000000000002557954	0.3029999999999999915623	6.4359999999999999431566	0.9000000000000000222045	1.4210000000000000408562	2.4140000000000001456613	1.9759999999999999786837	0.6720000000000000417444	2.9249999999999998223643	5.1399999999999996802558	0.8120000000000000550671	1.0460000000000000408562	1.9910000000000001030287	5.0869999999999997442046	13.7880000000000002557954	1.1149999999999999911182
15370	1	3.2309999999999998721023	12.1020000000000003126388	3.584000000000000074607	2.6840000000000001634248	5.4930000000000003268497	1.0109999999999998987477	16.6179999999999985504928	1.5100000000000000088818	4.3940000000000001278977	1.6550000000000000266454	3.1339999999999998969713	1.0749999999999999555911	5.0030000000000001136868	3.2989999999999999324984	2.6150000000000002131628	0.7700000000000000177636	1.5529999999999999360512	4.7599999999999997868372	23.510000000000001563194	1.9990000000000001101341
15380	1	30.1380000000000016768809	9.5210000000000007958079	5.5940000000000003055334	2.7189999999999998614442	6.3399999999999998578915	0.1710000000000000131006	12.3030000000000008242296	2.6440000000000001278977	0.7710000000000000186517	1.2279999999999999804601	13.8689999999999997726263	0.8129999999999999449329	2.4879999999999999893419	0.6270000000000000017764	0.5200000000000000177636	4.0110000000000001207923	0.403000000000000024869	1.8409999999999999698019	2.4270000000000000461853	1.5709999999999999520384
15390	1	26.9460000000000015063506	11.1850000000000004973799	4.9710000000000000852651	4.1020000000000003126388	8.0730000000000003979039	0.1419999999999999873435	1.415999999999999925393	0.2320000000000000117684	0.3250000000000000111022	4.7980000000000000426326	3.5099999999999997868372	1.0769999999999999573674	9.1910000000000007247536	0.3459999999999999742428	1.0420000000000000373035	1.6650000000000000355271	0.6889999999999999458211	5.1890000000000000568434	14.3209999999999997299938	0.7790000000000000257572
15400	1	4.5549999999999997157829	7.9619999999999997442046	6.2830000000000003623768	1.0080000000000000071054	18.75	0.5769999999999999573674	5.8220000000000000639488	1.0080000000000000071054	2.8399999999999998578915	3.3079999999999998294697	1.7410000000000001030287	1.2709999999999999076294	25.3790000000000013358203	4.7309999999999998721023	1.1229999999999999982236	0.431999999999999995115	5.1100000000000003197442	4.0250000000000003552714	1.959000000000000074607	2.1160000000000001030287
15410	1	0.4369999999999999995559	17.7910000000000003694822	1.5060000000000000053291	6.3070000000000003836931	9.6519999999999992468247	3.6150000000000002131628	12.268000000000000682121	0.9370000000000000550671	15.2300000000000004263256	0.4299999999999999933387	1.7549999999999998934186	1.7279999999999999804601	2.6089999999999999857891	5.3639999999999998792077	0.6520000000000000239808	0.3609999999999999875655	3.9060000000000001385558	4.2809999999999996944666	8.2639999999999993463007	2.9070000000000000284217
15420	1	6.775999999999999801048	10.5549999999999997157829	4.3019999999999996020961	6.9919999999999999928946	7.2099999999999999644729	0.1960000000000000075495	0.7630000000000000115463	0.3300000000000000155431	0.0400000000000000008327	6.5369999999999999218403	3.6600000000000001421085	1.3220000000000000639488	44.0829999999999984083843	2.0059999999999997832845	0.3340000000000000190958	0.7319999999999999840128	0.9020000000000000239808	2.7450000000000001065814	0.1059999999999999970024	0.4089999999999999746869
15430	1	22.4579999999999984083843	8.7690000000000001278977	1.5220000000000000195399	1.7640000000000000124345	3.474000000000000198952	2.4550000000000000710543	7.5800000000000000710543	0.4660000000000000253131	1.6490000000000000213163	2.9239999999999999324984	7.3019999999999996020961	1.0629999999999999449329	8.9700000000000006394885	6.4329999999999998294697	0.3569999999999999840128	0.5	2.015000000000000124345	6.4249999999999998223643	13.156000000000000582645	0.7169999999999999706901
15440	1	7.2469999999999998863132	12.3420000000000005258016	10.5909999999999993036681	2.5480000000000000426326	41.1659999999999968167685	0.1950000000000000066613	2.75	1.431000000000000049738	1.5200000000000000177636	0.1789999999999999924505	1.0020000000000000017764	1.2139999999999999680256	5.1189999999999997726263	2.5609999999999999431566	0.653000000000000024869	5.5670000000000001705303	2.331999999999999850786	0.8489999999999999769074	0.1390000000000000124345	0.5949999999999999733546
15450	1	15.4700000000000006394885	4.5	17.4269999999999996020961	4.224000000000000198952	21.3990000000000009094947	0.2030000000000000137668	1.5480000000000000426326	0.914000000000000034639	1.9019999999999999129585	0.8729999999999999982236	6.1369999999999995665689	2.6890000000000000568434	5.1829999999999998294697	0.8030000000000000470735	1.0100000000000000088818	9.0839999999999996305178	0.7159999999999999698019	1.3870000000000000106581	3.2709999999999999076294	1.2589999999999998969713
15460	1	0.625	9.2910000000000003694822	16.9209999999999993747224	1.8609999999999999875655	33.1240000000000023305802	0.289999999999999980016	5.0929999999999999715783	1.1550000000000000266454	4.2000000000000001776357	0.3790000000000000035527	2.1669999999999998152589	0.3340000000000000190958	1.8500000000000000888178	1.4470000000000000639488	0.7089999999999999635847	1.6009999999999999786837	2.3010000000000001563194	2.6150000000000002131628	12.9390000000000000568434	1.0980000000000000870415
15470	1	42.4720000000000013073986	10.0489999999999994884092	5.9829999999999996518341	7.1719999999999997086775	11.6270000000000006679102	0.1570000000000000006661	1.9510000000000000675016	0.144999999999999990008	2.1490000000000000213163	1.4479999999999999538147	2.8709999999999999964473	1.4570000000000000728306	7.2300000000000004263256	0.1610000000000000042188	0.1479999999999999926725	0.219000000000000000222	0.212999999999999994893	1.028000000000000024869	2.362000000000000099476	1.1579999999999999182876
15480	1	7.5460000000000002629008	6.443999999999999950262	1.443999999999999950262	2.8839999999999998969713	4.9589999999999996305178	0.3049999999999999933387	8.3019999999999996020961	0.8850000000000000088818	1.1719999999999999307221	1.7299999999999999822364	2.7250000000000000888178	2.7410000000000001030287	42.229999999999996873612	7.7300000000000004263256	0.4460000000000000075495	0.7730000000000000204281	5.193999999999999950262	1.778000000000000024869	0.4079999999999999737987	0.3039999999999999924505
15490	1	17.768000000000000682121	15.5559999999999991615596	2.887999999999999900524	4.6529999999999995807798	3.9630000000000000781597	0.5220000000000000195399	5.4189999999999995949906	1.290999999999999925393	0.8970000000000000195399	3.1979999999999999538147	4.8460000000000000852651	1.3910000000000000142109	12.8379999999999991899813	16.5279999999999986926014	0.3400000000000000244249	0.48899999999999999023	1.0600000000000000532907	1.8830000000000000071054	3.8460000000000000852651	0.625
15500	1	1.7159999999999999698019	14.7789999999999999147349	5.1210000000000004405365	2.4550000000000000710543	13.0790000000000006252776	0.2730000000000000204281	1.5049999999999998934186	0.9160000000000000364153	0.4339999999999999968914	1.9599999999999999644729	15.8559999999999998721023	3.3540000000000000923706	23.6209999999999986641797	1.0429999999999999271694	0.2620000000000000106581	0.1290000000000000035527	0.6690000000000000390799	2.4609999999999998543387	9.4629999999999991899813	0.903000000000000024869
15510	1	1.1140000000000001012523	11.3840000000000003410605	11.599000000000000198952	2.9620000000000001882938	31.6900000000000012789769	0.2469999999999999973355	2.974000000000000198952	2.234999999999999875655	2.9319999999999999396039	0.664000000000000034639	0.6490000000000000213163	1.1910000000000000586198	4.7990000000000003765876	1.8529999999999999804601	0.9509999999999999564793	1.387999999999999900524	0.7820000000000000284217	1.068999999999999950262	14.2729999999999996873612	5.2439999999999997726263
15520	1	18.2360000000000006536993	21.6419999999999994599875	2.0760000000000000675016	4.9489999999999998436806	4.7489999999999996660449	0.6959999999999999520384	8.0879999999999991899813	3.3870000000000000106581	4.8499999999999996447286	4.4900000000000002131628	3.0009999999999998898659	1.5589999999999999413802	14.244999999999999218403	2.3839999999999998969713	0.6750000000000000444089	1.1319999999999998951949	0.8449999999999999733546	1.8580000000000000959233	0.835999999999999965361	0.3009999999999999897859
15530	1	3.7440000000000002167155	9.4160000000000003694822	5.1520000000000001350031	4.456999999999999850786	4.1580000000000003623768	0.2429999999999999937828	12.3230000000000003979039	2.8910000000000000142109	1.8640000000000001012523	4.2039999999999997370992	3.6080000000000000959233	0.4560000000000000164313	20.9879999999999995452526	3.943999999999999950262	0.7039999999999999591438	1.0309999999999999165112	2.6059999999999998721023	4.1009999999999999786837	13.3940000000000001278977	0.7159999999999999698019
15540	1	18.8150000000000012789769	12.4290000000000002700062	7.4400000000000003907985	3.2559999999999997832845	14.2699999999999995736744	0.0449999999999999983347	5.3140000000000000568434	0.0950000000000000011102	1.4119999999999999218403	0.8499999999999999777955	8.5540000000000002700062	0.7520000000000000017764	12.2959999999999993747224	0.3880000000000000115463	0.2399999999999999911182	1.7199999999999999733546	1.8360000000000000763833	3.3180000000000000603961	6.6849999999999996092015	0.2859999999999999764633
15550	1	0.9340000000000000524025	14.237000000000000099476	0.9909999999999999920064	2.6909999999999998365752	2.5440000000000000390799	1.4070000000000000284217	14.9149999999999991473487	1.1619999999999999218403	11.0530000000000008242296	1.4750000000000000888178	1.6639999999999999236167	1.415999999999999925393	3.3700000000000001065814	3.275999999999999801048	2.2980000000000000426326	1.4859999999999999875655	4.2709999999999999076294	15.4079999999999994741984	14.2769999999999992468247	1.125
15560	1	0.2039999999999999868994	15.525999999999999801048	12.0679999999999996163069	2.0320000000000000284217	30.0289999999999999147349	0.2640000000000000124345	4.9589999999999996305178	0.6490000000000000213163	3.4449999999999998401279	0.4060000000000000275335	2.265000000000000124345	1.334000000000000074607	5.9279999999999999360512	3.3239999999999998436806	1.7969999999999999307221	0.7299999999999999822364	1.25	1.0149999999999999023004	10.8710000000000004405365	1.9039999999999999147349
15570	1	2.7299999999999999822364	10.887999999999999900524	1.3560000000000000941469	1.2059999999999999609201	1.9110000000000000319744	2.1720000000000001527667	6.8150000000000003907985	0.982999999999999984901	0.9160000000000000364153	3.625	14.7279999999999997584155	4.3209999999999997299938	15.5139999999999993463007	7.0049999999999998934186	0.460000000000000019984	1.1299999999999998934186	2.8780000000000001136868	2.2010000000000000675016	18.7070000000000007389644	0.4550000000000000155431
15580	1	0.9969999999999999973355	19.3580000000000005400125	5.3520000000000003126388	4.4359999999999999431566	7.71999999999999975131	1.0800000000000000710543	5.8509999999999999786837	2.5590000000000001634248	2.5720000000000000639488	0.7159999999999999698019	2.9839999999999999857891	2.5480000000000000426326	5.8399999999999998578915	1.0929999999999999715783	0.9050000000000000266454	1.4350000000000000532907	0.6350000000000000088818	1.7720000000000000195399	28.5670000000000001705303	3.581999999999999850786
15590	1	23.7469999999999998863132	4.8830000000000000071054	4.3700000000000001065814	3.1909999999999998365752	5.8630000000000004334311	0.1429999999999999882316	10.0690000000000008384404	0.8709999999999999964473	3.0800000000000000710543	3.9649999999999998578915	7.4690000000000003055334	1.8089999999999999413802	8.0690000000000008384404	7.6089999999999999857891	0.2939999999999999835687	0.8609999999999999875655	5.9459999999999997299938	4.4370000000000002771117	2.7999999999999998223643	0.5230000000000000204281
15600	1	21.4310000000000009379164	12.367000000000000881073	0.7449999999999999955591	0.4279999999999999915623	2.3199999999999998401279	0.7099999999999999644729	3.2959999999999998188116	0.6800000000000000488498	0.1140000000000000041078	6.5940000000000003055334	0.7510000000000000008882	0.3240000000000000102141	40.3220000000000027284841	5.3349999999999999644729	0.0759999999999999981126	0.1829999999999999960032	1.8700000000000001065814	1.818999999999999950262	0.144999999999999990008	0.4879999999999999893419
15610	1	19.0740000000000016200374	11.1359999999999992326138	10.0670000000000001705303	1.9939999999999999946709	17.7489999999999987778665	1.9850000000000000976996	1.4970000000000001083578	0.357999999999999984901	0.6929999999999999493738	5.8559999999999998721023	5.3330000000000001847411	0.5300000000000000266454	11.0210000000000007958079	5.9269999999999996020961	0.1940000000000000057732	0.2540000000000000035527	5.2000000000000001776357	0.7640000000000000124345	0.0129999999999999994033	0.3559999999999999831246
15620	1	28.2369999999999983231191	14.5440000000000004831691	14.4860000000000006536993	1.8360000000000000763833	17.6419999999999994599875	0.1390000000000000124345	0.4570000000000000173195	0.0800000000000000016653	0.0929999999999999993339	1.6610000000000000319744	2.0200000000000000177636	2.1610000000000000319744	5.6790000000000002700062	1.8770000000000000017764	0.1229999999999999982236	0.1890000000000000013323	0.9619999999999999662492	2.9380000000000001669775	4.3289999999999997370992	0.5460000000000000408562
15630	1	2.4500000000000001776357	17.2710000000000007958079	12.893000000000000682121	4.1420000000000003481659	36.8870000000000004547474	0.2220000000000000028866	1.3930000000000000159872	1.4379999999999999449329	0.8770000000000000017764	0.3099999999999999977796	0.6730000000000000426326	0.9509999999999999564793	4.3289999999999997370992	1.4799999999999999822364	0.3390000000000000235367	0.5120000000000000106581	0.8409999999999999698019	0.6019999999999999795719	9.8949999999999995736744	2.4950000000000001065814
15640	1	18.0060000000000002273737	12.5020000000000006679102	8.5890000000000004121148	2.2810000000000001385558	25.0019999999999988915533	0.2819999999999999729106	5.8680000000000003268497	1.0589999999999999413802	2.9409999999999998365752	0.278000000000000024869	0.4969999999999999973355	1.1240000000000001101341	2.2189999999999998614442	4.9649999999999998578915	0.5360000000000000319744	0.5260000000000000230926	5.5289999999999999147349	2.6949999999999998401279	3.8140000000000000568434	1.2860000000000000319744
15650	1	63.5480000000000018189894	9.5950000000000006394885	0.1900000000000000022204	0.3029999999999999915623	0.36399999999999999023	0.5869999999999999662492	3.9769999999999998685496	0.3340000000000000190958	1.0069999999999998951949	0.7449999999999999955591	0.8960000000000000186517	0.3420000000000000262013	3.9519999999999999573674	1.0929999999999999715783	0.3019999999999999906741	0.2409999999999999920064	0.6400000000000000133227	1.2490000000000001101341	10.2789999999999999147349	0.3529999999999999804601
15660	1	38.5140000000000028990144	11.1460000000000007958079	3.0179999999999997939426	2.206999999999999850786	7.9119999999999999218403	0.3360000000000000208722	3.0339999999999998081535	1.2299999999999999822364	0.278000000000000024869	1.4930000000000001048051	0.5480000000000000426326	0.0429999999999999965583	13.2569999999999996731503	6.3440000000000003055334	0.1829999999999999960032	0.4580000000000000182077	5.8810000000000002273737	3.0169999999999999040767	0.4369999999999999995559	0.6650000000000000355271
15670	1	10.3230000000000003979039	19.4379999999999988347099	3.6749999999999998223643	2.7890000000000001456613	5.4710000000000000852651	0.3840000000000000079936	10.843999999999999417355	0.3890000000000000124345	0.5849999999999999644729	3.8809999999999997832845	4.4089999999999998081535	0.6879999999999999449329	12.3900000000000005684342	10.9459999999999997299938	0.2010000000000000119904	0.1029999999999999943379	1.0800000000000000710543	3.3580000000000000959233	8.007999999999999118927	1.0380000000000000337508
15680	1	20.783999999999998919975	5.0030000000000001136868	9.4900000000000002131628	1.3580000000000000959233	20.5629999999999988347099	0.1330000000000000071054	9.6359999999999992326138	2.8980000000000001314504	2.3159999999999998365752	0.8559999999999999831246	0.4349999999999999977796	0.030999999999999999778	10.349000000000000198952	6.8410000000000001918465	0.460000000000000019984	1.8669999999999999928946	2.6290000000000000035527	1.7119999999999999662492	1.0349999999999999200639	1.6029999999999999804601
15690	1	1.5	12.8100000000000004973799	1.3999999999999999111822	0.9240000000000000435207	4.2770000000000001350031	0.857999999999999984901	4.7309999999999998721023	2.096999999999999975131	2.3069999999999999396039	2.8999999999999999111822	13.512999999999999900524	0.3649999999999999911182	11.7530000000000001136868	2.7669999999999999040767	1.3830000000000000071054	4.0730000000000003979039	0.8129999999999999449329	3.6850000000000000532907	26.4720000000000013073986	1.3720000000000001083578
15700	1	1.512999999999999900524	17.2130000000000009663381	5.4379999999999997228883	3.5550000000000001598721	21.400999999999999801048	0.1370000000000000106581	23.4529999999999994031441	1.2769999999999999129585	3.543000000000000149214	0.1209999999999999964473	1.4050000000000000266454	0.8000000000000000444089	4.2480000000000002202682	3.900999999999999801048	1.5600000000000000532907	2.9340000000000001634248	3.9580000000000001847411	2.0659999999999998365752	0.9320000000000000506262	0.5490000000000000435207
15710	1	8.0039999999999995594635	15.1050000000000004263256	5.9640000000000004121148	6.9109999999999995878852	12.8680000000000003268497	0.5140000000000000124345	2.6080000000000000959233	0.0459999999999999992228	0.1199999999999999955591	0.7710000000000000186517	4.3310000000000004050094	0.7069999999999999618083	5.2580000000000000071054	6.9669999999999996376232	0.1419999999999999873435	1.0620000000000000550671	5.7469999999999998863132	15.1959999999999997299938	6.5279999999999995807798	1.1519999999999999129585
15720	1	15.2059999999999995168309	9.9659999999999993036681	1.6650000000000000355271	2.3669999999999999928946	2.5950000000000001953993	0.2630000000000000115463	3.5070000000000001172396	0.2630000000000000115463	0.2680000000000000159872	3.7980000000000000426326	3.0760000000000000675016	0.5370000000000000328626	18.158999999999998919975	6.8840000000000003410605	0.517000000000000015099	0.6750000000000000444089	4.2119999999999997442046	10.0190000000000001278977	14.9320000000000003836931	1.0909999999999999698019
15730	1	7.8029999999999999360512	13.3960000000000007958079	3.4820000000000002060574	2.7820000000000000284217	5.1730000000000000426326	0.1610000000000000042188	9.0470000000000005968559	2.7400000000000002131628	5.262999999999999900524	2.346999999999999975131	4.0679999999999996163069	2.4100000000000001421085	16.0539999999999984936494	1.3300000000000000710543	0.3689999999999999946709	5.4980000000000002202682	2.3069999999999999396039	3.2509999999999998898659	11.8190000000000008384404	0.7009999999999999564793
15740	1	1.4299999999999999378275	13.1780000000000008242296	4.3899999999999996802558	2.4759999999999999786837	8.6289999999999995594635	0.3150000000000000022204	21.8780000000000001136868	1.6650000000000000355271	1.0589999999999999413802	2.3839999999999998969713	7.9409999999999998365752	3.4230000000000000426326	5.1399999999999996802558	17.3270000000000017337243	0.3790000000000000035527	0.4199999999999999844569	1.0769999999999999573674	1.5200000000000000177636	4.9779999999999997584155	0.3910000000000000142109
15750	1	14.0909999999999993036681	18.3019999999999996020961	3.7599999999999997868372	3.0619999999999998330225	3.6739999999999999324984	1.0289999999999999147349	3.8940000000000001278977	2.3830000000000000071054	0.931000000000000049738	1.8420000000000000817124	1.7279999999999999804601	0.6760000000000000452971	23.0779999999999994031441	14.2850000000000001421085	1.0680000000000000603961	1.3140000000000000568434	0.8830000000000000071054	0.8970000000000000195399	2.7309999999999998721023	0.3709999999999999964473
15760	1	3.8269999999999999573674	21.7510000000000012221335	7.7389999999999998792077	0.9579999999999999626965	21.5599999999999987210231	0.4000000000000000222045	1.1310000000000000053291	0.7630000000000000115463	1.8489999999999999769074	0.9419999999999999484857	1.9230000000000000426326	1.0729999999999999538147	25.6370000000000004547474	2.2269999999999998685496	0.9449999999999999511502	0.4119999999999999773515	2.1930000000000000603961	0.670000000000000039968	3.5750000000000001776357	0.4259999999999999897859
15770	1	5.0529999999999999360512	24.6179999999999985504928	2.3969999999999997974953	4.1559999999999996944666	6.0160000000000000142109	0.4400000000000000022204	4.0540000000000002700062	1.5489999999999999324984	3.4529999999999998472333	1.6639999999999999236167	2.5230000000000001314504	0.9409999999999999475975	26.5320000000000000284217	2.7120000000000001882938	0.4400000000000000022204	0.9479999999999999538147	1.3649999999999999911182	6.2439999999999997726263	3.8410000000000001918465	1.056000000000000049738
15780	1	10.9359999999999999431566	33.8010000000000019326762	4.056000000000000049738	2.849000000000000198952	3.2919999999999998152589	1.4350000000000000532907	2.474000000000000198952	1.056000000000000049738	1.8049999999999999378275	1.4770000000000000905942	0.585999999999999965361	0.4309999999999999942268	14.1890000000000000568434	14.9090000000000006963319	0.4040000000000000257572	0.068000000000000004885	2.0289999999999999147349	2.3020000000000000461853	1.5909999999999999698019	0.3089999999999999968914
15790	1	7.5940000000000003055334	8.7929999999999992610356	15.3610000000000006536993	2.4510000000000000675016	34.0529999999999972715159	0.6280000000000000026645	5.1580000000000003623768	0.0919999999999999984457	0.8090000000000000524025	0.4279999999999999915623	0.7289999999999999813483	1.0320000000000000284217	3.5160000000000000142109	1.3240000000000000657252	0.2859999999999999764633	0.042000000000000002609	0.9130000000000000337508	1.4690000000000000834888	13.4809999999999998721023	1.8409999999999999698019
15800	1	17.224000000000000198952	18.3189999999999990620836	2.4220000000000001527667	1.4119999999999999218403	3.7410000000000001030287	0.3870000000000000106581	6.0599999999999996092015	0.8349999999999999644729	0.8110000000000000541789	5.0250000000000003552714	3.8220000000000000639488	2.2189999999999998614442	15.4320000000000003836931	11.2300000000000004263256	0.2889999999999999791278	0.0410000000000000017208	3.0590000000000001634248	2.9510000000000000675016	4.2869999999999999218403	0.4339999999999999968914
15810	1	44.1099999999999994315658	9.8209999999999997299938	1.6750000000000000444089	0.8729999999999999982236	1.9179999999999999271694	0.3719999999999999973355	4.3710000000000004405365	0.5100000000000000088818	0.4339999999999999968914	3.1829999999999998294697	1.8549999999999999822364	0.4359999999999999986677	13.7620000000000004547474	10.0459999999999993747224	0.0719999999999999945599	0.1570000000000000006661	1.5900000000000000799361	1.8080000000000000515143	2.6480000000000001314504	0.3589999999999999857891
15820	1	17.9720000000000013073986	22.5899999999999998578915	4.7469999999999998863132	7.525999999999999801048	10.8140000000000000568434	0.1380000000000000115463	3.0350000000000001421085	0.4380000000000000004441	0.1439999999999999891198	3.0200000000000000177636	2.3199999999999998401279	1.1290000000000000035527	17.6110000000000006536993	1.8500000000000000888178	0.1120000000000000023315	1.0229999999999999094058	0.6209999999999999964473	2.7320000000000002060574	1.9499999999999999555911	0.2260000000000000064393
15830	1	4.6089999999999999857891	16.9890000000000007673862	3.7530000000000001136868	3.821000000000000174083	5.9189999999999995949906	2.0920000000000000817124	5.4630000000000000781597	1.8129999999999999449329	2.6209999999999999964473	2.5240000000000000213163	2.6280000000000001136868	2.9319999999999999396039	9.1089999999999999857891	11.1470000000000002415845	1.278000000000000024869	2.6709999999999998188116	1.7560000000000000053291	4.5099999999999997868372	13.5739999999999998436806	0.7900000000000000355271
15840	1	10.8499999999999996447286	12.9480000000000003979039	11.1699999999999999289457	3.9230000000000000426326	17.9289999999999984936494	0.1710000000000000131006	1.6109999999999999875655	0.0330000000000000015543	0.7209999999999999742428	7.206999999999999850786	8.1129999999999995452526	1.7259999999999999786837	7.6020000000000003126388	0.8760000000000000008882	0.5300000000000000266454	0.3990000000000000213163	4.693999999999999950262	6.0019999999999997797318	2.9969999999999998863132	0.4969999999999999973355
15850	1	2.4500000000000001776357	56.5709999999999979536369	3.8429999999999999715783	1.8000000000000000444089	10.3379999999999991899813	2.7200000000000001953993	0.9909999999999999920064	0.8399999999999999689138	0.9050000000000000266454	0.3059999999999999942268	1.512999999999999900524	0.5749999999999999555911	10.3320000000000007389644	3.7879999999999998117062	0.2119999999999999940048	0.2000000000000000111022	0.3980000000000000204281	0.6560000000000000275335	0.9340000000000000524025	0.6300000000000000044409
15860	1	1.8269999999999999573674	8.3970000000000002415845	12.3629999999999995452526	5.7599999999999997868372	20.7510000000000012221335	0.4759999999999999786837	7.9779999999999997584155	3.0339999999999998081535	3.5219999999999997974953	0.5010000000000000008882	0.585999999999999965361	0.5160000000000000142109	2.6650000000000000355271	3.8250000000000001776357	0.8429999999999999715783	0.8010000000000000452971	2.9769999999999998685496	2.6760000000000001563194	18.1499999999999985789145	2.3540000000000000923706
15870	1	0.607999999999999984901	5.5049999999999998934186	23.5219999999999984652277	2.6930000000000000603961	44.5829999999999984083843	0.0439999999999999974465	2.7519999999999997797318	0.4219999999999999862332	1.3109999999999999431566	0.4969999999999999973355	1.2620000000000000106581	0.2250000000000000055511	2.2450000000000001065814	1.1279999999999998916422	0.25	0.3200000000000000066613	1.3640000000000001012523	1.4639999999999999680256	8.1780000000000008242296	1.625
15880	1	3.7949999999999999289457	30.2940000000000004831691	2.4340000000000001634248	2.7570000000000001172396	4.0659999999999998365752	1.7119999999999999662492	5.8159999999999998365752	0.8800000000000000044409	1.1650000000000000355271	5.3280000000000002913225	1.306000000000000049738	1.7010000000000000675016	22.8039999999999984936494	4.1870000000000002771117	0.2439999999999999946709	0.0690000000000000057732	0.7630000000000000115463	2.3269999999999999573674	7.4829999999999996518341	0.8699999999999999955591
15890	1	1.9850000000000000976996	20.0120000000000004547474	4.0540000000000002700062	0.971999999999999975131	11.2100000000000008526513	0.1640000000000000068834	11.5389999999999997015721	0.8679999999999999937828	0.6919999999999999484857	6.5609999999999999431566	5.6109999999999997655209	2.3530000000000002025047	20.257999999999999118927	6.1109999999999997655209	0.7750000000000000222045	0.6300000000000000044409	4.3570000000000002060574	1.2760000000000000230926	0.4099999999999999755751	0.162000000000000005107
15900	1	2.581999999999999850786	2.303999999999999825917	23.1580000000000012505552	3.181000000000000049738	55.5940000000000011937118	0.0140000000000000002914	1.1209999999999999964473	0.403000000000000024869	0.4570000000000000173195	0.1950000000000000066613	0.8199999999999999511502	1.0220000000000000195399	2.8540000000000000923706	0.7680000000000000159872	0.0660000000000000031086	0.144999999999999990008	2.7639999999999997903899	1.528000000000000024869	0.6710000000000000408562	0.3539999999999999813483
15910	1	2.9190000000000000390799	3.4700000000000001953993	1.7479999999999999982236	0.7650000000000000133227	1.7829999999999999182876	3.1059999999999998721023	11.6959999999999997299938	6.2530000000000001136868	5.3259999999999996234124	1.4659999999999999698019	18.7059999999999995168309	2.8260000000000000675016	15.4369999999999993889332	8.7870000000000008100187	1.1970000000000000639488	2.1290000000000000035527	2.900999999999999801048	6.0730000000000003979039	2.9129999999999998117062	0.4979999999999999982236
15920	1	4.0119999999999995665689	6.1269999999999997797318	19.8509999999999990905053	3.8690000000000002167155	41.7790000000000034674486	0.1839999999999999968914	3.0720000000000000639488	0.9839999999999999857891	1.7230000000000000870415	0.5829999999999999626965	0.5380000000000000337508	0.3980000000000000204281	2.9300000000000001598721	1.7940000000000000390799	0.3599999999999999866773	0.7860000000000000319744	3.081999999999999850786	2.099000000000000198952	5.181000000000000049738	0.6480000000000000204281
15930	1	20.7469999999999998863132	29.2149999999999998578915	1.4690000000000000834888	0.6690000000000000390799	6.9279999999999999360512	0.4289999999999999924505	9.3260000000000005115908	0.3220000000000000084377	2.8799999999999998934186	0.482999999999999984901	0.2260000000000000064393	0.0250000000000000013878	8.2669999999999994599875	9.0069999999999996731503	0.7459999999999999964473	0.7119999999999999662492	4.7259999999999999786837	2.3540000000000000923706	0.6280000000000000026645	0.8429999999999999715783
15940	1	20.9390000000000000568434	9.9230000000000000426326	3.0929999999999999715783	2.9300000000000001598721	4.6730000000000000426326	0.3810000000000000053291	2.112000000000000099476	0.1509999999999999953371	0.25	2.4599999999999999644729	3.5209999999999999076294	1.846999999999999975131	8.8729999999999993320898	16.5740000000000016200374	0.5380000000000000337508	0.3619999999999999884537	4.2210000000000000852651	9.4559999999999995168309	6.4770000000000003126388	1.2199999999999999733546
15950	1	29.9220000000000005968559	10.992000000000000881073	3.4039999999999999147349	3.7559999999999997832845	7.7190000000000003055334	0.6089999999999999857891	3.1230000000000002202682	0.2179999999999999993339	0.6029999999999999804601	2.1840000000000001634248	3.1200000000000001065814	0.5320000000000000284217	13.4979999999999993320898	12.1690000000000004831691	0.3549999999999999822364	0.1499999999999999944489	3.4969999999999998863132	2.6499999999999999111822	0.7970000000000000417444	0.7019999999999999573674
15960	1	16.3799999999999990052402	8.8190000000000008384404	2.3559999999999998721023	1.3100000000000000532907	9.6340000000000003410605	0.219000000000000000222	7.5609999999999999431566	0.3649999999999999911182	0.3830000000000000071054	2.306000000000000049738	1.4390000000000000568434	0.1409999999999999864553	34.2770000000000010231815	5.6749999999999998223643	0.2049999999999999877875	0.2720000000000000195399	2.1450000000000000177636	2.6829999999999998294697	2.2210000000000000852651	1.6089999999999999857891
15970	1	19.5049999999999990052402	40.4239999999999994884092	1.2860000000000000319744	1.5520000000000000461853	2.1280000000000001136868	0.5989999999999999769074	1.0160000000000000142109	0.3589999999999999857891	0.2909999999999999809042	0.6219999999999999973355	0.9759999999999999786837	2.0849999999999999644729	15.0719999999999991757704	1.0100000000000000088818	0.0759999999999999981126	0.2169999999999999984457	1.2339999999999999857891	1.9290000000000000479616	9.0630000000000006110668	0.5550000000000000488498
15980	1	10.6890000000000000568434	16.0049999999999990052402	14.492000000000000881073	8.5489999999999994884092	19.4499999999999992894573	0.375	4.4779999999999997584155	0.8339999999999999635847	3.8420000000000000817124	1.1240000000000001101341	1.9990000000000001101341	0.585999999999999965361	3.9809999999999998721023	0.8399999999999999689138	1.4899999999999999911182	1.1990000000000000657252	0.5040000000000000035527	1.2940000000000000390799	4.3209999999999997299938	3.9479999999999999538147
15990	1	28.8440000000000011937118	6.4400000000000003907985	1.9950000000000001065814	1.0960000000000000852651	1.2900000000000000355271	0.4839999999999999857891	14.9719999999999995310418	0.8050000000000000488498	0.8249999999999999555911	1.2669999999999999040767	1.5980000000000000870415	0.3360000000000000208722	7.1589999999999998081535	7.4530000000000002913225	0.2829999999999999737987	0.6480000000000000204281	6.7519999999999997797318	4.1349999999999997868372	13.1110000000000006536993	0.5050000000000000044409
16000	1	2.2389999999999998792077	21.515999999999998237854	2.6290000000000000035527	1.6259999999999998898659	10.1400000000000005684342	0.9280000000000000470735	4.3550000000000004263256	0.6169999999999999928946	4.4880000000000004334311	0.7990000000000000435207	2.7949999999999999289457	1.5669999999999999484857	25.4070000000000000284217	14.3010000000000001563194	0.443000000000000004885	0.346999999999999975131	3.7869999999999999218403	1.0640000000000000568434	0.3420000000000000262013	0.607999999999999984901
16010	1	7.4359999999999999431566	25.1520000000000010231815	3.012999999999999900524	3.2170000000000000817124	2.6019999999999998685496	1.2980000000000000426326	4.9669999999999996376232	2.3029999999999999360512	0.4729999999999999760192	2.5579999999999998294697	1.1670000000000000373035	2.5310000000000001385558	10.5709999999999997299938	2.7120000000000001882938	0.1519999999999999962252	0.3559999999999999831246	1.2980000000000000426326	11.4800000000000004263256	15.6050000000000004263256	1.1089999999999999857891
16020	1	30.9559999999999995168309	26.4409999999999989483968	1.5929999999999999715783	0.8940000000000000168754	1.8930000000000000159872	0.6039999999999999813483	1.153000000000000024869	0.795000000000000039968	0.4249999999999999888978	1.3460000000000000852651	2.362000000000000099476	1.8580000000000000959233	24.1380000000000016768809	1.1259999999999998898659	0.047000000000000000111	0.103999999999999995226	0.704999999999999960032	2.6139999999999998792077	0.556000000000000049738	0.392000000000000015099
16030	1	8.4990000000000005542233	9.1639999999999997015721	13.7490000000000005542233	3.8669999999999999928946	26.5929999999999999715783	0.6720000000000000417444	6.0579999999999998294697	4.0640000000000000568434	2.346999999999999975131	0.806000000000000049738	1.5500000000000000444089	1.6970000000000000639488	4.9859999999999997655209	2.2999999999999998223643	0.1829999999999999960032	1.7800000000000000266454	3.7879999999999998117062	2.5809999999999999609201	3.5790000000000001811884	1.7359999999999999875655
16040	1	0.2520000000000000017764	24.6769999999999996020961	6.3170000000000001705303	4.1900000000000003907985	17.6460000000000007958079	4.9390000000000000568434	15.8140000000000000568434	2.3500000000000000888178	5.9930000000000003268497	0.2580000000000000071054	2.7509999999999998898659	0.9749999999999999777955	4.1660000000000003694822	3.6450000000000000177636	1.0440000000000000390799	0.0800000000000000016653	1.6650000000000000355271	0.8549999999999999822364	1.4639999999999999680256	0.9180000000000000381917
16050	1	0.4939999999999999946709	5.3849999999999997868372	13.1769999999999996020961	2.3500000000000000888178	31.7259999999999990905053	0.0960000000000000019984	13.1449999999999995736744	0.7269999999999999795719	10.0660000000000007247536	0.4369999999999999995559	1.3269999999999999573674	0.3770000000000000017764	3.4239999999999999324984	1.2940000000000000390799	0.5540000000000000479616	3.7959999999999998188116	1.306000000000000049738	1.0520000000000000461853	7.6779999999999999360512	1.5860000000000000763833
16060	1	48.5730000000000003979039	10.3350000000000008526513	3.1309999999999997832845	2.6169999999999999928946	6.8250000000000001776357	0.3340000000000000190958	2.9500000000000001776357	0.6730000000000000426326	0.084000000000000005218	2.2999999999999998223643	2.5920000000000000817124	0.3689999999999999946709	5.0110000000000001207923	4.1790000000000002700062	0.0660000000000000031086	1.3689999999999999946709	1.512999999999999900524	4.4240000000000003765876	2.1800000000000001598721	0.4759999999999999786837
16070	1	1.0700000000000000621725	10.5289999999999999147349	7.6449999999999995736744	1.1220000000000001083578	15.8260000000000005115908	0.2290000000000000091038	1.9179999999999999271694	0.0830000000000000043299	1.2139999999999999680256	1.3229999999999999538147	13.2289999999999992041921	0.7710000000000000186517	24.0880000000000009663381	0.6660000000000000364153	1.4790000000000000923706	0.1650000000000000077716	0.2829999999999999737987	1.2760000000000000230926	16.8859999999999992326138	0.1970000000000000084377
16080	1	3.6629999999999998117062	19.4379999999999988347099	8.5429999999999992610356	5.0549999999999997157829	25.7570000000000014495072	1.0349999999999999200639	5.0759999999999996234124	2.1560000000000001385558	4.4649999999999998578915	0.6059999999999999831246	1.2969999999999999307221	3.4769999999999998685496	9.5489999999999994884092	0.9779999999999999804601	0.4520000000000000128786	2.0059999999999997832845	0.8020000000000000461853	1.6479999999999999094058	0.4440000000000000057732	3.5520000000000000461853
16090	1	0.7840000000000000301981	16.6039999999999992041921	5.9779999999999997584155	4.7329999999999996518341	19.0899999999999998578915	0.2210000000000000019984	1.5060000000000000053291	1.9090000000000000301981	1.0269999999999999129585	0.2560000000000000053291	3.8069999999999999396039	3.2429999999999998827604	14.2940000000000004831691	9.3759999999999994457767	1.0100000000000000088818	2.8780000000000001136868	5.7999999999999998223643	2.221999999999999975131	3.6819999999999999396039	1.5789999999999999591438
16100	1	46.5300000000000011368684	7.0869999999999997442046	7.6539999999999999147349	5.987000000000000099476	7.637999999999999900524	0.3790000000000000035527	2.762999999999999900524	0.8110000000000000541789	0.4610000000000000208722	1.3229999999999999538147	1.6089999999999999857891	0.7660000000000000142109	4.8899999999999996802558	2.3239999999999998436806	0.357999999999999984901	0.8810000000000000053291	0.5210000000000000186517	2.9620000000000001882938	4.3250000000000001776357	0.7299999999999999822364
16110	1	5.3330000000000001847411	17.234000000000001762146	1.3160000000000000586198	2.7610000000000001207923	2.5889999999999999680256	0.9350000000000000532907	1.6430000000000000159872	1.0309999999999999165112	0.8649999999999999911182	5.5830000000000001847411	5.7729999999999996873612	5.0529999999999999360512	26.2070000000000007389644	2.1699999999999999289457	0.1340000000000000079936	0.3439999999999999724665	1.0429999999999999271694	4.3369999999999997442046	14.4960000000000004405365	1.153000000000000024869
16120	1	35.1850000000000022737368	5.474000000000000198952	10.2289999999999992041921	3.1650000000000000355271	23.0229999999999996873612	0.2540000000000000035527	1.6679999999999999271694	1.4739999999999999769074	0.4199999999999999844569	0.7279999999999999804601	0.585999999999999965361	0.3900000000000000133227	6.9599999999999999644729	2.2639999999999997903899	0.1640000000000000068834	1.2430000000000001048051	1.7840000000000000301981	1.1710000000000000408562	2.0249999999999999111822	1.7929999999999999271694
16130	1	0.7369999999999999884537	19.0659999999999989483968	6.7359999999999997655209	3.4100000000000001421085	20.8790000000000013358203	0.9529999999999999582556	3.0769999999999999573674	1.1000000000000000888178	12.992000000000000881073	0.3270000000000000128786	2.2610000000000001207923	0.7399999999999999911182	3.8830000000000000071054	1.0589999999999999413802	2.0139999999999997903899	1.1999999999999999555911	2.9969999999999998863132	2.0800000000000000710543	12.5120000000000004547474	1.9790000000000000923706
16140	1	0.9340000000000000524025	20.1200000000000009947598	5.0279999999999995807798	5.6580000000000003623768	6.0769999999999999573674	0.1660000000000000086597	18.5730000000000003979039	1.7239999999999999769074	6.7939999999999995949906	1.1359999999999998987477	8.2339999999999999857891	2.0270000000000001350031	2.7059999999999999609201	1.6299999999999998934186	0.3930000000000000159872	1.0789999999999999591438	9.9510000000000005115908	4.7809999999999996944666	2.8799999999999998934186	0.1100000000000000005551
16150	1	24.5450000000000017053026	9.1050000000000004263256	7.8559999999999998721023	4.8029999999999999360512	14.3260000000000005115908	0.115000000000000004996	1.2720000000000000195399	0.1809999999999999942268	0.2700000000000000177636	2.2400000000000002131628	4.1410000000000000142109	1.5289999999999999147349	8.1829999999999998294697	5.1360000000000001207923	0.1719999999999999862332	0.1509999999999999953371	5.6330000000000000071054	6.4660000000000001918465	3.5769999999999999573674	0.3009999999999999897859
16160	1	38.0670000000000001705303	8.6890000000000000568434	3.9559999999999999609201	1.3320000000000000728306	11.6479999999999996873612	0.1209999999999999964473	4.1710000000000002629008	0.7459999999999999964473	3.3029999999999999360512	1.6240000000000001101341	2.1339999999999998969713	0.2079999999999999904521	13.8339999999999996305178	1.2459999999999999964473	0.3549999999999999822364	0.3930000000000000159872	2.0670000000000001705303	3.859999999999999875655	1.2019999999999999573674	1.0440000000000000390799
16170	1	1.3790000000000000035527	1.0180000000000000159872	0.5090000000000000079936	0.8319999999999999618083	2.2749999999999999111822	0.1719999999999999862332	1.4659999999999999698019	0.2640000000000000124345	0.2340000000000000135447	23.591000000000001080025	6.9260000000000001563194	1.2490000000000001101341	55.4990000000000023305802	1.7239999999999999769074	0.1749999999999999888978	0.2770000000000000239808	1.4499999999999999555911	0.7990000000000000435207	0.0560000000000000011657	0.1049999999999999961142
16180	1	7.0899999999999998578915	8.137999999999999900524	2.6859999999999999431566	4.349000000000000198952	3.9100000000000001421085	0.3940000000000000168754	18.4759999999999990905053	5.1859999999999999431566	2.290999999999999925393	8.8320000000000007389644	9.349000000000000198952	1.9019999999999999129585	4.6260000000000003339551	4.1730000000000000426326	1.0080000000000000071054	5.6050000000000004263256	4.0620000000000002771117	5.1029999999999997584155	2.2429999999999998827604	0.5789999999999999591438
16190	1	2.8849999999999997868372	26.0479999999999982662757	12.1519999999999992468247	0.7209999999999999742428	2.512999999999999900524	0.8070000000000000506262	1.3970000000000000195399	0.5270000000000000239808	0.8239999999999999547029	1.6999999999999999555911	2.9220000000000001527667	1.9119999999999999218403	30.3350000000000008526513	1.6040000000000000923706	0.6840000000000000524025	0.5340000000000000301981	2.375	5.1420000000000003481659	4.7000000000000001776357	0.2179999999999999993339
16200	1	10.906000000000000582645	11.8369999999999997442046	4.706999999999999850786	1.0389999999999999236167	20.989999999999998436806	0.0859999999999999931166	4.8200000000000002842171	0.7770000000000000239808	0.4689999999999999724665	2.3370000000000001882938	2.137999999999999900524	0.9699999999999999733546	31.9540000000000006252776	4.2210000000000000852651	0.0749999999999999972244	0.6470000000000000195399	1.4950000000000001065814	0.4580000000000000182077	0.0149999999999999994449	0.0589999999999999968914
16210	1	1.1419999999999999040767	18.1499999999999985789145	1.2419999999999999928946	1.8180000000000000603961	1.8200000000000000621725	4.2380000000000004334311	21.3500000000000014210855	0.9040000000000000257572	1.2669999999999999040767	1.3080000000000000515143	0.7319999999999999840128	1.2860000000000000319744	12.9890000000000007673862	8.7850000000000001421085	0.7550000000000000044409	0.0719999999999999945599	1.4399999999999999467093	2.9510000000000000675016	16.0189999999999983515409	1.7310000000000000941469
16220	1	15.5570000000000003836931	17.6950000000000002842171	4.5599999999999996092015	4.9859999999999997655209	6.2039999999999997370992	0.392000000000000015099	11.3719999999999998863132	2.9390000000000000568434	2.6490000000000000213163	1.2509999999999998898659	2.2429999999999998827604	1.0769999999999999573674	6.1520000000000001350031	3.0699999999999998401279	0.4799999999999999822364	1.1089999999999999857891	2.7810000000000001385558	4.2980000000000000426326	10.0999999999999996447286	1.0849999999999999644729
16230	1	1.3049999999999999378275	12.0389999999999997015721	2.9150000000000000355271	2.1499999999999999111822	5.5730000000000003979039	2.015000000000000124345	3.4910000000000001030287	1.4979999999999999982236	7.2969999999999997086775	2.6640000000000001456613	10.0160000000000000142109	2.5059999999999997832845	19.8939999999999983515409	12.406000000000000582645	0.3330000000000000182077	0.1610000000000000042188	2.4190000000000000390799	0.7620000000000000106581	8.2899999999999991473487	2.2669999999999999040767
16240	1	1.528000000000000024869	5.5890000000000004121148	9.7929999999999992610356	2.7410000000000001030287	26.2770000000000010231815	0.4139999999999999791278	10.762999999999999900524	1.8810000000000000053291	2.6650000000000000355271	0.4339999999999999968914	6.6070000000000002060574	0.7119999999999999662492	5.6740000000000003765876	8.9329999999999998294697	1.1040000000000000923706	2.1880000000000001669775	5.0640000000000000568434	1.8220000000000000639488	3.4430000000000000603961	2.3669999999999999928946
16250	1	23.3170000000000001705303	16.2450000000000009947598	8.1549999999999993605115	6.9109999999999995878852	11.2789999999999999147349	0.1729999999999999871214	0.7850000000000000310862	0.2959999999999999853451	0.278000000000000024869	1.7230000000000000870415	2.2549999999999998934186	2.599000000000000198952	6.8120000000000002771117	1.0600000000000000532907	0.5809999999999999609201	0.4279999999999999915623	2.1150000000000002131628	6.0419999999999998152589	7.4790000000000000923706	1.4679999999999999715783
16260	1	40.5309999999999988062882	4.1369999999999995665689	13.8049999999999997157829	2.0179999999999997939426	23.4989999999999987778665	0.2939999999999999835687	3.1200000000000001065814	1.0369999999999999218403	0.7179999999999999715783	1.0249999999999999111822	0.8279999999999999582556	0.8870000000000000106581	2.6699999999999999289457	0.5420000000000000373035	0.1789999999999999924505	0.0869999999999999940048	0.1479999999999999926725	0.6209999999999999964473	3.4700000000000001953993	0.38600000000000000977
16270	1	7.8390000000000004121148	2.6490000000000000213163	2.096999999999999975131	2.4759999999999999786837	9.8429999999999999715783	0.2280000000000000082157	40.5769999999999981810106	2.7130000000000000781597	5.7569999999999996731503	0.7259999999999999786837	4.7999999999999998223643	1.6690000000000000390799	2.4980000000000002202682	4.7690000000000001278977	0.2879999999999999782396	4.1299999999999998934186	2.8830000000000000071054	1.4499999999999999555911	1.0240000000000000213163	1.5849999999999999644729
16280	1	2.553999999999999825917	22.9989999999999987778665	2.7709999999999999076294	2.5609999999999999431566	4.9950000000000001065814	1.7749999999999999111822	4.6020000000000003126388	1.3819999999999998951949	1.471999999999999975131	4.5880000000000000781597	2.4609999999999998543387	1.6790000000000000479616	16.3219999999999991757704	0.6239999999999999991118	0.517000000000000015099	0.5240000000000000213163	0.4520000000000000128786	2.2580000000000000071054	24.8780000000000001136868	0.585999999999999965361
16290	1	11.4420000000000001705303	6.5640000000000000568434	9.7889999999999997015721	2.0680000000000000603961	28.6950000000000002842171	0.1640000000000000068834	2.3109999999999999431566	0.3960000000000000186517	0.3059999999999999942268	1.5209999999999999076294	12.8040000000000002700062	0.5679999999999999493738	15.0579999999999998294697	4.1929999999999996163069	0.3410000000000000253131	0.1769999999999999906741	2.8370000000000001882938	0.2010000000000000119904	0.4179999999999999826805	0.1469999999999999917843
16300	1	1.1770000000000000461853	17.4950000000000009947598	1.9079999999999999182876	2.1800000000000001598721	3.4070000000000000284217	1.8149999999999999467093	7.5160000000000000142109	0.982999999999999984901	1.7509999999999998898659	3.1129999999999999893419	4.6399999999999996802558	3.0360000000000000319744	15.2200000000000006394885	4.21999999999999975131	0.212999999999999994893	0.2620000000000000106581	2.5419999999999998152589	5.6879999999999997228883	21.9190000000000004831691	0.9160000000000000364153
16310	1	12.4450000000000002842171	4.0730000000000003979039	18.5979999999999989768185	3.4249999999999998223643	38.0679999999999978399501	0.2280000000000000082157	5.2850000000000001421085	2.8980000000000001314504	1.0260000000000000230926	0.3589999999999999857891	0.3420000000000000262013	0.2290000000000000091038	2.6349999999999997868372	6.9599999999999999644729	0.403000000000000024869	0.212999999999999994893	1.862000000000000099476	0.4069999999999999729106	0.3170000000000000039968	0.2260000000000000064393
16320	1	15.2110000000000002984279	9.1029999999999997584155	8.3780000000000001136868	1.4899999999999999911182	19.0040000000000013358203	0.3960000000000000186517	1.221999999999999975131	0.0869999999999999940048	1.6710000000000000408562	0.8589999999999999857891	12.5660000000000007247536	1.1080000000000000959233	5.262999999999999900524	1.8930000000000000159872	0.2550000000000000044409	0.3559999999999999831246	4.0609999999999999431566	4.6650000000000000355271	8.7799999999999993605115	3.6320000000000001172396
16330	1	10.9000000000000003552714	10.5800000000000000710543	3.7919999999999998152589	0.5769999999999999573674	6.8109999999999999431566	0.3039999999999999924505	12.8030000000000008242296	0.4289999999999999924505	1.6770000000000000461853	3.3629999999999999893419	7.0999999999999996447286	0.3119999999999999995559	18.6780000000000008242296	9.8149999999999995026201	1.3810000000000000053291	0.5070000000000000062172	2.4420000000000001705303	2.224000000000000198952	4.2130000000000000781597	2.0910000000000001918465
16340	1	4.8789999999999995594635	8.3360000000000002984279	9.3689999999999997726263	2.3830000000000000071054	28.257999999999999118927	0.3029999999999999915623	8.1679999999999992610356	0.7269999999999999795719	2.9300000000000001598721	0.5120000000000000106581	0.7039999999999999591438	0.7920000000000000373035	3.5209999999999999076294	6.7649999999999996802558	0.6740000000000000435207	0.8709999999999999964473	4.8120000000000002771117	4.40500000000000024869	1.9559999999999999609201	9.6370000000000004547474
16350	1	16.6879999999999988347099	12.7750000000000003552714	5.2140000000000004121148	2.0360000000000000319744	3.1819999999999999396039	0.5230000000000000204281	2.9230000000000000426326	2.0550000000000001598721	0.9020000000000000239808	5.7599999999999997868372	11.5459999999999993747224	3.3420000000000000817124	6.9770000000000003126388	0.7590000000000000079936	0.2459999999999999964473	0.5879999999999999671374	1.3520000000000000905942	4.3159999999999998365752	17.5940000000000011937118	1.2230000000000000870415
16360	1	3.7660000000000000142109	8.0929999999999999715783	16.4059999999999988062882	0.4859999999999999875655	20.7689999999999983515409	0.1940000000000000057732	14.6910000000000007247536	0.1719999999999999862332	1.1510000000000000230926	3.2730000000000001314504	9.268000000000000682121	0.2230000000000000037748	1.3680000000000001048051	2.696000000000000174083	0.767000000000000015099	1.4470000000000000639488	1.0809999999999999609201	2.5440000000000000390799	10.3030000000000008242296	1.3020000000000000461853
16370	1	4.8419999999999996376232	10.849000000000000198952	1.7620000000000000106581	2.2770000000000001350031	4.3269999999999999573674	0.5869999999999999662492	3.5139999999999997903899	1.6169999999999999928946	1.737000000000000099476	2.1570000000000000284217	8.8079999999999998294697	0.8980000000000000204281	17.8960000000000007958079	6.6289999999999995594635	0.5719999999999999529265	2.0320000000000000284217	4.5529999999999999360512	8.4190000000000004831691	14.7210000000000000852651	1.8020000000000000461853
16380	1	3.0939999999999998614442	22.7770000000000010231815	3.9319999999999999396039	3.5080000000000000071054	16.3069999999999986073362	0.4869999999999999884537	3.1440000000000001278977	0.8399999999999999689138	1.9010000000000000230926	1.0760000000000000675016	4.4199999999999999289457	2.1440000000000001278977	16.4789999999999992041921	5.7729999999999996873612	1.5189999999999999058531	1.0080000000000000071054	6.0220000000000002415845	2.359999999999999875655	2.0769999999999999573674	1.1310000000000000053291
16390	1	21.0139999999999993463007	5.8680000000000003268497	7.5149999999999996802558	0.943999999999999950262	19.3449999999999988631316	0.3509999999999999786837	7.0519999999999996020961	0.4819999999999999840128	3.806000000000000049738	2.306000000000000049738	2.2429999999999998827604	0.3019999999999999906741	8.3249999999999992894573	9.1140000000000007673862	0.212999999999999994893	0.5090000000000000079936	4.9690000000000003055334	3.3509999999999999786837	1.1490000000000000213163	1.1419999999999999040767
