# Supplementary material for: Self-explaining artificial intelligence for the classification of B cell non-Hodgkin lymphoma: A diagnostic decision support study
Source: PLoS Med. 2026 Jul 13;23(7):e1004889. doi: 10.1371/journal.pmed.1004889 (PMC13421771; doi:10.1371/journal.pmed.1004889)
Supplement: S1 Data — (ZIP) [file pmed.1004889.s004.zip › PUM2_DecisionLogic/12Blood_TilesV2_Tube2_N638.lrn]

# 03TilesMining.R
%	638
%	595
% 9	1	1	1	1	1	1	1	1	1	1	1	1	1	1	1	1	1	1	1	1	1	1	1	1	1	1	1	1	1	1	1	1	1	1	1	1	1	1	1	1	1	1	1	1	1	1	1	1	1
% Key	x01y02t1	x01y02t2	x01y02t3	x01y02t4	x01y02t5	x01y02t6	x01y02t7	x01y02t8	x01y02t9	x01y03t1	x01y03t2	x01y03t3	x01y03t4	x01y03t5	x01y03t6	x01y03t7	x01y03t8	x01y03t9	x01y04t1	x01y04t2	x01y04t3	x01y04t4	x01y04t5	x01y04t6	x01y04t7	x01y04t8	x01y04t9	x01y05t1	x01y05t2	x01y05t3	x01y05t4	x01y05t5	x01y05t6	x01y05t7	x01y05t8	x01y05t9	x01y06t1	x01y06t2	x01y06t3	x01y06t4	x01y06t5	x01y06t6	x01y06t7	x01y06t8	x01y06t9	x01y07t1	x01y07t2	x01y07t3	x01y07t4
20010	0.4299	11.6254	3.0694	2.45	35.6314	7.3209	38.4414	0.9959	0.0356	0.2811	12.5671	2.2768	0.7709	36.7227	7.9096	28.2708	11.0115	0.1895	2.7169	10.883	1.5251	20.0691	23.1411	2.193	35.5872	3.8693	0.0153	2.418	4.9836	7.7234	13.2153	20.499	11.6888	18.9358	18.3927	2.1433	1.2668	10.7738	3.0844	9.4815	29.9242	5.9975	0.4057	24.8242	14.2418	13.4562	1.6179	0.0509	40.7984
20020	0.986	3.0496	0.5208	6.433	31.3691	5.3456	48.7549	3.3543	0.1867	0.2359	3.8914	0.4291	0.6584	39.0426	3.4459	41.3956	10.5277	0.3734	1.0777	2.9842	0.4946	13.0001	25.353	4.7952	49.5992	2.2767	0.4193	1.058	1.782	1.7164	8.8437	10.5044	23.7995	29.3466	20.7906	2.1587	0.4291	3.4853	0.642	5.1095	29.0439	8.9941	0.8189	42.8461	8.631	3.1152	1.3954	0.0459	36.528
20030	0.9767	3.674	0.5302	1.9256	51.7701	15.9756	18.616	6.4676	0.0642	1.1149	3.5874	0.4786	1.3354	57.2725	11.0629	7.9604	16.2976	0.8902	1.2837	3.5149	0.3823	3.5555	59.5093	6.6059	19.5027	5.4474	0.1981	2.9051	1.613	0.6628	42.5745	5.8189	21.2775	12.7855	10.5027	1.86	0.9949	3.8428	0.3433	17.0423	46.4258	6.2027	1.4079	18.5441	5.1963	2.8381	2.1377	0.2051	64.4826
20040	1.5448	4.3108	1.2887	2.8997	63.9805	6.3156	17.0943	2.5539	0.0116	1.0053	4.7495	1.3895	1.0157	53.883	18.2979	10.8109	8.4355	0.4127	1.6871	4.7042	0.753	19.9359	48.1538	5.1069	17.0457	2.5099	0.1035	1.8734	3.655	1.6159	39.252	11.5697	22.3748	8.8922	8.4122	2.3547	1.5486	4.5788	1.0169	38.2381	26.7592	8.1991	2.0506	11.5383	6.0703	1.5176	4.4429	1.1838	23.463
20050	0.5284	8.142	2.2839	3.2238	62.624	5.2641	16.1373	1.7924	0.0041	0.3487	6.882	3.7236	0.5298	54.6332	15.9482	14.4505	3.1884	0.2955	3.8789	6.3059	0.7695	39.6833	29.8098	1.6181	17.6756	0.2547	0.0041	3.4281	1.0365	6.4898	47.3258	6.1674	17.6181	7.3002	6.596	4.0382	3.2986	5.3173	2.3385	45.0791	16.5018	9.5301	1.5213	10.019	6.3943	4.5667	4.3392	2.0484	28.5445
20060	0.0595	2.9583	0.6344	0.3018	63.4532	13.034	5.2231	14.2783	0.0574	0.0202	3.2963	0.3358	0.0776	72.304	4.4075	3.7234	15.4102	0.425	1.8086	1.7012	0.1424	48.7946	27.0911	0.9032	18.9681	0.5674	0.0234	3.055	0.4367	0.1605	71.7228	3.2621	1.8042	19.0072	0.4336	0.118	3.0944	0.4994	0.0584	71.8496	3.9887	0.951	14.7057	4.229	0.6238	2.223	1.3676	0.0616	55.3243
20070	0.3911	7.4438	0.7425	3.4494	76.6869	1.1438	8.2535	1.8876	0.0013	0.3231	7.2413	1.013	0.5873	66.3911	14.3022	3.697	5.7166	0.7284	3.7214	4.4598	0.3962	55.0081	23.7092	2.5633	8.5712	1.4503	0.1205	6.6168	1.567	0.3937	63.6612	10.0426	7.5768	8.6801	0.9194	0.5424	5.7846	2.5916	0.2013	55.9125	23.5396	1.8285	4.1535	5.6781	0.3103	3.2456	5.0242	0.3078	58.4001
20080	0.4485	2.2615	0.9724	0.9128	49.3295	7.2252	23.3396	15.4839	0.0267	0.1615	2.95	0.5709	3.0723	52.0647	2.3305	10.4873	27.6916	0.6712	0.4454	2.9892	0.2478	16.5017	36.3973	4.5685	30.0268	7.8008	1.0225	0.6022	2.5971	0.483	11.9097	2.939	42.6188	2.6991	20.5354	15.6156	0.2917	2.8919	0.4987	11.8944	31.2119	14.3615	0.5348	30.285	8.03	0.6853	2.5894	0.4078	44.0644
20090	0.2778	2.4123	2.0504	1.0417	33.2594	46.9663	11.408	2.5537	0.0305	0.2303	3.7524	0.7578	0.6494	64.435	16.1832	9.1979	4.4591	0.335	1.2183	3.1493	0.3728	18.029	56.1309	7.107	12.7939	1.1549	0.0439	3.1164	1.01	0.614	58.9819	4.8358	17.4497	4.1849	8.3807	1.4266	2.3209	2.1917	0.2278	42.803	33.5299	4.9344	1.4705	10.1753	2.3465	2.8825	1.7422	0.1157	61.7391
20100	1.4156	3.9171	2.4778	8.4453	23.867	5.1297	53.1269	1.6188	0.002	0.4784	5.4009	1.9311	0.949	22.9403	13.5518	48.3206	5.4028	1.0251	1.6909	5.2605	0.8591	16.4376	19.0552	1.9488	54.4413	0.2929	0.0137	1.9331	3.2393	2.6379	8.3185	10.3396	18.783	24.378	22.8804	7.4901	0.9646	5.6371	1.2087	2.1421	24.5689	10.7301	0.1347	35.9842	18.6296	2.4876	4.4187	0.904	25.6097
20110	1.2403	3.6595	1.7296	7.9515	39.6042	3.184	41.3953	1.2311	0.0046	0.5509	4.3349	1.7435	0.6617	28.2564	21.8205	34.7332	5.9722	1.9266	1.3588	4.4979	0.7725	14.24	32.8567	3.6412	41.7526	0.834	0.0462	2.5883	2.1682	1.8728	18.5441	10.9049	21.2896	15.6146	17.2504	9.767	1.3912	4.2702	0.968	10.0465	29.0437	11.6485	0.4694	25.7874	16.3753	2.5114	3.4378	0.6802	39.8753
20120	6.8227	5.3878	13.0805	10.1334	18.8685	32.48	11.6419	1.5673	0.0179	5.808	14.0364	5.4467	7.7124	35.2883	18.4812	9.4973	3.3964	0.3334	6.9515	16.4188	1.9208	13.614	43.1455	4.7222	12.2003	0.9184	0.1085	14.3045	8.0064	2.9802	40.1696	10.2522	11.0599	10.7628	1.763	0.7014	7.873	15.7693	1.6489	28.5451	27.3517	5.5846	0.6522	8.6286	3.9466	5.9055	15.9658	3.4198	25.7255
20130	2.4244	3.8708	1.4752	11.8213	19.8142	5.2347	53.5482	1.8009	0.0103	1.4221	5.3338	1.0143	2.4503	28.1529	6.2663	45.2322	9.811	0.317	2.7517	4.6622	0.3564	17.4264	18.0827	1.3605	54.8119	0.5192	0.0291	2.0167	2.995	2.7586	6.7547	10.9922	19.1228	25.3053	20.5506	9.5043	0.9646	5.2019	1.6037	1.6552	22.8102	12.4041	0.1748	38.8463	16.339	2.5941	3.4422	1.734	18.0141
20140	1.1372	14.401	20.8726	2.9587	30.6304	15.6616	11.3824	2.9548	0.0013	1.1753	30.6066	4.629	1.618	37.444	10.1884	9.9277	4.1497	0.2613	3.7821	30.4525	2.176	7.5148	39.1993	2.536	12.6071	1.6861	0.046	25.8568	2.6934	7.8608	25.6732	6.5243	17.0528	4.2547	5.9475	4.1366	26.5169	7.5826	2.3112	25.9695	17.9058	5.3751	2.4569	7.4776	4.4044	6.0827	26.9467	3.3815	15.7356
20150	0.5953	1.6152	0.8535	1.8689	19.8396	33.6923	37.9313	3.5573	0.0467	0.693	2.0893	0.2816	1.189	46.3331	7.8783	33.8159	7.4717	0.248	0.712	2.1564	0.1955	5.2405	45.6853	4.4746	40.2108	1.2708	0.054	1.3219	1.4109	0.3312	40.9335	5.6403	8.8266	29.4272	10.7064	1.4021	0.5238	2.2805	0.2597	31.0346	20.8016	3.5642	0.8696	33.5008	7.1653	1.4503	1.5276	0.0861	52.6211
20160	0.2537	27.5782	37.017	0.8561	16.0168	13.3569	2.7226	2.1865	0.0121	0.1997	42.9553	21.6939	0.4777	19.1335	10.6187	2.3674	1.8831	0.6707	1.1198	53.5309	10.1982	2.0907	24.0614	4.0777	2.9213	1.8125	0.1875	50.5319	12.8983	1.4187	25.0259	2.543	2.661	2.4115	1.337	1.1727	36.924	27.6425	0.2824	16.6924	12.9175	0.62	2.0961	2.2824	0.5428	26.5975	33.0511	5.2004	15.474
20170	0.7178	6.2772	1.5714	1.8237	40.9799	29.7085	14.8283	4.0754	0.0178	0.4316	7.4608	0.6741	0.8957	63.6024	8.0142	10.3368	8.4178	0.1665	4.0529	4.3132	0.2005	27.6834	42.407	2.4219	18.3214	0.5868	0.0129	5.7326	1.9319	0.9021	50.1916	8.6415	13.6792	11.525	6.667	0.7291	3.3384	4.8063	0.4219	28.3495	37.9545	6.2083	0.6628	13.1352	5.1231	6.6945	1.7557	0.1164	63.8239
20180	0.6225	1.9102	0.3861	14.7935	43.1767	1.8519	21.9103	15.3433	0.0056	0.2713	2.2097	0.4379	14.0112	42.0122	3.7991	13.353	23.5015	0.4041	0.7643	1.8337	0.3208	39.3255	18.1464	2.3505	35.3497	1.7515	0.1576	1.102	1.3845	0.4322	39.6306	7.9543	12.2376	33.7591	2.5338	0.9658	0.7103	1.9901	0.2184	39.0903	17.8751	2.8571	32.2845	4.3495	0.6247	1.1121	1.6671	0.1396	55.9995
20190	1.2148	3.7149	1.4513	4.4208	15.0261	2.0901	71.3404	0.7397	0.002	0.6791	4.6408	1.0611	1.039	12.8114	7.6872	69.0333	2.6519	0.3962	1.144	4.5921	0.6448	6.3451	13.678	1.514	71.4757	0.57	0.0364	2.1506	2.9732	1.2572	4.5258	6.0358	10.976	27.2685	30.8421	13.9708	0.566	5.1096	0.7054	1.3645	15.1336	5.0394	0.1314	46.2006	25.7495	1.5624	3.8808	0.9379	14.0201
20200	0.9487	3.691	1.2219	1.7362	33.6414	16.366	38.3644	3.9964	0.0339	0.7823	4.3852	0.6941	1.3543	44.6962	5.6939	31.5244	10.615	0.2546	1.2321	3.9219	0.7077	7.5778	37.5019	6.6647	37.3453	4.9961	0.0526	1.5579	2.7764	1.5273	8.7556	15.2319	27.7569	24.2423	16.3409	1.8108	1.1133	3.7878	0.9605	6.3134	30.6387	14.7924	0.3309	27.8231	14.2399	3.0937	2.5473	0.2206	44.9864
20210	0.0228	1.5051	4.7322	0.1297	17.4394	58.807	1.862	15.2539	0.2479	0.0985	3.892	2.2695	0.1867	49.79	26.3989	1.3318	11.9717	4.0609	0.6732	4.867	0.7199	9.5333	59.9376	6.9047	6.7009	10.3128	0.3506	6.0267	0.1629	0.0705	75.0094	0.9616	0.4046	17.2513	0.0934	0.0197	3.0683	3.1587	0.0332	50.973	25.049	0.3537	15.4648	1.5799	0.3195	4.9417	1.2894	0.029	69.8444
20220	0.3511	6.5927	7.1845	1.8977	38.0554	31.2575	11.6551	2.9983	0.0077	0.2614	12.0991	1.7678	0.9681	59.9973	10.2449	10.6591	3.6141	0.3883	1.3881	12.3422	0.3982	10.5176	58.962	1.7314	13.0471	1.5785	0.035	6.3674	6.4746	1.2864	45.6398	17.1748	8.396	6.3192	4.6172	3.7246	7.5958	6.1125	0.42	43.0344	25.1595	3.0167	2.5618	8.8592	3.24	0.7351	11.4604	1.9329	6.6951
20230	0.1209	2.6696	1.9442	0.3461	42.38	36.4651	10.9449	5.1165	0.0127	0.0573	3.732	0.9454	0.1476	60.1087	18.9348	6.2055	9.0379	0.8309	0.1692	3.6314	0.9339	1.2812	59.9776	17.9322	10.636	4.8211	0.6171	3.6544	0.9594	0.1209	69.674	6.9749	2.5421	13.6987	2.0766	0.299	1.7	2.929	0.1056	42.8811	35.1039	1.2062	4.3848	9.2081	2.4813	3.139	1.5269	0.0687	66.6243
20240	1.5449	24.4097	11.5826	4.3832	26.7353	8.9082	20.2997	2.1227	0.0137	0.8814	24.0047	12.6512	1.3192	23.2452	15.4627	17.2979	4.7213	0.4163	2.0374	31.8675	3.6325	8.4459	28.621	2.9602	21.7249	0.6893	0.0213	26.6246	5.525	5.3878	14.8634	9.1611	16.0026	5.3466	12.1846	4.9043	16.7636	18.9803	1.7933	7.6129	25.2801	7.1341	0.2638	14.7026	7.4691	14.2006	20.9288	2.4079	21.4303
20250	0.4957	1.9995	2.3584	1.635	30.3787	41.269	18.5046	3.3543	0.0048	0.2678	3.6029	0.9828	0.8484	50.3832	22.0514	15.117	5.9939	0.7526	1.247	3.472	0.1345	24.445	46.6104	2.2276	20.5886	1.264	0.0109	3.1848	1.4046	0.2642	56.4053	6.1664	10.7112	12.7477	8.0311	1.0846	0.5574	3.9968	0.2993	12.153	56.9442	4.1859	1.7899	13.3648	6.7087	1.4809	2.8709	0.5017	36.5391
20260	0.5287	1.7652	0.6379	1.4034	50.209	28.2317	13.5789	3.6327	0.0126	0.1977	1.9871	0.747	0.6264	48.2416	30.9765	11.381	4.5867	1.2561	0.716	2.0376	0.1781	18.9178	58.128	2.7986	15.8677	1.3101	0.046	1.7951	0.7826	0.354	65.725	8.0924	6.027	11.0707	5.3256	0.8275	0.5953	2.0273	0.3091	22.6186	54.1583	3.0675	2.4422	9.8882	4.8935	1.0332	1.54	0.3586	49.038
20270	1.1956	10.4378	7.5427	2.6919	30.7913	33.5118	10.4909	3.3356	0.0024	0.651	11.8578	6.6672	1.3692	39.1531	26.4726	7.6296	5.0477	1.1517	6.1752	12.3314	0.6693	24.0292	40.9867	1.9787	12.9317	0.8854	0.0122	11.3034	4.183	3.6896	44.2806	9.5599	13.1545	5.5363	5.9527	2.3401	6.0405	11.9411	1.1944	15.4807	46.9	4.6143	2.1702	7.1498	4.509	8.3881	8.1426	2.6454	34.2028
20280	0.1433	3.3159	2.1175	0.8473	25.8559	38.4595	26.7257	2.5038	0.0309	0.0703	4.4529	1.0538	0.1967	52.6536	12.3133	21.912	7.0018	0.3456	0.3035	4.2054	1.0679	4.5825	49.168	11.4119	27.3625	1.717	0.1813	3.4973	1.5259	0.5536	53.1501	6.5777	5.4353	6.0153	20.2097	3.035	2.4111	2.9775	0.1883	39.145	24.2712	1.7466	1.946	20.2945	7.0198	3.9568	1.5049	0.1152	56.108
20290	0.569	1.3508	0.4578	1.8731	39.5061	6.0152	39.1272	11.0698	0.031	0.4268	1.7761	0.1747	1.9324	39.3768	6.0844	18.205	31.376	0.6479	0.7071	1.4888	0.1817	12.7448	29.8389	4.8098	46.2414	3.7804	0.2071	0.531	1.1071	0.7395	2.3633	7.1295	37.9007	2.9508	36.1818	11.0962	0.1296	1.8888	0.3592	0.0901	33.8022	13.5012	0.0549	41.3215	8.8525	1.0522	1.2043	0.1211	43.9373
20300	1.1049	5.9887	4.2239	4.5263	33.9524	10.9362	37.4099	1.8485	0.0091	0.428	6.8783	4.0114	0.5586	28.9114	19.9457	25.5191	12.5288	1.2187	1.9381	7.8924	1.4873	16.5454	29.0489	3.8218	36.5977	2.6364	0.0319	1.3827	3.1356	6.7994	5.4581	14.2933	29.6643	17.6481	16.6373	4.9812	0.7209	8.1774	2.4193	1.6044	33.4704	14.3408	0.1427	24.6035	14.5206	5.6126	4.3361	1.369	33.1416
20310	0.4585	7.7182	5.0679	7.8725	33.2091	18.4875	25.979	1.2044	0.0029	0.3378	8.835	4.0718	0.4154	40.6676	18.4861	21.256	5.259	0.6712	4.2744	7.8033	1.1671	38.5872	18.7081	2.2739	26.0735	1.1068	0.0057	4.1308	2.7337	6.3801	28.2703	11.4702	19.8286	9.7003	7.9209	9.5652	3.9927	7.5833	1.6687	25.3173	25.3099	8.9417	0.4556	15.8796	10.8513	5.6126	4.5332	3.0988	30.9107
20320	2.8698	6.2867	1.9607	4.7148	35.4257	11.5081	34.8704	2.3392	0.0246	1.763	8.337	1.0172	3.3329	45.6847	2.6302	32.983	4.2164	0.0356	2.0652	7.6957	1.3563	8.7628	41.0448	1.8403	36.4512	0.7457	0.0381	1.7126	5.7152	3.6893	14.5968	14.5022	22.5488	17.2698	18.1101	1.8551	0.828	8.5275	1.7617	6.4542	32.5307	12.6628	0.414	26.0826	10.7384	3.3318	6.8037	0.9816	42.7229
20330	0.0235	4.0571	5.9032	0.2303	21.0042	57.3703	4.2802	7.0309	0.1002	0.3007	7.7082	1.9749	1.0568	61.1367	16.4111	4.2718	6.2783	0.8616	1.2625	7.2017	1.5195	12.0187	55.7155	10.8703	6.7361	4.2918	0.3839	8.4504	1.3478	0.1855	70.4943	5.7111	2.3992	10.5212	0.7134	0.177	5.5895	4.3528	0.0416	49.2164	28.7314	0.6568	6.8274	3.8751	0.7091	7.9834	1.9705	0.0299	69.6157
20340	7.3667	4.6397	21.1712	7.771	14.8293	37.9228	5.0386	1.2493	0.0113	5.8403	20.4003	6.9373	6.0192	39.1217	15.3822	4.0149	2.1298	0.1545	7.1616	24.2247	1.7915	11.8546	45.9109	2.7576	5.5787	0.672	0.0485	23.3092	8.0444	1.8242	47.9402	5.4656	7.1172	4.9135	0.9426	0.4431	8.9619	23.3299	0.8862	28.6294	29.5361	2.3573	0.6652	4.3758	1.2582	8.3849	20.5153	4.2776	25.8748
20350	1.166	4.7061	17.8467	3.3707	14.5939	30.3824	27.0526	0.8663	0.0152	1.039	17.2842	5.3956	2.9656	37.7644	7.6166	26.1258	1.6868	0.1219	3.103	19.1831	1.4327	15.0275	31.2197	2.0994	27.467	0.4611	0.0064	20.325	3.2236	0.1702	39.1196	8.5502	0.677	27.0034	0.8789	0.0521	4.3184	18.4505	0.95	12.6533	31.5593	4.134	0.508	20.794	6.6325	12.5174	10.823	0.3785	38.4147
20360	0.0925	1.1216	2.5557	0.9176	19.2792	59.9815	9.7375	6.1846	0.1297	0.191	2.7658	0.813	1.8003	57.522	20.8559	8.0068	6.7842	1.261	0.3639	2.8042	0.6017	6.7993	59.9351	13.4436	11.1501	4.3954	0.5068	2.5568	1.0869	0.1261	69.435	6.8098	3.9334	15.5055	0.3687	0.1777	0.9043	2.7659	0.0997	27.6948	50.33	2.1534	4.3569	10.1531	1.542	2.6793	1.0268	0.0637	69.369
20370	3.0345	2.9443	0.8355	12.3956	26.515	2.641	49.6634	1.9386	0.0321	1.0773	5.1151	0.622	1.4464	33.0729	7.0332	44.1044	7.1537	0.3751	1.5586	4.7757	0.48	11.4069	27.1084	3.0371	49.7563	1.6993	0.1777	0.6837	4.7893	1.3414	3.2062	21.0527	17.2936	8.2063	30.0598	13.3671	0.427	5.5112	0.8762	2.0128	29.8124	9.7272	0.1617	33.2325	18.239	0.8108	4.7634	1.2402	11.4241
20380	0.082	1.4982	2.1441	0.5767	25.042	55.7086	8.7443	6.0209	0.1833	0.041	2.8772	0.8061	0.1679	62.7223	18.4371	5.0302	9.0314	0.8869	0.5101	2.7554	0.4588	17.8066	57.7859	5.7348	12.8569	1.9826	0.1089	2.7926	0.7023	0.2294	73.6907	2.7091	4.9274	10.6949	3.7461	0.5075	1.7532	1.8686	0.1025	50.8478	28.9211	1.5583	5.5224	7.951	1.4751	1.8839	1.7724	0.0679	60.9384
20390	1.6585	37.3783	9.4461	2.7656	34.2589	8.4102	5.2502	0.8299	0.0024	0.4096	32.8233	15.2498	0.5445	30.7319	14.1581	4.5638	1.2347	0.2842	11.4709	35.5177	1.4939	17.4892	26.5936	1.3518	5.6506	0.4287	0.0036	36.5991	7.6506	4.2331	35.6567	4.5832	5.1946	2.2795	2.2198	1.5834	16.3396	30.5779	1.5654	19.499	23.3107	2.6247	1.0651	3.2707	1.7469	28.0601	17.7479	2.6748	32.5172
20400	0.9371	4.7701	1.5017	2.7422	28.7259	20.592	38.0292	2.6896	0.0121	1.6474	5.3511	0.2105	2.216	47.5802	2.2646	35.278	5.3147	0.1376	3.0681	4.0236	0.1174	19.292	32.4659	0.3036	39.3573	1.352	0.0202	3.2544	2.5501	1.4046	31.7201	4.2559	16.0847	10.937	27.5003	2.293	0.336	5.8065	1.0666	3.4262	41.6425	6.992	0.4635	30.7951	9.4717	3.0742	3.7866	0.3481	35.5895
20410	0.1526	2.2918	0.2921	0.6213	58.0796	17.8793	9.6271	10.9417	0.1145	0.1836	2.3025	0.2504	0.31	69.4191	6.8508	7.1103	12.5811	0.9921	1.2413	1.4011	0.0942	45.1938	29.849	1.5371	19.6175	1.01	0.056	2.0331	0.5521	0.1514	68.3446	3.451	4.7842	17.9314	2.2262	0.5259	1.1423	1.5132	0.0811	35.3287	39.5292	1.7219	4.8184	13.2265	2.6387	2.1595	0.539	0.0382	74.2259
20420	0.6501	2.7846	0.5586	3.3331	45.6483	7.8409	16.6384	21.8582	0.6877	0.4201	3.4102	0.1631	7.8438	47.3256	1.6535	12.0595	26.1515	0.9728	1.028	2.7941	0.1713	18.1022	37.5739	1.1466	28.5745	10.3737	0.2359	0.6337	3.213	0.1467	2.8341	50.652	3.3364	21.0759	16.6131	1.495	1.6722	2.1077	0.2136	40.196	14.717	1.9093	15.7632	19.6672	3.7539	2.1557	1.6864	0.1514	49.3996
20430	2.2864	7.1688	0.601	7.1233	31.5856	2.188	46.1062	2.9331	0.0076	1.5092	6.1751	2.3718	1.7785	27.1363	11.9812	15.7723	31.9788	1.2968	3.4449	5.7997	0.8115	14.4252	24.0666	2.4042	41.6955	7.3202	0.0322	2.4533	2.7131	4.8896	6.9945	10.2899	23.6116	11.8345	24.1675	13.046	1.5168	5.9021	2.6373	2.2961	25.3009	13.2989	0.2977	27.584	21.1663	4.3701	2.7377	2.9482	19.2772
20440	0.7696	10.7271	0.8801	3.3496	63.7376	2.4323	15.9285	2.1717	0.0035	0.2523	10.9992	1.1254	0.6499	62.8273	6.0423	12.0327	5.8757	0.1953	8.9798	2.8355	0.5615	56.0211	11.9881	1.5103	17.9154	0.179	0.0093	8.6496	1.6067	2.1205	50.509	6.4143	12.5961	7.5672	6.4465	4.09	8.5833	3.0994	0.6941	49.5196	14.761	5.2389	4.8642	8.2985	4.941	0.9452	8.6938	2.7379	9.3768
20450	0.2684	3.3982	13.8865	1.7975	21.0682	32.127	25.9769	1.4733	0.004	0.2086	12.0283	5.3164	0.3335	37.3982	17.2614	21.5871	5.5159	0.3507	11.9734	5.1773	0.4025	40.0342	13.577	1.3817	26.981	0.4637	0.0093	7.7623	6.7221	3.0688	31.5664	10.9552	12.4711	4.0492	13.9064	9.4986	3.1564	13.9104	0.4862	14.9369	35.8483	4.2075	0.5115	16.2552	10.6876	4.5208	7.6507	5.3816	22.1058
20460	0.2365	3.0376	0.2998	1.2428	54.9926	11.1228	25.1774	3.8807	0.0099	0.1562	3.022	0.3955	0.6151	57.6163	9.126	18.5431	10.1133	0.4124	0.9346	2.4562	0.183	16.6124	48.3241	2.4209	27.8668	1.1781	0.0239	2.3745	0.8079	0.3913	54.1088	3.0781	10.1704	12.4512	14.9708	1.6468	2.2253	1.1922	0.1562	52.251	13.0163	2.0901	2.428	22.9263	3.7145	2.7419	0.7713	0.0605	64.9337
20470	2.1309	2.6587	0.6963	8.5471	20.0343	4.1008	54.545	7.2623	0.0246	2.6009	2.5992	0.2859	7.9804	22.1382	2.5643	45.3154	16.1756	0.3402	2.8921	2.387	0.207	15.1189	16.0362	1.5277	59.8932	1.8678	0.0702	2.2467	2.6062	0.6331	9.794	10.1553	12.7336	46.4238	13.5325	1.8748	0.6682	4.0811	0.7366	3.3659	21.3889	7.9281	0.6472	46.2829	14.9011	2.3729	2.9254	0.1877	27.4824
20480	0.5625	2.5453	8.4644	2.2249	18.9976	31.835	32.5616	2.7961	0.0127	0.223	7.8778	3.4714	0.3725	36.0034	16.6815	22.6465	12.0802	0.6436	0.6423	9.9594	0.9705	7.6338	42.6426	2.7811	33.0975	2.2513	0.0215	3.7767	5.966	1.8295	25.0641	15.9555	12.0379	7.8613	16.5019	11.0072	3.731	7.4282	0.413	22.0378	27.0095	4.01	0.6563	22.7559	11.9583	3.2928	6.7819	1.4975	23.9782
20490	0.8856	10.3934	1.1703	2.2208	53.3819	9.5129	15.0184	7.3702	0.0466	1.004	11.0826	0.3628	1.6576	61.1986	2.2597	12.7038	9.6327	0.0983	9.2888	3.0081	0.1524	47.8646	16.4516	0.7998	22.0505	0.3691	0.0151	8.9109	2.3858	1.1526	48.6304	8.205	8.2806	7.7948	13.1195	1.5204	0.9246	10.546	0.9787	3.1237	55.8068	6.1856	0.2305	16.3708	5.8333	10.5283	1.7875	0.1335	60.395
20500	0.0504	1.6908	22.6129	0.2869	10.2202	53.9374	5.145	5.7027	0.3538	0.0514	18.5346	5.7682	0.1841	53.253	11.0075	4.0642	6.6146	0.5224	0.3054	20.4677	3.581	4.3402	53.0858	7.0184	6.0862	4.8601	0.255	21.956	2.3242	0.074	58.4261	5.4302	0.5883	10.9019	0.2129	0.0864	13.116	11.0397	0.1985	43.0632	20.0804	1.301	5.8824	4.0272	1.2917	17.0877	7.1339	0.1327	57.0747
20510	3.4326	19.8678	7.9795	9.2076	32.1322	22.2204	4.1571	0.9776	0.0251	1.0499	24.3648	5.8654	1.325	46.3213	15.9138	0.9666	3.9419	0.2515	3.2078	24.4038	3.6683	9.5486	45.3965	8.615	4.0597	1.0279	0.0723	13.7571	11.0097	6.5131	34.023	12.2411	17.296	2.1674	2.6059	0.3866	8.7588	19.8573	2.664	22.2371	34.7342	6.5888	0.4872	4.1384	0.5344	18.84	11.838	0.602	50.7406
20520	6.3501	11.7145	15.5202	14.0261	25.4304	14.4796	9.725	2.6355	0.1186	1.6062	26.2616	5.7171	1.0635	41.8751	10.9972	7.4675	4.3394	0.6723	2.6647	25.6227	5.2976	3.8237	40.014	10.0983	8.4769	3.1159	0.8862	4.0302	26.0135	3.5412	5.9008	38.1638	9.8713	7.9687	3.963	0.5476	1.8127	28.4132	3.359	2.578	43.9818	7.376	0.2322	10.5847	1.6624	10.158	20.4834	2.9435	18.294
20530	1.7403	5.3881	3.6895	5.5627	52.548	7.9045	20.2148	2.9215	0.0306	0.3962	7.6444	2.7775	0.3657	49.6239	16.0248	7.7616	14.0631	1.3429	0.5517	8.0088	2.2576	6.1006	53.9075	6.0063	16.5679	6.448	0.1516	2.05	6.0684	2.6997	41.5	13.5861	10.9283	7.6571	9.5695	5.941	1.7939	7.7578	1.2664	41.3483	19.7249	4.9411	2.315	14.8415	6.011	1.1237	8.2279	1.4664	15.3789
20540	0.0938	1.6547	0.7173	0.3932	36.1038	48.2721	5.9113	6.8145	0.0391	0.0447	2.1374	0.2838	0.2871	74.2212	10.2611	4.7996	7.4646	0.5005	0.6737	1.7117	0.0804	23.896	58.5048	2.3685	10.3013	2.4044	0.0592	2.0759	0.2436	0.1464	74.9099	1.821	8.0383	9.4566	2.534	0.7743	1.0536	1.3341	0.0782	42.2876	40.2127	2.269	5.9494	5.8815	0.934	1.8915	0.5609	0.0134	75.7043
20550	0.1912	5.314	34.9905	1.6055	19.9807	20.8941	14.9232	2.0889	0.0119	0.2379	32.048	8.2104	0.2607	28.7987	13.4205	9.1075	7.3396	0.5768	2.4516	37.2135	0.8309	8.4501	31.7887	2.241	14.5063	2.5059	0.0119	34.4469	4.7304	1.3187	23.0475	4.961	14.4713	3.0446	8.1075	5.872	38.6088	1.6424	0.2444	23.952	14.4599	4.068	1.1894	10.4041	5.431	16.9166	22.3639	1.2155	25.321
20560	0.3559	5.2014	21.9284	2.6435	22.5716	27.3583	18.4929	1.4378	0.0102	0.2284	17.4867	9.7709	0.3623	33.9088	18.3017	16.4788	3.0312	0.4312	4.1795	21.5149	1.7912	20.1088	30.1725	2.2914	19.3306	0.5958	0.0153	19.3531	5.7893	2.3435	33.0795	5.5728	13.9205	4.1105	7.2092	8.6215	12.746	14.0434	0.6966	24.7625	21.9123	5.8981	0.8088	11.5468	7.5856	7.8407	16.3066	3.3386	24.9309
20570	0.0743	3.3079	2.1691	0.3581	32.7169	41.1755	14.6698	5.4661	0.0623	0.1198	4.6075	0.824	0.9845	59.2793	13.9864	12.1859	7.2148	0.7977	1.1103	4.2841	0.1569	18.2992	53.897	2.054	17.1792	2.8014	0.218	3.2565	1.7031	0.5917	49.6046	14.2207	10.4254	14.6778	3.3188	2.2014	2.2516	3.0662	0.2335	37.8621	32.9824	3.406	2.8217	12.9068	4.4697	4.0183	1.4157	0.1174	62.6348
20580	0.148	3.8864	0.5866	0.3612	58.8827	25.8125	3.4589	6.8338	0.0298	0.0707	4.0764	0.4739	0.1734	75.827	9.056	1.1544	8.7594	0.4087	1.0307	3.4865	0.1038	19.0962	64.2071	1.7531	7.0747	3.1938	0.0541	4.0797	0.3524	0.1889	79.0084	2.3264	3.7216	9.2664	0.7457	0.3104	2.7994	1.7388	0.0829	56.8256	27.2598	0.971	6.6108	3.1627	0.5491	3.7539	0.8341	0.0331	76.3473
20590	0.5966	4.6592	10.448	2.8447	22.3933	22.4858	34.8222	1.7478	0.0025	0.252	10.8521	4.5997	0.3261	32.5459	14.8512	29.2806	6.865	0.4274	2.6506	12.2034	0.8498	13.611	31.5244	2.5878	34.1447	2.395	0.0333	9.6231	2.5778	3.5029	21.7043	5.4437	20.5753	5.5471	13.2347	17.7912	2.8582	11.8524	0.9931	8.9631	31.525	7.235	0.3965	21.9817	14.1949	3.6487	7.5567	4.4984	17.9319
20600	0.0401	4.7197	5.0301	0.2086	25.4623	51.0397	1.4602	11.9181	0.1213	0.0473	6.666	3.0766	0.0874	50.2247	26.3985	0.3977	9.8896	3.2123	3.0611	6.2459	0.483	20.31	52.2235	4.1773	8.3592	5.022	0.1182	8.9987	0.7224	0.0688	71.8395	3.5752	1.2959	12.7771	0.52	0.2024	6.9857	2.797	0.0072	49.1599	27.3861	0.1644	11.9645	1.379	0.1562	7.6576	2.0891	0.0432	62.4909
20610	0.624	2.194	2.7295	2.3978	21.7594	35.0449	33.4356	1.7974	0.0174	0.8875	4.384	0.2759	2.2723	54.8895	2.0399	22.8435	12.3502	0.0572	1.5463	3.8246	0.1765	17.2126	41.5851	0.404	29.0261	6.2224	0.0025	3.6034	1.6407	0.3033	39.7715	14.8247	4.6055	25.7595	9.4069	0.0845	0.6762	4.3156	0.5556	9.9709	40.4433	8.7874	0.5345	22.5522	12.1642	2.9334	2.4089	0.2051	47.2149
20620	0.0258	4.1152	3.0298	0.3442	33.9482	42.0469	2.299	13.7629	0.428	0.5262	5.6047	1.04	6.5691	58.0944	11.6756	5.6578	9.5028	1.3294	0.4321	5.9841	0.7546	6.472	62.0763	7.791	6.0557	9.8233	0.611	5.2885	1.7067	0.1757	62.7116	10.537	3.0906	14.2384	1.8049	0.4466	4.7955	2.332	0.0434	58.7193	16.9419	0.6781	13.5759	2.5191	0.3949	5.457	1.6622	0.0517	64.2745
20630	0.3887	3.8147	25.721	1.287	18.9654	38.3835	9.6907	1.7444	0.0047	0.1138	17.8969	11.9139	0.1683	35.6004	22.8669	3.4163	7.2474	0.7762	0.6352	25.5081	3.7813	7.3497	46.407	4.8789	7.0436	4.3288	0.0675	4.6558	22.2174	3.0513	16.4427	33.8489	8.344	2.6011	6.0245	2.8143	2.8902	26.6338	0.4005	10.5387	45.5893	2.5076	0.8117	6.5826	4.0456	2.7444	19.1245	8.0556	12.2239
20640	2.4313	5.5364	8.1022	3.9997	32.0119	37.6543	8.7521	1.5042	0.0077	1.6461	10.6202	3.8036	2.3247	48.7153	22.6262	6.4768	3.3308	0.4563	3.2857	11.9441	0.8401	17.5071	53.3241	2.835	9.3479	0.8687	0.0473	8.0669	5.7587	2.2443	51.8362	10.3404	11.4896	6.8749	2.3169	1.0721	4.6865	10.4665	0.9171	39.0997	30.7251	3.8411	1.369	6.378	2.517	4.0708	8.587	3.4121	30.4604
20650	0.4205	3.8352	12.4694	1.6153	19.1371	42.8862	18.1594	1.4432	0.0339	0.2484	13.0948	3.3818	0.5441	52.65	10.4442	12.2017	7.2629	0.1721	4.0519	11.4675	1.2056	26.2771	33.7925	3.5687	18.7473	0.8712	0.0182	12.661	3.7696	0.2944	49.3092	12.5115	1.8176	17.9561	1.597	0.0836	3.8506	11.7343	1.1402	21.6742	36.1513	5.8127	1.3692	12.3292	5.9383	9.6511	6.7612	0.3126	50.115
20660	0.4372	1.5054	7.4507	2.6551	21.1435	51.5098	11.6216	3.6134	0.0632	0.157	6.1853	3.051	0.3382	50.213	24.7573	9.8863	4.3152	1.0967	0.5373	7.3927	1.4633	8.0502	59.6088	7.6498	12.0445	3.128	0.1254	4.3174	4.4206	0.6553	49.6641	18.7982	6.8462	4.7377	5.9914	4.5691	2.9658	6.2346	0.1928	32.7486	39.5435	3.0165	2.8741	8.5334	3.8908	2.0133	5.9998	1.3801	29.6859
20670	3.4256	13.2313	0.3801	3.5719	25.82	1.2914	50.3075	1.9493	0.0229	3.224	12.1846	1.6288	3.2085	23.8457	3.6298	47.7325	4.2956	0.2503	4.2696	11.5027	1.2655	6.3422	21.7553	2.5872	51.7616	0.4931	0.0229	0.78	5.7015	10.5558	1.8149	10.8071	18.0621	23.8686	27.9733	0.4366	0.6243	13.6869	2.7262	1.0471	24.3268	5.3102	1.3021	42.7947	8.1817	15.4559	1.4471	0.1343	29.202
20680	4.2737	4.9517	4.6268	8.8504	42.8053	9.1035	16.1659	8.9974	0.2253	0.8858	11.1857	1.7805	1.2478	54.4661	5.0458	11.6438	12.7536	0.9909	1.4503	10.5071	1.8945	11.0614	44.6824	5.0156	17.234	7.0322	1.1225	1.7173	9.9214	2.2133	37.9074	14.816	8.0363	14.5152	7.2108	3.6623	4.7481	8.1902	0.9137	38.4757	19.1847	3.0994	4.5798	17.8257	2.9828	0.8023	11.4451	1.6046	12.3291
20690	3.6193	6.7282	3.5788	6.637	21.0676	8.1411	48.2197	2.0028	0.0055	4.3095	8.5292	1.088	5.5579	27.3031	2.9861	46.2518	3.855	0.1197	6.4836	7.2774	0.1657	17.6845	17.8751	0.2872	50.0756	0.1491	0.0018	4.304	5.1601	4.4623	8.8295	16.0002	11.0166	21.3379	22.3946	6.4947	1.6347	9.7218	2.5699	1.6348	26.5272	7.6844	0.2099	35.2791	14.7383	6.0234	4.3537	3.5493	17.335
20700	0.5295	7.1649	35.2885	1.2377	19.8565	29.7748	4.7152	1.3997	0.0333	6.5744	36.1576	0.2509	11.7376	38.2011	0.9302	5.3756	0.7581	0.0144	14.3132	28.5376	0.1321	25.9651	24.5731	0.3308	5.8662	0.2553	0.0266	32.4403	8.5424	2.0002	34.7378	6.1119	10.0193	3.391	1.7515	1.0056	12.2768	29.8523	0.8536	17.1186	29.1371	4.6135	0.9646	3.6862	1.4974	16.7363	23.1719	3.0746	27.7401
20710	16.9162	14.0997	5.5369	18.7087	22.412	6.5685	13.9376	1.7672	0.0532	11.0444	22.1026	3.4058	7.4744	33.192	7.0231	7.3332	8.1945	0.2299	13.9716	19.5238	3.0575	11.6285	28.2983	7.7626	14.5223	1.0449	0.1905	12.146	16.5315	7.8754	10.7483	17.8331	19.108	13.1737	1.8856	0.6983	2.7435	29.4856	4.3238	2.7849	37.1196	7.7849	0.3088	11.0702	4.3787	5.5111	25.6011	5.4407	11.0194
20720	0.0449	0.2358	7.164	0.2909	3.3528	73.8506	3.2503	8.333	3.4779	4.8944	2.5003	0.05	50.1379	26.833	0.5236	13.2626	1.6614	0.1367	3.0106	4.3779	0.0561	28.2871	48.757	0.4501	12.9426	2.1073	0.0112	1.5175	5.8659	0.0612	31.9655	44.8289	0.7001	11.936	2.6707	0.4541	6.9436	0.4786	0.0225	75.1623	2.0709	0.2613	12.1257	2.2891	0.646	0.1276	6.0823	1.2348	3.9098
20730	0.1829	1.1278	0.9358	0.6746	21.2202	49.3993	20.0919	6.0326	0.335	0.1045	1.887	0.2551	0.5639	58.7928	11.9374	10.6658	15.2311	0.5624	0.2674	1.7256	0.2535	3.68	57.1087	10.5054	23.4875	2.789	0.1829	1.3784	0.5993	0.2689	61.5248	2.1727	7.5967	5.5795	19.271	1.6089	1.1479	0.9803	0.1183	53.7615	15.1129	2.4201	3.124	17.6569	5.678	1.1894	0.9773	0.0799	53.7391
20740	0.4694	4.0295	0.4527	1.2769	56.4511	8.234	24.5163	4.5604	0.0098	1.3776	3.0919	0.482	17.3376	40.9201	7.7034	17.8752	10.7581	0.4541	1.738	2.8531	0.3605	25.5281	35.4126	5.021	27.0455	1.9812	0.0601	1.9239	2.1865	0.8411	21.8501	27.7905	16.3206	24.5019	4.2599	0.3255	1.4712	2.8167	0.6636	19.6017	34.8268	11.5324	0.8774	22.3633	5.8469	2.561	2.2257	0.1649	47.6931
20750	0.027	1.3159	2.5539	0.0479	20.5141	65.9193	0.7927	8.6764	0.1529	0.0374	3.2238	0.6356	0.1332	72.6131	13.7345	0.5378	8.3689	0.7157	1.24	2.5611	0.0957	36.1822	48.8493	1.4491	7.7959	1.7934	0.0333	3.4381	0.4234	0.0354	81.6405	2.687	2.1533	9.1428	0.2798	0.1997	0.697	3.1551	0.0447	25.7526	60.1602	0.568	6.5079	2.8794	0.2351	2.5445	1.2618	0.0905	68.5676
20760	1.5196	3.7158	1.5624	6.9708	29.4011	3.0653	52.6851	1.0722	0.0078	0.647	4.7609	1.3899	0.7067	24.9614	13.7702	23.264	29.4796	1.0204	1.1384	4.4861	1.1734	8.4877	26.848	4.1025	29.0375	24.6733	0.0532	1.5001	3.6666	1.6311	3.5165	12.6395	23.2822	9.7358	34.6931	9.3352	0.8	4.8399	1.1579	1.9995	27.0381	10.4006	0.153	33.816	19.7951	1.2628	4.5379	0.997	22.0141
20780	1.784	5.6228	1.0307	5.516	30.4742	5.435	47.4862	2.6115	0.0396	1.148	6.0363	1.2531	2.2444	34.4326	4.7473	40.453	9.3768	0.3085	1.3565	6.0432	1.0377	11.1149	27.4478	2.8615	47.0909	2.9147	0.1327	1.9874	5.1417	1.3083	10.5202	6.9796	23.9244	32.5999	15.3528	2.1856	0.6843	6.5793	1.1738	5.8281	25.9602	9.6359	0.2172	38.1795	11.7417	2.0408	5.8019	0.5947	32.0348
20790	1.4112	7.2653	10.1094	3.7657	28.9411	24.1672	22.9262	1.4082	0.0057	1.0183	11.4295	6.3381	1.5176	33.4793	21.8775	21.7656	2.1713	0.4028	2.6139	14.7195	1.4523	12.7624	40.848	3.2636	23.5504	0.7644	0.0255	8.0768	5.4474	5.2616	27.4699	9.6772	19.7273	15.9055	6.3338	2.1004	3.774	13.2049	1.8069	12.8149	35.9608	8.0989	0.6042	17.0639	6.6716	6.6543	8.9178	3.2137	27.999
20800	0.3361	3.2214	0.8971	1.782	37.4711	26.7983	25.8118	3.6632	0.019	0.5177	3.2349	0.702	1.0001	53.2782	11.7726	21.3349	7.5552	0.6044	1.4921	2.7415	0.2209	21.4113	41.0979	3.5412	27.7876	1.5815	0.126	2.3309	1.1384	0.9852	43.2132	5.1579	17.6799	16.1797	11.511	1.8038	1.4555	2.5789	0.4201	30.2765	29.8685	5.9059	1.2359	23.0844	5.1741	2.5654	1.7767	0.1125	48.9985
20810	1.4604	3.3119	14.322	3.6896	20.0268	48.2253	6.6986	2.2514	0.014	1.094	13.7613	4.239	2.1514	51.5573	18.2331	5.1206	3.3961	0.4473	1.6533	16.4666	0.9743	7.2497	61.2569	3.4351	7.094	1.7999	0.0701	6.0163	9.8284	3.2496	30.6597	25.9797	15.3024	6.5896	1.4615	0.9129	5.1172	13.324	0.6531	27.9977	40.2028	3.7411	1.4959	5.4441	2.024	6.0022	9.5062	3.5858	33.1787
20820	0.809	2.6882	2.4975	9.1799	31.5987	9.6165	40.5824	3.0262	0.0016	0.3615	4.153	1.4803	0.9608	35.4402	13.9948	28.7109	14.3899	0.5086	0.7198	4.4113	0.8638	13.342	33.097	3.9575	42.6431	0.9326	0.0329	3.1406	2.524	0.3302	37.1208	6.9826	6.2924	15.792	15.7028	12.1147	1.8762	3.707	0.4115	27.4185	16.4236	6.5538	0.7871	27.0851	15.7372	1.2941	3.3972	1.3035	24.3857
20830	1.2369	2.6595	1.7641	2.4007	35.9812	33.771	19.5051	2.6514	0.0302	0.511	4.0892	1.0603	0.9884	59.2214	11.943	18.0406	3.9045	0.2416	0.8211	4.1089	0.7305	16.5376	52.1692	3.446	21.131	1.0208	0.0348	1.9116	3.0056	0.7433	54.1704	13.6852	4.2973	20.9208	1.1381	0.1277	1.3414	3.6175	0.7015	46.8461	19.3593	5.9478	2.4366	15.9473	3.8024	2.6154	2.7106	0.3345	64.4212
20840	0.0459	2.411	0.9964	0.1732	46.6664	39.9062	3.8082	5.9885	0.0042	0.0563	2.8691	0.5279	0.1763	72.0912	14.4781	2.5092	6.8024	0.4893	1.1518	2.2254	0.0762	36.9637	48.747	1.035	8.551	1.2405	0.0094	3.2395	0.1513	0.0626	84.6695	1.0788	0.9974	8.9245	0.842	0.0344	2.9328	0.4862	0.0344	79.6209	6.7983	0.3266	5.8635	3.3094	0.6281	3.2134	0.2285	0.0115	85.1223
20850	0.0436	2.9183	35.8884	0.2008	9.59	45.0774	2.4781	3.7579	0.0456	0.0365	23.59	15.224	0.1095	33.2967	21.4619	2.1384	2.9801	1.163	2.5885	34.496	1.7662	12.1149	41.5982	1.1549	4.2584	2.0087	0.0142	33.1561	5.5808	0.1136	52.4882	1.9925	0.3874	5.1853	0.6895	0.4066	17.4707	21.3491	0.0304	32.5302	22.1555	0.1825	3.7274	1.963	0.5911	16.067	21.152	1.6314	31.5418
20860	1.1086	12.6596	0.9797	1.7027	62.8984	11.1888	5.6899	3.7651	0.0071	0.8306	12.508	1.4092	1.0531	63.4763	11.2604	2.8398	6.2416	0.381	3.8063	10.4127	0.5289	13.8525	57.6304	4.3071	6.9702	2.402	0.0899	11.4514	1.9855	1.311	54.5127	6.139	15.1381	6.5729	2.3961	0.4934	3.3153	10.8233	0.6093	19.1796	50.863	5.7471	1.6908	6.5493	1.2222	12.8997	1.7725	0.0757	70.2815
20870	0.634	2.5965	1.3037	1.3002	44.6455	9.2616	33.3719	6.8492	0.0374	0.5165	3.4407	0.577	0.8104	44.4917	9.9061	24.3202	15.1574	0.78	0.6251	3.2447	0.6643	9.6605	38.567	6.98	36.946	3.161	0.1514	0.5361	3.2324	0.7658	4.9174	18.4193	31.8714	3.5707	32.9185	3.7684	0.2636	3.7239	0.5467	4.6538	36.4896	14.0647	0.8246	29.2658	10.1673	0.9688	3.1077	0.4577	50.891
20880	0.4412	2.5591	1.5484	1.2403	33.1113	44.3698	10.96	5.7312	0.0387	0.2478	3.6953	0.6056	0.567	71.6832	6.4712	10.0658	6.1396	0.5246	0.7603	3.3569	0.4315	20.3564	55.0671	3.2978	16.0252	0.654	0.0508	1.7213	2.0634	0.764	57.5586	8.9506	12.2121	5.4384	8.0362	3.2553	1.4614	2.6558	0.4315	52.3172	21.3822	5.0216	1.5497	10.9897	4.1909	1.7842	2.4491	0.3155	50.1735
20890	0.6216	2.857	6.2618	1.6898	11.1432	16.2104	60.7039	0.5095	0.0028	0.287	7.4222	2.0312	0.3962	22.1294	6.5183	15.2672	43.2132	2.7354	0.8203	8.6261	0.294	5.7749	22.8266	0.4424	48.4753	12.7348	0.0056	4.0695	4.8968	0.7741	17.5655	7.2071	4.2713	8.0018	23.4677	29.7462	0.8455	8.5045	0.3906	2.7495	24.5405	1.7541	0.1428	36.0645	25.0081	4.523	4.4432	0.7741	19.482
20900	3.1891	6.1639	1.2267	4.5853	35.5426	1.5323	38.5037	9.247	0.0094	1.4594	8.413	0.7074	1.8049	37.6447	2.2115	22.9619	24.3907	0.4066	2.1879	7.6493	0.7426	8.5428	29.8351	3.2832	42.8782	4.5966	0.2844	2.86	6.5354	1.1844	4.1927	13.1585	24.3099	8.7984	34.4464	4.5144	0.7215	8.742	1.1163	2.1786	29.9409	9.5416	0.4888	38.8973	8.3731	3.0221	6.8409	0.7168	37.4802
20910	0.0909	2.6946	1.4425	0.4097	51.3698	29.9048	8.1359	5.8913	0.0606	0.0404	3.716	0.4717	0.1846	73.2675	8.232	3.351	10.4107	0.326	0.5712	3.5356	0.1212	16.7093	64.2003	0.7746	10.4295	3.4909	0.1673	2.7855	1.0877	0.3549	76.1005	1.0371	4.5466	3.5558	7.8906	2.6413	1.1295	2.849	0.2496	35.8318	44.1042	1.7482	2.6975	8.8889	2.5013	2.7004	1.3589	0.1688	74.0738
20920	0.7056	1.9347	1.2636	2.2549	29.8446	0.4774	48.8451	14.6663	0.0077	0.2742	3.1332	0.4966	0.6787	30.6969	1.2022	21.9167	41.1547	0.4468	0.4391	2.857	0.6078	6.7357	21.4207	4.4214	54.4505	7.9268	1.1409	0.5733	2.742	0.5887	1.601	2.9355	28.0414	16.2046	35.9047	11.409	0.1534	3.3077	0.4429	0.4947	23.0258	9.0572	0.3892	52.6467	10.4824	0.9242	2.5446	0.4353	31.2855
20930	0.3689	1.3114	0.847	1.1869	24.7101	9.6558	55.7368	6.1268	0.0564	0.1366	2.0936	0.2971	0.4696	32.5718	2.5121	24.3151	37.09	0.514	0.2271	1.9296	0.3706	3.3506	26.5623	5.6407	38.8728	22.8995	0.1469	0.3296	1.7059	0.4918	8.2296	7.8488	19.4751	32.9387	27.2916	1.6889	0.1639	2.0185	0.3449	8.062	21.2925	6.1989	0.5772	44.4882	16.8539	0.6865	1.6598	0.181	26.2907
20940	0.6344	2.5017	0.9286	1.8647	38.3335	4.4585	37.6525	13.5673	0.0588	0.4886	3.1975	0.3786	1.2508	40.7977	2.609	21.8121	28.8799	0.5858	0.6983	2.8905	0.4758	6.433	34.6129	3.6117	43.5859	7.0499	0.6421	0.9823	2.7268	0.3556	20.1405	11.408	13.109	38.301	9.0528	3.924	0.7214	2.8854	0.4579	25.1948	13.5285	5.9342	3.4226	38.7052	9.15	1.1102	2.6373	0.3172	35.6539
20950	0.294	1.9349	0.7516	0.5899	45.2909	22.7676	15.6954	12.4826	0.1931	0.0748	2.4759	0.4298	1.3311	60.9066	6.4103	9.0181	18.5669	0.7865	0.1775	2.3646	0.4385	10.6386	49.5216	8.4879	21.0654	6.8084	0.4976	0.9674	1.4668	0.5463	42.1038	3.6141	22.9303	5.6096	15.2505	7.5113	0.3915	2.3594	0.2297	27.5545	34.7442	6.3492	4.9152	18.75	4.7064	1.2267	1.4616	0.2923	65.7142
20960	0.3612	2.4078	0.2643	1.384	71.6678	2.9475	6.7104	14.1229	0.134	0.3026	2.6124	0.1184	0.8565	69.9273	5.2155	1.8241	18.3274	0.8158	1.1411	1.7823	0.11	38.6343	35.2478	2.1173	17.0224	3.537	0.4079	1.7009	0.9151	0.4175	59.8085	5.8184	10.3724	14.8131	4.5382	1.616	1.372	1.4868	0.1746	59.0298	13.9443	3.0252	11.0715	8.428	1.4677	1.3265	1.6507	0.0562	33.3757
20970	0.1639	2.0457	1.1119	0.6425	40.1847	33.2101	12.8393	9.5211	0.2809	0.0247	2.7765	0.5202	0.2055	71.5765	2.2552	10.3987	11.9905	0.2523	0.1873	2.653	0.4812	7.1411	63.4983	3.3982	18.0319	4.3073	0.3017	1.3265	1.5593	0.4357	63.9747	2.7871	7.2753	7.4492	13.0165	2.1757	1.0443	2.0653	0.212	58.1577	13.5966	2.2825	6.475	12.2159	3.9508	1.0118	1.9845	0.3251	55.9404
20980	0.2394	2.5668	2.4787	0.8842	24.7047	58.195	7.9793	2.9428	0.009	0.0361	4.1681	1.0807	0.0892	67.695	15.9998	4.518	6.1466	0.2665	0.0813	4.6254	0.5782	1.0198	75.7147	7.0491	9.5336	1.3291	0.0689	4.0879	0.9847	0.2123	70.6642	9.7895	3.3302	8.6862	2.1411	0.1039	1.9141	3.2612	0.1095	42.1066	39.8999	1.7775	2.149	7.4992	1.2829	4.2483	0.9215	0.1152	80.1929
20990	0.4589	2.2681	0.6896	1.057	39.9454	36.7418	10.355	8.453	0.0313	0.0514	2.905	0.4601	0.3686	67.4801	9.8954	2.1941	16.1775	0.4677	0.1128	2.8198	0.4839	0.9629	65.4861	11.2956	14.0218	4.2215	0.5955	1.4293	1.6161	0.3711	55.8418	5.2913	16.6111	9.3068	5.726	3.8065	0.5517	2.6479	0.2169	26.8736	45.4714	5.3993	1.0031	14.9071	2.9289	1.4042	1.7377	0.2746	72.735
21000	0.6742	3.6028	1.0876	1.8257	37.029	1.9551	46.6355	7.1766	0.0135	0.5815	4.4238	0.3593	1.758	36.9324	2.1193	28.8978	24.5493	0.3786	0.7689	4.1495	0.4462	12.1015	25.0898	3.6185	47.6555	5.7471	0.4231	1.02	3.6955	0.6491	3.3751	5.193	32.2417	13.8606	33.138	6.827	0.3902	4.2288	0.7456	2.6988	26.2474	11.8635	0.2646	40.6784	12.8827	1.1958	3.5526	0.6162	36.6812
21010	0.4418	3.6222	1.3913	1.4644	25.2621	2.1071	57.8695	7.7995	0.042	0.4601	4.5353	0.4601	1.4954	25.8072	1.5319	45.4858	19.8755	0.3487	0.4418	4.3801	0.6335	7.3456	17.9522	3.5368	57.5287	7.4766	0.7048	0.5277	4.5371	0.3907	2.2166	5.7278	20.8901	21.358	38.0457	6.3063	0.2264	4.4258	0.8033	1.6378	18.0602	9.1365	0.2063	45.7239	19.7799	0.608	3.9547	0.8928	25.0294
21020	1.0392	2.7758	0.4865	2.4446	32.8736	7.9704	44.1298	8.2227	0.0575	0.5126	3.597	0.1918	1.8047	38.7829	2.701	30.1725	21.7145	0.5231	1.0427	3.0129	0.2458	12.3418	26.9886	3.9581	48.1191	3.9352	0.3557	1.9005	1.5884	0.8125	6.9817	10.2755	26.0314	26.396	22.6595	3.3546	0.3644	3.5045	0.4324	4.7099	29.8688	8.71	0.3871	39.5803	12.4426	1.5152	2.6014	0.1848	37.3199
21030	0.4841	2.6668	1.0679	1.4395	34.379	6.3468	43.8237	9.7455	0.0466	0.1801	3.5545	0.4841	2.4352	38.1079	1.6213	28.2736	24.8606	0.4825	0.2879	3.3984	0.5324	8.5749	29.0835	4.5054	45.8155	7.1989	0.6032	0.846	3.0479	0.3249	7.6965	8.0231	26.4449	12.3298	35.878	5.409	0.2316	3.5079	0.4793	7.0145	25.1967	9.9532	0.6643	40.0244	12.9281	0.4745	3.3486	0.3957	33.8213
21040	0.7947	2.7536	0.7351	1.4453	41.9818	3.442	28.3653	20.4673	0.0149	0.2103	3.6526	0.4206	2.7534	42.2408	1.8742	11.7989	36.2959	0.7534	0.5547	3.242	0.4868	13.6294	29.1561	4.0829	34.756	12.5954	1.4968	0.8097	2.8065	0.6673	9.5581	5.0978	32.2125	5.3845	26.2918	17.1719	0.3941	3.2917	0.5977	9.2449	25.9231	11.7001	0.7997	36.0531	11.9956	0.9305	3.0333	0.3196	36.4609
21050	0.5849	3.8749	1.3164	3.1703	56.9755	2.1826	21.434	10.4536	0.0079	0.103	4.7424	0.9308	1.9475	57.6023	2.7793	5.2771	25.9536	0.6641	0.779	4.4242	0.573	17.8443	40.3785	4.1062	23.6313	7.606	0.6575	0.5888	4.3542	0.8331	11.652	5.0741	45.6031	3.4446	17.0868	11.3635	0.4476	4.4215	0.907	11.3896	34.2489	16.6909	0.6588	25.3141	5.9215	1.0483	4.0558	0.672	49.7925
21060	0.1553	2.2775	0.9725	0.7729	50.9427	29.4137	6.9415	8.4248	0.0992	0.0724	3.0515	0.2813	0.3642	76.1023	4.6628	4.1232	10.9442	0.3981	0.4238	2.7071	0.2743	8.4153	69.9421	2.7716	9.6091	5.4714	0.3852	1.9343	1.2748	0.1961	70.3748	2.3372	8.4173	6.6505	5.447	3.3679	1.5386	1.7265	0.1401	57.8178	21.5697	1.7418	5.2112	8.3444	1.9098	1.7884	1.4243	0.1926	71.8221
21070	0.691	3.1077	3.804	14.5446	24.5925	5.0324	30.8373	16.7406	0.65	0.0582	6.3387	1.2058	0.0736	41.8521	2.2442	12.679	34.1067	1.4419	0.0804	6.7834	0.7389	0.4892	38.8502	4.8304	19.6369	25.6882	2.9025	0.1933	7.2195	0.1899	0.5302	41.6502	1.9893	2.7246	42.1763	3.3267	0.0137	6.5661	1.0229	0.0804	37.8578	6.2316	0.0633	39.4821	8.6823	0.1625	6.6432	0.797	1.8832
21080	0.1592	1.3208	0.7196	0.447	38.689	36.5433	7.3828	14.1971	0.5413	0.1006	1.9104	0.1885	0.554	70.2463	4.8791	3.254	18.5473	0.3197	0.2827	1.7066	0.2101	7.4289	61.4814	6.7691	14.6807	6.9946	0.4458	1.0736	0.8762	0.2496	63.9	1.4048	10.3747	10.5097	8.1535	3.4578	0.796	1.2761	0.1274	55.653	16.9662	3.0605	10.2882	9.4955	2.3371	0.987	1.1437	0.0688	70.6411
21090	1.0347	2.1657	0.3814	5.4819	9.9673	0.3395	24.3604	56.2369	0.0322	0.671	2.7724	0.1384	0.7112	14.1475	0.93	6.2238	68.412	5.9937	1.1151	2.2591	0.2076	2.4634	11.7645	1.5607	14.1505	58.7408	7.7382	2.6517	0.8367	0.0933	13.6085	1.0941	1.086	75.7236	3.4965	1.4095	2.5181	1.025	0.0386	12.9005	2.5567	0.3314	67.7663	12.3709	0.4924	0.9348	2.5826	0.0644	6.0752
21100	0.117	2.1411	1.2199	0.4006	55.1323	7.7241	13.6816	19.2968	0.2866	0.048	2.6363	0.7937	0.216	56.4969	6.5445	3.6761	27.8675	1.721	0.3646	2.8268	0.2866	35.4186	25.5373	2.3015	26.061	6.7084	0.4951	0.5492	2.6573	0.2716	45.1693	2.9737	15.1144	14.3501	12.0545	6.86	0.4591	2.6634	0.3556	43.3832	15.6146	4.2594	13.9748	14.6852	4.6047	0.4651	2.6438	0.3691	39.345
21110	3.7243	18.4899	2.5016	13.3014	40.6504	9.5739	4.3424	7.2197	0.1964	3.8745	20.6107	0.2305	13.088	48.72	1.7177	3.4015	8.2238	0.1332	9.2839	15.1143	0.3176	23.7745	38.2795	1.4718	7.2264	4.3032	0.2288	16.2188	5.9424	2.5546	47.1542	7.5523	8.8192	6.0142	3.3162	2.4282	5.7205	17.9571	1.0382	14.9133	45.2128	3.3996	2.0969	8.3467	1.3149	17.5114	7.0831	0.1212	57.1396
21120	0.0739	1.8374	1.155	0.2389	43.1681	36.1391	2.8756	14.2592	0.2528	0.0643	2.821	0.1811	0.1778	73.3441	6.0241	0.9182	15.9423	0.5271	0.3589	2.6078	0.0996	7.134	70.1205	2.2916	7.5008	9.5675	0.3193	2.6046	0.2228	0.2389	72.4239	1.6263	5.4959	13.1653	2.326	1.8964	1.8224	1.1978	0.0461	55.1059	23.6153	0.8249	11.1939	5.5123	0.6814	2.5992	0.4564	0.0107	72.756
21130	1.3658	3.5915	0.7698	4.0386	43.6134	0.4094	30.3235	15.8739	0.0142	0.5058	4.8845	0.3367	1.8652	44.018	2.1781	17.6064	28.0867	0.5185	1.3215	4.2348	0.1707	12.5045	32.5725	2.9843	35.7597	9.6141	0.8378	2.2541	2.6177	0.8552	15.3323	5.3584	27.3706	16.2153	19.2693	10.727	0.8299	4.1763	0.7208	13.2068	27.2216	7.6332	4.2192	37.0948	4.8973	2.4739	2.9497	0.3035	41.3357
21140	1.0221	6.709	3.301	2.6447	43.5879	17.6495	9.7417	14.975	0.3691	0.5723	8.898	1.5617	0.6133	51.9033	11.3656	0.6996	21.5677	2.8185	0.7861	9.0721	1.1739	5.0368	48.7939	10.0515	10.9187	12.3963	1.7707	3.42	5.0903	2.5218	27.7996	12.7253	23.3573	19.2958	4.3287	1.4612	2.3034	7.5712	1.1575	24.8303	30.4594	8.5925	9.1457	13.2758	2.6643	5.311	5.2491	0.4719	50.824
21150	0.278	1.4608	0.5451	0.7427	37.9255	30.2901	7.5861	21.0461	0.1256	0.2756	1.734	0.2744	0.3597	57.6122	10.9861	4.791	22.0673	1.8998	0.3268	1.6706	0.2866	1.7121	54.4465	12.7995	8.5382	17.9604	2.2595	1.0914	1.0755	0.1171	58.4853	4.8742	5.5985	20.9198	5.8043	2.0339	0.7292	1.4498	0.1049	39.6894	27.515	1.7536	18.1973	8.1696	2.3913	0.7609	1.3633	0.1597	56.6878
21160	0.0842	5.1312	1.416	0.3612	54.2792	21.2162	1.971	15.4789	0.062	0.133	6.0109	0.4875	1.2743	66.0748	8.5077	1.0515	15.8421	0.6183	0.6903	5.7051	0.236	2.287	66.1956	7.3742	2.2393	14.4438	0.8288	5.4247	1.1146	0.092	69.932	2.8322	3.0926	15.4986	1.0781	0.9351	2.9527	3.5812	0.0975	44.9299	29.7869	1.1402	14.4325	2.7368	0.3424	4.7655	1.8548	0.0111	67.7037
21170	0.0407	2.5293	0.6977	0.2508	52.0936	29.4585	2.0576	12.8321	0.0397	0.0461	2.7725	0.4491	0.2722	68.8646	12.6663	0.3955	13.6334	0.9003	0.1651	2.8358	0.2669	0.7728	70.6598	10.3705	1.1961	12.7782	0.955	2.6236	0.5123	0.1318	76.8077	2.7115	2.2839	13.7471	0.6763	0.5059	1.6205	1.5508	0.0965	46.0169	34.5762	1.21	12.5135	2.2217	0.194	2.2388	0.9774	0.0514	68.4011
21180	0.2843	2.1437	0.5703	0.9644	55.0778	1.7108	12.1151	26.875	0.2585	0.0501	2.6607	0.2876	0.2779	53.1267	4.3488	3.2311	34.1108	1.9064	0.5428	2.2698	0.1858	10.3999	42.3038	5.0497	30.0044	8.4894	0.7544	1.2956	0.9984	0.7044	9.6148	3.0595	45.0791	23.9076	6.4636	8.8771	0.2165	2.2713	0.5105	3.6622	37.4069	16.6843	12.5043	22.3579	4.3862	1.3748	1.5121	0.1115	56.6566
21190	0.2154	2.7379	1.1356	0.5257	59.7725	9.7842	12.2129	13.5345	0.0813	0.0919	3.2003	0.7967	0.3389	57.9238	11.82	7.4458	16.9895	1.3931	0.2304	3.506	0.3524	1.9715	56.4734	11.6378	13.4684	11.0859	1.2741	0.738	3.0392	0.3117	57.7295	5.5425	6.8107	10.8585	12.3299	2.6401	0.503	3.0858	0.5	43.3139	24.4135	2.3556	9.934	12.9756	2.9187	0.7319	2.8705	0.4864	62.5085
21200	0.1463	1.8038	0.8792	0.349	51.4126	18.1735	14.0102	12.953	0.2725	0.0631	2.322	0.4443	0.2282	60.4081	9.2991	9.8395	16.502	0.8939	0.1436	2.4669	0.2188	1.9892	56.9867	10.9595	15.5826	10.6448	1.008	0.7516	1.8535	0.2241	56.0565	7.0696	6.8092	11.2246	14.7276	1.2831	0.5933	1.9273	0.3087	46.8374	21.0726	2.0255	10.2463	13.3421	3.6467	0.8738	1.624	0.3315	60.9852
21210	0.1837	1.8514	1.9756	0.4799	24.4417	48.7773	16.508	5.7064	0.0761	0.0778	3.4928	0.4401	0.6586	63.4963	9.5441	7.2636	14.5867	0.4401	0.2085	3.6169	0.1853	3.407	63.7114	6.5806	17.0719	4.9306	0.2879	1.7836	1.5321	0.6949	43.8156	7.8944	21.9889	2.141	17.4226	2.7267	1.0109	2.7036	0.2962	29.3562	38.0533	6.2892	1.0341	17.0822	4.1743	2.6672	1.2607	0.0827	66.4137
21220	0.5881	3.8081	0.9323	1.2384	41.4082	11.4225	14.5509	25.2843	0.7673	0.1697	4.4774	0.6813	0.6742	46.0963	7.2986	7.3245	30.4573	2.8208	0.3371	4.7212	0.2701	3.8537	46.5816	3.6338	18.2705	21.2587	1.0733	1.8646	2.9499	0.514	27.1242	12.3166	14.6283	18.6698	15.5478	6.385	0.5474	4.3292	0.4518	8.9051	40.3157	4.8482	9.5476	25.6189	5.436	2.302	2.7969	0.2295	46.8398
21230	0.5892	7.5248	3.7395	1.7242	28.9407	3.6824	36.0625	17.5532	0.1834	0.227	10.1568	1.4696	0.4334	31.9123	2.0017	23.1957	29.6497	0.9538	0.3714	10.9731	0.509	5.5625	26.5217	2.2631	41.0859	12.014	0.6993	1.0913	10.2967	0.4654	5.5923	4.9366	23.8184	17.2827	25.2454	11.2711	0.1284	10.1867	1.5384	4.7623	21.7159	7.8692	2.1414	39.9785	11.6792	0.6099	10.0101	1.2335	27.0147
21240	0.8993	20.3539	25.6868	1.3602	20.8493	23.6527	5.6682	1.4348	0.0948	2.0734	42.151	2.7156	1.615	36.0739	8.1733	5.3566	1.6967	0.1445	6.9241	39.2766	0.7393	6.6176	36.8393	2.4053	6.2937	0.8697	0.0344	20.4961	23.3942	3.0497	26.1978	12.5017	7.1626	3.0236	3.9336	0.2405	13.4019	32.5629	0.9751	16.8224	27.4047	1.6352	0.7299	5.8825	0.5853	28.4664	18.2485	0.2251	37.8311
21250	2.6388	13.2708	0.696	8.5099	32.2675	17.1125	16.1394	9.3018	0.0631	0.4179	16.0669	0.1209	1.537	54.652	1.7009	8.6313	16.5573	0.3157	0.6476	15.7175	0.2405	5.929	48.0016	3.9594	17.4857	7.2918	0.7269	1.6419	14.3336	0.6302	25.7178	11.6779	20.4942	10.7059	9.8406	4.9579	0.8048	13.5366	2.2641	20.3954	29.0815	8.4134	1.0534	19.9361	4.5147	1.345	13.8822	1.3785	27.7492
21260	0.8515	2.5673	1.0439	2.3966	26.3822	1.881	44.9714	19.8336	0.0726	0.276	3.7836	0.4031	0.5211	27.803	2.3349	27.1659	36.3998	1.3126	0.3758	3.5911	0.4956	2.8669	23.1895	4.6027	47.7088	14.9891	2.1805	1.0421	2.9829	0.4375	3.4134	5.5414	21.7043	36.9099	15.2996	12.6688	0.1616	3.7273	0.5737	1.9064	21.0597	7.6929	4.5134	47.313	13.0519	0.6064	3.406	0.4503	25.7568
21270	0.635	4.6804	1.7247	3.4042	44.3527	27.4928	15.056	2.6341	0.0202	0.3571	5.8932	0.7899	1.206	63.7762	10.2678	12.706	4.8742	0.1297	1.2345	5.2802	0.5255	21.6214	49.6304	3.9985	16.8487	0.8455	0.0152	2.9963	2.6527	1.3912	45.9507	13.463	15.8362	13.2011	4.1517	0.3571	0.8286	5.4418	0.7697	13.7797	53.8655	7.6048	0.6417	13.9372	3.131	4.6805	2.2451	0.1145	67.4498
21280	0.5212	4.4877	0.8413	2.0558	59.3794	19.2532	9.2718	4.159	0.0307	0.453	4.9629	0.4343	1.0935	70.9698	8.6251	5.7089	7.4069	0.3457	1.8717	3.6787	0.2997	26.8921	49.8362	3.96	11.8895	1.3914	0.1805	2.7676	1.6571	1.4255	50.3302	8.4701	21.8881	7.6368	4.7602	1.0644	0.8294	4.3004	0.7204	12.3309	60.3816	7.9759	1.1598	9.885	2.4166	4.0057	1.6793	0.1652	72.6781
21290	0.9548	4.5044	0.6893	2.5186	64.4946	3.5388	15.0835	8.116	0.1	0.1837	5.3846	0.5801	0.38	65.4429	4.7297	4.8755	17.9125	0.511	2.0131	3.8735	0.2619	13.6963	52.5013	4.3551	16.6868	6.163	0.4492	3.0624	2.0167	1.0693	24.2267	6.9063	39.4196	6.914	11.5422	4.8427	1.6967	3.7188	0.7329	13.0912	44.1303	13.3312	1.6331	18.1831	3.4826	3.5934	2.2622	0.2928	62.5389
21300	0.1535	2.3113	0.4288	0.5893	61.6353	10.4518	6.5828	17.6094	0.2378	0.2601	2.3769	0.2566	0.7873	67.195	4.6944	3.3774	20.4539	0.5986	0.724	1.9399	0.2296	24.6651	44.76	3.2511	19.2888	4.8217	0.3198	1.1926	1.4854	0.2156	47.8961	8.7233	16.0572	18.3593	3.2825	2.7881	0.7345	1.9435	0.2156	29.7935	37.5549	5.3282	12.154	10.1309	2.145	1.3519	1.3191	0.2226	66.0094
21310	0.0956	3.2383	0.163	0.8777	56.3763	1.6501	10.3499	27.2274	0.0217	0.0565	2.793	0.6474	0.5703	47.3407	10.9935	3.3034	29.1464	5.1489	0.6551	2.4616	0.3802	13.8579	39.0784	5.9681	10.0228	23.3414	4.2346	3.1047	0.2118	0.1803	56.5092	0.9852	1.41	35.7487	1.5317	0.3183	2.6245	0.793	0.0793	49.3091	9.0815	0.5138	28.1605	8.5226	0.9158	2.8299	0.6073	0.0597	48.5872
21320	0.6714	2.6174	1.0589	1.2527	27.0455	15.7518	48.4698	3.0907	0.0418	0.372	3.7423	0.2333	1.1866	39.8648	2.9984	42.0044	9.4197	0.1783	1.246	2.8815	0.2201	14.2946	27.399	2.3556	50.7645	0.7793	0.0594	2.2278	1.6246	0.4953	23.7344	3.8658	16.4496	47.5188	3.2933	0.7903	1.3165	2.7142	0.317	20.8996	19.0669	4.0839	1.1866	42.008	8.4073	2.1221	2.0847	0.1409	37.8285
21330	0.1444	3.3088	1.8874	0.514	37.9027	44.5596	6.8636	4.6304	0.189	0.0819	4.6258	0.6331	0.3274	70.4403	12.2085	4.8292	6.465	0.3888	1.6189	3.4547	0.2672	36.0974	43.8204	3.0587	10.5476	1.0701	0.065	3.0513	2.0776	0.2118	60.1325	15.4286	7.4152	8.5028	2.7263	0.4538	0.4947	4.6186	0.2275	8.6727	70.9453	3.3583	1.2795	8.2104	2.193	3.965	1.2903	0.0855	78.6935
21340	0.0063	3.8917	8.821	0.0397	20.0203	56.9236	0.9192	8.7453	0.633	3.1096	8.4384	1.1709	18.7642	47.9312	10.2877	6.1315	3.4781	0.6884	2.438	10.0522	0.2288	15.2723	59.0106	2.7002	6.7854	3.4364	0.0763	3.2004	9.4967	0.0219	37.7986	38.8191	0.3656	8.4532	1.6931	0.1515	4.0139	8.583	0.1222	40.5613	36.0909	0.3311	8.0832	2.1027	0.1118	11.5867	1.0999	0.0324	75.4395
21350	0.5392	0.9749	0.5211	1.4778	35.1409	2.3049	37.2781	21.7034	0.0596	0.1556	1.5659	0.3137	0.4097	35.5471	2.9661	17.3913	40.1676	1.483	0.2644	1.5893	0.1815	4.3818	30.1956	4.3455	36.9942	20.4766	1.5711	0.3993	1.1511	0.4848	2.375	2.8106	33.7373	22.0244	21.1895	15.828	0.1115	1.5374	0.3863	1.6879	25.78	11.4549	1.6567	42.9158	14.4695	0.6663	1.1408	0.2282	35.6715
21360	0.0554	1.7096	2.0494	0.4759	24.4607	50.0237	15.6057	5.451	0.1687	0.1271	3.2718	0.4154	0.3424	68.4062	6.2115	11.8093	9.2035	0.2127	1.7334	1.7788	0.3021	55.6395	17.5796	1.7411	20.2045	0.9013	0.1196	1.8568	1.7045	0.253	60.8388	5.1679	8.9535	16.5262	3.5991	1.1002	0.9403	2.6575	0.2165	35.1872	37.3595	2.4133	3.5385	14.0214	3.6657	1.9764	1.5194	0.3185	68.6845
21370	0.5891	13.5643	0.1637	1.5055	62.739	0.8842	12.0921	8.3368	0.1253	1.3233	12.7296	0.2642	1.0281	62.4091	1.6916	7.1375	13.2121	0.2046	13.1512	1.1063	0.0595	57.8042	6.9092	0.4154	19.4106	1.0828	0.0608	12.0115	0.9959	1.3097	54.4275	2.2161	8.4851	15.0823	4.2688	1.203	12.1653	1.9186	0.2332	55.6292	8.3387	1.1608	10.491	8.8527	1.2105	1.7859	11.1595	1.3717	10.9654
21380	2.219	6.7975	1.4236	3.9529	47.9419	1.3673	10.4707	25.7686	0.0584	0.2779	9.0427	1.1195	1.1337	49.2332	2.8956	5.3257	30.265	0.7067	0.59	8.1828	1.6672	4.7684	40.3364	8.1575	11.0707	22.1986	3.0284	1.8947	6.6647	1.8806	4.9797	6.8242	41.4586	5.1123	7.6835	23.5017	0.3785	8.4869	1.5746	3.0949	36.9199	13.2477	2.1162	24.4842	9.6971	2.392	7.2406	0.8074	47.9384
21390	0.1175	1.6189	1.1011	0.4047	47.6683	28.0027	13.5669	7.4692	0.0508	0.0812	2.1252	0.631	0.3888	67.3104	8.3771	7.7795	12.7861	0.5208	0.4091	2.205	0.2234	18.3071	55.8076	1.9613	15.0432	5.7808	0.2626	0.8385	1.5493	0.4497	59.955	1.6885	14.4324	2.3645	14.3019	4.4201	0.3656	2.1063	0.3656	29.71	41.1292	5.237	1.9729	14.1173	4.9962	0.911	1.674	0.2524	72.8077
21400	3.2811	6.7268	0.8494	8.4471	20.1097	4.0381	44.4971	11.7726	0.2782	1.1605	9.1973	0.4995	1.8426	28.1918	2.5604	14.5183	41.2548	0.7747	4.2292	6.2425	0.3858	16.4483	14.9385	1.2084	52.4794	3.8496	0.2183	2.9701	6.2871	1.6002	11.8241	15.1413	5.6294	44.4103	10.7526	1.3848	0.9003	8.5901	1.3669	6.0212	21.7219	4.8517	1.9112	48.8251	5.8115	6.6908	3.9124	0.2542	25.9423
21410	0.3977	2.8007	5.1991	2.7216	63.2346	5.6131	12.1713	7.7708	0.0911	0.0318	5.8333	2.5326	0.1671	61.3603	10.0414	6.3163	12.6857	1.0315	0.5248	5.9259	1.9471	19.5266	44.7832	7.2591	15.0673	3.9676	0.9984	1.0178	5.2822	2.0977	49.0491	10.1412	12.3783	7.0816	10.436	2.5161	0.9405	6.6257	0.8314	46.5452	21.4362	3.5876	5.93	11.4506	2.6529	1.0426	6.0666	1.2884	55.1126
21420	0.0126	1.0423	0.479	0.1063	50.9128	31.975	2.5984	12.6482	0.2253	0.0579	1.3371	0.139	0.5128	73.3517	9.1295	1.6045	13.1759	0.6917	0.3822	0.9791	0.1727	17.2682	57.8039	7.9218	9.3658	5.801	0.3053	1.1781	0.2316	0.1242	75.7238	0.9118	6.3583	12.499	2.0993	0.8738	0.6538	0.8212	0.059	46.6762	34.4427	1.8751	10.868	3.785	0.8191	1.2149	0.279	0.04	81.3778
21430	0.3323	4.0905	0.5422	0.5504	67.7418	13.5864	8.1681	4.9802	0.0082	0.2157	4.5079	0.2414	1.9311	71.7602	8.1873	6.7117	6.3083	0.1364	1.8307	2.8999	0.2344	32.4599	42.9071	6.5116	11.7246	1.2861	0.1458	3.0399	1.0424	0.8827	48.656	9.7778	23.4447	9.3808	2.4685	1.3071	2.6714	2.0301	0.2635	51.4223	23.1726	7.2834	3.3686	8.1462	1.6418	1.7654	3.1157	0.084	37.0427
21440	0.1955	2.7523	3.6646	0.6009	24.1205	47.0204	17.6006	4.022	0.0232	0.1216	5.5844	0.9064	0.5386	61.9335	9.2698	11.3339	10.0106	0.3012	1.3248	5.0602	0.2273	13.633	55.2587	2.8497	19.8075	1.7722	0.0666	5.2804	0.9527	0.3793	56.049	6.4463	9.2467	19.0482	2.04	0.5574	2.1819	4.2524	0.1781	26.9653	41.2016	3.575	1.5984	15.6804	4.3668	4.6723	1.8113	0.1289	59.7731
21450	0.1581	1.4088	0.4403	1.0739	60.4098	5.292	6.9319	24.1436	0.1417	0.0562	1.7191	0.2319	0.2166	60.7475	5.8116	2.8305	27.0387	1.3479	0.3853	1.4064	0.2155	16.6251	47.2356	2.9147	22.7872	7.6352	0.7952	0.8467	0.8771	0.2834	51.0798	3.4333	12.2626	19.5333	7.0498	4.6339	0.4474	1.4169	0.1429	28.087	35.1792	3.5096	14.7827	14.0243	2.4101	0.9497	0.9076	0.1499	61.552
21460	0.3609	4.6231	1.4667	1.246	49.8675	26.7021	6.7709	8.8417	0.1212	0.222	5.7997	0.429	0.5474	72.0775	5.1907	3.0177	12.3797	0.3364	1.3059	4.7431	0.4017	10.8317	62.3533	4.6309	10.3285	5.0508	0.354	4.9513	1.0758	0.4235	62.6697	3.3279	11.818	8.7656	4.5946	2.3735	2.0603	4.1807	0.2097	25.7811	48.3486	3.6859	4.5985	9.7803	1.3549	5.2074	1.1275	0.1157	75.065
21470	0.6056	2.2707	1.3654	1.6698	52.0609	1.9129	24.4583	15.5603	0.0961	0.2547	3.5721	0.4149	0.9404	51.6688	3.0351	10.3072	28.913	0.8938	0.3013	3.3916	0.5488	3.6407	44.1356	7.8681	16.3408	22.0133	1.7598	0.3945	3.3581	0.4891	2.5388	6.9583	46.1473	4.7759	23.4646	11.8735	0.1004	3.607	0.5342	2.3029	37.7843	15.5571	0.8544	28.8489	10.4106	0.6317	2.8879	0.722	49.9482
21480	1.3561	3.6416	0.3329	3.0847	68.254	2.4922	13.785	7.0277	0.0258	0.1291	4.571	0.6305	0.5694	64.8622	8.3993	5.4719	14.2987	1.068	0.4144	4.4094	0.5068	8.0919	57.2182	8.5213	16.6991	3.802	0.337	0.6549	3.4622	1.2134	2.7055	13.3959	57.7294	8.0713	10.0252	2.7421	0.125	4.5792	0.6264	2.0464	53.678	18.1064	0.5639	16.3357	3.939	1.6183	3.4296	0.2826	69.2297
21490	0.723	2.9092	2.094	1.811	39.6093	1.5348	30.4187	20.784	0.116	0.1876	4.7457	0.7929	2.1419	39.0201	1.7923	11.4235	38.6256	1.2704	0.2285	4.4883	1.0095	3.4976	32.7076	6.7496	27.8152	21.0244	2.4794	0.7367	4.6263	0.3632	0.9072	4.5703	37.4768	10.7567	24.8506	15.7122	0.0512	4.9999	0.6753	0.3308	29.5422	13.0812	0.3376	38.0941	12.8878	0.382	4.3757	0.9686	38.5017
21500	0.4105	2.14	1.798	1.2692	46.9258	0.5182	11.0235	35.8786	0.0363	0.074	3.6527	0.6218	3.5452	43.5524	1.6151	3.2355	41.784	1.9192	0.2046	3.868	0.2759	4.6933	38.8604	5.159	16.3201	28.2378	2.3809	0.5962	3.4643	0.288	3.7081	2.3272	42.6775	17.133	7.8491	21.9566	0.1104	3.5949	0.6433	1.6003	28.411	18.7015	7.8395	27.8736	11.2256	0.5101	3.257	0.5814	46.9644
21510	0.1765	0.8591	0.0717	2.0617	22.0938	0.1637	13.4628	61.0849	0.0257	0.0995	0.9308	0.077	0.4665	21.2177	2.6351	1.1212	64.033	9.4192	0.2525	0.8024	0.0524	2.555	20.4098	1.3545	13.895	58.4497	2.2286	0.6131	0.1872	0.3071	14.2192	0.7586	9.3415	65.1196	1.0849	8.3689	0.5906	0.4162	0.1006	14.3241	7.1567	2.8385	64.7676	7.1053	2.7005	0.5275	0.5553	0.0246	13.9507
21520	0.3668	1.7855	0.773	1.7288	36.4807	1.7708	20.805	36.0066	0.2828	0.058	2.5104	0.3569	0.4285	37.9853	1.567	7.1903	49.0467	0.857	0.3445	2.3461	0.2346	13.0297	23.8973	3.0537	46.603	9.4253	1.0656	0.4309	2.2548	0.2396	10.0081	3.939	26.0335	27.1078	19.5236	10.4626	0.0568	2.4277	0.4408	0.3593	29.0295	10.5918	2.8893	47.1456	7.0591	0.489	2.0646	0.3717	36.7171
21530	1.0859	7.353	5.2073	2.6954	16.5486	1.4622	50.8465	14.6865	0.1145	0.3631	11.3828	1.9004	0.4383	18.7795	1.4884	26.6613	37.7203	1.2658	0.5561	12.3412	0.749	5.067	14.6906	0.9486	31.4107	33.3831	0.8537	1.328	11.6445	0.6738	6.817	6.6109	7.2782	6.5484	42.0968	17.0023	0.2846	11.6183	1.7434	5.3352	12.3321	3.0389	2.7508	48.0401	14.8565	1.0663	11.4319	1.1481	9.2377
21540	0.4283	1.7872	0.5139	1.4769	42.8974	2.3519	39.5409	10.8599	0.1435	0.2176	2.1831	0.3287	1	42.1196	3.6066	21.8424	27.5166	1.1853	0.3681	2.0419	0.3195	5.5627	36.5037	4.6599	41.6777	8.1582	0.7084	0.7084	1.6066	0.4144	9.0327	3.5881	34.1054	28.1301	17.1313	5.2829	0.1482	2.2595	0.3218	3.3333	32.3604	11.0324	0.8936	40.6966	8.9542	0.7038	1.8799	0.1458	37.6099
21550	2.5304	6.5691	1.0242	4.2731	37.2021	4.1622	40.4748	3.7352	0.0289	1.1953	8.1935	0.735	1.7328	40.0881	3.8175	33.3115	10.5889	0.3374	1.6411	7.7744	0.7085	6.6732	34.2424	4.7235	41.9982	1.9737	0.2651	5.133	4.0413	0.9495	10.0979	13.3249	22.2154	38.5168	5.027	0.694	0.5808	8.5574	0.9856	2.8414	33.2798	9.5171	0.2892	33.8272	10.1214	2.5376	7.2368	0.3494	34.8294
21560	0.2891	2.1531	0.596	1.0297	47.6307	2.6077	29.0887	16.5335	0.0715	0.1103	2.5703	0.3576	1.1102	46.7261	3.4318	11.1321	33.1207	1.4409	0.2116	2.4109	0.4157	4.5701	41.1018	5.5968	30.9637	13.2364	1.493	0.9089	1.7136	0.4157	19.2659	5.9441	26.058	29.9633	10.6076	5.1228	0.082	2.5435	0.4128	1.219	36.9325	13.1167	0.7704	37.2343	7.689	0.7078	2.1025	0.228	34.5637
21570	0.0562	4.0216	0.1648	0.4656	46.0938	2.5762	4.8155	41.3283	0.4781	0.146	3.9043	0.1922	0.719	46.2634	2.1532	1.1783	43.7172	1.7263	0.2059	3.8456	0.191	1.298	45.7583	2.0794	2.0893	42.9761	1.5564	3.5136	0.6291	0.0999	43.1232	4.099	1.9135	43.5251	2.0532	1.0435	0.1073	3.636	0.4992	0.1972	41.9852	6.9532	0.1473	39.6274	6.8471	1.1146	2.9982	0.1298	14.5894
21580	1.3873	4.0325	1.4756	2.7125	34.0134	1.4019	40.5935	14.3744	0.0088	0.3034	5.2842	1.3078	0.6391	34.8843	2.6037	10.4418	43.5225	1.0132	0.4566	5.9411	0.4978	8.5355	27.2441	2.3474	44.6772	9.6818	0.6186	1.2725	5.3254	0.2975	11.1686	6.4061	20.5524	13.4196	34.15	7.4079	0.3711	5.4021	1.1222	10.3789	18.6677	9.0801	1.5169	41.5174	11.9436	0.5567	5.6347	0.704	29.4119
21590	0.8414	2.556	3.0354	3.4643	49.0157	2.9592	20.2635	17.7717	0.0928	0.1415	4.3757	1.9155	0.3362	46.0043	9.0992	10.3017	25.2454	2.5804	0.2495	5.1836	0.9996	3.6634	46.4562	5.3202	23.4699	13.62	1.0376	0.4884	4.7089	1.2354	18.5423	8.9912	27.9063	8.3893	20.2459	9.4923	0.1217	5.1531	1.1578	12.8616	32.8035	9.7747	4.6419	25.2332	8.2523	0.3834	5.0908	0.9585	43.6767
21600	0.0941	2.442	0.9868	0.3865	49.6635	25.3612	3.9715	16.6159	0.4784	0.1883	3.08	0.2547	0.4596	70.8018	4.1499	2.3943	17.997	0.6744	1.4785	1.9194	0.1251	41.5187	32.5415	1.3512	18.6024	2.3602	0.103	2.7909	0.5626	0.1694	68.4191	3.0181	3.974	18.5573	1.9802	0.5283	2.472	0.968	0.0831	64.866	9.411	1.1342	16.308	4.0225	0.7354	2.287	1.1651	0.0709	60.9441
21610	0.023	2.4489	0.6223	0.1728	60.6206	17.3753	4.8934	13.8348	0.0087	0.047	2.8437	0.2034	0.4254	72.2541	5.4892	1.983	16.2509	0.5031	0.2636	2.5966	0.2341	7.0485	65.2838	5.8367	8.9837	9.2357	0.5173	2.8284	0.0864	0.1794	73.2888	0.7251	4.1549	16.0136	2.0322	0.6912	2.812	0.2417	0.0405	73.2366	3.8102	1.1221	14.6464	3.3544	0.7361	1.0379	2.0486	0.0077	31.9566
21620	1.0867	3.2153	1.6694	3.3605	50.8655	3.5017	24.1713	11.9608	0.1687	0.1824	4.8219	0.9671	0.5003	51.6747	5.552	11.8939	23.417	0.9907	0.6121	4.9161	0.4433	12.283	41.2162	4.2278	27.3012	8.0018	0.9985	0.616	4.3119	1.0436	13.672	9.0048	35.0501	4.457	23.4013	8.4432	0.2393	4.6178	1.1143	10.4471	35.1339	12.1461	1.8382	28.876	5.5872	1.0319	4.1647	0.7749	41.0906
21630	0.3357	1.8416	0.4394	0.917	71.7357	3.4025	10.6218	10.6499	0.0565	0.1648	2.2749	0.177	0.5249	70.0977	5.432	3.0958	17.502	0.7308	0.946	1.5853	0.0854	43.5166	30.4769	2.0614	18.1593	2.9631	0.206	1.0467	1.1245	0.4455	44.8632	3.7505	27.441	14.5893	3.9639	2.7754	0.8148	1.5395	0.2624	43.5174	24.3267	8.2106	6.6706	12.8423	1.8157	1.1504	1.3671	0.0992	59.1681
21640	0.4766	1.7212	1.2003	2.8786	44.813	10.1158	12.9641	25.336	0.4943	0.2694	2.8831	0.2457	0.888	54.8744	2.0453	8.1978	29.8194	0.777	0.3685	2.633	0.3966	2.3768	47.229	8.2018	15.4144	20.9689	2.411	0.7681	2.2082	0.4218	14.5936	13.6894	29.5246	9.5757	16.3513	12.8673	0.3952	2.6521	0.3508	9.7856	37.0819	10.94	6.9844	23.5082	8.3017	0.9117	2.3355	0.151	41.5757
21650	0.1445	2.3213	1.4341	0.3077	40.5159	41.1863	10.1112	3.9615	0.0174	0.0843	3.3888	0.4268	0.4027	73.2634	8.3437	6.8592	7.0987	0.1324	1.1613	2.673	0.0656	24.0848	56.2913	1.6335	11.5447	2.4442	0.1017	3.0169	0.685	0.198	65.4909	1.9812	14.5376	3.7326	8.9182	1.4395	0.9405	2.8082	0.1512	22.6245	54.6576	4.7277	1.9533	9.4921	2.6449	2.76	1.1024	0.0375	71.9363
21660	2.1933	5.2376	2.013	5.6661	10.3876	2.4787	67.3068	4.5191	0.1978	0.4482	7.9544	1.0416	0.7311	15.348	2.4537	54.7171	16.3095	0.9965	0.5633	7.5764	1.3045	1.7702	13.6755	3.0871	63.3801	7.1683	1.4747	4.3465	3.8883	1.2093	5.02	8.0646	5.4482	52.4662	16.8753	2.6815	0.2128	7.8092	1.4221	1.2193	14.0611	3.2524	0.2679	57.1132	14.642	0.636	7.5413	1.2669	6.2318
21670	1.461	5.1918	1.5881	4.9624	17.1726	1.342	58.8791	9.2839	0.1191	0.8758	6.7115	0.6538	0.8213	20.7028	1.9534	38.4671	28.9022	0.9121	0.904	6.3806	0.9565	2.9907	17.0361	3.4508	58.9002	7.896	1.4852	3.0248	3.8824	1.3338	3.9069	6.4112	13.1595	33.8723	27.8772	6.5319	0.4439	6.6551	1.1421	1.0231	17.3874	5.067	0.2764	54.078	13.9269	1.0352	5.9851	1.2208	15.8818
21680	1.5608	3.6135	0.481	2.6424	41.6376	4.3523	40.3008	5.3853	0.0264	1.3653	4.1674	0.1226	3.3174	43.7167	1.5982	29.1872	16.4073	0.1179	2.4979	3.0131	0.1443	9.2073	37.1891	2.2359	42.1967	3.3885	0.1272	1.7144	1.6508	2.29	8.4377	6.1646	34.03	36.6299	5.1464	3.9362	0.436	4.2636	0.9557	3.4227	33.343	11.8663	0.3072	39.6341	5.7714	4.1922	1.3715	0.0915	45.8161
21690	0.3492	2.3275	0.2169	0.8854	47.4373	1.7006	3.2974	43.7297	0.056	0.1001	2.5992	0.1943	0.4982	45.6659	3.8591	1.8342	42.8426	2.4063	1.0428	1.7126	0.1382	17.8002	29.3425	2.8805	28.3176	17.5357	1.2299	1.4206	0.6924	0.7806	32.1467	0.9486	16.9279	36.1892	1.6637	9.2302	0.7711	1.8425	0.2801	15.8267	29.1018	5.0948	23.8532	19.9669	3.2631	2.2548	0.5494	0.0894	47.7362
21700	0.8134	3.8594	1.0329	1.5288	54.6842	2.4209	30.4685	5.1878	0.0041	0.1201	4.5914	0.9942	0.6394	52.8736	5.1219	16.2334	18.6969	0.7291	0.5938	4.1772	0.9348	4.9146	46.7254	6.9957	32.8388	2.5767	0.243	0.7029	4.3359	0.667	2.2509	12.0998	44.2841	20.0639	12.8379	2.7576	0.1464	4.9448	0.6145	0.4488	44.0875	14.0986	0.2941	29.5225	5.8427	1.0536	3.9852	0.667	56.395
21710	0.5396	12.8778	3.5779	1.078	38.7238	26.7769	14.0036	2.4172	0.0052	0.3714	13.7875	2.8364	0.7519	52.6985	13.1284	11.3897	4.6364	0.3998	4.797	11.6949	0.5034	15.7506	48.101	2.7267	15.2463	1.1581	0.022	14.3426	2.0575	0.5952	51.3915	8.9446	6.2426	7.3952	8.7345	0.2963	13.0202	3.7591	0.2161	42.3006	22.6799	1.5982	2.1571	11.8323	2.4366	14.5407	2.3355	0.119	60.4761
21720	0.3874	2.7009	0.6819	1.3212	58.8739	17.2203	12.5306	6.246	0.0378	0.2473	3.2253	0.2976	0.5953	70.3518	6.4679	7.2569	11.183	0.3748	0.6362	2.9119	0.2221	11.4508	62.4949	3.4694	15.369	3.2426	0.2032	1.4646	1.4772	0.8284	52.6993	8.4349	16.2808	7.9609	9.3326	1.5213	0.652	2.6568	0.4614	27.567	43.3566	6.4914	2.7811	12.5865	3.4473	2.5182	1.1024	0.1496	72.3298
21730	1.1717	14.2789	0.7536	5.455	55.1062	5.0746	9.3053	8.6987	0.1559	0.8434	15.1599	0.2008	1.29	61.5884	2.7572	0.7914	17.0972	0.2717	4.7889	10.4608	0.9545	19.615	40.4823	5.5381	11.6993	5.9816	0.4796	13.7165	1.2474	1.2403	57.2649	3.1919	5.1788	15.3466	2.19	0.6237	13.4944	2.4617	0.2481	56.5183	7.9856	1.1317	14.815	3.0547	0.2906	2.3626	12.9863	0.8552	9.0586
21740	0.6458	1.7306	0.705	1.0488	59.8811	3.3395	22.2636	10.3559	0.0296	0.2568	2.3594	0.4653	0.8404	58.6523	4.776	7.6991	24.2022	0.7486	0.5447	2.2738	0.263	5.0204	52.6359	6.6124	24.4699	7.5543	0.6256	0.5789	1.824	0.6786	10.3737	6.4272	47.4677	10.13	15.8386	6.6812	0.207	2.361	0.5136	9.9641	40.5588	13.7456	0.719	26.9884	4.9427	1.189	1.6279	0.2646	55.7608
21750	0.133	1.0773	3.5898	0.4273	12.3166	68.5732	9.7	4.0841	0.0989	1.2591	3.3989	0.142	30.2153	50.0937	1.008	8.7034	5.0352	0.1443	1.3273	3.2567	0.2159	32.5777	47.0753	1.6638	12.6867	1.1068	0.0898	0.342	4.3523	0.1057	8.6323	69.5494	3.1354	6.7363	6.2545	0.892	4.0284	0.7228	0.0489	76.422	4.1561	0.7387	3.4227	8.5288	1.9318	0.092	3.8693	0.8386	4.715
21760	1.9325	5.1872	0.76	3.1665	42.5473	2.4358	27.7889	16.1397	0.0422	0.5814	6.7266	0.5716	0.5586	42.1501	5.4401	6.0315	36.9591	0.9809	1.5006	6.0835	0.2956	7.2848	38.0351	2.8288	38.2355	5.4664	0.2696	2.0073	4.1834	1.689	6.3884	11.5784	30.1819	20.404	18.7345	4.833	0.5651	5.8985	1.4161	4.2577	32.3973	11.4936	0.6983	37.6936	5.5799	3.2025	4.3881	0.2891	43.4915
21770	1.0891	2.5358	0.4199	2.1863	59.2707	2.7911	21.6505	10.0205	0.0362	0.3798	3.3897	0.2753	1.483	59.3892	3.3759	5.4955	25.647	0.5646	1.2538	2.6101	0.1808	15.8847	44.9895	3.3739	25.207	5.9416	0.5586	1.4548	1.9511	0.639	15.8907	3.8802	44.4771	1.6838	21.6143	8.409	0.3878	3.0883	0.5686	5.0739	43.5266	15.6476	0.7595	26.4749	4.4728	1.9089	1.9832	0.1527	60.3236
21780	0.168	2.1735	1.3661	0.2625	36.6497	51.0452	2.0497	6.1372	0.1481	0.1155	3.2677	0.3245	0.2005	77.002	10.7547	0.3192	7.7166	0.2993	0.1796	3.3748	0.1533	1.6253	81.7111	4.6209	2.1242	5.8665	0.3444	2.1042	1.4133	0.1901	76.266	2.3572	9.3341	2.0874	2.9254	3.3223	0.5208	2.9201	0.2667	21.3877	63.3725	3.1971	2.3605	4.6285	1.3461	2.3395	1.323	0.0452	79.104
21790	0.3313	2.6312	0.6906	0.9678	49.1763	11.5797	24.2997	10.1657	0.1575	0.2379	3.0938	0.3215	2.0834	56.3441	3.2957	17.6916	16.4875	0.4445	0.6693	2.5753	0.4085	15.0961	41.3029	5.3235	31.1353	3.2167	0.2723	0.8776	1.7093	1.0663	17.8173	8.4994	35.4066	18.1197	13.315	3.1889	0.2461	2.9084	0.4987	7.9301	41.0416	12.7515	4.3569	23.8315	6.4352	1.9504	1.5485	0.1542	57.9829
21800	0.6608	4.9145	4.1118	1.0835	15.046	1.7594	9.5828	62.7916	0.0493	0.0708	7.3058	2.3108	0.869	15.3355	1.6844	5.6043	65.3443	1.4751	0.147	7.3638	2.1766	3.801	12.438	1.65	30.3217	41.8486	0.2532	0.1523	6.3402	3.1948	1.8614	6.5455	9.482	11.8866	34.8424	25.6946	0.0654	8.9237	0.6984	0.3336	14.1148	3.4405	1.9621	54.0602	16.4013	1.2101	6.5108	1.9664	11.5258
21810	0.7679	1.9167	2.7735	2.3801	39.7004	4.9126	26.0211	21.4706	0.0571	0.0952	4.7346	0.6283	0.2095	44.1433	2.6403	8.7393	37.8131	0.9964	0.1523	4.633	0.6727	1.1996	42.9247	2.8688	25.342	21.0961	1.1107	1.1678	3.7382	0.5522	27.2095	11.2469	8.5367	29.6006	13.0359	4.9123	0.0825	5.0519	0.3237	0.3808	41.0971	5.5153	1.9293	40.1934	5.4261	0.5458	4.519	0.3935	38.2975
21820	0.0084	1.5168	4.2849	0.0942	11.8839	66.0934	5.559	9.9406	0.6187	0.0262	4.8649	0.9191	0.0932	64.5532	13.4248	2.5072	12.6757	0.9359	0.2125	5.3767	0.2209	5.4916	70.1154	2.4642	7.7751	8.264	0.0796	4.7361	0.9956	0.0785	69.2444	7.0628	1.7639	13.0409	2.4937	0.5842	0.6313	5.1004	0.0785	13.7959	63.4985	0.7767	4.5717	10.4677	1.0793	5.0836	0.6794	0.0471	73.685
21830	0.3719	3.9925	0.531	0.9217	65.8282	6.5339	11.9247	9.8111	0.0851	0.178	4.492	0.2253	0.6806	68.6629	3.9405	6.0127	15.5116	0.2962	1.9428	2.8833	0.0693	31.5611	40.2277	1.4952	16.5835	4.9551	0.282	2.6171	1.5457	0.7327	48.6135	4.7312	19.9395	10.8243	6.7451	4.2509	2.0608	2.417	0.4175	41.2077	26.4597	5.6165	5.412	13.6655	2.743	3.4206	1.3849	0.0898	68.1781
21840	2.2075	5.9152	0.9708	4.5019	51.6163	5.5614	25.2936	3.9193	0.0141	1.1238	7.1902	0.7794	1.2287	54.2783	6.1735	14.1428	14.7913	0.292	1.7602	6.4955	0.8378	9.9136	44.1319	7.6356	27.7209	1.3434	0.1611	2.151	4.3363	2.6062	7.4787	21.9224	32.2793	19.2202	9.3513	0.6546	0.1672	7.3835	1.5428	1.2791	46.8998	13.5016	0.0906	24.8754	4.2599	5.2809	3.4924	0.3202	58.1979
21850	3.7186	16.1229	4.4427	4.4719	29.2355	18.6861	20.678	2.6045	0.0398	1.9017	20.9267	1.4561	1.5357	46.1051	4.7529	18.2161	4.9439	0.1618	8.7179	14.9222	0.6445	12.3621	38.218	1.8141	22.1223	1.1166	0.0822	16.4655	5.9332	1.8858	36.2199	10.6172	5.5566	18.0012	5.1747	0.1459	12.7129	10.0335	1.5384	24.2401	24.4537	3.7001	0.3183	19.319	3.6842	21.1362	2.8222	0.3262	48.8951
21860	0.0798	1.3139	1.8134	0.357	26.178	53.9005	7.1337	9.0252	0.1984	0.0411	2.7669	0.3992	0.1277	69.2461	11.0618	5.4459	10.2566	0.6547	0.2224	2.7897	0.195	3.2311	74.6259	2.5787	9.2473	6.9389	0.1711	1.997	1.0869	0.1232	67.6072	9.4332	3.3953	11.2625	4.0465	1.0481	1.7997	1.3503	0.057	63.2901	16.2528	0.893	7.2412	7.0846	2.0313	2.3095	0.8337	0.0639	72.3472
21870	0.5203	2.9821	0.6557	0.9409	55.9454	7.5958	18.9155	12.3801	0.0641	0.1112	3.3941	0.6529	0.6729	56.7319	7.0779	10.6355	19.579	1.1447	0.469	3.4825	0.2067	17.8795	43.3729	3.2303	27.2666	3.9429	0.1497	0.9793	2.7398	0.439	33.9613	4.0372	26.4842	18.6168	10.5828	2.1596	0.6443	2.8981	0.6158	29.5941	25.219	9.6694	8.6183	17.6893	5.0518	1.2202	2.697	0.2409	59.4661
21880	0.8499	2.8697	0.2329	1.7232	39.18	2.218	40.1814	12.71	0.0349	0.3172	3.3529	0.2823	4.433	37.8597	0.8296	18.8836	33.8379	0.2037	0.5356	3.0298	0.3871	6.9451	31.1728	5.0036	47.4428	5.0147	0.4686	0.684	2.0636	1.205	3.5569	2.8671	36.6983	34.6878	11.8721	6.3654	0.1514	3.1142	0.6869	2.4014	27.7096	13.0114	0.358	42.4525	10.1145	1.6415	2.1567	0.1543	40.2785
21890	0.8065	1.7952	1.2618	4.4149	9.8125	0.7057	70.7833	10.4022	0.0179	0.3463	3.0748	0.4423	0.9171	12.209	1.8066	32.9222	46.8751	1.4065	0.6276	2.7577	0.4781	6.4752	7.3094	1.148	75.2363	5.7041	0.2634	0.7447	2.7756	0.3431	2.8945	4.5857	7.4525	64.2411	11.2537	5.709	0.2114	3.0423	0.6098	0.4618	10.495	3.9759	0.7236	63.9501	16.5302	0.935	2.5073	0.4211	11.0723
21900	0.0268	0.965	0.5743	0.1073	38.1876	53.8152	1.6498	4.6213	0.0526	0.0279	1.3343	0.204	0.2222	82.8583	9.0297	1.0015	5.131	0.1911	0.3285	1.1722	0.0655	24.8983	64.8086	2.4034	4.984	1.2999	0.0397	1.2151	0.3006	0.0505	85.5269	1.2387	5.3446	4.6308	1.3246	0.3682	0.6988	0.7997	0.0676	55.5899	34.4025	2.1178	3.7924	2.0632	0.468	1.2055	0.3317	0.029	90.9177
21910	1.9599	10.2691	0.6278	2.845	63.989	1.3084	11.9382	7.0499	0.0128	0.7409	11.6979	0.4179	2.1991	63.6397	2.3031	6.7779	12.021	0.2026	5.2522	7.2086	0.396	16.0851	48.2334	3.8233	13.2145	5.4292	0.3577	8.6028	2.3615	1.8925	45.9815	3.67	18.4904	5.1281	7.9659	5.9074	7.4201	4.6319	0.8048	37.2263	25.5792	5.336	1.3377	14.8373	2.8268	10.4259	2.2283	0.2026	64.7693
21920	0.3411	5.2976	0.4316	1.1603	22.5954	1.8132	13.8927	54.2761	0.192	0.0746	5.6901	0.3057	0.1589	24.0454	1.3645	3.932	62.7538	1.675	0.5734	5.1937	0.3032	1.8425	21.3031	2.4232	13.109	52.6011	2.6507	4.3782	0.7018	0.9903	14.1483	2.8805	8.5401	55.8973	9.1294	3.3341	4.3	1.461	0.3093	14.0445	9.1107	2.4135	52.5101	13.4203	2.4306	1.3938	4.3843	0.2922	11.5441
21930	0.0132	0.8565	0.3507	0.1407	31.647	19.9504	2.2012	42.8051	2.0352	0.0275	1.0434	0.1495	0.1275	46.0491	5.561	0.6575	44.1042	2.2802	0.8081	0.3914	0.0209	43.3467	7.9952	0.3958	45.8403	1.1203	0.0814	0.9642	0.2078	0.0484	47.3916	0.5134	3.8327	44.0855	1.7514	1.205	0.94	0.254	0.0264	46.3139	4.5849	0.8389	44.1392	2.5321	0.3705	0.3463	0.851	0.0231	24.2977
21940	1.2425	2.2213	0.336	2.1954	44.7169	3.1569	40.5906	5.5008	0.0396	0.3653	2.7797	0.6548	5.4641	36.7394	7.8662	33.6293	11.7601	0.741	0.5911	2.6228	0.5859	12.6295	33.4289	4.01	44.2758	1.7181	0.1379	0.7496	2.4281	0.6221	8.9399	4.613	36.5162	19.9885	22.7751	3.3673	0.2292	3.0657	0.5049	7.5476	30.0818	12.4397	0.8134	36.0997	9.2179	0.9202	2.6763	0.2033	42.2148
21950	0.5803	4.8896	0.9008	1.5046	50.8172	20.6003	13.7769	6.8764	0.0539	0.239	5.731	0.4007	0.4725	65.7278	6.7217	7.9882	12.3876	0.3316	1.5488	4.5634	0.2584	19.1025	51.1547	2.664	19.1511	1.4755	0.0815	3.9735	2.071	0.3261	58.8147	7.4349	6.6722	16.4205	3.8754	0.4117	3.2592	2.7798	0.3316	56.1908	13.9233	2.8076	5.3565	13.4389	1.9122	2.795	3.349	0.2266	47.4253
21960	0.5916	1.5705	0.333	2.529	27.1106	3.9406	58.6097	5.2997	0.0152	0.1893	2.13	0.1758	2.1199	30.4247	1.0346	48.918	14.8793	0.1285	0.306	1.9305	0.2586	5.0801	24.6109	3.8882	60.1391	3.5533	0.2333	0.8131	1.2847	0.3973	9.4704	7.0225	17.0863	8.1344	51.7917	3.9996	0.3415	1.9339	0.2197	8.9325	18.1804	6.4661	0.4361	50.7207	12.7691	0.7421	1.6651	0.0879	26.2406
21970	0.023	9.5055	11.3291	0.3428	36.3759	19.1227	4.6033	18.6288	0.069	0.1555	19.747	0.955	0.5136	49.9319	5.3959	0.8609	21.7009	0.7393	2.7634	15.2497	2.8444	10.0562	35.9119	9.8733	11.3426	10.0091	1.9496	19.2312	1.5651	0.0613	54.157	1.4248	0.2596	23.1576	0.1095	0.034	20.3439	0.5082	0.0055	54.7243	1.0832	0.034	23.0425	0.2486	0.0099	3.8485	16.982	0.0274	25.1892
21980	0.0473	1.9555	3.9451	0.1273	16.1648	64.7815	6.4697	6.3398	0.169	5.3893	0.5227	0.036	78.7818	2.1236	0.1679	10.9858	1.8893	0.1036	4.4802	1.4329	0.0349	69.1525	11.7395	0.1814	11.3012	1.6166	0.0608	0.8055	5.0795	0.0631	24.4657	55.0305	1.5771	4.7224	7.5758	0.6804	4.986	0.9271	0.0349	77.8639	2.7419	0.4675	5.5278	5.7948	1.656	0.0766	5.0322	0.8393	2.5403
21990	1.5686	3.7525	0.8558	10.7619	31.3974	5.1004	43.7925	2.7255	0.0455	0.6023	5.2366	0.338	2.4613	41.5288	3.2695	40.8503	5.4857	0.2275	1.4429	4.3071	0.4268	20.5596	23.0362	3.6639	45.2029	1.2284	0.1322	1.3888	4.2854	0.5026	21.1923	20.512	5.5554	45.4109	1.0161	0.1365	0.3835	5.009	0.7843	3.625	35.648	7.9867	0.1647	38.8025	7.5962	2.7407	3.0333	0.403	41.8168
22000	0.6076	3.0472	1.6056	2.145	28.4489	13.8986	47.8257	2.4107	0.0106	0.1686	4.0635	1.0284	1.0072	32.8422	10.6431	40.7469	8.657	0.8431	0.6395	3.8965	0.7246	11.1974	28.2509	5.045	49.7282	0.4861	0.0319	0.8218	3.386	1.0527	8.8976	21.0355	14.5594	20.9583	28.6021	0.6866	0.3068	4.3719	0.5818	6.087	30.6977	7.7078	0.6714	37.1655	12.4102	1.8775	2.9515	0.4314	39.0175
22010	0.4454	3.5828	1.1735	1.335	41.6211	12.0331	9.3018	28.4171	2.0902	0.1433	4.5033	0.5552	0.3925	48.7709	5.8257	6.5212	30.2435	3.0444	0.4002	4.2295	0.572	5.937	44.0755	4.9763	18.2888	20.471	1.0497	1.0445	3.4872	0.6701	20.6572	16.6585	17.6734	16.1127	18.4469	5.2495	0.2556	4.462	0.4842	3.0859	45.654	6.2492	5.8279	30.1519	3.8293	1.8243	2.8699	0.5074	46.7067
22020	1.0474	4.404	0.4279	2.2988	52.9291	3.0544	14.2585	21.4348	0.145	0.546	5.131	0.2023	1.187	53.9413	3.1545	4.8893	30.1126	0.8361	2.1125	3.7238	0.043	16.4867	40.695	1.101	24.3461	11.1696	0.3223	2.4813	2.365	1.033	27.2571	5.9384	25.0873	19.4013	7.7197	8.7169	1.7581	3.6271	0.4941	20.8389	28.9829	8.4609	8.8906	22.7366	4.2108	4.0657	1.7545	0.0591	55.182
22030	0.0198	0.9579	0.5081	0.1614	37.181	46.4911	2.0729	12.5152	0.0927	0.1333	1.2307	0.1218	0.1458	74.4202	9.2679	1.3067	12.6741	0.6997	0.2499	1.1016	0.1343	3.3107	73.2822	7.2409	4.6498	9.6776	0.353	1.2005	0.2103	0.075	79.6819	1.4804	2.6715	13.1	1.0589	0.5216	0.6986	0.7611	0.026	43.7982	39.3433	0.6923	11.0426	3.0808	0.557	0.9162	0.5352	0.0344	68.0049
22040	0.2322	1.5888	0.2959	0.4114	57.3005	17.2636	4.1185	18.3895	0.3996	0.0448	1.8906	0.1815	0.2699	66.9093	7.7962	1.768	20.3581	0.7815	0.3654	1.6761	0.0754	10.2551	62.1318	2.5885	15.8261	6.9518	0.1297	1.0903	0.963	0.0636	71.0243	0.8086	3.1425	19.1217	2.5365	1.2494	0.6106	1.3626	0.1438	48.0529	25.6802	1.2424	16.5875	5.2333	1.0867	0.9689	0.9913	0.1568	71.3355
22050	0.1703	1.7261	1.5885	1.0673	54.0916	26.2834	6.2833	8.6999	0.0896	0.1098	2.7165	0.6586	0.6561	73.7372	7.049	2.5222	12.2263	0.3243	0.1514	2.6686	0.6649	2.3113	66.5212	12.6099	7.1728	7.0697	0.8302	0.9564	1.8384	0.6902	61.6365	2.9498	16.8559	4.5562	6.1371	4.3795	0.781	2.4655	0.2385	54.0336	23.3271	4.0815	4.1411	8.677	2.2547	0.7217	2.1753	0.588	59.8399
22060	0.1038	2.6709	0.6311	0.6034	42.9504	12.2045	7.3123	33.4394	0.0842	0.1627	3.0193	0.2238	0.6161	47.9039	7.2383	3.1936	35.9047	1.7376	1.2956	2.0062	0.1038	33.6548	19.9378	2.1654	33.4353	6.2495	1.1514	2.2567	0.9045	0.2446	46.5648	3.1264	6.0671	32.7703	2.8808	5.1848	2.214	1.0788	0.1131	46.5875	7.3421	1.8285	30.1061	8.9809	1.749	0.6311	2.7159	0.0588	10.9551
22070	0.7795	3.0336	0.6052	1.6127	48.0228	3.8269	29.3779	12.7318	0.0096	0.1877	3.319	0.9116	0.8197	48.4337	4.2098	17.7	24.0201	0.3984	0.4022	3.5584	0.4577	10.0916	38.9569	4.4147	30.3363	10.8973	0.8848	1.2927	2.7464	0.3792	28.3539	2.7063	22.4031	21.0554	14.6702	6.3928	0.609	3.1753	0.6339	27.3376	17.873	8.2532	2.8039	31.1667	8.1474	0.7642	3.2673	0.3869	35.1857
22080	0.3959	2.8846	0.9258	0.9416	49.9529	21.0044	19.3401	4.5343	0.0205	0.2177	3.4398	0.5489	0.5993	61.3502	9.9498	9.2533	14.1032	0.5378	1.7175	2.1987	0.2902	29.0114	37.2945	5.5938	21.446	2.2412	0.2066	2.35	1.0709	0.7854	36.1831	10.6516	25.0646	18.535	4.1969	1.1624	0.7066	3.1228	0.377	13.2701	49.2043	9.425	0.3864	17.9386	5.5692	2.7695	1.3185	0.1183	63.6827
22090	0.954	4.616	0.2575	2.2654	60.3106	3.0652	10.1763	18.3134	0.0417	0.6838	4.9805	0.1632	1.832	62.1764	1.6324	5.2761	22.8838	0.3718	1.5689	4.1389	0.1197	14.7519	49.1639	1.725	19.142	9.299	0.0907	3.3899	1.2351	1.2025	50.9723	1.1191	13.5493	25.5898	2.2327	0.7092	3.0598	2.3795	0.3881	50.3525	12.252	3.0364	20.4862	6.453	1.5925	1.8663	3.6547	0.3065	15.0965
22100	1.0042	2.2751	0.5786	2.4947	33.8829	2.7399	40.8833	16.0628	0.0785	0.3197	3.2656	0.2726	1.2297	36.5021	1.3866	22.2611	34.3272	0.4354	0.5472	2.9262	0.3844	4.0265	29.79	5.3013	42.7599	12.5286	1.7358	1.6377	1.9103	0.3099	13.6206	4.7756	20.7222	27.7469	20.0016	9.2751	0.3491	3.0852	0.4236	11.7339	20.4986	6.8858	4.8268	44.1142	8.0826	0.7767	2.7655	0.3158	26.2646
22110	0.3355	2.8919	1.2836	0.9883	44.007	6.0738	33.8168	10.5411	0.062	0.2899	3.189	1.0321	6.7708	41.0457	3.2514	18.9691	24.7973	0.6546	0.3045	3.1928	1.0138	4.502	38.4727	8.0942	35.7662	7.589	1.0648	0.9773	2.6621	0.8716	15.8113	5.4631	29.7937	18.994	19.5173	5.9095	0.8989	2.9848	0.6273	15.9322	24.3246	10.8117	4.1811	30.8944	9.345	1.0703	2.7551	0.6856	34.5767
22120	1.3957	5.8414	1.391	4.9762	45.9053	2.138	32.4714	5.804	0.077	1.391	7.0271	0.21	2.0562	48.8053	2.1589	13.3914	24.7501	0.21	1.8484	6.3876	0.3921	8.2925	40.158	4.5699	34.7108	3.356	0.2847	1.545	5.0714	2.0117	6.0939	12.2696	34.6568	16.5631	18.2621	3.5264	0.4294	7.2091	0.9895	3.1135	39.8359	10.071	0.4854	32.8741	4.992	4.0958	4.1168	0.4154	49.2417
22130	1.5042	4.2128	2.0754	4.3304	31.1826	10.593	39.7019	6.2536	0.1462	0.0829	6.6679	1.0415	0.1432	39.5379	6.4241	29.0002	16.2613	0.841	0.1221	6.3983	1.2721	0.9511	38.015	7.1399	40.8609	4.7101	0.5305	0.4296	6.6016	0.7611	8.6368	28.7879	8.6805	34.5889	10.8097	0.7039	0.3467	6.6844	0.7612	10.7716	29.8034	5.5305	0.9466	35.7927	9.3631	0.5848	6.3843	0.8229	26.1309
22140	0.7783	5.8301	1.4677	1.9445	25.1639	1.8422	47.7505	15.1583	0.0646	0.1724	6.9021	1.0018	1.1284	25.9645	1.8583	27.0644	35.2133	0.6948	0.3366	6.6595	1.0799	2.1115	23.4295	3.4096	53.3759	8.6711	0.9264	0.5628	6.9263	0.5871	6.2589	4.9284	17.7639	25.3113	29.6416	8.0197	0.2047	7.096	0.7756	6.0138	16.3716	6.5659	1.3842	48.9879	12.6004	0.5494	6.6974	0.8294	23.6
22150	0.0911	2.858	0.0956	0.3646	31.3443	1.4887	2.857	60.122	0.7787	0.0461	2.7905	0.2082	0.2982	28.6473	4.2521	0.7055	55.168	7.8842	0.1249	2.499	0.4208	1.0363	26.0942	6.067	3.9854	48.975	10.7973	2.1671	0.5255	0.3522	23.863	2.4147	6.9199	54.5165	3.6231	5.6181	2.4034	0.5334	0.108	25.671	5.7466	1.78	55.9474	6.1371	1.6731	0.4118	2.3044	0.3286	7.6625
22160	0.2669	1.6951	0.9663	0.3927	42.186	34.7728	14.7246	4.9853	0.0103	0.2066	2.4177	0.3041	1.4731	70.4597	5.4189	9.4615	10.0544	0.204	0.3978	2.143	0.3876	8.3205	61.0555	7.9753	16.9409	2.5921	0.1874	1.5373	1.1896	0.2015	60.9783	7.4412	8.9323	4.8571	13.6539	1.2088	1.1254	1.6862	0.1168	48.0014	26.2052	3.1451	2.256	13.9452	3.5187	1.5861	1.1613	0.1809	72.3693
22170	0.2656	2.4143	2.396	0.7941	34.6501	33.9602	12.9293	12.5079	0.0825	0.2418	3.9031	0.931	2.5095	61.8871	5.0078	7.8705	17.2284	0.4208	0.6095	4.0792	0.3872	11.1843	54.6997	3.5203	19.3128	5.9888	0.2181	2.0718	2.891	0.1132	54.8661	13.9161	0.6221	20.9791	4.4133	0.1272	0.4445	3.9815	0.65	14.4553	46.2915	8.6578	9.366	9.5678	6.5856	1.061	3.5732	0.4418	43.5518
22180	0.133	1.0896	1.7189	0.4937	30.7014	42.8268	18.5787	4.3838	0.0742	0.188	2.5373	0.2161	3.5708	66.044	4.4073	17.0091	5.9519	0.0755	0.5474	2.2329	0.1611	15.5713	54.3262	4.1246	21.5197	1.4861	0.0307	2.1894	0.7328	0.0192	66.9917	6.9	0.1305	22.3126	0.6177	0.1061	0.4898	2.2189	0.2328	22.007	45.7841	6.2311	1.8902	14.294	6.8522	2.0027	0.8645	0.0742	68.3743
22190	3.1095	5.354	0.5248	16.1398	50.7088	2.4599	15.8322	5.7255	0.1454	0.528	7.8391	0.6212	1.8591	63.6763	3.7736	9.8183	11.5034	0.381	0.8268	7.3617	0.7999	4.4612	57.8255	7.0223	15.9486	5.234	0.5201	1.2378	7.3617	0.3889	14.0161	53.3342	1.9587	11.7784	9.6207	0.3035	0.4616	6.6978	1.829	5.7275	44.8085	18.773	0.6639	14.1275	6.9112	1.9491	6.4006	0.6386	26.1193
22200	0.8613	5.0378	0.944	1.5508	62.0869	7.7441	9.4906	12.2376	0.047	0.5823	6.0159	0.2449	0.6407	65.1144	5.6269	3.4288	17.827	0.519	2.8174	3.9672	0.0584	24.5652	45.7768	1.0398	16.3369	5.2404	0.1979	3.6916	2.1507	1.0008	48.4575	4.9668	17.9578	9.529	7.5827	4.6631	3.6008	2.7752	0.4671	48.4867	18.2952	4.6002	7.1415	12.6838	1.9496	2.7168	4.0144	0.1119	29.4793
22210	0.4607	2.163	1.4638	2.1151	37.3392	0.4419	22.285	33.6872	0.044	0.1424	3.52	0.4251	0.6199	38.2822	0.9947	10.0532	45.3826	0.58	0.7078	3.0823	0.2973	15.3874	23.5335	0.9758	43.4897	11.9859	0.5402	0.7622	3.1849	0.1403	27.4725	4.1149	8.3094	39.7938	8.2167	8.0053	0.5821	3.0152	0.49	26.7547	9.4629	3.6794	27.2577	22.7293	6.0286	0.3581	3.2289	0.5005	19.6929
22220	1.2306	4.7577	0.8365	2.7187	36.0648	22.7307	28.8862	2.7147	0.0603	0.559	5.7348	0.5308	1.2267	55.2838	5.0031	25.5249	6.0163	0.1206	2.3526	4.3192	0.1528	24.4325	35.9831	1.098	30.7127	0.8807	0.0684	3.3741	3.4183	0.0322	53.1201	8.0879	0.3057	24.8533	6.716	0.0925	0.5429	5.4773	0.8043	8.8121	48.965	3.7364	1.0818	22.5607	8.0193	3.4224	3.2856	0.1166	45.6837
22230	0.3839	5.1601	0.8974	1.2184	57.6669	19.7741	10.9535	3.9247	0.021	0.3537	5.8427	0.245	3.5216	72.8337	2.3045	7.2418	7.6309	0.0262	1.6637	4.6113	0.1664	11.8879	63.6014	3.1704	13.0203	1.7738	0.1048	5.1536	1.1987	0.0891	68.551	9.9882	0.1205	13.6766	1.1882	0.0341	2.2676	3.693	0.4808	27.1445	44.4147	7.1005	1.6296	9.5083	3.761	5.3383	0.9995	0.1035	75.0177
22240	0.9005	2.663	1.087	2.2127	41.3996	4.6668	28.3948	18.4889	0.1866	0.2109	2.9915	1.4481	0.7606	41.6827	5.8353	3.0929	42.5198	1.4582	0.3062	3.5148	0.8295	1.1297	41.3156	5.8333	31.1055	13.7163	2.2492	0.6591	3.6141	0.3772	21.7226	4.9753	21.5806	12.9395	18.813	15.3185	0.1034	3.7541	0.793	2.2615	36.3686	9.6484	0.144	34.5432	12.3838	0.5577	3.2369	0.8559	41.8206
22250	0.4599	10.4701	0.2767	1.7359	48.1242	0.6149	7.0603	31.0708	0.187	0.2447	10.8417	0.1204	0.6431	48.7087	1.1235	1.732	35.9006	0.6854	9.2147	1.9703	0.0218	44.7438	5.5227	0.2088	33.259	4.672	0.3869	8.4038	2.1009	0.702	44.1622	2.8452	3.4678	30.0705	4.2224	4.0251	9.0661	1.9344	0.2063	44.7182	4.9667	0.7904	29.0559	8.2039	1.0582	1.0518	9.2595	0.8955	4.7066
22260	0.2715	1.4887	0.2871	1.0206	53.6993	0.4584	7.4922	35.1579	0.1243	0.1967	1.7577	0.0929	2.5756	51.6426	0.9603	4.6738	37.4706	0.6298	0.8276	1.1775	0.0422	50.6473	4.2006	0.3305	34.5004	7.5633	0.7106	0.7311	0.9325	0.3836	49.8768	1.0604	4.2414	32.6211	3.0992	7.0538	0.5127	1.2969	0.2377	49.3999	4.3128	1.4657	30.3383	9.6709	2.765	0.5839	1.3065	0.1568	5.3949
22270	1.0652	5.2361	3.2191	1.8794	37.4577	25.4383	21.9114	3.746	0.0469	0.3049	8.6594	0.556	1.3812	60.817	2.5776	17.4334	8.1917	0.0786	1.9331	7.339	0.2484	12.4877	50.01	2.2781	23.7569	1.9165	0.0304	6.7512	2.7112	0.058	45.3806	18.9399	0.4554	23.205	2.4284	0.0704	2.0779	6.6671	0.7754	8.889	43.6406	12.2462	1.0003	17.0871	7.6163	5.6529	3.615	0.2525	54.2614
22280	4.8576	15.133	4.2567	9.2769	34.9415	3.6919	21.732	5.7771	0.3334	1.1264	22.2431	0.8777	3.2418	43.6017	1.0662	10.9662	16.6809	0.1959	9.5045	14.1626	0.5801	12.5359	32.682	2.6918	22.7969	4.8125	0.2336	7.9864	15.6732	0.5877	20.2647	23.548	4.097	22.5652	4.5281	0.7497	2.364	18.4569	3.4263	7.1036	29.4416	11.3647	3.3039	20.881	3.658	6.7432	16.5453	0.9587	33.6728
22290	0.057	0.4978	1.0548	4.3705	30.3646	5.432	14.7649	42.1922	1.2662	0.1074	1.1958	0.3065	8.6104	28.6525	2.9041	7.5293	43.9331	6.7608	0.1342	1.2584	0.217	11.8624	22.4171	5.8876	9.5629	36.8009	11.8594	0.1633	1.066	0.3803	12.8121	19.8922	7.4627	5.7429	43.1613	9.3191	0.1063	1.3188	0.1846	8.861	27.0293	4.2767	4.3156	46.3493	7.5584	0.1801	1.254	0.1756	15.1155
22300	0.65	4.1078	1.922	1.427	47.3203	8.4914	20.4091	15.6162	0.0564	0.4549	5.2127	1.0123	2.053	52.3431	2.842	8.93	26.6369	0.5152	0.6662	5.7198	0.2938	11.074	44.2962	1.8678	24.2781	11.4035	0.4005	1.1955	4.8283	0.6561	25.9783	3.1157	28.144	5.6273	18.3329	12.122	0.7668	4.9411	0.9721	25.5832	20.4439	11.2106	3.0128	22.4935	10.576	0.9318	5.1966	0.5515	35.3738
22310	0.3847	2.4947	0.5983	0.9228	52.4083	24.5906	5.8615	12.6363	0.1027	0.2109	2.852	0.4149	0.5463	67.1263	10.2492	2.4166	15.3268	0.8571	0.9105	2.4317	0.1355	30.1635	46.2894	1.469	13.4917	4.8087	0.2998	1.9634	1.261	0.2533	67.8697	1.3486	8.7035	10.5524	4.0227	4.0254	1.3213	1.8991	0.2574	56.779	18.6932	2.4493	8.6422	8.0594	1.899	1.5705	1.8073	0.1	64.6044
22320	0.117	8.1185	25.7696	0.2988	15.2677	43.6569	0.7074	5.787	0.2772	0.7299	32.2228	1.0523	0.848	53.9173	4.4578	0.6735	5.9762	0.1222	9.7173	23.8277	0.4599	7.6552	48.5207	3.0473	3.003	3.6374	0.1314	18.4603	15.5097	0.0349	46.8964	12.141	0.1858	6.2411	0.4158	0.115	9.9781	23.9314	0.0955	34.1949	24.8507	0.1776	5.4023	1.3193	0.0503	8.0572	25.4703	0.4774	30.6743
22330	0.7487	2.8619	3.622	0.8675	23.5671	59.9463	5.0278	3.2857	0.073	0.2262	5.8883	1.1181	0.3421	67.4758	16.563	0.7931	7.3571	0.2362	0.5011	6.3894	0.3422	0.8103	71.0962	12.4745	5.025	3.1582	0.2033	1.9642	5.1124	0.156	53.9892	28.7898	1.6019	2.3135	4.6199	1.4531	0.2033	6.0715	0.9578	1.8567	81.0197	1.5046	0.7888	5.6335	1.9642	2.1503	4.3808	0.7015	65.4802
22340	0.0658	1.1081	1.9664	0.2154	14.7158	72.0565	3.7409	5.948	0.183	0.067	2.4876	0.5859	0.5067	77.2782	9.2027	2.781	6.9059	0.1852	0.2098	2.713	0.2176	1.0446	79.4674	6.4754	4.2665	5.426	0.1797	1.3917	1.7064	0.0424	79.5321	7.3393	0.1161	9.0586	0.6216	0.192	0.5413	2.203	0.3962	40.4452	42.9597	3.5826	4.6202	3.8167	1.4352	0.9263	1.9351	0.279	60.7565
22350	0.0799	1.9101	1.1402	0.3166	30.4584	54.3251	0.7131	10.7516	0.305	0.0557	2.8147	0.2598	0.4617	70.3332	14.305	0.69	10.2248	0.8551	0.7384	2.3161	0.0757	25.1015	56.9777	3.0208	7.897	3.7339	0.1388	1.421	1.4999	0.2093	73.3397	10.7863	0.974	10.1226	0.933	0.7142	0.7605	2.194	0.1757	41.535	43.2703	0.2945	9.2341	2.315	0.2209	2.6706	0.4323	0.0273	79.7981
22360	0.3969	5.1482	3.1298	3.2868	38.0004	15.4917	11.8358	22.0556	0.6547	0.5264	7.8194	0.3291	0.6476	49.3608	6.7706	5.7805	24.4823	4.2834	4.3701	4.2156	0.0891	18.3037	34.2381	4.2373	11.2591	19.9518	3.3352	3.9483	4.6077	0.1188	24.4125	24.0786	8.288	11.1688	16.4895	6.8878	3.3258	4.7573	0.5917	21.0052	27.0866	8.6875	3.5195	24.0481	6.9783	1.1288	7.2039	0.3422	12.1343
22370	2.051	17.8521	2.6786	7.343	28.7754	1.4727	13.6377	26.1526	0.0369	1.139	20.2108	1.232	2.3369	33.5847	1.6696	2.4626	36.5974	0.7671	3.3143	19.0693	0.1983	7.4097	28.3574	1.824	12.9931	25.1618	1.6722	3.9405	14.4479	4.1934	23.7755	6.3623	7.4534	26.901	5.9216	7.0045	3.3594	16.868	2.3544	22.5189	13.4506	1.6217	22.6023	15.4282	1.7966	13.7178	8.6534	0.2106	26.3912
22380	1.8275	5.5712	1.7546	3.2925	47.2041	1.0538	19.8417	19.3582	0.0965	0.4295	8.0393	0.6844	4.7247	46.0037	0.8226	5.3274	33.6753	0.293	1.2067	7.6407	0.3058	11.6442	37.4297	2.477	22.9077	15.4489	0.9392	1.3341	7.1839	0.6352	2.1003	4.4189	45.0318	4.7231	13.9346	20.638	0.1966	7.4913	1.4652	1.0574	29.3394	21.1544	0.213	25.9431	13.1397	1.396	7.1166	0.6407	47.8928
22390	1.8022	1.571	0.316	9.9697	43.4897	8.0173	18.0353	16.6395	0.1593	0.794	2.7516	0.1437	1.1792	55.9256	4.3722	8.6412	23.9726	2.22	1.5932	1.9993	0.0966	15.27	42.8077	3.3993	15.223	17.1701	2.4407	1.0291	2.2775	0.3826	31.5442	11.5338	18.399	10.6902	13.8413	10.3023	0.2155	2.9893	0.4845	5.8672	47.4782	8.1316	2.2839	26.061	6.4888	0.9742	2.57	0.145	35.906
22400	0.843	2.9651	3.5983	1.0261	18.6728	62.4166	4.966	5.4267	0.0854	0.5668	6.5922	0.2474	0.8564	76.4349	4.8244	3.3189	7.1047	0.0544	1.3522	5.9799	0.0743	6.2133	74.1763	1.7261	6.5723	3.8879	0.0177	5.6394	1.7404	0.0266	78.0034	4.0634	0.0488	9.859	0.5879	0.0311	1.28	5.6284	0.498	23.9525	56.6434	1.5197	3.4408	5.7748	1.2623	4.3216	3.0249	0.0599	67.9353
22410	6.4434	12.0084	3.1778	12.0992	22.5894	6.2861	32.682	4.634	0.0796	4.5171	16.1228	0.9899	5.7821	33.2993	1.8938	22.5287	14.7379	0.1284	7.9566	12.9223	0.751	16.8943	21.61	2.4708	34.8805	2.3358	0.1788	4.0831	16.7145	0.8322	16.2766	22.5658	2.1327	31.914	5.2356	0.2454	0.6924	16.5213	4.4162	5.0081	26.7227	9.2441	1.4433	28.384	7.5678	5.4518	15.3475	0.8306	22.0066
22420	0.6633	1.8736	1.2565	3.9648	48.8686	3.8348	23.4145	15.9238	0.2	0.2171	2.9352	0.6411	3.5423	51.1946	1.9319	13.8539	25.1539	0.53	0.3163	3.1318	0.3453	4.5049	47.218	4.9459	23.6888	14.4574	1.3915	0.2923	2.8361	0.665	1.6498	10.6048	44.4143	8.3373	18.6919	12.5085	0.0974	2.9284	0.7676	1.3472	34.6113	20.7104	0.1983	27.525	11.8145	0.4564	2.6617	0.6753	47.548
22430	0.088	1.6774	0.685	0.7906	53.8539	2.1758	13.2744	27.3305	0.1243	0.054	2.1818	0.2147	0.7226	54.3003	1.7971	3.2469	36.793	0.6897	0.1853	2.1501	0.115	10.0587	44.0645	2.6968	21.1625	18.7683	0.7988	0.9689	1.3173	0.1642	34.8856	3.1402	18.7941	24.9196	7.9132	7.8968	0.9513	1.2927	0.2065	35.3302	14.4528	7.037	20.5208	14.7789	5.4299	0.237	1.9085	0.305	21.6235
22440	0.0991	2.0449	0.2064	0.8393	47.9253	3.4688	12.5263	32.7714	0.1183	0.0578	2.1839	0.1087	0.8504	50.055	1.3279	2.2073	42.96	0.2491	0.2738	1.9761	0.1005	9.0351	41.3859	1.8122	24.0299	21.0272	0.3592	1.6926	0.4706	0.1872	43.622	2.6599	5.9514	38.9857	3.344	3.0867	1.7793	0.5009	0.0702	45.4342	5.1423	1.6568	35.9224	7.7311	1.7628	0.3	1.9376	0.1128	9.1466
22450	2.721	5.1773	0.4906	3.6467	52.4536	1.3998	20.4596	13.6024	0.0491	0.9223	7.0807	0.3859	4.1735	51.9752	1.3508	11.4469	22.4489	0.2159	2.8159	5.3964	0.1766	20.9196	35.0557	1.5242	27.5183	6.3612	0.2322	4.2452	4.1176	0.0262	36.8415	20.0398	0.6182	29.2418	4.7128	0.157	1.91	4.9678	1.511	22.598	21.1447	13.757	4.9419	19.5344	9.6352	3.4995	4.6899	0.1995	40.0501
22460	1.3808	3.1148	0.5858	3.4895	40.6834	2.4433	26.2754	21.927	0.1	0.7276	3.954	0.3998	1.9597	42.5208	2.1364	13.6706	33.8314	0.7996	1.6527	3.2195	0.2092	9.859	33.8172	2.9407	30.14	16.8088	1.3529	1.5621	2.8173	0.702	9.7381	7.5878	29.291	8.2335	23.1989	16.8692	0.8996	3.4543	0.7276	8.9314	24.5742	13.1112	1.3134	33.8616	13.1267	1.4784	3.2381	0.365	34.2821
22470	2.4887	29.5357	5.4228	4.2617	37.2191	14.2027	2.8686	3.8973	0.1033	2.6268	34.256	0.5646	2.8656	51.2285	1.5893	2.1815	4.6411	0.0466	18.2194	19.1392	0.0888	20.1213	34.7426	0.8194	4.6629	2.1583	0.048	20.0648	17.1381	0.2445	41.7636	13.307	0.6127	5.395	1.3782	0.0961	4.1696	29.8244	3.4535	6.1594	45.4386	4.0854	0.4672	5.3469	1.0551	16.751	19.9033	0.7932	43.7459
22480	0.0668	3.4449	0.7216	0.3099	63.7	3.4558	5.8415	22.4344	0.0252	0.0482	4.1084	0.0767	0.5016	66.0834	0.8805	2.5591	25.6327	0.1095	1.6491	2.5601	0.0241	38.7662	28.3752	0.3241	24.3111	3.9442	0.046	3.3167	0.8738	0.0427	66.8238	0.5519	0.0898	27.9256	0.3274	0.0482	2.7627	1.3249	0.1456	60.6338	6.57	0.2617	26.0512	1.8362	0.4139	3.2269	0.9187	0.0876	66.3814
22490	0.6041	3.6292	0.9866	1.7657	54.9728	2.0654	9.1104	26.8034	0.0624	0.3778	3.9852	0.857	2.3166	53.2108	3.2767	6.2517	28.9874	0.7368	0.7399	4.224	0.256	10.4139	43.4822	4.908	16.0625	18.4414	1.472	0.8055	3.687	0.7274	6.6611	4.2524	47.8907	5.465	6.6232	23.8877	0.4183	3.9321	0.8695	6.3317	33.6989	18.7735	4.5908	19.5419	11.8432	1.0115	3.6074	0.601	49.7483
22500	0.8738	5.449	1.8736	1.9512	38.9774	2.0435	7.965	40.7169	0.1495	0.3548	6.094	1.7474	2.835	38.6216	1.5157	10.5374	37.8293	0.4647	0.7154	6.8197	0.6612	6.3209	31.5399	5.1115	16.2312	28.7741	3.8262	0.799	6.0823	1.315	5.1277	5.006	32.8387	5.7026	5.8815	37.2474	0.3958	5.8536	1.9468	4.6117	24.6268	13.7338	4.977	25.5328	18.3217	1.5129	5.6762	1.0071	35.6458
22510	1.2037	3.9281	1.4423	2.0854	61.5789	4.2462	13.2662	12.2371	0.0121	0.3923	5.5092	0.6726	5.74	61.113	1.0569	9.9346	15.491	0.0903	1.1256	5.2032	0.2453	12.6893	50.4108	4.8099	16.9387	8.0731	0.5041	2.1002	4.4092	0.0647	27.309	38.1839	2.4171	18.7787	5.9567	0.7805	0.7832	4.4308	1.3601	5.1186	37.4829	25.3085	5.6211	11.0507	8.8441	1.7038	4.2947	0.5756	62.9464
22520	0.2712	19.7834	1.6956	1.612	55.7736	10.6588	8.5062	1.6863	0.013	0.1415	21.0627	0.5459	0.8396	65.502	1.7028	6.7965	3.3925	0.0165	5.7957	15.8577	0.0967	16.3975	50.4308	1.2158	9.4004	0.7971	0.0083	20.598	1.1344	0.0177	59.9839	7.9576	0.1026	9.3474	0.8396	0.0189	18.0875	3.2923	0.3703	49.2916	14.565	4.1875	1.8313	6.1565	2.218	20.1499	1.5341	0.066	64.3366
22530	1.914	3.9872	1.1506	14.9993	51.5855	2.9534	18.0507	5.2927	0.0666	1.4209	4.8539	0.777	24.2671	44.2735	0.9971	13.9321	9.3669	0.1114	1.9358	4.7479	0.3681	27.0556	38.4036	4.0784	19.3365	3.8227	0.2513	3.6652	3.2943	0.0924	46.6718	22.2504	0.6154	21.6364	1.6533	0.1209	1.421	4.5835	1.0474	25.7989	28.6084	15.1302	11.7712	7.6754	3.964	2.1477	4.3621	0.542	64.6862
22540	0.3841	2.0178	1.9703	0.7424	39.5184	38.1674	13.6453	3.4874	0.0669	0.2072	3.9125	0.2525	0.6669	73.6737	4.0876	11.1593	5.9627	0.0777	0.9949	3.2932	0.0842	17.2266	60.3793	0.8223	14.8862	2.2336	0.0798	2.6889	1.5581	0.1252	68.0193	6.781	3.6279	9.2645	5.9087	2.0264	0.5849	3.5478	0.2396	16.6121	60.1325	1.6834	0.969	11.5497	4.681	2.6738	1.5775	0.1209	69.0919
22550	1.1132	4.24	0.8749	1.8491	47.8107	2.7198	29.2585	12.0621	0.0717	0.2572	5.176	0.7948	0.8371	49.197	2.3446	16.7487	24.0668	0.5777	0.5482	5.37	0.3099	6.1673	41.2228	4.9887	31.446	9.3147	0.6325	1.3093	4.3495	0.5693	1.6214	3.3124	47.4449	7.6196	23.896	9.8776	0.059	4.9883	1.1807	0.4238	36.4698	15.4852	0.8033	29.8432	10.7466	0.8138	4.7269	0.6873	50.1606
22560	0.7915	2.5158	1.2273	1.3853	49.277	5.2088	28.1439	11.3398	0.1107	0.3086	3.623	0.603	0.5253	52.2487	3.0978	15.0949	23.9615	0.5371	0.4805	3.8232	0.2309	7.0296	42.371	6.4713	30.3335	8.4143	0.8457	0.6219	3.4416	0.4711	1.152	4.6055	50.1144	6.5958	23.6082	9.3896	0.1248	3.7973	0.6125	0.702	38.6748	16.4951	0.9046	28.3524	10.3365	0.5371	3.5735	0.424	53.9025
22570	0.8084	2.2325	0.6183	2.7258	39.0419	2.8774	38.9144	12.6756	0.1059	0.1901	3.1106	0.3585	1.8741	41.5426	1.2293	25.5635	25.8162	0.3152	0.4306	3.0457	0.1828	5.5693	35.711	3.3657	40.2074	10.963	0.5245	0.2285	2.4851	0.9455	0.6929	5.7233	38.2298	8.9037	32.6365	10.1547	0.0577	2.8917	0.7097	0.4523	29.4579	14.7357	0.5582	32.5252	18.6115	1.1235	2.1652	0.3705	41.1312
22580	0.2257	4.0022	0.9028	0.6255	39.0096	17.2879	28.5287	9.3631	0.0546	0.2021	4.5892	0.3393	1.2554	52.8419	2.8251	24.6676	13.1304	0.149	2.7497	2.3087	0.0723	39.9508	16.0617	0.9102	36.7739	1.1285	0.0443	3.145	1.9148	0.0708	46.6458	9.9387	0.3378	35.8803	1.962	0.1047	2.7069	1.8189	0.6048	39.2468	10.7859	6.8893	4.1053	21.8095	12.0327	1.6094	3.3929	0.1283	28.9547
22590	0.473	1.706	0.3548	2.6295	54.6697	10.1058	9.7835	20.0395	0.2382	0.2661	2.0556	0.2122	0.4852	59.8499	7.0697	4.1842	24.6007	1.2765	0.6261	1.8086	0.0991	16.8264	48.6723	1.9061	16.2463	12.7908	1.0243	0.7791	1.4573	0.2974	50.8219	5.0784	11.5046	13.509	7.4727	9.0796	0.4139	1.8729	0.247	30.0223	32.9963	4.3863	8.1686	18.0788	3.8139	0.8087	1.5999	0.1252	57.5803
22600	3.2582	7.1899	3.903	6.0043	30.4009	30.7537	12.4317	5.7753	0.283	2.1773	11.6542	0.5197	2.6256	60.289	4.2444	8.4762	9.4841	0.5295	5.7342	8.4592	0.1579	13.0733	52.1038	1.9819	12.6402	5.4488	0.4007	7.1028	6.923	0.3254	48.2662	16.5818	2.3111	13.5206	3.8592	1.1099	0.5708	11.9358	1.8447	5.4311	53.1488	8.5791	1.0237	13.8605	3.6056	4.6546	9.3457	0.3509	42.6082
22610	0.4769	1.8647	1.3413	1.2546	32.1582	41.1046	17.6929	4.0653	0.0415	0.7738	2.7619	0.1472	1.1124	70.4154	2.9898	15.6088	6.1416	0.0491	1.7792	1.8559	0.0478	34.7415	38.3869	1.3892	20.6934	1.0683	0.0377	2.1151	1.5175	0.0503	59.293	14.8962	0.3284	20.4002	1.3199	0.0793	0.3322	2.8738	0.4769	14.2034	54.3545	5.9597	1.968	15.3456	4.4859	1.9377	1.6634	0.0818	60.1449
22620	1.6332	5.5133	0.9562	3.4423	31.8981	6.7496	43.4303	6.3548	0.0222	1.0062	6.3606	0.7361	1.9754	39.2423	0.873	36.9798	12.7563	0.0703	1.5388	6.3069	0.2571	9.3722	30.1864	2.5322	47.2929	2.4802	0.0333	2.1011	5.8797	0.1221	16.6654	23.3205	2.1049	44.2596	5.3507	0.1961	0.2423	6.3958	1.4648	2.2103	26.4746	13.4059	0.1535	31.0156	18.6373	1.4408	6.0813	0.5808	38.2546
22630	0.9028	5.1752	0.867	1.9162	26.2708	3.8104	54.7946	6.2229	0.04	0.2057	5.9857	0.7537	0.2347	28.6132	3.1504	14.0545	46.5189	0.4832	2.0251	4.5969	0.323	9.9068	20.5163	1.5752	37.4893	23.4886	0.0787	4.0889	2.8051	0.0511	22.3524	9.4637	0.1822	53.6241	7.38	0.0525	3.2924	2.7375	0.9152	19.1786	8.7858	4.034	4.5486	31.8266	24.6813	2.1107	4.4934	0.341	12.0121
22640	1.628	3.246	0.7678	3.2051	67.9577	3.2346	8.837	11.0353	0.0886	0.2913	4.5393	0.811	0.376	65.7871	8.2347	5.5649	13.3484	1.0472	0.6319	4.4114	0.5984	3.1616	62.5861	8.6501	8.4409	10.372	1.1476	1.5394	2.6299	1.4724	3.321	11.355	59.7218	2.189	8.5118	9.2598	0.2067	4.3503	1.0847	2.1045	51.6221	20.6712	0.5709	14.171	5.2187	1.4272	3.8268	0.3878	65.9288
22650	2.0948	3.9201	0.9963	5.7387	46.0175	13.2107	4.8094	21.7412	1.4714	1.5922	5.3017	0.1172	4.9626	56.9805	3.0237	1.9201	25.5509	0.5511	3.1059	3.869	0.0362	12.6128	50.632	1.722	13.6482	14.1382	0.2357	2.9301	3.8566	0.2244	49.0634	13.7937	2.1098	20.986	5.6084	1.4277	1.4613	5.1908	0.3591	33.1167	30.7853	1.0649	18.1951	8.9228	0.904	3.384	3.5698	0.0574	55.7445
22660	0.4131	1.7711	4.3102	4.1149	37.7301	2.3545	46.1933	3.089	0.0238	0.2212	4.2334	2.0398	1.1973	41.9183	1.0858	34.5384	14.5172	0.2486	0.5648	5.0707	0.8591	8.8125	31.9943	3.3945	46.9717	2.1442	0.1883	0.6251	5.5311	0.3382	16.5743	27.3119	0.3144	37.1314	11.9397	0.234	0.0987	5.0138	1.3819	1.4771	27.443	15.2806	0.2943	32.1517	16.859	0.9121	3.9116	1.6707	39.8006
22670	1.3612	4.0549	2.3471	4.0008	32.3298	1.0192	25.4714	29.2968	0.1188	0.6129	6.098	1.0524	1.7319	34.3902	1.2282	13.6711	40.4386	0.7768	1.297	5.9863	0.4799	5.3334	30.0593	1.9576	26.4491	26.8197	1.6177	0.8053	5.5255	1.4324	4.471	7.6948	25.1845	15.935	14.4527	24.4988	0.1544	6.0292	1.5797	2.3922	23.6336	11.3244	2.0643	36.3984	16.4238	1.9503	4.8841	0.9288	31.6534
22680	1.0729	3.8286	1.6156	2.6219	26.8658	8.6821	49.1332	6.0617	0.1182	0.4572	5.5281	0.5318	1.3685	34.8876	1.9128	40.4152	14.7075	0.1913	1.7261	4.592	0.199	6.0572	29.8832	2.2285	49.5852	5.4986	0.2301	1.6437	4.508	0.3654	10.6557	26.6221	0.8911	50.5742	4.5936	0.1462	0.2208	5.0772	1.2191	3.6902	25.635	8.8437	0.7759	38.57	15.968	1.7945	4.2872	0.4354	32.0557
22690	1.4988	5.5835	4.1002	1.2181	27.7368	41.4082	14.9383	3.3798	0.1363	0.9316	9.6754	0.5756	1.6171	64.9927	3.753	10.3836	7.982	0.089	2.3636	8.3129	0.5061	7.0746	57.471	5.8176	16.6523	1.7129	0.089	7.7929	3.291	0.0987	53.1982	16.3293	0.8357	16.5327	1.7949	0.1265	5.4684	4.5032	1.211	42.4008	19.5851	8.3776	1.0442	12.6824	4.7273	5.3404	5.357	0.4852	44.6553
22700	0.1707	1.7449	1.115	0.9284	56.7781	14.5739	5.6697	18.7787	0.2407	0.0491	2.6253	0.3561	0.889	66.3937	4.9977	2.2754	21.6364	0.7773	0.2002	2.7187	0.1117	10.3442	60.6346	1.3016	11.7256	12.4268	0.5366	0.4052	2.4976	0.1277	64.0028	3.1595	5.1181	14.5081	4.5581	5.6228	0.2996	2.3551	0.3758	51.6874	18.4885	2.1047	10.9497	10.3954	3.3437	0.3598	2.3392	0.3315	64.4805
22710	0.6401	6.6936	4.0504	1.6686	16.1532	12.7503	54.0053	4.0118	0.0267	0.4167	10.5642	0.4034	0.9185	27.5056	2.1486	33.6177	24.2786	0.1467	1.1151	10.0825	0.1867	4.1389	24.9935	1.4402	35.7629	22.1368	0.1433	1.9202	9.2674	0.1967	19.4461	10.8949	0.2317	53.4944	4.2837	0.265	1.1167	8.1975	2.0701	14.7784	11.3252	4.4688	0.905	34.6453	22.4929	7.0206	4.172	0.1917	24.3301
22720	0.3715	2.1586	1.7613	0.5649	40.7265	34.4109	4.8996	14.863	0.2438	0.1981	3.6738	0.4196	0.6786	66.3297	8.6939	1.1989	18.0926	0.7149	0.6082	3.5426	0.1406	5.2878	63.9675	6.4469	8.7633	10.834	0.409	3.1817	0.8848	0.225	61.3904	5.1718	9.1401	10.7614	4.7719	4.4731	0.7617	3.2976	0.232	19.7011	51.0013	4.9997	7.9515	10.0006	2.0544	3.4957	0.7852	0.0105	70.8679
22730	0.6771	5.2966	1.8397	2.095	32.0477	30.8459	11.3374	15.4562	0.4044	0.0838	6.4327	1.2969	0.2168	58.6652	6.1065	0.7316	24.998	1.4685	0.2368	7.2215	0.3552	1.5961	60.8625	2.5298	11.0897	15.0323	1.0761	1.1267	5.9938	0.693	44.6633	10.557	9.7682	7.2521	12.6234	7.3226	0.1317	6.47	1.2118	7.8675	51.7513	5.3696	1.5563	19.2742	6.3675	0.7728	5.9645	1.0761	47.805
22740	1.7978	4.1149	1.6021	4.5405	49.4806	6.2392	17.4719	14.6904	0.0626	2.8154	4.2245	0.4749	2.6747	54.7178	2.8678	14.2181	17.7172	0.2896	3.4051	3.7835	0.3262	10.9284	44.9976	4.3343	23.5385	8.0915	0.5949	1.6934	4.5637	1.2577	6.4323	11.9487	41.8792	17.9703	6.3145	7.9401	0.2296	5.9178	1.3673	5.0886	40.8165	14.3551	6.5287	21.2551	4.4412	1.5734	5.5996	0.3418	49.3606
22750	6.6166	11.1305	1.7103	15.5282	19.9724	2.7146	25.6828	16.3671	0.2776	5.3797	13.1757	0.9021	10.3682	26.1612	1.6858	20.9391	20.7677	0.6204	7.2818	11.5716	0.6041	13.2051	23.6957	1.3144	27.2005	14.5145	0.6123	6.8083	11.7676	0.8816	12.1887	11.9438	14.0827	22.0698	8.5022	11.7553	0.2612	16.3637	2.8326	0.4163	30.3782	7.4207	0.4775	34.5071	7.3427	4.6613	14.3635	0.4327	26.5858
22760	2.3329	30.8758	9.2442	2.7525	29.9394	7.6501	12.105	5.0339	0.0662	1.4794	39.3826	1.5906	1.5007	37.9266	0.9145	4.5191	12.619	0.0675	11.7906	30.1354	0.5267	3.7915	33.0579	3.4924	12.1201	4.748	0.3374	28.0632	14.3115	0.0781	18.2798	21.7325	0.3295	14.2784	2.861	0.0662	3.6971	35.3866	3.369	1.1063	30.7887	8.4468	0.2448	13.7915	3.1692	22.3346	19.4128	0.7053	34.2807
22770	0.7775	3.8679	0.8888	1.8091	39.8157	22.3799	21.5539	8.8387	0.0685	0.8389	4.4713	0.224	2.7109	58.5211	2.7722	19.9296	10.4691	0.0628	2.0487	3.3385	0.147	28.3802	34.0303	1.5937	26.5367	3.718	0.2069	2.5024	2.9961	0.0357	51.1133	12.6841	0.2069	27.1616	3.2301	0.0699	0.3766	4.1132	1.0443	9.9016	45.9632	8.1395	2.0387	20.8487	7.5741	2.3127	3.086	0.1355	50.7951
22780	0.0737	1.3931	0.5235	0.2513	52.1941	24.5971	7.9293	12.7866	0.2512	0.0316	1.572	0.3868	0.3776	67.6542	9.0106	2.5113	17.6009	0.8551	0.0934	1.7719	0.125	3.7927	69.5833	3.6664	12.076	8.5519	0.3394	1.0497	0.7998	0.1408	72.6432	0.9301	3.4691	10.3133	7.9717	2.6822	0.1013	1.6588	0.2302	8.5971	66.843	1.6023	3.3913	14.6056	2.9703	1.0248	0.8327	0.1329	74.6731
22790	0.6827	2.7628	1.7599	1.6897	45.6002	4.2524	28.6392	14.4909	0.1221	0.0701	4.2785	0.8569	0.5245	47.7553	3.2632	12.6233	29.6932	0.935	0.2042	4.6409	0.3604	3.6816	43.0326	4.8288	31.3469	11.1057	0.7988	0.7127	4.2224	0.2703	23.9237	25.245	2.3744	37.0569	5.3977	0.7968	0.1021	4.2584	0.8449	4.6147	32.4797	14.4488	1.1012	31.923	10.2271	0.3263	4.2605	0.6187	44.2799
22800	3.2982	3.6904	1.1109	4.9537	50.8381	2.9714	20.7662	12.235	0.1361	0.7474	6.4017	0.9505	1.9722	54.294	2.4963	5.8554	26.7666	0.5159	1.4339	6.1032	0.5626	7.2227	47.5344	4.0054	22.0303	10.3886	0.719	1.308	5.8879	0.9038	5.9593	8.5693	44.2339	7.3604	15.785	9.9925	0.2925	6.2554	1.5517	3.9872	36.6145	18.1609	0.6215	23.8416	8.6747	1.4684	5.9183	0.7129	47.0185
22810	0.5046	2.4714	0.726	1.5279	38.9518	8.4912	28.787	18.3587	0.1815	0.2593	2.9919	0.4508	2.0526	45.6351	1.2826	15.51	31.4608	0.357	0.369	3.1096	0.2234	5.2082	39.8345	3.9276	32.8929	13.8166	0.6183	0.5306	2.5631	0.6084	5.0227	3.9296	40.018	8.8381	25.4271	13.0626	0.2214	2.7785	0.7021	3.8079	29.7711	15.3912	1.2606	30.3757	15.6915	0.7739	2.6069	0.3211	44.4702
22820	1.1192	3.4646	0.8985	2.8733	40.9504	9.8858	36.0726	4.7132	0.0224	0.5501	4.565	0.3673	3.4509	49.4642	0.795	29.3269	11.4375	0.0431	0.9916	4.2683	0.2225	8.1473	42.475	3.0871	39.1233	1.6228	0.0621	1.897	3.5198	0.0655	22.581	30.73	0.3984	37.4022	3.3008	0.1052	0.2587	3.8509	1.3727	4.3082	31.1784	18.2228	0.2552	27.5636	12.9894	2.1798	3.0645	0.238	49.1511
22830	2.8332	7.2108	1.0947	9.4302	25.237	5.8868	15.5162	32.4829	0.3081	1.5569	9.2286	0.3532	3.1839	33.7341	3.6361	3.8653	42.0634	2.3785	3.5221	7.4375	0.1791	9.0996	28.6514	2.8031	21.6586	24.5456	2.103	2.8683	7.1569	1.1135	17.37	13.5761	9.6081	31.2329	9.3626	7.7118	0.6138	9.2359	1.2889	9.3466	26.7094	4.4979	22.2554	22.3345	3.7176	6.0609	4.95	0.1278	30.2622
22840	3.1548	4.3573	1.7616	9.4355	30.6964	10.3411	33.7258	6.416	0.1115	1.6207	7.232	0.421	2.0326	44.3171	4.124	23.7129	15.9299	0.6099	3.6237	5.3961	0.2539	6.8516	40.0507	3.5713	32.3009	7.1685	0.7833	2.7522	5.8234	0.6981	16.2915	27.5674	6.6147	31.7885	6.4905	1.9736	1.4008	6.2909	1.5819	9.5959	29.4503	11.4272	0.5464	29.5646	10.1418	2.5293	6.4536	0.291	22.0018
22850	0.143	6.6359	3.3391	0.4431	24.689	21.171	4.6066	38.0492	0.9231	0.1148	9.3412	0.6619	0.467	42.2458	3.5905	1.3975	40.1338	2.0475	0.3803	9.4657	0.2719	2.1355	40.7992	3.3685	9.3834	33.2855	0.9101	1.7833	8.2935	0.0412	14.1675	31.8757	0.26	25.1458	18.1785	0.2546	0.416	8.9239	0.7779	3.2646	38.6231	4.4153	13.2159	28.3264	2.0369	5.0443	4.9338	0.1398	33.6623
22860	0.6736	4.3575	1.2267	1.2633	32.2141	20.0495	35.0273	5.008	0.1799	0.28	5.6669	0.3111	2.2033	49.6511	1.6731	31.4005	8.7735	0.0406	0.8101	5.3179	0.1298	6.4274	45.7868	1.3133	34.9886	5.1638	0.0622	3.3325	2.874	0.0514	45.492	7.4607	0.5748	35.5296	4.4415	0.2434	1.4025	4.1981	0.6573	26.8943	22.4768	4.1564	1.7406	23.3681	15.1058	2.4872	3.5611	0.2096	44.3747
22870	0.6945	1.7739	0.4891	9.1338	36.7798	11.4603	24.2546	15.2389	0.1751	0.2937	2.3975	0.2662	0.3574	52.3385	4.6778	9.9711	28.3318	1.3659	0.5165	2.3035	0.1375	4.3839	48.2517	4.7384	18.0372	18.4539	3.1774	0.5296	2.2528	0.1751	31.6696	11.7859	13.9185	18.056	12.6026	9.0099	0.081	2.4641	0.4124	15.2982	36.1177	5.9578	2.3208	31.0556	6.2924	0.3198	2.4525	0.1852	39.5649
22880	0.3924	2.1916	1.166	1.6053	48.76	18.2528	12.8272	14.3881	0.4166	0.1179	3.1185	0.5136	1.5375	63.7936	3.2867	7.1802	19.8835	0.5685	1.1773	2.3482	0.2245	6.6702	58.0036	3.944	16.4065	10.5409	0.6847	1.0998	2.2109	0.4393	36.8107	5.1666	26.6406	5.6895	13.6336	8.309	0.386	2.9651	0.3989	6.4649	51.8687	10.2844	2.2253	17.9232	7.4835	0.8495	2.5371	0.3634	55.9783
22890	0.1293	2.1668	0.4065	0.3511	58.8474	13.4665	13.0678	11.5608	0.0037	0.0554	2.4439	0.2032	0.611	67.4122	4.6416	5.979	18.4602	0.1934	0.9928	1.6149	0.0949	32.166	38.7764	1.7222	22.1124	2.4834	0.037	1.9266	0.7453	0.0308	63.1482	9.132	0.3844	23.359	1.2195	0.0542	1.7578	0.7489	0.1959	59.4895	9.0286	4.1466	12.8356	9.6772	2.12	0.68	1.966	0.0567	15.8114
22900	0.4843	3.4216	0.9849	0.6302	57.6273	20.1081	7.6693	9.0382	0.0362	0.1459	4.5209	0.224	0.3244	75.1051	2.9361	3.4237	13.2347	0.0852	1.9523	2.8579	0.0805	38.0817	39.3397	0.9441	15.0971	1.5952	0.0513	3.9654	0.9044	0.021	72.7159	5.5201	0.1295	15.949	0.7632	0.0315	3.7506	0.9592	0.1809	69.9675	6.1001	2.2979	9.2249	5.8197	1.6991	0.6652	4.1661	0.0595	12.2621
22910	0.897	4.469	2.3811	3.4952	13.1087	4.3652	65.7159	5.04	0.5279	0.4431	6.8486	0.4552	1.5961	18.3731	0.9994	49.8984	21.0037	0.3825	0.8216	6.722	0.2034	4.6455	15.1392	1.1839	63.9955	6.9092	0.3798	1.1542	6.555	0.0377	9.299	11.3813	0.2882	63.4137	7.7779	0.0929	0.171	6.1039	1.472	4.6022	11.5997	4.7665	0.5616	49.3106	21.4124	1.701	5.5098	0.536	11.5551
22920	0.1282	1.5376	0.5662	0.4777	61.4798	21.2444	3.4178	10.9031	0.2451	0.0851	2.0029	0.1441	0.7671	76.7601	5.6748	1.2187	12.865	0.4823	0.3416	1.8361	0.0545	3.7255	74.9033	4.5732	4.9068	9.312	0.3472	1.0622	0.8636	0.3064	74.3563	1.6193	7.2263	9.8408	2.7269	1.9983	0.6264	1.3458	0.2599	25.0306	55.4976	2.6736	5.7807	7.4622	1.3232	1.1961	0.9112	0.1248	79.0225
22930	0.6043	5.8006	6.7112	1.2199	34.2034	15.407	31.2982	4.6953	0.0601	0.6437	10.0477	2.4247	4.3223	45.332	1.1767	23.2295	12.7652	0.0582	0.929	11.6298	0.5574	7.1937	41.2669	2.3704	32.9338	2.9989	0.1201	1.6139	11.3783	0.1239	36.4905	13.755	0.5856	29.0078	6.9231	0.122	0.73	10.0461	2.3402	23.5325	19.6355	7.6627	0.6775	21.7982	13.5774	1.4282	9.8901	1.7979	44.7502
22940	0.8072	2.1245	0.4922	1.7162	34.4549	5.9854	22.5325	31.536	0.3511	0.5397	2.6872	0.1969	0.9221	36.239	4.9958	16.6878	35.4494	2.282	0.8728	2.4313	0.1198	9.6668	30.5344	1.9557	35.6134	17.6361	1.1697	0.8793	2.177	0.3675	31.0365	4.2772	6.8432	34.5011	10.5767	9.3414	0.4577	2.4526	0.5135	22.6729	16.6917	2.7925	18.1681	29.3441	6.907	1.2124	2.1196	0.0919	30.1259
22950	1.9124	5.5602	23.5238	9.5151	27.7011	18.8794	6.017	6.6993	0.1917	0.184	19.1597	11.6531	0.6466	36.6978	18.751	1.2823	10.8005	0.8251	0.4407	22.5615	7.9946	1.3902	40.6755	14.0296	5.9125	6.1229	0.8725	0.7656	22.7268	7.5044	1.2734	34.6103	20.2116	5.0874	2.905	4.9155	0.1741	24.8615	5.9612	0.5806	43.2582	12.2566	0.3922	8.9166	3.5992	0.3503	23.2765	7.37	6.3241
22960	0.3347	3.2173	1.8065	1.6016	14.0176	0.4722	25.7702	52.7296	0.0504	0.107	4.7227	0.5288	0.2094	15.2262	0.6556	12.4501	63.8735	2.2268	0.726	4.4689	0.1635	2.6607	12.1482	1.2822	51.1162	26.2436	1.1906	1.1677	3.8637	0.3271	3.784	2.0662	10.241	51.8376	16.7478	9.9649	1.0347	3.7399	0.5838	3.2522	8.9847	3.8543	42.6261	27.4067	8.5176	0.6297	4.1999	0.5288	13.2853
22970	0.5027	4.2044	2.0274	1.2158	42.2828	30.4384	13.1406	6.1549	0.0329	0.2614	5.7731	0.7002	2.5302	68.9133	2.4936	5.5866	13.6265	0.1152	1.1517	5.444	0.1389	28.4648	43.5948	1.8775	15.3668	3.806	0.1554	1.6288	4.4331	0.6727	48.6753	5.044	20.2179	2.6215	10.5498	6.1569	0.4918	5.0948	1.1481	14.6168	50.6033	8.7171	0.7459	11.8183	6.7641	1.8902	4.3398	0.5045	66.8694
22980	0.4365	2.0207	1.0501	2.3043	54.539	11.6488	24.8038	3.1909	0.006	0.3135	2.9328	0.261	3.545	62.9779	1.9683	14.9953	12.9522	0.054	0.7021	2.7227	0.0825	13.9881	51.5747	2.9284	26.8314	1.1461	0.024	2.0777	1.3786	0.051	45.5033	21.8328	1.1552	22.8665	5.0239	0.111	0.363	2.5788	0.5655	6.4223	40.2488	21.8201	0.1815	18.0365	9.7836	1.2181	2.1707	0.1185	54.4476
22990	0.5459	4.8368	3.9485	1.3484	23.5533	0.7984	56.4648	8.4649	0.039	0.2422	7.0615	2.0276	0.9379	24.0817	0.6814	41.4519	23.3804	0.1354	0.3735	8.0712	0.8865	4.396	18.797	2.5079	57.3276	7.1375	0.5028	0.5808	8.2292	0.5213	4.5951	20.6318	0.4741	36.6375	28.1887	0.1416	0.078	7.3118	1.9414	2.194	14.4417	9.0653	0.2381	37.6054	27.1244	0.5192	7.5459	1.2662	20.9129
23000	0.3286	2.3863	0.7098	1.0177	55.6572	16.5688	10.0126	13.0995	0.2196	0.1961	3.056	0.1726	0.7167	68.4904	4.0364	5.9407	17.0142	0.377	0.5427	2.8226	0.0594	16.7822	54.9561	1.5052	17.3346	5.699	0.2983	0.7333	2.5657	0.1257	63.1849	3.6332	6.4254	15.6968	4.43	3.2051	0.3742	2.5907	0.4598	43.3666	26.6344	3.2423	7.4927	12.1897	3.6497	0.7015	2.5077	0.2154	68.576
23010	0.5486	6.3997	1.5182	4.6122	53.2268	10.7044	13.3344	9.1211	0.5346	0.1365	7.4739	0.856	0.2373	59.6506	8.6554	9.132	11.8705	1.9877	1.0615	6.8984	0.5065	4.9288	56.3173	7.2969	12.5567	8.5812	1.8525	5.3955	2.8655	0.2054	37.4747	29.4837	1.5847	11.6547	10.791	0.5448	2.0605	5.509	0.8969	11.0341	49.2692	8.2398	1.4149	15.7884	5.7872	5.4274	2.641	0.3981	40.2447
23020	0.4288	5.882	1.2121	0.8894	50.0883	25.7327	9.6028	6.0957	0.0682	0.1515	6.8486	0.5227	0.653	64.8495	11.2077	6.088	9.4441	0.2349	0.5546	6.838	0.1303	2.8076	67.9965	5.9062	10.7759	4.6819	0.3091	0.7667	6.2349	0.5212	27.3444	20.4958	28.8701	4.1152	5.8804	5.7713	0.9273	5.6075	0.9879	44.194	22.7239	9.7928	0.5121	11.0816	4.1729	0.8758	6.0925	0.5546	33.0702
23030	0.6504	4.5393	2.9678	1.4404	45.5691	19.0457	20.3694	5.1264	0.2914	0.2478	6.7694	1.1404	0.9786	57.1066	7.9694	15.7422	9.7739	0.2717	0.4153	7.2959	0.4463	2.2359	55.8352	7.9835	20.6868	4.5857	0.5153	0.7166	7.3016	0.1394	19.2308	45.9255	0.8983	19.5675	5.9683	0.252	0.6012	5.9133	1.6431	27.5916	24.9107	13.5522	0.3069	15.6844	9.7964	0.6223	6.637	0.8983	32.7126
23040	0.0118	1.4122	1.5165	0.0721	25.4222	46.2379	0.7959	21.3189	3.2125	0.213	2.4404	0.2872	1.7596	63.079	6.8942	4.4925	19.8415	0.9927	0.2657	2.364	0.3108	0.399	59.9439	11.3899	1.0884	22.0797	2.1586	2.7717	0.114	0.0549	70.0668	0.1828	1.4832	24.1425	0.3872	0.797	1.5735	1.3455	0.0215	46.775	24.5717	0.3861	22.5174	2.4942	0.3151	2.8179	0.1205	0.0022	71.1692
23050	0.9609	3.4475	2.9134	1.5078	57.9988	7.335	10.1153	15.2054	0.516	0.5759	5.8546	0.8914	3.1758	61.4699	2.1954	8.2392	17.2274	0.3705	1.4948	5.4372	0.3899	9.4061	52.816	4.6189	16.8084	8.4673	0.5614	2.2648	4.5588	0.4983	32.4086	32.5898	1.8427	20.1749	5.1978	0.4643	0.6374	5.3207	1.3638	8.5732	43.215	15.0529	4.5444	15.8018	5.4908	2.137	4.4536	0.7312	55.7104
23060	0.1434	3.6656	1.4474	0.7341	37.9146	24.2953	28.2387	3.527	0.034	0.1604	4.6997	0.3962	0.6843	59.4758	2.7833	24.5691	7.1498	0.0814	0.8981	4.2354	0.1227	9.7901	51.4055	1.7478	28.9893	2.7661	0.045	3.279	1.9421	0.0352	50.201	12.2829	0.4594	29.2202	2.4975	0.0826	1.9458	2.8207	0.4898	30.7626	26.1061	6.0747	1.7088	18.4045	11.6869	2.5656	2.4343	0.2564	46.7821
23070	0.4649	3.3341	1.1218	1.7671	38.4706	21.9188	13.4033	18.9851	0.5344	0.594	3.9892	0.3375	1.0226	54.343	6.7908	10.4801	21.3391	1.1036	1.1748	3.6533	0.0927	17.6025	43.0498	1.5041	23.1062	9.1879	0.6287	1.9011	2.6391	0.3806	42.1397	2.4175	17.5992	18.8126	3.1106	10.9997	0.182	4.0438	0.6949	8.8029	47.1915	6.162	4.1944	23.0268	5.7017	1.2939	3.4349	0.1919	58.8272
23080	0.7115	2.7128	1.0805	1.842	30.1226	1.3343	37.6954	24.4744	0.0266	0.2627	3.321	0.921	1.0213	30.3211	1.9571	6.9018	54.2666	1.0273	0.552	3.6605	0.2922	10.4967	20.6746	2.1283	49.2925	11.9084	0.9948	0.49	3.6782	0.3365	14.1245	3.5688	15.6063	14.1401	30.81	17.2456	0.31	3.4716	0.7232	14.7178	11.8899	6.6918	2.7778	42.9073	16.5105	0.6849	3.2206	0.5993	24.2817
23090	0.4758	2.5193	0.6253	0.6802	72.0132	3.0197	13.9777	6.6705	0.0183	0.2501	3.0043	0.366	1.5144	71.2179	2.9815	12.121	8.3618	0.183	0.3996	2.9799	0.241	5.7372	63.001	6.9755	14.2225	6.0087	0.4346	0.5353	1.4778	1.6074	4.6529	7.7396	63.3212	7.8189	7.9622	4.8847	0.1586	2.5727	0.8891	4.5204	46.5068	24.6866	1.9201	13.1959	5.5498	1.7324	1.6486	0.2394	71.3155
23100	0.7153	19.4861	1.7832	2.747	48.7349	14.693	6.296	5.4622	0.0824	0.1387	20.1118	1.734	0.2211	58.746	7.2078	2.2774	9.121	0.4422	1.3381	19.8951	0.7514	6.7497	55.4774	3.9478	7.0272	4.4723	0.341	18.0325	3.3814	0.5708	47.1685	8.2814	10.725	3.8033	6.1125	1.9248	5.9044	15.5109	0.5693	10.4663	50.875	4.8336	1.2023	8.975	1.6632	19.8156	1.8626	0.3063	63.3672
23110	0.3495	8.0768	0.9659	2.2073	23.3782	4.5762	16.2124	44.1197	0.114	0.9935	8.1043	0.2944	3.9273	25.1433	1.0911	26.2911	33.7453	0.4097	1.3079	8.0216	0.0626	7.1593	21.0895	1.9129	38.7013	20.8315	0.9133	1.3756	6.8666	1.1501	8.7365	3.2358	18.1895	32.5188	10.5598	17.3675	1.5848	6.7237	1.0837	9.0233	15.3658	5.7725	28.2255	23.0878	9.1329	2.4166	6.6661	0.3094	20.0322
23120	0.2923	2.8306	3.398	0.5589	24.5599	9.1646	43.4643	15.3995	0.3319	0.2029	5.3946	0.9235	0.8547	32.6788	0.7498	36.7232	22.1578	0.3147	0.2958	5.9878	0.2373	7.8954	24.056	2.332	51.4848	7.3206	0.3904	0.2734	6.1323	0.1152	9.8508	23.8582	0.5744	52.7625	6.1495	0.2837	0.086	5.0524	1.3826	3.2588	18.7956	12.2288	0.2975	36.0739	22.8243	0.3886	5.3862	0.7463	28.952
23130	0.2498	2.429	2.2537	0.6964	27.1883	48.5007	15.1675	3.4615	0.0532	0.2631	4.2788	0.3907	1.9576	69.0452	5.3823	12.9619	5.6182	0.1023	0.9142	3.9426	0.0757	12.6525	61.7781	1.9548	16.9239	1.7354	0.0226	3.2264	1.6212	0.085	65.503	10.3867	0.4957	16.1386	2.4291	0.1143	1.8086	2.6762	0.4478	40.4727	29.7454	6.1676	1.9654	10.4762	6.2403	2.2271	2.5301	0.1754	55.8977
23140	0.3194	9.0228	0.8229	1.4834	63.1318	6.9751	8.2493	9.9406	0.0547	0.3309	9.6041	0.2302	1.2948	69.2296	1.0661	2.2557	15.957	0.0316	8.3353	1.6975	0.1324	53.9321	16.1363	1.5221	17.256	0.9351	0.0532	7.9857	2.1349	0.0446	53.9767	17.2542	0.3597	15.3873	2.8211	0.036	7.6821	2.0212	0.4618	48.6809	17.7448	5.1649	9.6142	6.2219	2.4082	1.5379	7.6289	0.9984	21.8896
23150	0.5967	4.4239	1.6533	0.9794	58.8566	26.9211	3.6853	2.8266	0.0571	0.2392	6.0095	0.4253	0.3216	80.1115	6.324	1.4632	5.0194	0.0864	1.0246	5.454	0.1954	7.5001	75.5349	3.7221	4.2978	2.1848	0.0864	5.4393	1.0977	0.1369	82.3586	2.6856	1.7129	3.426	2.0612	1.0818	2.3242	4.1225	0.2272	37.3451	48.6426	0.7694	1.2053	4.363	1.0007	5.0633	1.5456	0.0651	78.9129
23160	1.0591	18.4676	6.4009	2.06	42.2339	24.2978	1.2091	4.0342	0.2375	0.6318	24.332	0.9636	1.042	62.7364	4.8134	0.2864	4.933	0.2614	4.2875	21.3183	0.3216	5.6747	60.3354	2.5817	1.4273	3.8262	0.2273	17.1592	8.2239	0.5443	62.1967	5.0895	1.3056	3.1216	1.5409	0.8182	10.7623	14.7687	0.3966	39.4935	28.455	0.6431	2.4375	2.7331	0.3102	14.8092	10.8012	0.317	58.6049
23170	0.9508	3.0307	0.287	1.7811	69.213	6.3762	11.2036	7.1328	0.0249	0.2296	3.6333	0.4056	0.66	70.1018	6.608	3.0306	14.8757	0.4554	0.838	3.1435	0.287	14.6835	57.4118	5.2746	14.6767	3.3999	0.2851	2.4165	1.1709	0.6811	43.3884	2.8219	31.1595	8.9158	7.7009	1.7449	1.2245	2.604	0.4401	35.841	32.824	8.7049	3.3846	13.1614	1.8157	2.3648	1.8233	0.0804	74.9076
23180	0.3559	2.9572	4.2896	1.2304	23.4932	5.4088	51.4291	10.1678	0.6681	0.2336	6.5221	0.847	1.3527	27.91	0.8689	35.2883	26.4699	0.5075	0.4563	6.8981	0.2483	5.3469	23.0596	1.7251	51.5251	10.3682	0.3724	0.4965	6.8306	0.2756	11.8292	16.7051	1.5973	46.4579	14.9116	0.8963	0.1515	5.7973	1.6538	4.4854	16.2246	9.4217	0.6024	36.0944	25.5689	0.4052	6.1315	1.066	21.5134
23190	0.4294	2.5679	0.2695	1.0462	58.559	14.0313	7.3507	15.3354	0.4107	0.2378	2.921	0.1081	0.9395	67.4112	5.2857	3.1731	19.5028	0.4208	0.9295	2.3201	0.0173	27.6864	45.2583	0.6917	15.7807	7.0726	0.2435	1.0548	1.8143	0.3977	59.8847	7.0538	6.6979	12.7372	6.3074	4.0522	0.6931	2.1975	0.3761	46.7824	23.8324	3.0219	8.4359	12.2973	2.3633	2.0953	1.137	0.0346	65.0205
23200	2.1256	3.2819	1.3851	3.7804	36.8734	1.5405	34.6723	16.2678	0.0731	0.9508	5.1927	0.6491	1.3987	38.1588	2.6375	10.4539	39.7861	0.7725	1.8375	4.7401	0.2148	5.8372	34.1683	2.1895	37.6331	12.872	0.5074	1.0056	4.7584	1.0285	3.154	6.4451	32.5959	11.8481	24.0709	15.0935	0.256	5.1608	1.3758	2.3037	26.4026	13.4886	1.1381	36.9755	12.8989	1.5313	4.667	0.5942	34.3649
23210	0.6998	2.8928	1.5077	1.0621	36.7551	25.4959	26.7654	4.7833	0.038	0.3462	4.4062	0.3477	0.5756	59.267	3.47	16.9879	14.5306	0.0687	0.6384	4.2937	0.168	3.4437	53.3936	6.4753	26.1627	5.274	0.1505	2.7232	2.3448	0.0321	51.8011	11.2456	0.2659	24.4037	7.052	0.1315	1.1351	3.4129	0.5522	26.3666	31.6512	5.2947	1.1001	18.93	11.5573	2.4939	2.3798	0.2264	49.7575
23220	0.6012	2.4671	14.3032	3.1568	11.2968	58.427	2.4837	6.7856	0.4787	0.406	16.5648	0.4008	0.5046	67.7033	4.6726	0.5036	8.6567	0.5877	3.0112	14.0135	0.3468	3.8618	63.7124	5.3063	2.2023	6.9704	0.5752	12.0178	5.2281	0.1256	62.4913	7.7475	2.6417	6.9081	1.4641	1.3758	11.8733	5.383	0.1153	57.3587	14.8447	0.677	6.2642	3.1536	0.3302	9.5069	7.629	0.2357	53.6848
23230	0.015	2.7215	1.9292	0.1587	27.5683	43.777	1.5646	21.4914	0.7743	0.0965	4.2851	0.2842	0.7259	65.7247	5.0527	2.0674	21.2391	0.5244	1.882	2.7601	0.0236	34.5144	36.5672	0.4214	21.2791	2.4974	0.0547	3.8905	0.7174	0.0579	64.7529	4.8213	1.9292	20.8669	1.8938	1.0702	3.72	0.9308	0.015	64.5714	6.4773	0.4547	21.9327	1.6687	0.2295	4.179	0.4826	0.0043	69.2074
23240	0.0116	1.6262	1.5714	0.0549	28.677	48.1344	1.0261	18.1312	0.7672	0.0793	2.8488	0.2811	1.7287	69.452	5.685	3.8666	15.6231	0.4354	1.4022	1.7827	0.0243	44.9726	31.494	0.3994	17.8832	1.919	0.1226	2.9778	0.1796	0.0518	75.0473	0.4353	1.3831	18.4658	0.4544	1.0049	2.1493	1.0419	0.018	60.5636	16.0041	0.298	17.8996	1.7107	0.3149	2.2265	0.9595	0.0232	63.5152
23250	1.2419	4.2832	1.9466	4.3958	29.2931	1.967	43.4343	13.2089	0.2292	0.3695	5.7509	1.3513	1.447	32.2624	1.9465	22.2269	33.9099	0.7355	0.4618	6.4248	0.585	4.194	28.5884	2.8736	42.059	14.0573	0.7561	0.9647	5.0872	1.4198	2.0867	8.5146	25.0546	5.2309	40.5708	11.0707	0.236	5.8365	1.3992	1.2554	23.5703	10.8302	0.6089	40.0651	16.1983	0.4174	5.7611	1.2932	23.6692
23260	1.0787	4.5748	3.8342	3.487	30.5113	2.3418	42.956	11.171	0.0453	0.3777	7.0492	2.0607	2.3932	32.42	1.526	17.7969	36.05	0.3263	0.5952	7.9043	0.988	8.8597	24.5122	2.9673	46.716	6.9888	0.4683	1.0515	7.4028	1.0334	3.2	5.7111	27.4282	13.1286	32.2459	8.7987	0.1118	7.6928	1.683	1.3356	21.9679	13.0357	0.1994	37.0259	16.9478	0.6043	7.717	1.1663	30.1265
23270	0.3262	1.7449	0.5088	0.814	54.4182	16.841	12.1463	12.8444	0.3561	0.196	2.2327	0.1511	2.288	67.723	2.062	9.0237	16.1499	0.1736	0.7677	1.7299	0.0823	32.9637	37.4408	1.6685	19.0755	5.7614	0.5103	0.9128	1.3902	0.2768	55.3884	2.288	14.3966	11.1606	8.3263	5.8602	0.199	2.0622	0.3187	17.4023	49.5518	5.1189	4.9561	15.8598	4.5311	1.0146	1.4606	0.1048	65.4126
23280	2.8905	8.212	2.3973	6.7428	20.7852	0.8366	35.1477	22.9213	0.0666	0.6555	11.914	0.9302	1.1176	26.5287	0.718	15.2978	42.1932	0.6451	1.6586	11.2127	0.6285	4.8803	20.9282	2.5557	28.5623	26.3044	3.2693	7.1088	6.2494	0.1415	20.127	7.59	0.6472	52.5609	5.4086	0.1665	0.4287	10.2928	2.7782	0.4516	20.8429	7.0697	0.8511	40.6886	16.5963	7.1775	5.5168	0.8054	24.3039
23290	0.9796	25.8946	22.6799	1.1407	27.3724	16.5716	2.3209	2.8966	0.1437	1.9579	47.2382	0.3579	1.7512	42.5459	0.7877	2.1709	3.1679	0.0223	33.6367	15.8728	0.0446	22.0774	22.6966	0.3109	4.5933	0.7517	0.0161	40.3501	9.1531	0.0508	36.3758	8.61	0.0991	4.8905	0.4557	0.0149	4.8346	43.9926	0.7269	4.7321	39.045	1.3078	0.9325	4.1784	0.2501	27.7046	21.5027	0.3468	34.8512
23300	0.2101	2.4861	1.027	0.6867	39.1102	25.9477	11.1062	18.6268	0.7991	0.077	3.4895	0.1569	0.5949	61.0606	4.0891	2.5009	27.4541	0.5771	0.697	2.9922	0.034	10.9101	54.3017	0.5328	20.6897	9.4932	0.3492	1.8616	1.6589	0.2027	45.8483	16.3355	3.5607	15.6819	10.3722	4.478	0.6704	2.8916	0.1613	18.2379	46.1302	1.3764	8.9652	18.807	2.76	2.3515	1.2875	0.0844	53.3102
23310	0.3952	1.2385	1.4745	2.1868	52.2243	17.6239	6.6374	17.7146	0.5049	0.0696	2.8144	0.2241	0.3279	63.9378	7.7693	1.6632	22.0531	1.1406	0.4423	2.5549	0.1109	13.3554	57.0838	1.5958	16.0043	8.3478	0.5049	1.1619	1.8378	0.1085	59.6197	5.7889	6.6264	14.9816	7.0207	2.8545	0.2678	2.6776	0.1628	27.1011	42.155	2.7789	10.6208	12.3771	1.859	0.5343	2.4877	0.0861	57.815
23320	0.3809	3.2737	2.5039	0.8735	29.4682	20.8777	36.2572	6.272	0.0929	0.1621	4.7703	1.226	0.5776	47.3974	3.2439	26.8166	15.5952	0.2109	0.554	5.0111	0.5933	12.9078	35.8935	2.4176	37.3157	5.1134	0.1936	1.0183	4.8285	0.3116	40.1605	10.7657	0.2928	34.1239	8.3413	0.1574	0.5241	4.8647	0.7696	21.2418	24.6116	5.3655	1.8272	25.0917	15.7038	0.8452	4.69	0.6232	34.3715
23330	1.256	3.3137	1.05	3.57	54.4335	1.4473	22.6906	12.2014	0.0376	0.4122	4.9181	0.2895	1.9576	55.8602	1.6322	7.198	27.3659	0.3664	1.0795	4.362	0.1783	4.6676	50.0528	4.7297	24.8373	9.2719	0.821	1.2005	3.5279	0.8914	5.4607	7.0226	46.9667	17.4398	9.5467	7.9438	0.4252	3.9695	1.225	4.3225	34.3443	20.7832	0.7049	25.4948	8.7305	1.6879	3.6325	0.2993	53.8895
23340	0.2431	1.7962	0.5353	0.3241	54.7893	14.1948	7.6321	19.9472	0.5378	0.1351	2.194	0.2456	0.6446	64.4244	4.2395	5.1087	22.4361	0.5721	0.5046	1.9865	0.0835	12.7037	55.6336	0.9712	17.1764	10.7441	0.1964	1.5175	0.6654	0.3917	62.3801	2.3033	4.625	17.3102	6.7011	4.1056	1.1676	1.2585	0.1486	50.5077	17.5668	1.2339	16.2163	8.7994	3.1013	1.7238	0.7416	0.1093	64.0609
23350	0.2477	0.905	2.334	0.8123	9.9894	29.9378	53.7581	1.9634	0.0522	0.1854	2.725	0.5763	0.4247	38.459	1.8555	43.1854	12.5262	0.0624	0.3691	2.9239	0.1938	7.3969	32.5503	0.7921	54.4747	1.269	0.0303	0.9336	2.4183	0.1348	35.3108	5.1588	0.2697	53.3153	2.3728	0.0859	0.2477	2.6053	0.6336	13.1876	24.4776	3.074	0.2646	36.4951	19.0143	0.8898	2.179	0.4179	35.9749
23360	1.7278	4.1686	1.198	5.5645	53.6959	1.1738	10.4411	21.9836	0.0467	0.5574	6.0297	0.5072	14.0763	44.9284	1.43	9.63	22.4412	0.3999	0.7738	6.0036	0.3168	6.1962	48.1133	6.1252	9.8433	20.2562	2.3717	1.4022	3.6198	2.0722	4.7125	4.5186	51.2035	5.9396	3.6718	22.8598	0.3705	5.2297	1.494	4.0097	37.3649	19.06	4.7868	18.6372	9.0473	2.4132	4.1842	0.4968	54.0774
23370	0.8401	3.5594	0.661	2.978	63.9892	4.4703	17.8446	5.569	0.0884	0.6522	3.8821	0.5262	12.3546	58.4012	0.681	13.8306	9.6191	0.0531	0.9661	3.5815	0.5129	9.3986	54.2956	7.7426	19.037	4.2734	0.1923	2.2218	2.8055	0.0332	47.6562	23.1792	0.6014	21.376	2.0472	0.0796	0.5527	3.4179	1.0899	6.9023	41.9131	22.6214	3.6764	11.357	8.4693	2.129	2.6971	0.2343	68.5139
23380	0.6643	2.7907	2.3811	1.3983	22.8369	6.8001	51.9755	10.8268	0.3264	0.3843	4.4939	0.9579	0.8594	28.995	1.18	37.3014	25.351	0.477	0.5639	4.9285	0.3438	4.05	23.5429	3.4416	58.2666	4.4032	0.4596	0.7126	4.7662	0.3573	8.5036	21.5826	0.9483	57.1697	5.728	0.2317	0.1333	4.5518	1.151	1.1028	19.1546	10.7772	0.1043	40.3423	22.6828	0.591	4.3414	0.9038	26.2294
23390	0.3869	1.7084	0.7962	0.919	42.0055	22.475	25.8907	5.7458	0.0726	0.2099	2.3647	0.3169	1.0932	56.8752	7.4322	22.6992	8.829	0.1796	0.882	1.888	0.1215	22.7555	40.5807	2.0638	29.9604	1.6926	0.0555	1.5316	1.2873	0.0726	51.4766	13.6013	0.3222	28.8223	2.7924	0.0937	1.2464	1.3071	0.338	47.4428	13.1233	4.8339	2.3198	16.8524	12.5363	1.1975	1.591	0.103	33.8824
23400	0.0093	1.0029	6.67	0.0384	20.6006	48.9436	0.6572	21.8505	0.2274	0.0156	6.8318	0.8347	0.0602	60.6062	8.9157	0.3561	21.2761	1.1036	0.7382	6.8297	0.1142	6.7719	61.0917	1.7184	6.9958	15.6642	0.0758	6.7497	0.9137	0.0187	67.1876	2.3436	0.0509	22.6589	0.0644	0.0125	1.2594	6.3844	0.0384	18.8054	50.5932	0.1838	15.5651	7.08	0.0903	2.6964	4.8902	0.0955	36.5396
23410	3.4159	6.5386	0.7481	5.7003	53.03	6.1316	15.5913	8.7802	0.0639	1.9542	8.4342	0.3142	3.8659	57.5646	3.4319	3.6129	20.5211	0.3009	4.4622	6.1312	0.1092	17.5187	46.739	0.6044	18.6183	5.7266	0.0905	3.7566	4.7283	2.2177	25.0632	20.4334	19.3658	12.8538	9.1052	2.476	0.7135	8.421	1.5681	5.8545	48.3241	10.684	1.2646	20.0208	3.1495	7.6569	2.8727	0.1731	56.6944
23420	0.8386	3.3381	1.4517	1.7115	31.8447	12.0114	44.2737	4.5049	0.0252	0.3589	4.7862	0.4833	1.6646	43.2772	0.6258	39.0889	9.6699	0.0451	0.7646	4.6185	0.2453	7.3097	35.4301	2.8279	47.5018	1.2678	0.0343	1.4463	4.0829	0.0992	20.3671	24.1924	1.0082	45.0275	3.6555	0.1208	0.4418	3.9188	1.2678	6.7037	25.5017	13.3623	0.229	29.6444	18.9304	2.1695	3.1902	0.2687	42.6117
23430	11.2435	5.7344	5.0485	8.9043	28.6448	35.8561	2.2346	2.2312	0.1027	9.7356	11.9077	0.3834	7.8274	61.9546	3.6229	1.3306	3.122	0.1159	14.0051	7.872	0.1493	32.6176	39.6146	1.1729	3.0576	1.4189	0.092	13.3733	8.4812	0.172	65.0357	7.777	0.5924	3.3287	1.0427	0.1971	2.1797	18.0707	1.776	32.8242	38.0081	2.5728	0.9483	2.9477	0.6724	9.6827	12.0583	0.2855	59.5999
23440	0.4015	3.1339	0.4859	1.2531	65.7417	4.003	11.0286	13.8462	0.1062	0.0844	3.5292	0.4078	0.5421	65.8846	4.5715	2.6246	21.6686	0.6874	0.714	3.162	0.1453	24.0431	45.5083	1.4467	19.3549	5.4351	0.1906	1.456	2.0591	0.5062	49.7923	2.5716	18.6342	12.9886	8.0222	3.9697	0.4484	3.1666	0.4062	18.0224	46.4511	6.5246	6.9351	15.3255	2.72	1.6857	2.1919	0.1437	67.5282
23450	0.4399	1.7082	0.9496	1.0747	36.359	34.7884	19.7469	4.8549	0.0784	0.2818	2.5745	0.2414	0.8957	65.5734	5.7531	15.3418	9.1742	0.1642	0.7548	2.246	0.0968	17.5221	52.3505	2.3491	22.2361	2.3147	0.1299	1.0146	1.9752	0.1078	59.2949	12.5457	0.3811	22.04	2.5426	0.098	0.2365	2.2093	0.6519	19.9557	46.9649	5.3011	2.1823	16.2026	6.2958	1.327	1.637	0.1336	59.9946
23460	0.1934	4.1973	6.4335	3.5635	35.4221	41.2834	2.9255	5.6838	0.2975	0.0939	9.1522	1.5782	0.4322	70.4165	9.4203	1.5849	6.686	0.6358	0.5475	9.5323	0.7444	1.8689	72.6961	5.704	2.4413	6.092	0.3733	2.6721	6.092	2.0601	42.2449	24.7347	13.2894	4.1519	2.9538	1.801	1.7184	8.0539	1.0521	27.0632	48.1604	5.0454	3.1268	4.7368	1.043	4.5287	5.2931	1.0023	56.6935
23470	0.9275	2.3575	0.4958	1.7265	61.8355	2.1382	22.8577	7.6281	0.0332	0.3918	3.0858	0.3033	1.5671	61.2467	2.8864	5.1267	24.8566	0.5357	1.2418	2.3995	0.1395	15.6846	47.2841	2.7314	25.1067	5.1223	0.29	1.2308	1.8993	0.6508	12.6544	3.3091	49.7367	1.5606	22.8842	6.0741	0.2125	2.9419	0.6264	2.5809	43.1582	19.9611	0.3099	23.0547	7.1544	1.7288	1.8262	0.2258	62.411
23480	0.0676	1.4497	2.131	0.3106	26.377	59.6969	6.2883	3.6265	0.0523	0.1123	3.2864	0.2496	1.1248	79.5156	5.7441	6.0169	3.863	0.0872	0.581	3.0183	0.0491	16.3777	69.3779	0.6289	8.3136	1.6198	0.0338	3.3398	0.2976	0.0109	83.7338	2.5941	0.0567	9.3622	0.5843	0.0207	0.315	3.2515	0.0818	11.8483	73.4047	1.1314	1.7038	6.7221	1.5414	3.2472	0.3739	0.0273	82.3951
23490	0.6211	1.6083	0.6546	1.9677	57.5212	1.2822	11.4144	24.8353	0.0954	0.2771	2.3827	0.2242	1.4034	57.3763	1.991	7.759	28.2216	0.3647	0.6546	2.1289	0.1005	8.7822	49.4459	2.5425	21.9807	13.7771	0.5876	0.8673	1.4356	0.5812	4.1173	7.3003	49.3531	13.8235	7.2139	15.308	0.4124	1.982	0.4897	3.7242	36.8892	20.1572	11.518	16.6959	8.1314	0.7152	1.9807	0.1881	53.4046
23500	0.218	3.01	4.2619	0.5011	19.1263	48.8298	21.2988	2.7068	0.0474	0.1824	6.7921	0.5153	0.9311	62.4985	5.0275	1.7057	22.2609	0.0865	1.3977	5.9961	0.0959	19.9629	47.5109	0.9832	23.1387	0.8991	0.0154	4.5711	2.8772	0.0415	64.7054	3.6675	0.0841	22.8342	1.1893	0.0296	1.316	5.3991	0.7747	26.8502	40.8594	0.7475	1.6465	15.2947	7.1119	2.3679	4.5735	0.5484	40.2647
23510	0.3058	3.8007	2.7452	1.409	26.7633	53.1624	7.0825	4.686	0.0452	0.2154	6.3626	0.2737	1.3232	75.936	4.0756	5.2176	6.553	0.0428	3.2783	3.4782	0.0952	34.2984	45.6392	1.3971	10.5976	1.1852	0.0309	6.1306	0.7104	0.0107	77.4076	3.8592	0.0678	11.2532	0.4236	0.1368	4.1291	2.5131	0.2094	54.7603	24.3075	2.267	4.2755	5.6746	1.8635	5.6308	1.1875	0.0333	70.7428
23520	2.7664	15.9502	6.7002	5.4485	43.7969	10.199	10.6806	4.2635	0.1946	0.7064	21.8511	2.8593	0.6091	51.3062	7.5295	6.6746	7.9097	0.5541	1.8357	21.7284	1.8526	6.1632	43.8952	9.3865	10.9932	3.5911	0.5541	4.4582	14.2205	6.7381	4.5769	24.4623	30.4055	6.3574	7.1695	1.6115	0.5964	19.9903	4.8302	2.7198	42.2418	14.4831	2.8423	8.9884	3.3076	13.1377	10.3418	1.9372	48.4847
23530	2.2611	24.6407	4.6111	4.5992	31.8269	3.0167	17.5226	11.2165	0.3052	0.5304	28.7005	2.2818	0.5927	35.4719	3.3783	8.013	19.7689	1.2624	1.4698	29.4414	0.6016	5.2897	31.1039	3.0493	15.6023	12.2003	1.2417	1.455	23.6302	6.4276	3.3398	15.7327	20.3704	6.2587	17.0692	5.7164	0.5868	25.5505	5.3756	2.5219	29.0413	7.8797	3.156	20.0474	5.8409	22.6227	8.1786	0.7112	37.4428
23540	2.8516	7.8923	8.5992	4.2601	32.2546	5.9834	22.8374	15.2495	0.0719	1.2675	17.5113	0.5642	1.5046	37.1255	3.8685	8.6432	28.2706	1.2446	2.9662	16.2101	0.1667	7.4863	33.335	1.6774	26.5276	10.9275	0.7033	3.6038	14.6704	1.0687	10.3578	9.0581	23.0827	16.4517	10.6508	11.056	0.0826	16.1459	3.1145	0.0566	29.0995	13.3426	0.0336	30.1818	7.943	3.431	15.5756	0.3364	35.3105
23550	0.1871	6.2332	0.5188	0.7918	27.6928	0.8048	2.1439	61.1729	0.4547	0.2197	6.5302	0.1892	0.5253	24.0386	4.7255	0.956	51.4768	11.3386	4.5735	2.2927	0.0729	4.2796	23.0902	1.9196	4.7693	54.7919	4.2102	2.346	4.4049	0.1882	21.6438	4.9169	2.7287	56.5256	3.6033	3.6425	3.934	2.8779	0.1273	24.1419	4.0197	1.1278	58.0581	4.2059	1.5075	1.986	4.8563	0.0968	20.9184
23560	0.0641	2.194	0.4755	0.2537	58.2363	17.485	4.5779	16.2573	0.4562	0.0461	2.4657	0.2217	0.3652	69.5588	6.051	2.2452	18.2721	0.774	1.056	1.6493	0.0282	30.4833	45.0432	0.4485	16.5164	4.6661	0.1089	2.244	0.4088	0.0807	73.0572	0.5574	2.3604	15.4617	3.8664	1.9633	0.9086	1.7468	0.0782	32.8454	42.1315	0.9982	10.2571	9.003	2.0312	1.9146	0.7651	0.0538	68.5221
23570	0.9215	3.9907	1.1399	2.7475	35.0716	4.1212	46.5359	5.4602	0.0115	0.502	5.1613	0.3889	2.4697	38.8978	0.5729	34.4775	17.461	0.069	1.5499	4.3145	0.1878	13.2374	26.3234	2.3796	50.8427	1.1303	0.0345	2.2281	3.7704	0.0536	21.6829	19.8321	0.4253	48.6375	3.2589	0.1111	0.364	4.3892	1.2989	2.3528	27.1702	12.4173	0.0996	33.4468	18.4611	2.3527	3.4466	0.2529	38.8786
23580	0.0124	2.0206	2.4722	0.0495	28.9908	46.3597	0.5343	19.4244	0.1361	0.0454	4.0133	0.4466	0.6756	68.4621	6.2629	1.5244	18.0758	0.494	0.9499	3.3593	0.196	21.3693	50.8326	3.1986	11.915	8.0183	0.1609	4.2598	0.2382	0.0072	74.2381	1.1067	0.0557	19.9746	0.0908	0.0289	2.2	2.2454	0.0598	47.4287	27.5324	0.4394	18.1747	1.8679	0.0516	3.7585	0.7375	0.0093	70.2512
23590	0.0628	1.3335	1.7899	0.217	27.367	58.6022	3.9615	6.5132	0.153	0.0209	2.7311	0.4341	0.2236	76.2846	9.6779	1.4251	8.957	0.2458	0.6315	2.4971	0.0575	25.5441	59.9137	0.7283	7.8941	2.6252	0.1085	2.471	0.6315	0.0837	80.6672	1.1872	4.3317	5.78	2.6266	2.2213	0.3151	2.7534	0.1177	16.348	67.9803	1.8578	3.0239	5.882	1.7218	2.0055	1.0969	0.0837	74.0318
23600	0.317	3.7031	4.3841	1.3575	51.4163	18.8681	16.0495	3.8736	0.0306	0.2571	6.9202	1.2269	2.4285	65.8063	3.4077	11.2801	8.584	0.0892	0.7833	7.1973	0.4236	8.4553	58.4581	4.7292	17.3744	2.4724	0.1066	3.0385	5.2418	0.1239	58.8697	12.577	0.1958	15.9997	3.7911	0.1625	1.3108	5.8212	1.2721	20.9057	41.0427	9.6942	1.9155	10.9284	7.1093	2.6935	4.7276	0.9831	60.7761
23610	0.5278	1.3455	1.1793	1.8251	18.7764	0.5935	56.5442	19.1464	0.0619	0.2919	2.2657	0.4949	0.3229	19.9712	0.9009	19.1464	55.8212	0.7849	0.5548	2.3411	0.1566	4.0464	15.8397	1.3089	59.7707	14.8818	1.1	0.3828	2.4126	0.2571	2.1595	4.2088	14.8266	27.4205	32.3599	15.9721	0.1566	2.2792	0.6167	1.3649	13.8116	6.0184	0.2571	60.9017	14.5937	0.5258	2.0917	0.435	19.0374
23620	0.1202	1.6877	7.5303	0.49	9.1965	67.9907	10.2547	2.5882	0.1418	0.0578	8.4614	0.8189	0.4968	71.8086	5.3718	4.8985	8.0372	0.0488	0.3698	8.3423	0.6261	2.2119	69.7824	5.6829	7.6482	5.2787	0.0578	7.4258	1.8919	0.0204	68.0616	9.1686	0.4469	11.9265	1.0197	0.0386	4.8442	4.2195	0.2745	50.7013	23.3811	3.5945	1.411	7.7698	3.8042	4.5721	4.5687	0.1974	55.7567
23630	1.3967	4.3257	1.4278	5.4799	29.3489	1.8796	42.0374	13.9256	0.1785	0.5703	6.0329	0.547	1.6585	33.0392	2.0115	30.4786	24.7891	0.8729	1.6683	5.2278	0.2541	9.9197	24.9797	1.8098	42.8451	12.5604	0.7352	1.0824	4.9931	1.0747	3.2917	9.8867	23.5307	4.675	39.8034	11.6623	0.6537	5.3269	1.1697	2.572	24.1886	9.9484	0.4015	40.7313	15.0079	1.5266	4.964	0.6595	27.6778
23640	0.5844	2.4781	1.1904	1.5523	39.7313	8.567	36.8866	8.9587	0.051	0.5674	3.2357	0.4499	2.3593	46.4193	1.073	31.6802	14.0839	0.1314	1.0343	3.0425	0.1762	12.8432	33.5297	3.4787	43.6136	2.1876	0.0943	1.2476	2.9219	0.0835	31.359	18.3952	0.0974	40.5789	5.0971	0.2195	0.2489	3.0797	0.9245	3.7986	28.5967	17.4562	0.1345	28.1096	17.6515	1.4068	2.571	0.2752	45.1608
23650	0.1687	6.7581	0.6483	0.6009	54.9477	9.8487	4.3937	22.3317	0.3021	0.666	6.7668	0.1422	2.0577	61.0316	2.3081	2.0576	24.5995	0.3705	5.5594	1.8998	0.1158	54.6483	10.094	0.655	25.9106	1.0596	0.0573	6.1604	1.3728	0.0419	60.4981	4.7658	0.1334	26.516	0.4896	0.0221	5.7888	1.5856	0.2007	58.7956	5.9027	0.6991	24.5544	2.1744	0.2988	1.8159	5.1923	0.5667	7.4153
23660	1.251	13.1853	3.0399	2.3496	50.5005	12.0387	12.6352	4.8178	0.1821	0.1963	16.2943	0.9855	0.4518	60.4183	4.0186	9.3455	7.9961	0.2937	4.5536	12.5553	0.3671	15.1698	47.0908	2.6278	14.6817	2.7378	0.216	13.7696	3.2843	0.4222	46.9807	16.1243	1.7834	14.8229	2.4893	0.3233	12.7885	3.976	0.7116	38.4864	21.0686	5.3335	2.0714	11.1627	4.4012	13.8317	3.2264	0.4179	53.2587
23670	1.364	4.0648	3.0611	3.0338	31.1816	1.502	50.2703	5.5053	0.017	0.3034	7.1344	1.0522	1.3196	33.824	0.5728	37.7551	17.9537	0.0849	0.6386	7.2447	0.6067	5.5394	26.3413	3.8358	49.7412	5.7215	0.3309	2.1363	6.2434	0.1103	13.4082	21.5784	0.7298	45.7168	9.9856	0.0912	0.1952	6.6549	1.6399	2.5947	21.572	11.5498	0.4561	35.2263	20.1112	1.5274	5.9843	0.978	31.2571
23680	0.1164	3.3618	11.7011	0.3215	22.3602	52.4039	1.9527	7.2728	0.5095	0.2703	14.3388	0.5704	0.422	68.5735	6.0903	1.5585	7.8718	0.3044	2.6545	12.1051	0.4198	3.1237	64.4766	7.4855	3.1449	6.2288	0.3611	7.7307	7.4316	0.0171	65.4755	9.2685	0.3419	8.8075	0.7093	0.2179	12.7525	2.3928	0.0342	69.5253	5.3895	0.1709	7.7233	1.8459	0.1656	11.2463	3.6822	0.251	68.1173
23690	1.852	2.8427	0.6325	2.8169	46.9826	0.79	26.2287	17.8157	0.0389	0.7123	4.2392	0.3756	2.4089	46.7763	1.4052	5.6487	38.0906	0.3432	1.5822	3.555	0.1899	16.2015	30.7928	3.596	30.4388	12.3033	1.3404	1.0231	2.847	1.457	9.8275	6.3653	34.3975	2.1455	26.6399	15.2971	0.2655	3.6435	1.4181	6.402	28.9408	15.2475	0.5331	30.8684	12.681	2.2383	2.7952	0.2936	42.0644
23700	0.1362	2.0819	0.9388	0.3116	39.7273	41.7229	10.2262	4.774	0.0812	0.1702	2.7863	0.2003	0.9323	78.589	2.2405	8.4926	6.5665	0.0223	0.7765	2.3372	0.0432	21.7774	59.1163	0.8682	13.4145	1.6328	0.034	1.8331	1.2806	0.0432	75.3455	6.2317	0.1846	12.6472	2.4014	0.0327	1.4233	1.4599	0.2737	61.1742	17.7934	2.7944	3.5576	7.2798	4.2437	1.9601	1.0527	0.144	79.0002
23710	0.4239	4.2353	2.3457	0.6168	43.7141	35.8032	8.9627	3.8395	0.0587	0.3358	6.3831	0.286	1.3561	75.6534	3.1247	6.5759	6.2286	0.0562	1.7876	5.1075	0.1098	22.6443	55.8529	1.6371	11.5277	1.2833	0.0498	5.7702	1.2079	0.0268	73.5847	6.2392	0.3103	10.7539	2.0251	0.0817	4.1819	2.5958	0.2273	53.8426	23.6165	2.6753	2.4465	7.3559	3.0582	5.1497	1.7825	0.0728	70.9019
23720	0.5615	24.736	6.3319	1.378	42.5544	14.143	7.9291	2.1865	0.1797	0.4915	30.0914	1.0463	0.8429	54.8633	2.3689	5.4034	4.7429	0.1493	8.2927	22.8899	0.4465	16.062	40.3366	1.6766	8.878	1.3092	0.1083	29.1415	2.2988	0.1889	49.5798	7.8929	0.6025	7.6058	2.5286	0.1612	18.3681	12.6323	0.6289	30.2525	24.9438	2.879	1.1151	6.2831	2.8973	25.0381	6.3335	0.2576	49.1028
23730	0.5718	2.3023	0.667	1.3227	38.9329	3.8424	38.7819	13.4152	0.1639	0.303	2.9502	0.2878	4.9212	38.5612	0.6156	27.1067	25.1437	0.1105	0.4879	2.9026	0.1506	5.0431	36.0492	3.0057	43.0872	8.8069	0.4669	0.911	2.5996	0.0305	19.7113	22.0175	2.3691	43.7313	7.8711	0.7585	0.1372	2.6033	0.8005	2.6856	27.0945	14.318	1.8182	31.7087	18.8341	0.9205	2.3366	0.284	38.2391
23740	0.6509	4.7202	0.7003	4.0852	56.2156	10.5146	11.7296	11.1034	0.2801	0.4695	5.2343	0.3676	1.8762	65.5086	3.431	4.5993	17.4918	1.0217	2.7039	3.1686	0.1989	32.876	34.9941	2.9456	12.8686	9.1732	1.0711	2.6466	2.1612	1.2636	36.1861	10.1672	24.4625	4.7696	13.5863	4.7569	1.2174	4.0201	0.8339	12.0176	48.3321	10.4661	2.0211	15.6507	5.441	3.5299	2.1628	0.3788	54.0905
23750	0.3419	1.7715	1.2045	2.9667	28.9987	1.6234	12.8764	50.1218	0.0951	0.1311	2.4104	0.7765	3.5851	28.5639	1.4397	20.3524	42.0134	0.7276	0.162	2.85	0.306	2.1827	27.7694	3.6365	12.4271	44.4302	6.2361	0.1813	2.4104	0.7263	5.2086	9.3336	19.0464	2.9798	14.3079	45.8057	0.1453	2.5414	0.6312	4.5416	19.5075	9.5396	1.5722	36.1198	25.4014	0.5901	2.2342	0.4936	21.7754
23760	0.1509	1.9647	0.1624	0.5318	58.7899	4.3403	4.6435	29.1966	0.2199	0.1265	2.0179	0.1337	0.9529	58.3656	4.3434	3.0355	29.9395	1.0851	0.6654	1.5839	0.0287	11.7481	50.5627	1.351	20.2121	13.7129	0.1351	1.7003	0.447	0.1308	61.1165	0.4441	2.1013	28.7552	3.7354	1.5695	1.3338	0.858	0.0862	45.5631	17.3858	0.7129	26.8138	6.0937	1.1527	1.6543	0.5663	0.0575	60.4266
23770	0.1463	1.7904	4.46	0.439	13.2333	64.525	12.3583	2.9891	0.0585	0.1565	5.7732	0.467	1.6301	70.4004	6.1668	9.6823	5.6867	0.0369	1.0842	5.1764	0.1362	12.9406	63.2473	2.0094	14.2594	1.1249	0.0216	5.0199	1.3565	0.0204	70.1382	7.9331	0.126	14.4045	0.9047	0.0967	1.1096	5.0696	0.2176	17.742	57.2498	3.2056	0.9645	9.8006	4.6407	3.3326	3.0158	0.0484	51.5602
23780	0.0401	9.4351	9.2036	0.1327	19.0019	55.1172	1.801	5.185	0.0833	0.1101	16.8994	1.6694	0.612	65.6854	7.9544	1.6169	5.2488	0.2037	4.5216	13.5524	0.6048	8.7609	61.899	3.592	3.7039	3.3274	0.0381	17.894	0.7797	0.0051	72.0082	2.2045	0.0391	6.9542	0.0957	0.0195	15.4286	3.2091	0.0411	56.3207	17.5176	0.4135	5.3013	1.3958	0.3723	14.7014	3.9178	0.0597	57.8842
23790	0.4968	7.544	5.1872	3.3832	44.1871	12.0501	13.6374	13.0412	0.4731	0.0962	10.322	2.8098	0.2583	55.8598	3.5019	6.811	19.8032	0.5377	0.3387	11.292	1.5973	14.1264	43.5575	1.9362	18.5907	7.9774	0.5838	2.1509	10.6014	0.4758	48.8163	8.0767	2.727	16.2724	8.3622	2.5172	0.7433	9.8768	2.6081	39.343	17.3494	2.9272	9.3742	13.1994	4.5784	0.6352	10.0663	2.5265	34.7954
23800	0.4181	4.2956	1.9975	0.6762	45.9164	31.7784	8.7925	6.0634	0.0619	0.3897	6.0712	0.2503	0.6426	75.2575	2.4711	7.1199	7.7603	0.0374	2.1807	4.4879	0.0426	29.7317	48.0598	0.5794	13.7127	1.1949	0.0103	4.3369	2.3523	0.0219	74.5603	3.7061	0.1045	13.794	1.0762	0.0477	2.475	3.6877	0.5484	53.3077	23.3071	1.7563	3.9499	7.6632	3.3047	3.244	3.2633	0.2039	63.5619
23810	0.6985	3.217	9.9767	2.6405	31.4864	10.175	17.597	23.3062	0.9026	0.3934	9.9055	3.5936	2.0494	37.9073	4.345	7.3386	32.3737	2.0934	1.1635	11.374	1.355	8.0629	32.0201	4.2187	21.572	18.719	1.5149	1.9146	10.787	1.1908	7.6589	16.3425	20.3003	16.4509	15.9691	9.3858	0.2356	11.0521	2.6047	5.2287	28.5652	10.5078	3.0655	29.2746	9.4657	1.2035	9.1628	3.5262	26.1118
23820	0.8996	4.7799	0.8388	2.2476	49.2574	13.433	24.8265	3.6754	0.0416	0.6259	5.6284	0.2641	2.6366	60.6989	1.6025	16.8931	11.5673	0.0832	2.2811	4.0724	0.1649	12.3732	49.4303	3.1345	26.4994	1.9514	0.0928	3.7058	2.7277	0.0848	37.4318	26.7747	0.7316	25.5133	2.8878	0.1425	0.6195	4.652	1.247	4.8569	43.6567	16.4245	0.5138	19.2033	8.8264	4.0276	2.3035	0.1873	58.6818
23830	1.8364	6.1222	1.1268	2.8954	56.3394	2.8029	4.8864	23.9642	0.0264	0.2944	7.4207	1.3701	1.9062	56.8438	3.2878	3.6386	24.5268	0.7115	0.5624	7.8453	0.6775	7.3985	50.4116	4.2277	8.6965	19.0028	1.1776	2.0798	6.2525	0.753	4.9015	4.5618	52.5746	2.2364	4.6408	21.9997	0.2567	7.232	1.5966	3.2784	39.4857	19.2738	1.6853	17.8704	9.3212	1.0814	7.3603	0.6436	55.7397
23840	0.6799	5.0495	5.1795	1.079	20.8577	11.0196	51.6825	4.3939	0.0584	0.2779	8.9948	1.6362	0.6927	30.5481	1.7161	29.9776	26.1052	0.0513	0.4475	10.078	0.3834	3.0303	27.9526	1.9741	41.374	14.6489	0.1112	1.0205	9.5792	0.3093	17.71	14.989	0.258	46.485	9.6091	0.0399	0.1981	8.4776	2.2333	5.0242	20.9531	6.9797	0.4675	32.223	23.4435	0.8224	8.5245	1.5621	25.2886
23850	0.9161	7.1622	3.4536	1.9714	18.6739	3.5523	59.1028	5.0653	0.1024	0.4947	9.4836	1.5538	3.2836	20.0216	0.8929	52.583	11.4645	0.2222	0.6687	10.3649	0.4986	4.1128	18.6436	1.4418	60.014	4.0779	0.1778	0.802	10.6177	0.1121	10.0791	13.4768	0.6417	57.2668	6.739	0.2648	0.1585	9.514	1.8592	2.2459	14.3482	7.6036	0.172	42.072	22.0266	0.6358	9.3151	1.5809	18.8015
23860	0.0409	1.5095	1.0715	0.3519	35.1485	42.5481	3.0407	16.1346	0.1544	0.0806	2.2348	0.3064	1.8104	68.4897	7.7479	2.2507	16.5096	0.5698	0.4052	2.1837	0.0329	19.5521	57.5932	0.9024	15.1254	4.0746	0.1305	1.0964	1.1089	0.4165	67.5941	3.2554	7.1986	13.444	3.3494	2.5367	0.6742	1.6446	0.303	45.3117	30.2721	2.4642	13.3487	4.582	1.3994	1.1759	1.2632	0.1827	74.357
23870	0.0731	0.9029	1.2831	0.463	23.3885	62.6536	3.7299	7.0963	0.4094	0.0171	1.8229	0.4192	0.1048	70.9158	15.4843	2.0496	8.4345	0.7519	0.3851	1.6657	0.2084	13.1393	66.0582	7.3074	6.9711	3.9772	0.2876	1.4208	0.725	0.1133	74.9985	5.5832	5.9232	5.9914	4.1978	1.0467	0.3948	1.7449	0.1194	26.698	57.3602	2.4467	4.1453	6.0135	1.0771	1.2319	0.937	0.0902	72.7381
23880	0.3746	3.9522	1.7973	0.8684	46.7743	14.9658	23.8757	7.3179	0.0738	0.1192	5.04	0.9649	1.8996	58.5142	2.1947	14.2744	16.7773	0.2157	0.63	5.1573	0.3368	22.8366	36.3228	3.4491	27.3341	3.7573	0.1759	0.7208	4.3779	1.0254	23.6123	8.8376	30.1587	11.7392	16.5919	2.9362	0.4124	4.5122	1.1995	16.4567	31.3828	14.769	2.45	19.076	9.7414	0.9857	4.3892	0.7492	52.0568
23890	0.5738	3.3861	0.9423	1.4656	64.4967	9.3703	14.5886	5.1044	0.0723	0.4133	4.2041	0.2847	3.9471	69.8107	1.5754	8.2753	11.2755	0.2139	0.909	3.6809	0.3122	15.4126	52.7244	7.1961	16.1907	3.1737	0.4003	1.3758	3.4902	0.0361	31.2242	43.6566	0.4524	16.4898	3.0899	0.185	0.9322	3.1548	0.8151	22.5241	39.3429	13.4662	1.9019	12.9806	4.8821	2.084	2.5595	0.2587	50.9221
23900	0.1939	1.8979	1.9282	0.6826	18.0534	51.5797	23.6353	1.9999	0.029	0.1688	3.4533	0.398	1.1046	65.1296	4.0809	20.1173	5.5212	0.0264	0.5944	3.3185	0.107	6.6274	61.5283	2.16	23.6592	1.9823	0.0227	2.3778	1.612	0.0302	63.8508	6.2962	0.1688	24.6794	0.932	0.0529	0.8123	2.8312	0.3766	16.4791	48.8277	5.009	0.4055	16.2376	9.0211	2.2166	1.5881	0.2154	65.1053
23910	0.3701	1.6215	0.2928	0.9842	60.8718	2.2368	18.5964	14.9979	0.0285	0.0542	1.9144	0.3159	0.343	56.4744	7.2747	7.2345	25.3992	0.9897	0.2942	1.8818	0.1085	20.3409	41.2336	2.5175	23.3032	9.5528	0.7674	0.7253	1.3693	0.1898	41.5929	3.739	18.7602	5.1249	17.5886	10.91	0.5694	1.4995	0.2156	41.3738	15.8188	6.899	4.4713	22.4863	6.6662	0.5206	1.6459	0.118	44.0955
23920	0.3207	2.7117	2.6101	0.7831	31.376	16.2852	40.9477	4.9416	0.0239	0.1089	4.1584	1.3752	0.2924	44.7219	3.4292	32.4484	13.3045	0.1611	0.6384	4.585	0.4191	10.3086	35.1248	3.0101	42.6818	3.077	0.1551	1.2753	4.057	0.3102	32.7337	15.5189	0.1909	42.3954	3.4335	0.085	0.4818	4.1524	1.0083	12.5822	28.0838	7.7776	1.8898	27.5407	16.4835	1.1709	3.8049	0.6667	41.06
23930	0.1298	3.2631	0.6716	0.3199	63.6551	18.6672	9.6352	3.6501	0.008	0.1366	3.698	0.2299	2.0363	75.6484	4.9581	6.5671	6.6574	0.0683	2.6554	1.351	0.058	58.9211	22.9292	0.7922	12.0558	1.2031	0.0341	3.0253	0.9777	0.0615	70.8717	11.5579	0.2129	11.292	1.919	0.082	3.4544	0.5076	0.1024	77.5203	3.5081	1.6141	3.212	6.3944	3.6866	0.8229	3.1699	0.0717	19.4905
23940	0.1036	3.5872	1.3632	0.2962	38.4826	41.7171	4.1076	10.2173	0.1252	0.0698	4.4772	0.507	0.4925	72.8309	7.1722	1.9279	12.284	0.2384	0.3938	4.5013	0.159	3.9088	73.533	3.0538	6.4063	7.6683	0.3757	3.6559	1.2006	0.1975	69.3785	1.8051	9.312	6.1884	2.3157	5.9463	2.282	2.5324	0.2396	49.6165	27.0535	3.8257	4.1051	6.8037	3.5415	1.9785	2.9238	0.1517	51.0784
23950	1.1888	20.7445	29.0511	2.1719	16.9353	19.1652	9.2129	1.3973	0.1331	1.4047	48.199	1.3808	1.927	34.687	1.6584	8.9052	1.8153	0.0226	9.8911	40.8798	0.2134	7.3782	30.2399	0.6541	10.0881	0.6402	0.0151	38.0967	12.8613	0.0264	29.2895	8.8973	0.0854	9.4931	1.2315	0.0188	6.1134	43.2667	1.6043	5.6505	29.8761	2.7455	0.3779	8.332	2.0336	10.3982	38.9529	1.6332	19.1681
23960	14.7754	13.085	2.8254	35.4554	13.0306	1.855	15.4615	3.329	0.1827	16.8874	13.4068	0.3913	35.3095	13.9352	1.0965	12.2397	6.4009	0.3327	22.4194	8.0713	0.1948	39.5454	10.1079	0.6879	16.2013	2.5979	0.1741	21.8109	8.4109	0.4637	39.9264	8.9062	1.5085	16.603	1.9842	0.3862	2.9359	24.8016	2.948	5.2809	40.7638	4.2964	1.7412	14.6341	2.598	15.8462	14.2946	0.5448	36.1422
23970	0.7918	3.1379	3.5255	1.0501	27.7259	49.9113	6.3618	7.2062	0.2897	0.6264	6.6911	0.1376	1.0537	73.9678	3.6656	4.9278	8.7151	0.2148	3.039	4.3763	0.0398	19.5339	58.289	0.8642	10.4483	3.2406	0.169	3.0137	4.3944	0.0471	66.4386	11.8297	0.4188	11.3015	2.0892	0.4671	0.869	6.1035	0.4828	35.9938	39.4658	3.2274	3.7981	7.7474	2.3124	3.7994	3.5833	0.0724	70.791
23980	0.25	3.282	2.9736	0.5358	32.5372	46.7783	9.381	4.1577	0.1045	0.3003	5.692	0.5132	1.5597	74.0054	4.2861	7.7211	5.819	0.1032	3.1416	3.2091	0.1548	43.5529	34.605	1.6933	12.7517	0.8426	0.0489	4.02	2.348	0.1376	69.1651	10.243	0.4432	11.04	2.5252	0.078	2.0146	3.9116	0.5794	27.9951	45.566	6.2901	1.0794	8.7743	3.7897	3.1734	2.9445	0.3876	59.7925
23990	0.023	0.9517	0.3595	0.1164	55.6374	23.0577	3.8706	15.585	0.3987	0.0415	1.188	0.1048	0.4459	69.9701	8.3954	2.1258	16.9404	0.7881	0.4102	0.8895	0.0346	12.8386	63.9797	1.9934	13.2411	6.4342	0.1786	1.0497	0.1855	0.0991	70.3626	0.386	8.0627	14.4388	3.3484	2.0671	0.9287	0.3584	0.0472	65.7413	10.7458	2.3242	13.533	4.7244	1.597	0.4805	0.8227	0.0311	41.1733
24000	0.5961	3.495	1.7866	1.3945	30.1022	27.7995	29.7274	5.0655	0.0331	0.2283	4.8667	0.7826	2.3324	54.781	2.1825	20.0697	14.6732	0.0837	0.753	4.7917	0.3329	18.2754	39.143	1.8774	32.8133	1.9557	0.0575	1.2289	4.3664	0.2824	44.6026	14.1424	0.5508	28.0076	6.7056	0.1133	0.4392	4.3124	1.126	18.1895	33.7399	7.3664	1.5827	20.3473	12.8966	0.8925	4.4832	0.502	41.1842
24010	0.5057	1.7308	0.9899	4.7603	41.9371	2.8277	25.6743	21.3741	0.2001	0.1008	2.7375	0.388	0.8219	44.8313	3.8725	9.1291	36.1162	2.0027	0.22	2.8276	0.1787	3.5365	42.1106	3.8786	27.9586	18.0596	1.2297	0.4919	2.4137	0.3208	15.4565	10.0136	24.0555	14.3704	25.1142	7.7634	0.2368	2.4411	0.5484	15.1637	24.3942	9.9681	7.2656	30.8207	9.1614	0.3804	2.6336	0.2123	27.7264
24020	0.7339	6.8943	2.2773	2.4155	42.6353	22.4923	13.6485	8.8008	0.1021	0.2308	8.3771	1.2975	0.6791	57.4007	9.4634	6.6124	15.3262	0.6128	2.6726	6.9434	0.2894	18.0018	47.298	2.2434	15.5816	6.5633	0.4067	6.4914	2.6934	0.7206	43.1706	7.1198	17.2527	3.4065	13.9739	5.1712	2.72	6.6861	0.4994	18.3467	43.917	5.2795	2.8807	16.4608	3.2099	4.4032	5.1522	0.3499	44.7671
24030	0.2593	5.362	1.3606	0.4258	48.5445	25.9222	7.7609	10.2307	0.1339	0.2412	6.2691	0.4716	1.877	68.8167	4.1991	6.2531	11.6829	0.1894	1.6031	5.2449	0.1339	14.4798	59.2679	1.1448	14.1267	3.9313	0.0676	4.9301	2.0048	0.047	66.927	7.7942	0.1713	16.4633	1.6381	0.0241	2.7961	3.8385	0.3474	31.1604	41.1906	2.5417	7.9226	7.1751	3.0277	3.4608	3.2305	0.2907	51.8771
24040	0.9587	1.7244	0.3843	1.1768	49.4851	21.1252	13.8761	11.022	0.2473	0.5411	2.3042	0.222	0.5811	58.8112	12.3952	10.3429	13.8423	0.96	0.7845	2.2284	0.0545	5.2575	65.062	1.468	16.2861	8.4429	0.4162	1.2604	1.4679	0.339	61.6208	3.033	7.1337	11.5794	8.5679	4.9979	0.3271	2.3774	0.363	28.5324	41.0118	2.2431	4.1163	17.9658	3.0633	1.4652	1.5583	0.0439	64.1482
24050	0.268	2.8272	0.6719	0.961	41.0177	23.6218	10.3025	17.6559	2.6742	0.1627	3.3996	0.2048	1.0853	59.858	4.6572	6.1962	23.4371	0.9992	0.915	2.7468	0.1053	3.2885	58.2807	4.0312	11.1175	18.8412	0.6738	2.4731	0.9226	0.3713	53.1239	1.2672	11.2094	15.6426	8.9813	6.0086	1.2902	2.1744	0.3024	30.0225	31.2652	4.3127	11.4049	13.2935	5.9341	2.454	1.2653	0.0479	59.3967
24060	0.9448	5.4986	0.795	2.5455	52.9105	15.9857	17.5961	3.7116	0.0122	0.5962	6.3472	0.295	2.5088	65.5075	3.426	11.476	9.7577	0.0856	1.3621	5.563	0.3134	7.0936	58.8067	5.5419	17.9822	3.2592	0.078	4.6748	2.4734	0.0902	56.0488	14.8309	0.5626	17.6887	3.5634	0.0673	1.1297	5.1029	1.0059	14.3137	48.9667	8.162	2.0469	13.1563	6.1161	5.2221	1.9246	0.0917	58.7012
24070	1.0742	3.3566	1.9104	1.8517	29.8376	29.874	8.7039	22.8244	0.5672	0.6569	4.7893	0.895	1.139	51.9697	8.4549	4.0295	26.4359	1.6297	1.0125	4.9715	0.3571	6.2886	51.9697	3.3052	16.4576	14.6177	1.0199	0.9582	4.9994	0.3836	29.4679	11.9791	20.1166	11.7374	5.9473	14.4105	0.1249	5.2934	0.9228	5.2435	49.1281	7.1922	5.2652	21.303	5.5268	1.0258	4.6276	0.6878	44.0954
24080	1.1264	16.4818	4.1	3.0461	50.2317	15.2503	4.9597	4.6592	0.1447	3.7497	17.4179	0.5405	12.0473	54.2886	2.1921	5.1685	4.4761	0.1192	10.2263	11.2152	0.2667	26.0383	41.0311	1.4586	8.0599	1.6599	0.044	15.0543	5.0819	1.572	53.338	5.8598	9.3302	6.8369	2.1068	0.82	12.3686	8.8586	0.481	44.9201	21.8046	1.8033	2.8744	6.356	0.5334	19.3134	2.2614	0.1334	67.1632
24090	4.4493	8.6353	2.0139	19.698	38.5731	8.0193	12.1871	6.1329	0.2912	0.8837	12.4616	1.7532	2.6981	61.7272	1.8653	5.1272	13.2272	0.2566	2.4455	11.2684	1.3846	13.2952	44.5101	8.4854	7.0677	9.2953	2.248	4.1803	8.7007	2.2174	16.4657	35.2061	14.6188	7.1186	6.7887	4.7036	0.3034	11.7794	3.0156	3.4943	45.911	16.8852	0.898	13.7383	3.9747	2.4109	11.812	0.8756	33.3693
24100	0.5098	8.6908	0.5924	3.246	57.8883	2.4844	14.0045	12.4408	0.1431	0.3405	9.0515	0.401	1.4044	58.4061	3.8082	6.6778	19.2879	0.6226	1.0398	8.6102	0.1431	6.6855	54.8518	2.0814	15.3102	10.9839	0.2942	4.3807	1.6281	3.7842	34.2494	5.7828	23.5865	7.2783	12.5859	6.7242	3.5443	5.0397	1.209	29.6143	26.9239	7.0802	5.2974	15.9736	5.3175	7.2057	2.4342	0.1531	52.9255
24110	0.2542	2.2025	0.5556	0.8434	75.2856	8.4683	4.7461	7.6121	0.0322	0.0967	2.6998	0.2158	0.6238	80.9932	2.9803	1.6829	10.5971	0.1104	0.8272	2.0983	0.0868	14.4549	68.5636	1.5788	7.4186	4.823	0.1488	1.7908	1.1918	0.0298	74.6866	9.3426	0.568	10.3355	1.9421	0.1129	1.1286	1.6283	0.2555	51.2373	30.3846	2.9754	6.7714	4.6852	0.9339	1.5514	1.3369	0.124	74.9396
24120	3.6814	8.9282	2.1995	5.2956	20.4431	5.2844	47.3064	6.8279	0.0336	1.6519	11.853	1.3043	3.1373	24.9378	2.9486	3.9691	48.9648	1.2333	2.1976	12.0866	0.5251	6.269	22.5441	2.2105	35.6486	18.2251	0.2934	6.1199	7.8652	0.8241	10.3518	7.8872	12.7847	15.4539	33.9313	4.7819	1.4538	11.5278	1.8276	5.4487	20.4719	5.103	1.665	41.2116	11.2905	3.3206	11.0083	0.4802	21.765
24130	0.3608	2.057	0.3802	1.0203	51.1591	5.689	6.2609	32.6801	0.3926	0.5281	2.0999	0.17	2.4608	53.5218	1.8857	4.7942	33.9506	0.5889	1.2594	1.5013	0.0373	41.0807	16.0493	0.7383	29.6305	9.1585	0.5447	0.658	1.6312	0.5087	41.1789	2.53	14.1595	23.0157	5.0831	11.2348	0.2295	2.1704	0.3981	12.2112	39.4238	6.2335	10.7728	22.7203	5.8405	1.2884	1.4073	0.1023	53.2425
24140	0.085	2.3845	1.4176	0.1881	36.4342	53.9448	2.7193	2.7776	0.0489	0.051	3.6108	0.2253	0.339	88.5713	1.6567	0.6546	4.8764	0.0149	0.2954	3.5237	0.068	5.9989	83.6021	0.966	2.4334	3.0657	0.0468	3.2113	0.6546	0.0213	89.2844	1.2667	0.0159	5.2133	0.3199	0.0128	3.0891	0.6949	0.1031	87.6013	2.3686	0.5972	2.4791	1.9063	1.1604	3.0582	0.7428	0.0861	87.9316
24150	2.8073	5.3607	0.4411	3.8475	42.7011	2.7008	27.8603	14.2268	0.0545	0.8407	7.4025	0.3658	1.3777	46.3558	1.5152	14.7532	27.1789	0.2102	3.0072	5.428	0.1738	12.2823	34.1513	2.815	34.5062	7.265	0.371	3.4768	3.8842	1.248	17.1081	3.8061	28.3345	20.6794	13.2327	8.2302	2.1146	5.1142	1.3803	15.1306	23.5792	10.5385	2.5816	29.1956	10.3653	3.661	4.6652	0.2828	38.0301
24160	0.6587	3.9785	1.7597	2.1828	37.7616	1.926	37.5452	14.1495	0.038	0.1403	4.9819	1.2746	0.6729	38.4715	2.725	15.7829	35.216	0.7348	0.2687	5.6811	0.4471	4.7557	33.3187	3.7951	38.412	12.1873	1.1343	0.6706	4.9796	0.7467	2.9842	4.6868	34.1985	17.4142	22.8099	11.5096	0.1023	5.2222	1.0724	2.0877	26.8442	12.9375	0.5659	38.6575	12.5103	0.459	5.0889	0.849	35.9439
24170	2.0326	2.0311	1.4002	27.4242	20.7634	5.4535	26.6993	13.7781	0.4177	0.2956	4.3576	0.8107	0.4838	45.1646	7.9927	6.1918	29.9811	4.7222	0.426	4.5953	0.4425	2.1877	45.9996	5.4536	9.6447	28.1695	3.0811	0.535	4.0108	0.9181	2.6153	33.2416	17.784	8.3386	23.4223	9.1344	0.0594	4.3708	1.0336	2.1117	39.8316	11.6976	0.6456	32.065	8.1847	0.4343	4.5292	0.5003	11.0393
24180	0.4009	2.715	4.3559	0.7525	39.1001	0.7994	27.1647	24.6952	0.0164	0.2462	5.2986	1.9272	1.355	37.7372	1.559	8.7473	42.3464	0.7831	0.4244	6.1449	0.9026	5.4178	31.0534	4.18	30.0917	19.4266	2.3586	0.5252	6.2247	0.7221	6.9698	5.0216	28.6598	9.4577	22.3079	20.1111	0.2837	5.9643	1.2239	6.6582	22.8173	11.176	0.9425	37.7951	13.139	0.6869	5.4181	1.3668	32.6007
24190	1.9006	4.5816	1.5259	3.1177	48.4525	6.5581	16.8099	16.7528	0.3008	1.21	6.5328	0.2652	2.3354	52.6252	3.1682	4.8059	28.0386	1.0186	2.6457	5.2558	0.1066	16.9196	38.5962	2.613	18.5552	14.4561	0.8518	1.6476	5.1163	1.2442	12.2077	14.0413	31.8798	7.5391	14.8007	11.5233	1.236	5.7221	1.05	11.3199	33.9451	12.8636	1.4178	26.4803	5.9652	3.4688	4.2645	0.2748	42.18
24200	2.2759	4.6571	0.4474	2.9002	33.9578	4.2812	44.8717	6.5698	0.039	1.0719	5.8009	0.5074	1.4171	37.6616	2.0596	31.7488	19.4054	0.3273	1.8315	5.3265	0.2222	6.1638	32.6116	2.3629	47.6112	3.7292	0.1411	1.3632	5.1644	0.8527	4.5095	7.5719	29.0568	2.0657	43.828	5.5877	0.2222	6.0862	1.0719	3.3415	27.0936	10.703	0.2342	42.1201	9.1274	2.6362	4.5879	0.1561	36.5056
24210	4.3399	12.7073	4.7907	6.9363	30.8254	26.153	12.4187	1.7966	0.032	2.476	15.78	3.5821	5.491	42.3089	16.115	11.3554	2.4856	0.406	4.8385	15.3995	1.6001	7.6043	49.1746	7.1359	12.8548	1.3507	0.0416	5.4108	12.3305	4.0968	7.064	43.2984	13.5525	10.8247	3.1953	0.227	2.3001	17.2475	2.2905	1.4594	53.1827	9.2728	0.1167	11.6449	2.4855	14.3973	6.9373	0.5035	58.9114
24220	1.4305	3.3346	1.116	2.7351	33.2449	1.2185	42.8434	14.0405	0.0364	0.8047	4.7817	0.2947	1.1589	34.5263	1.5132	12.3815	43.9428	0.5961	1.6458	4.0532	0.1821	9.3211	26.3972	1.4801	50.1385	6.5004	0.2815	1.4339	3.4936	0.9537	2.1258	12.5066	22.5661	44.5389	9.1263	3.2551	0.2219	4.8546	0.8046	0.2616	27.4836	9.4532	1.6755	49.6721	5.5729	2.4339	3.1724	0.2748	34.9104
24230	1.6672	4.8587	0.8158	17.363	41.0347	5.3921	13.937	14.4727	0.4589	0.6602	6.3297	0.3518	0.7138	60.2667	2.8094	5.1111	22.9364	0.8208	1.425	5.4795	0.4372	4.1249	51.0291	8.6359	8.1498	17.7603	2.9583	1.9323	4.0112	1.3982	3.304	30.5374	29.9485	7.1378	12.2744	9.4563	0.4117	5.937	0.993	1.9121	49.1612	12.7167	0.6195	23.3415	4.9074	1.4314	5.6528	0.2575	16.4969
24240	2.068	2.0531	0.8224	20.7478	37.9998	2.4429	26.6821	7.0112	0.1726	0.8205	3.7034	0.4195	1.381	54.5661	5.2439	18.8977	14.0879	0.8799	1.5147	2.896	0.5328	2.7007	47.4856	11.0053	22.6431	9.2987	1.9231	0.8205	2.7845	1.3384	1.2845	26.9564	32.9502	6.5381	21.1105	6.2169	0.1949	4.1304	0.6181	0.5791	51.1919	9.42	0.1541	28.7496	4.9618	1.2697	3.3304	0.3434	7.5565
24250	1.3472	4.5119	0.9315	3.1878	54.1888	10.4526	16.3874	8.8576	0.1353	0.5157	5.7056	0.5693	1.3557	61.5473	4.9266	5.2363	19.7278	0.4157	1.178	5.3307	0.2818	12.2362	50.1158	5.4776	19.6785	5.1785	0.5228	1.8826	3.8201	1.0878	7.738	17.7927	42.2989	10.1288	10.9348	4.3162	0.4467	5.2982	1.0456	6.0443	44.7771	17.0084	0.8723	21.472	3.0354	2.2814	4.226	0.2832	58.2385
24260	4.3006	35.1367	9.4443	10.3978	22.4495	2.7109	12.8835	2.6465	0.0303	2.7655	44.4317	1.6843	3.6831	30.8323	1.0428	2.9329	12.5225	0.1049	6.0898	42.5296	0.2622	6.8095	27.6292	1.1194	7.7781	7.7216	0.0605	5.0812	39.401	4.3994	6.1156	17.9979	11.4446	2.7938	9.5875	3.179	2.1785	40.1957	6.5073	1.8758	28.5308	5.1515	0.1452	13.0247	2.3903	23.292	24.702	0.8875	26.177
24270	0.7345	2.9478	1.4471	1.3547	43.1169	5.3702	32.7335	12.2617	0.0336	0.3748	3.5966	1.158	0.6118	45.55	3.6808	19.8081	24.3425	0.8773	0.4504	4.1462	0.5328	7.2491	36.5731	6.0205	36.3676	8.0234	0.637	0.6504	3.6756	0.8034	3.9279	9.4492	36.4656	1.7647	36.7625	6.5008	0.1613	4.0672	0.9008	3.311	31.8978	14.6338	0.2706	33.6001	11.1574	0.5697	4.1058	0.4538	44.5718
24280	0.8622	3.3279	1.414	2.4513	25.4523	0.8992	50.6163	14.93	0.0468	0.2168	4.7272	0.6602	0.3745	26.3893	2.0398	20.2563	44.1511	1.1849	0.4138	4.8627	0.3276	3.6707	21.0902	4.0426	48.7748	14.9724	1.8451	1.2489	3.9956	0.3597	4.4343	7.2058	17.1634	31.0952	24.7889	9.7082	0.1503	4.4415	1.0124	2.5842	18.9494	7.2699	0.3646	49.2453	15.9824	0.6528	4.3503	0.6011	23.0364
24290	1.1794	4.5612	1.1323	3.6692	32.7306	0.642	45.2582	10.7846	0.0427	0.3548	5.7245	0.7936	0.6331	34.3026	2.1069	26.3225	29.1789	0.583	0.9158	5.5655	0.3916	9.2507	24.8399	2.952	47.4536	7.774	0.8569	0.7053	4.5952	1.5725	1.2603	8.7089	27.0734	7.1041	39.7547	9.2257	0.0339	5.4728	1.3663	0.0236	25.4541	11.5648	0.0589	45.9288	10.0969	2.1835	4.0902	0.5992	34.5618
24300	1.8481	3.4713	1.2692	3.3221	56.4863	1.706	19.6784	12.1881	0.0306	0.4332	5.4254	0.7299	0.6993	57.5388	3.277	4.9113	26.4548	0.5303	0.9654	5.1827	0.4404	8.1305	48.932	4.4526	21.1966	9.801	0.8988	1.4507	4.1419	0.9959	3.7767	17.8985	39.8398	2.4305	21.2451	8.2208	0.1924	5.1431	1.253	2.5796	42.8466	16.0889	0.4638	25.1457	6.2868	1.7563	4.3522	0.48	52.4516
24310	2.6488	6.895	1.9803	6.9327	40.517	17.3687	22.2252	1.3815	0.0508	0.8378	9.4529	1.2334	1.4132	54.4776	8.9276	16.9931	6.4782	0.1862	3.548	7.0685	0.9076	20.4976	37.0835	7.2373	22.8768	0.713	0.0677	2.0437	7.4176	2.0628	8.1301	40.3161	16.3723	14.7526	8.7272	0.1777	0.6961	9.3809	1.4471	4.0915	50.4347	10.2922	0.3956	18.4572	4.8047	7.0346	4.1848	0.3047	55.9415
24320	0.9155	2.4749	1.6957	2.8067	23.8745	16.6298	50.1753	1.4091	0.0185	0.4115	3.4956	1.179	0.6543	31.7479	10.9089	48.0888	3.2702	0.2439	0.6334	3.4354	1.0172	5.6551	28.4489	9.2063	50.6697	0.86	0.074	0.9039	3.5903	0.5918	3.3986	33.9907	5.921	16.7227	34.7793	0.1017	0.0798	4.5	0.5063	1.637	35.8423	5.8311	0.126	44.6528	6.8249	2.1731	2.5974	0.3156	37.4656
24330	1.6207	6.2639	2.0017	2.0536	66.1822	2.4897	8.6131	10.7535	0.0217	0.4344	7.8612	1.5906	0.8405	63.8378	6.0471	2.1437	16.3474	0.8972	0.8354	8.2472	0.8037	5.3486	57.5267	7.85	9.6006	8.964	0.8237	2.9574	5.1278	1.8012	5.21	26.5594	38.956	5.624	8.411	5.3533	0.3492	7.5939	1.9432	2.9793	50.4119	17.3342	0.4595	14.1519	4.7769	3.2264	5.9782	0.6817	62.5262
24340	4.9081	14.6421	0.6962	5.9875	56.8954	0.6962	14.3587	1.7984	0.0174	1.2879	18.5234	0.4351	1.2299	60.8588	1.491	6.7004	9.398	0.0754	9.3168	10.7787	0.1508	30.9167	31.3402	1.3228	15.0078	1.1254	0.0406	1.2937	7.9419	11.0108	4.3976	10.8026	48.3795	5.633	9.6939	0.847	0.2378	14.6832	5.3254	2.9703	42.0216	18.5877	0.087	13.9406	2.1464	15.5358	4.3451	0.3655	58.2365
24350	0.5602	5.6678	0.678	2.9189	52.0146	10.9211	22.3468	4.8736	0.0191	0.4472	5.5483	0.9104	1.4372	55.4576	8.9591	15.6995	11.2303	0.3104	1.5502	4.7223	0.6335	14.24	45.639	5.9749	25.69	1.4388	0.1114	0.8786	2.2171	3.8103	6.5844	18.1633	41.1062	11.017	14.8289	1.3942	0.5809	5.074	1.251	4.3769	47.81	13.667	0.2849	22.6039	4.3514	5.6343	1.1794	0.0923	60.5889
24360	0.8087	5.4174	0.9384	2.8359	51.1047	4.4273	19.0499	15.2943	0.1235	0.2087	6.241	0.7148	0.4827	55.2203	2.6654	11.0623	22.906	0.4988	0.8828	5.9213	0.3605	17.1813	38.5304	2.6568	22.9036	11.1265	0.4371	0.5729	5.3064	1.2852	2.1012	13.564	42.7032	4.82	17.5774	12.0697	0.1025	6.0089	1.0531	1.4987	38.3946	18.4751	0.3753	26.305	7.7868	2.084	4.5027	0.5778	51.4154
24370	0.7983	2.9222	1.1247	2.0553	28.0919	6.1275	54.9888	3.8192	0.072	0.7213	3.339	0.7849	0.8502	28.6317	6.7935	50.1192	7.9835	0.7765	1.3272	3.0258	0.4921	7.6022	24.8674	3.8045	56.9295	1.7773	0.1741	0.5556	3.523	0.7665	3.8111	24.3143	8.1494	42.1738	16.2024	0.5038	0.2912	3.9247	0.6293	2.6661	27.3206	6.2879	0.2058	50.5977	8.0766	2.4686	2.1005	0.2761	32.8
24380	2.5512	18.9756	3.6216	6.8734	37.4252	3.6163	13.4229	13.4681	0.0458	0.6129	22.4778	2.0577	0.8819	42.7119	4.3208	1.3866	24.1569	1.3935	1.5017	22.9686	0.678	8.2492	36.1696	3.4958	10.5962	15.5671	0.7737	2.4376	19.3483	3.3624	11.2236	14.9995	21.6915	3.6148	14.3802	8.942	0.6059	20.114	4.4286	9.1322	29.6694	9.1128	1.1508	19.7618	6.0245	8.7479	15.5602	0.8403	34.2366
24390	3.0387	9.8177	1.2757	5.5509	39.2184	1.4382	30.6625	8.9611	0.0367	1.6948	11.9607	0.4768	2.1139	42.4283	1.666	7.5102	31.8271	0.3222	4.1572	9.7184	0.2567	10.8317	33.9384	1.4381	33.2312	6.2449	0.1834	5.4748	6.3916	2.2659	9.5586	10.1663	26.4833	4.7649	28.9273	5.9673	3.8191	8.5005	1.8126	7.4313	27.0207	11.756	0.296	34.4341	4.9298	4.9823	8.6968	0.4532	35.5678
24400	0.5927	2.7701	1.8258	1.203	14.5218	1.1628	69.2469	8.6166	0.0603	0.2336	3.9002	1.0548	0.2913	15.5264	1.0699	10.3997	66.8284	0.6957	0.3215	4.5205	0.3466	1.6024	13.8889	1.3964	42.3096	35.0843	0.5299	0.5651	4.0333	0.5902	1.7932	4.1541	10.9403	4.5406	67.725	5.6582	0.1959	4.2367	0.756	1.3714	11.0306	4.4858	0.6806	59.0096	18.2335	0.3943	4.2217	0.5726	13.2535
24410	0.6136	3.2614	0.8843	1.9805	37.547	9.3998	42.7898	3.4581	0.0656	0.9313	3.3219	0.506	1.5535	40.5043	6.8695	38.086	7.7618	0.4657	1.3953	2.8126	0.5514	9.8703	31.5259	7.5318	44.0532	1.9552	0.3043	0.6977	3.1404	0.9213	9.4687	18.0026	21.4559	37.575	7.5987	1.1398	0.3833	3.885	0.4909	8.1358	34.5119	6.2797	0.7111	40.0222	5.5799	1.6879	2.7487	0.3228	39.4266
24420	1.3797	2.7278	0.8784	2.9018	28.0852	10.6842	49.2785	4.0181	0.0463	0.627	3.699	0.6601	0.9198	32.6887	8.0634	43.7886	8.9364	0.617	0.7709	3.6675	0.5476	5.3717	33.1487	3.1516	50.7945	2.3871	0.1605	1.7519	2.7957	0.4384	5.1583	12.4359	24.0777	47.3172	4.5674	1.4574	0.1935	4.3326	0.4599	2.2631	32.0174	7.3914	0.4797	45.7957	7.0667	0.9462	3.6725	0.3672	37.091
24430	1.9006	5.8913	1.1433	5.0104	21.2724	1.0196	42.0835	21.4532	0.2257	1.369	7.2894	0.2767	1.7551	24.3894	1.1579	24.235	38.508	1.0195	1.9589	6.7433	0.233	4.6172	21.2069	1.4784	41.8359	20.3317	1.5948	2.3084	5.9058	0.7209	4.8429	8.3895	14.0699	25.1234	23.7908	14.8483	0.4806	7.6098	0.8447	1.2235	19.4736	6.6053	1.1579	53.0722	9.5323	2.5924	6.1097	0.233	23.0566
24440	6.7155	28.1633	3.6563	4.9222	32.0814	6.8878	13.2844	4.1739	0.1152	3.3316	34.3319	0.8717	2.5334	39.0613	2.2966	7.6438	9.693	0.2368	12.4295	25.6803	0.4254	8.0612	34.2041	1.6261	14.7092	2.747	0.1173	8.7459	23.1387	6.6506	5.0731	24.6781	14.1401	8.0607	8.6118	0.901	5.7812	26.6375	6.1165	2.1353	32.0726	9.6834	0.1194	14.6776	2.7764	23.3776	14.6254	0.5322	36.2786
24450	0.9541	2.8332	0.4277	1.5443	46.913	4.201	30.8483	12.2251	0.0535	0.4112	3.4686	0.3351	1.1474	48.4254	3.0863	12.8751	29.6834	0.5675	0.8307	3.1622	0.2221	4.6511	44.5391	3.4688	37.2004	5.5884	0.3372	1.0671	2.2555	0.8923	9.7258	9.8471	33.0862	27.8042	11.6188	3.703	0.5017	2.9875	0.7258	8.856	29.8929	13.9101	0.4852	36.0799	6.5609	1.9368	2.1013	0.1768	44.0642
24460	0.3651	2.489	0.6812	0.7492	41.9121	12.9174	36.3886	4.4343	0.0632	0.4077	2.4764	0.6511	4.4015	40.943	10.235	33.426	6.6959	0.7633	0.5373	2.3927	0.6053	8.1883	38.2989	9.0923	38.973	1.6499	0.2623	0.3982	1.3623	1.7747	5.5742	9.7656	40.2397	14.8837	24.5097	1.4919	0.1644	2.8462	0.5247	5.2615	40.0654	10.2528	0.245	32.6164	8.0238	2.2567	1.149	0.1296	50.1632
24470	1.1911	3.0951	3.5389	6.2202	44.9203	6.0811	25.6109	9.2032	0.1391	0.2782	6.2776	1.2692	1.012	51.2902	4.9188	13.1365	20.8492	0.9681	0.5565	6.4053	0.8633	4.9093	47.4139	4.8979	27.7367	6.674	0.5431	0.4879	5.704	1.6333	5.2962	23.3706	28.5543	5.1056	27.5671	2.2812	0.1677	6.3119	1.3455	4.3053	37.711	15.2049	0.1658	29.745	5.0429	0.8595	5.7764	1.1892	37.2827
24480	0.9661	3.6868	5.1001	2.8329	41.2722	2.9633	26.9883	16.137	0.0533	0.329	7.0859	2.3383	1.1765	43.5175	2.3737	10.4822	31.977	0.7201	0.5957	8.1943	0.9632	8.7391	32.6151	5.7134	29.7632	11.9847	1.4314	0.8239	7.5453	1.384	5.9149	7.7908	33.3619	6.3154	23.6256	13.2383	0.1926	7.9928	1.5677	5.103	28.339	13.6257	0.403	32.6319	10.1443	0.8594	7.8535	1.0402	36.3105
24490	0.5045	1.956	0.5252	2.3633	22.8057	2.561	42.2507	26.6323	0.4013	0.2331	2.499	0.2537	0.3127	25.3378	2.08	24.615	42.9722	1.6965	0.3009	2.5875	0.0974	4.1895	21.6262	1.9148	44.3412	23.2932	1.6493	0.5842	2.2098	0.1918	4.042	12.1762	11.5124	25.8394	30.439	13.0053	0.062	2.4606	0.4632	2.254	19.7176	5.7589	0.8762	55.2169	13.1906	0.5635	2.2069	0.2154	21.6735
24500	0.8137	3.3141	1.2503	1.4559	54.0627	11.5789	18.4002	9.0784	0.0457	0.2788	4.5187	0.5806	1.7964	62.1317	3.17	7.0535	20.02	0.4503	0.5074	4.5896	0.2811	9.7203	52.4457	4.9321	18.5503	8.3335	0.64	1.0697	3.6913	0.6171	20.3068	8.1844	38.6069	1.4377	19.1286	6.9575	0.3794	4.2217	0.7771	19.7326	32.2219	15.1434	0.9988	19.7827	6.7425	0.7131	4.329	0.336	46.4576
24510	4.7108	2.5589	0.182	5.9802	17.3307	2.8558	61.8792	4.3768	0.1257	2.9686	4.2405	0.2427	2.0605	21.5479	2.5589	51.6313	14.3401	0.4095	4.5915	2.752	0.1083	8.9116	16.1123	1.144	63.9599	2.2796	0.1408	1.4149	5.4106	0.6262	7.0938	15.7779	3.2956	37.5751	28.2577	0.5482	0.4767	5.8656	1.1095	2.4983	20.317	3.352	0.6717	54.2201	11.4891	5.3976	1.8916	0.1625	22.5142
24520	12.502	12.3402	1.5177	13.5529	16.5645	0.7359	34.7081	8.002	0.0767	2.4911	23.386	0.4829	2.7749	27.0286	1.0502	16.6791	25.6166	0.4906	8.6462	17.4916	0.2223	10.1875	19.9916	0.6746	34.2397	8.3856	0.161	3.8555	20.2664	2.2382	5.1972	16.7951	8.8613	5.9941	31.9172	4.875	1.5406	21.7996	3.0199	1.5637	24.7751	4.5148	0.2759	37.3981	5.1124	9.7194	15.9427	0.6975	21.893
24530	1.4374	7.1608	2.3734	3.2664	50.2015	9.8334	14.9814	10.4733	0.2723	0.7306	9.5877	0.6533	1.6608	56.9464	4.6937	6.5104	18.5445	0.6726	2.4598	8.1443	0.3676	7.7623	51.0488	4.4898	18.5281	6.7827	0.4167	1.8646	6.1964	2.9107	9.4038	20.8255	33.0717	14.6918	7.6234	3.4122	0.8943	8.2023	1.875	7.3828	41.6748	14.2433	0.7679	21.1516	3.808	6.3169	4.2887	0.3661	52.592
24540	1.3134	7.0228	2.0695	2.4926	52.0483	7.3257	17.897	9.745	0.0857	0.8243	8.5896	0.9919	1.7929	57.1219	2.9524	8.991	18.2841	0.4521	1.1867	8.8059	0.4131	10.7922	44.987	6.0879	20.8972	6.3311	0.4989	1.8142	8.0907	0.5008	8.1419	5.0492	48.676	16.957	4.513	6.2571	0.4034	8.465	1.5374	6.3995	37.5473	17.9201	0.8398	21.8251	5.0624	1.1439	8.3928	0.8691	53.2361
24550	7.8345	21.2658	4.2885	18.2971	21.9692	2.5987	18.0633	5.5201	0.1629	4.4515	28.399	0.538	13.1	29.2307	0.5342	8.331	15.2527	0.1629	8.7819	24.4665	0.1402	18.4226	24.124	0.3182	14.5329	9.1001	0.1137	4.8001	25.6144	2.974	13.5205	20.6312	8.7131	9.854	10.5435	3.3491	1.7504	28.626	3.012	3.9476	34.7272	4.1901	0.5266	20.0375	3.1825	16.9348	15.9612	0.4925	35.3602
24560	1.8866	17.6712	1.7015	8.2491	26.7527	4.5925	32.3263	6.7723	0.0478	6.2358	14.5517	0.4722	12.6831	23.3092	3.6023	25.4364	12.9688	0.7405	7.6939	13.3495	0.2163	18.7938	18.9477	1.8532	34.2472	4.6987	0.1997	5.9779	13.4285	1.8533	10.2101	13.0096	16.3749	24.7666	12.8503	1.5288	0.1622	19.3669	1.7306	0.4014	32.2464	6.9468	0.129	32.5104	6.5062	4.0706	16.4071	0.7821	30.8487
24570	1.7892	3.7261	1.8296	3.1844	33.4584	14.9141	31.5861	9.3778	0.1344	2.5886	4.2927	0.4635	2.5214	44.1275	4.9085	17.874	22.7131	0.5106	3.126	4.0061	0.2127	13.3126	35.3382	2.9066	34.1357	6.6753	0.2866	1.2383	5.2668	0.8397	8.8027	27.8836	14.8711	14.5935	23.2618	3.2425	0.2418	5.9184	1.1846	7.4882	34.5724	9.4968	1.9213	34.3104	4.866	2.2818	4.819	0.2441	40.0251
24580	2.2985	3.6836	1.6044	4.5544	58.0483	1.1953	19.3403	9.2513	0.0237	1.1399	5.4517	0.9948	3.694	58.4662	1.6386	2.966	25.3506	0.2982	1.9975	5.2168	0.3721	18.6549	42.6082	2.5357	21.8463	6.4782	0.2903	1.7601	5.011	0.8154	10.8579	4.2482	48.6928	9.4098	11.7583	7.4466	0.6491	5.8026	1.1347	9.3591	37.6502	16.7894	0.4618	23.7383	4.4147	2.2482	4.7762	0.5621	53.5188
24590	1.6223	8.8283	0.3099	5.8208	41.1906	0.353	34.6233	7.2195	0.0323	0.6063	9.8227	0.3315	2.4658	43.8423	1.0564	19.357	22.2001	0.318	1.2639	9.1571	0.3395	6.1577	37.1618	4.0449	32.9632	8.3675	0.5444	2.4307	2.5574	5.7723	6.0283	3.1368	38.1993	16.0397	19.7963	6.0391	0.3503	7.559	2.8511	1.6816	29.3387	16.3442	0.2641	31.7344	9.8766	6.756	3.824	0.1806	43.5378
24600	1.9411	7.158	0.3859	6.3322	33.8088	0.3402	37.736	12.272	0.0257	0.5346	8.2673	0.6832	1.4408	37.7376	1.3036	14.6908	34.676	0.6661	1.5008	7.687	0.2973	9.508	28.7785	2.1955	40.0332	9.4508	0.5489	2.893	3.6763	2.9159	9.468	5.9289	25.085	7.8671	32.8407	9.3251	0.8119	6.9066	1.7667	6.2405	23.4299	10.8116	0.6403	38.3637	11.0288	4.2623	4.8512	0.3716	32.186
24610	1.2786	2.7782	0.581	4.508	7.6477	1.0422	79.9157	2.2435	0.0051	1.0472	3.3748	0.216	1.2358	10.718	1.2444	53.3127	28.5666	0.2845	1.726	2.7492	0.1628	6.3146	5.9769	0.9067	80.8834	1.1861	0.0943	1.6625	2.6532	0.3222	4.8302	4.0572	4.3109	72.3256	9.1885	0.6496	0.2417	3.8513	0.545	1.2495	10.365	1.5837	3.4655	68.511	10.1873	0.8587	3.4912	0.2879	10.1267
24620	0.5082	1.9597	1.416	4.2052	29.3723	4.9613	48.7852	8.5975	0.1947	0.048	3.1051	0.7307	0.1264	35.9209	2.4907	12.8598	43.4237	1.2946	0.1239	3.3226	0.4374	2.0078	30.8556	5.6745	41.3321	14.9338	1.3123	0.2478	3.1	0.5361	3.2115	14.4896	20.8367	1.7928	53.2847	2.5008	0.0531	3.2315	0.5993	2.9637	27.3305	8.2437	0.3161	42.3537	14.9085	0.3439	3.0545	0.4855	22.9103
24630	0.578	1.8275	0.4209	4.8106	57.2875	4.0689	16.1297	14.5061	0.3708	0.1453	2.3436	0.3374	0.4677	59.2936	6.4057	2.4322	26.9074	1.6671	0.4276	2.2484	0.1503	3.7466	57.2106	5.2098	13.2349	16.1665	1.6053	0.5295	1.6821	0.6147	6.4425	19.7885	39.936	5.5408	18.3548	7.111	0.2973	1.9477	0.5813	6.0435	41.1196	19.004	0.4861	23.1335	7.3869	0.887	1.6905	0.2489	47.3323
24640	4.6848	10.1229	1.5804	11.9277	28.9933	1.3734	29.633	11.487	0.1976	1.1195	14.102	1.1665	1.4581	38.2959	2.5399	10.179	30.3112	0.8279	2.5683	13.2553	0.5645	13.4332	26.6501	2.2106	30.5558	9.8686	0.8937	3.4055	10.8187	2.1637	8.3816	20.0087	13.9036	8.9372	26.4541	5.9268	0.6585	13.5751	2.1543	4.8634	29.8202	7.6103	1.3077	34.7422	5.2682	5.447	9.925	1.016	34.6742
24650	1.742	3.0274	0.6537	3.4315	48.7477	10.3535	24.5967	7.3994	0.0481	0.6008	4.5024	0.3198	1.68	57.8677	2.9858	16.3159	15.4496	0.2779	1.2374	4.0212	0.1646	16.4706	42.9528	3.11	26.8998	4.8689	0.2748	1.5184	3.1005	0.8042	11.1745	12.0813	39.2777	10.4705	17.1093	4.4636	0.3742	4.1796	0.8694	9.1868	38.1371	15.2093	0.694	27.0104	4.3393	1.7063	3.5725	0.1444	50.5143
24660	18.643	10.0678	1.3509	24.8623	17.8054	1.7002	16.4187	8.9071	0.2446	15.0619	14.7378	0.262	14.5797	28.5519	1.2363	4.1731	20.8014	0.5959	20.0036	9.8854	0.1727	20.6701	22.2228	1.475	13.1404	11.3954	1.0345	16.409	13.0627	0.5901	19.0514	15.4608	9.8557	11.7836	7.6901	6.0966	1.347	26.6575	2.0573	2.2008	36.4747	5.6923	0.5221	21.9972	3.0511	12.2068	17.5813	0.2737	24.0608
24670	0.353	4.9639	5.5895	1.3475	41.2306	7.3227	29.989	9.1452	0.0585	0.1331	8.383	2.3902	0.7786	46.0044	3.1186	7.4209	30.9945	0.7766	0.1795	9.803	0.9238	4.8837	39.3779	5.6401	30.8957	7.8485	0.4478	0.3328	8.7078	1.8658	1.0368	10.3341	38.5307	8.6593	26.2766	4.2561	0.0484	9.1254	1.7326	0.6818	35.6949	13.5248	0.0504	31.6444	7.4972	0.2945	9.0063	1.6056	44.8707
24680	0.4538	5.19	4.1652	1.1614	48.01	2.4911	24.7421	13.7399	0.0464	0.0366	7.4446	2.3278	1.0296	47.7319	2.901	4.619	33.0017	0.9077	0.2074	8.9674	0.6344	5.5457	41.2523	4.865	27.8816	9.6457	1.0004	0.3392	7.6496	1.8203	1.3175	6.1827	44.1623	4.5263	21.9849	12.0173	0.0439	8.5037	1.2615	1.2614	36.6869	13.7142	0.205	29.9008	8.4227	0.5271	7.9595	1.3225	47.3122
24690	1.591	15.1909	3.6605	2.8594	51.9982	12.5826	4.8143	7.1322	0.171	0.8702	16.5093	3.0629	1.1991	52.0163	14.2248	0.5087	10.0004	1.6083	3.1818	15.3992	1.8615	13.9538	43.277	10.2094	3.7966	7.5026	0.8182	3.1278	12.0027	5.3119	11.3742	20.965	35.101	3.1495	4.9721	3.9958	1.5672	16.7147	2.1603	9.8487	48.0806	9.511	0.9265	9.3422	1.8486	8.89	11.0762	0.4762	54.3041
24700	0.8134	4.6949	1.2541	3.0562	55.7591	1.9049	20.1274	12.3076	0.0824	0.2595	5.881	0.6219	2.1808	55.8816	2.6586	3.167	28.6495	0.7001	0.7475	5.7287	0.2862	7.4424	49.5368	3.7418	20.7834	11.1279	0.6054	0.8999	4.9812	0.8813	5.5952	10.4078	44.718	2.0654	21.1808	9.2705	0.4592	5.2325	1.0707	5.0904	38.6436	16.9867	0.3418	26.4383	5.7367	0.9781	5.2015	0.5828	50.828
24710	2.1978	4.8943	0.608	2.7568	48.7382	9.5016	26.8509	4.4411	0.0113	0.9422	5.9119	0.8459	2.5247	49.0089	9.4623	20.2885	10.2321	0.7836	1.7295	5.0963	0.8742	3.9068	47.8336	9.2562	28.7014	2.4717	0.1303	1.7598	4.1748	1.7655	5.1078	30.8567	25.0313	5.9988	24.4482	0.8572	0.6137	6.0761	1.0102	3.3745	46.8858	10.7354	0.2172	23.2753	7.8117	3.9425	3.4743	0.2832	55.0646
24720	2.1163	4.578	2.3109	6.306	41.4723	5.9397	17.9722	18.6717	0.6329	0.2568	7.0639	1.6846	0.6803	47.9837	5.0535	1.9692	33.0215	2.2865	0.5315	7.5644	0.9094	3.6863	44.5886	5.4427	17.0995	18.1463	2.0313	1.1743	6.0417	1.7893	4.2374	18.7078	30.7724	5.4316	22.1779	9.6677	0.1537	7.1702	1.6813	3.1041	37.355	13.2585	0.8063	28.9343	7.5366	0.7867	6.9069	1.3117	33.955
24730	0.5652	4.5085	0.4831	2.0203	39.2358	2.3449	18.3414	32.2181	0.2826	0.1432	5.2838	0.1299	1.1438	40.0855	2.3717	9.9488	39.7571	1.1362	0.5137	4.9973	0.0458	9.8495	31.7178	2.0337	22.8174	26.5487	1.4761	0.634	4.2908	0.6321	9.5803	15.0989	18.9219	14.2644	15.7081	20.8696	0.1318	4.4359	0.9892	8.7592	26.1973	8.6446	2.2437	37.437	11.1614	3.4563	1.9917	0.1088	32.0826
24740	0.5145	3.0409	1.4781	3.0275	26.6977	4.2311	56.6889	4.3079	0.0134	0.2937	3.9257	0.8139	0.5836	26.4912	6.8805	26.7642	33.604	0.6431	0.4319	3.7971	0.8043	5.4196	24.0224	4.5134	45.8899	15.0407	0.0806	0.4626	3.1867	1.3841	2.7031	14.5847	16.6676	33.245	26.3975	1.3687	0.0825	4.1887	0.7621	0.1248	26.1745	7.6561	0.071	45.721	15.2192	1.7987	2.7989	0.4358	32.1834
24750	1.0805	3.6139	3.3365	15.6792	49.2741	9.3056	10.9837	6.3781	0.3485	0.0756	5.3338	2.6215	0.2925	53.4415	20.5245	4.7588	10.8061	2.1457	0.1708	5.888	1.9721	2.4074	53.8011	18.0498	8.8136	6.8439	2.0533	0.2211	6.8706	0.9391	4.1918	56.541	13.5257	0.9503	14.7714	1.9888	0.098	6.788	1.1449	4.08	58.518	11.6606	0.5123	13.9091	3.2892	0.5402	6.5711	0.9195	14.5264
24760	3.5438	4.6787	0.8809	8.4777	33.5014	4.0785	21.2168	23.3568	0.2654	2.0381	6.47	0.5952	3.5126	39.8159	2.7293	12.8111	31.1174	0.9103	3.0001	5.8509	0.2525	10.1212	33.3713	2.5653	23.8236	19.6828	1.3323	2.403	5.3957	1.3047	8.0148	11.9881	26.055	14.5636	11.7625	18.5127	0.3612	7.6752	1.067	4.3032	31.9983	9.7563	1.7617	33.8705	9.2066	3.739	5.0658	0.2985	32.9124
24770	4.633	11.3268	2.1406	14.5731	37.3203	8.025	12.2359	9.4518	0.2935	3.035	14.3527	0.7127	5.0315	50.8759	4.0112	1.8844	18.9297	1.1669	4.7703	12.876	0.4542	10.5591	43.8878	5.4717	5.9465	14.015	2.0194	6.0816	10.3744	1.6444	10.785	21.8961	27.2374	4.3999	8.6089	8.9722	0.6382	15.2379	2.2244	2.1919	44.8987	12.8279	0.4612	17.3295	4.1903	7.4	10.2789	0.4216	42.2991
24780	1.1118	3.1945	0.7551	2.2308	36.7523	11.1847	41.4405	3.2868	0.0435	0.6067	3.9367	0.5179	1.7185	41.7405	6.7072	35.8126	8.4438	0.5161	1.3129	3.3464	0.402	9.7584	35.3592	5.0485	43.802	0.8927	0.0779	1.1137	2.5243	1.4233	5.9755	21.7906	22.4008	16.5169	27.6736	0.5813	0.5994	3.7177	0.7443	5.014	35.0634	10.0895	0.2626	35.7645	8.7447	3.064	1.8561	0.1412	44.521
24790	5.4612	14.8328	0.8709	7.5229	39.8493	0.4906	26.2448	4.7199	0.0076	1.3501	18.7003	1.1143	2.0767	43.5225	2.263	6.5263	24.0704	0.3765	4.1569	16.6884	0.3195	7.6373	38.0722	2.1527	24.637	6.1003	0.2358	4.1987	8.8614	8.1046	6.4278	12.5208	28.9135	12.8053	15.5626	2.6052	1.1409	15.8595	4.1643	3.0883	32.6299	12.1439	0.9508	24.0212	6.0012	14.8895	6.0699	0.2054	40.3884
24800	2.3028	5.4761	1.0003	3.5361	14.8243	4.473	66.0664	2.3028	0.0181	1.2663	6.1802	1.3328	1.085	16.3325	5.4159	60.5933	7.244	0.55	2.0913	5.9775	0.7102	5.5973	14.3976	2.838	67.3938	0.9187	0.0756	1.0517	6.5066	1.2209	4.3581	13.6396	4.8357	50.2124	18.0269	0.1481	0.3566	7.392	1.0306	2.158	17.5775	3.098	0.0544	57.1869	11.146	5.5698	3.0282	0.1813	19.2913
24810	1.1422	3.0355	1.0241	2.3289	19.5088	0.9453	61.4686	10.5269	0.0197	0.1576	4.3179	0.7262	0.2954	20.7021	1.7849	32.3572	38.6667	0.9921	0.288	4.4607	0.453	2.4816	18.5307	1.7701	62.3093	9.1306	0.576	0.9798	3.8797	0.3422	4.2492	4.3674	14.1657	32.0913	32.4926	7.432	0.1132	4.1554	0.933	2.7008	14.1065	5.9753	0.7878	58.2812	12.9468	0.5219	4.0422	0.6376	17.7084
24820	0.2363	1.7107	1.3023	0.8066	31.432	3.265	47.0938	13.9581	0.1952	0.0899	2.4479	0.7115	0.4213	32.2977	2.7846	23.8089	36.0537	1.3845	0.167	2.6817	0.4007	4.0587	27.3013	4.1435	47.5382	12.5428	1.1662	0.2415	2.692	0.3159	2.353	4.069	29.0815	36.8628	13.0436	11.3406	0.0668	2.7125	0.4701	1.847	22.7516	10.905	0.2517	46.8671	14.1282	0.4136	2.471	0.3647	32.2823
24830	0.3553	2.5415	0.726	1.059	26.3575	8.8987	56.4977	3.5294	0.0348	0.1505	2.6251	0.8472	0.6814	26.2823	9.3516	34.0056	24.8079	1.2485	0.347	2.5944	0.6814	4.1819	26.0152	6.1174	53.8888	6.0318	0.1421	0.5824	1.7877	1.2527	4.0759	15.0035	17.2358	23.5482	36.0191	0.4947	0.2257	2.9623	0.4348	3.5117	27.2016	5.602	0.1589	45.095	14.8081	2.1319	1.3098	0.1811	32.1669
24840	1.0029	2.3754	0.864	3.538	20.6079	2.9252	63.0248	5.6087	0.0531	0.239	3.2948	0.7088	0.7823	21.5654	4.7246	46.6227	21.1269	0.9355	0.3983	3.2048	0.6393	6.0035	18.0023	3.0661	66.3204	2.0691	0.2962	0.7517	2.9719	0.5188	5.2334	11.815	10.0235	17.368	50.1411	1.1765	0.2165	3.4867	0.5392	3.6707	18.9726	4.4286	0.7333	51.7323	16.2201	0.6169	3.2804	0.3452	19.806
24850	2.4181	4.5025	1.199	5.604	23.833	4.4805	55.3446	2.5938	0.0245	1.9621	5.5369	0.6206	2.8899	26.0444	4.9833	45.7479	11.9681	0.2469	3.121	4.547	0.4516	13.4749	18.2891	2.1535	56.6882	1.1835	0.0912	1.5683	5.3767	1.1746	5.6907	17.5149	10.7119	44.2018	12.9758	0.7853	0.1379	6.8004	1.1812	1.7553	25.2212	6.941	0.2514	51.3115	6.4	3.4325	4.3846	0.3025	28.7118
24860	2.8855	5.2183	0.6575	3.729	37.0624	5.2369	39.1744	6.0175	0.0186	1.1802	6.7445	0.8364	2.0377	36.2782	7.7115	29.7243	14.602	0.8852	2.544	5.6828	0.5344	7.5953	34.7308	3.7012	42.7743	2.386	0.0511	3.1643	4.0193	1.5775	9.3797	18.0764	18.5713	37.9349	6.8514	0.4252	1.8331	5.8431	1.085	6.5986	31.5245	7.9043	1.6147	34.6102	8.9865	4.3446	4.0983	0.3183	38.7922
24870	0.7263	2.9162	0.8492	2.1659	21.3915	6.4428	59.4483	6.0231	0.0367	0.2659	3.6077	0.6181	0.9628	23.231	5.8064	46.1567	17.2276	2.1239	0.5301	3.5488	0.4127	10.2117	17.2424	2.5456	59.3574	5.8964	0.2549	1.0344	2.5934	0.8639	3.413	12.8745	13.7127	37.5456	24.9656	2.9969	0.1596	3.8204	0.5117	1.3609	22.7429	5.8965	0.11	53.4796	11.9184	2.0523	2.2284	0.2109	26.3194
24880	0.5285	1.5763	0.4279	1.7701	23.3425	8.8727	57.6487	5.7822	0.0512	0.1774	1.8578	0.4974	0.6035	24.7971	8.5839	46.1882	15.8008	1.494	0.459	1.7043	0.3694	6.4753	23.3277	4.1822	61.6407	1.7171	0.1243	0.6967	1.2252	0.6107	5.5592	10.8972	17.528	28.0121	34.6444	0.8265	0.2779	2.0352	0.2194	4.5096	24.2741	5.2008	0.2706	47.3713	15.841	1.0441	1.408	0.0805	28.844
24890	1.2339	2.4067	0.118	4.7343	13.0191	0.2443	72.0575	6.1598	0.0264	0.3414	3.1035	0.3137	1.4407	16.0851	0.4719	56.733	21.1887	0.322	0.4206	3.1326	0.2054	2.7454	13.6048	1.6475	43.9721	33.883	0.3886	0.8994	1.7308	1.1284	1.3241	2.5858	14.0878	3.9682	49.399	24.8765	0.0861	3.0687	0.6038	0.1624	12.5692	5.2661	0.1374	52.4433	25.663	1.4587	2.1874	0.1124	16.3696
24900	3.8284	10.8986	1.4057	13.1695	32.0676	1.6586	24.3629	12.467	0.1417	3.3553	12.4463	0.3313	10.0855	35.1194	1.6911	10.9372	25.4651	0.5688	5.9445	10.0409	0.1475	17.0014	28.395	1.4996	25.0591	11.437	0.4749	2.9818	10.7686	2.3824	14.2071	12.7037	19.9853	15.2519	13.2066	8.5126	0.5516	12.5516	3.0297	4.1905	31.0974	11.6081	0.452	29.1249	7.3942	8.3728	7.4172	0.3428	37.4004
24910	6.9475	9.0309	1.9199	7.2601	52.403	5.882	10.7327	5.7064	0.1176	3.8082	13.8414	0.2485	5.2291	57.3201	2.9964	4.1014	12.2446	0.2104	6.2946	11.4693	0.1342	12.9892	49.5021	3.0543	11.3733	5.0091	0.1739	3.2798	12.1468	2.4714	10.9386	13.5275	41.0795	8.6567	4.1163	3.7834	1.5406	13.1256	3.2319	5.93	41.8954	17.7204	0.6792	13.0212	2.8558	7.3746	10.1127	0.4108	54.231
24920	0.9336	1.7824	0.8794	2.2549	35.8996	7.9763	47.2492	3.0106	0.0139	0.5613	2.6313	0.4029	0.885	36.0969	9.1489	41.9255	7.873	0.4751	0.7627	2.384	0.4487	9.4435	33.1848	3.5026	49.2818	0.91	0.082	0.9072	2.2298	0.4585	5.8131	20.9821	19.3357	41.6338	7.7619	0.878	0.2153	2.9731	0.407	3.7442	34.6829	7.7037	0.5918	43.4778	6.2042	0.8905	2.4312	0.2737	39.8565
24930	1.791	3.6034	1.8469	6.1972	30.7156	5.0348	43.1553	7.55	0.1058	0.4701	5.6256	1.1457	1.4889	33.2176	7.2403	30.7399	19.0669	1.0051	1.1003	5.0906	1.0505	13.5253	24.3842	4.0373	47.0423	3.2859	0.4837	1.7608	4.4406	1.0399	11.0358	20.8003	10.1107	43.6355	6.0277	1.1487	0.5758	5.7935	0.8721	7.2385	28.0092	6.6989	0.3355	42.8909	7.5857	1.4208	5.0558	0.7648	23.8309
24940	2.1659	6.6628	1.3196	5.7028	42.9878	6.6389	21.3989	12.8927	0.2305	2.187	7.1257	0.8357	3.0246	48.4503	3.8551	9.6152	23.9668	0.9395	2.794	6.9673	0.3871	12.8745	39.5436	2.912	23.483	10.4598	0.5788	2.4069	6.3867	1.3548	10.4129	14.0199	30.8973	12.5552	13.8695	8.0969	0.4346	8.0759	1.638	7.6238	34.5734	13.1326	0.8533	28.8303	4.8382	2.2802	7.3139	0.5542	41.7518
24950	0.7041	4.8216	3.3755	1.7355	5.5891	0.5621	69.4079	13.7376	0.0666	0.2637	6.5802	2.0572	0.2347	6.855	0.7968	9.9238	71.5444	1.7443	0.5013	7.4987	0.9011	1.5645	5.6874	0.6345	64.5905	17.8687	0.7533	0.5273	8.0984	0.2753	1.2574	3.5955	3.0335	31.6491	42.3176	9.2458	0.1883	7.5594	1.1532	0.7041	5.7656	1.4168	0.4752	68.6868	14.0505	0.5013	7.064	1.3357	4.3112
24960	1.0172	4.7405	1.2825	6.495	26.4757	9.3455	49.7014	0.9239	0.0183	1.5532	3.3811	2.1057	11.6489	18.1505	12.5161	12.4129	23.0142	15.2175	1.6045	3.9388	1.4966	12.6136	21.8064	7.8949	47.5388	3.0314	0.075	1.4929	4.7092	0.8379	8.4803	28.6775	5.1577	35.3242	15.1667	0.1537	0.9257	5.2031	0.9111	2.8908	32.3697	7.055	0.0988	34.8065	15.7393	5.2818	1.5916	0.1665	38.9345
24970	0.8561	4.193	0.7526	2.4471	33.6557	7.9823	37.0423	12.9573	0.1135	0.3504	4.7983	0.653	1.123	41.5843	1.3778	22.0263	27.7882	0.2986	0.7267	4.7326	0.3424	11.4748	30.235	2.3754	42.7764	7.0541	0.2827	1.2185	3.7888	0.7944	8.6354	5.9932	29.4564	5.3319	35.133	9.6483	0.3464	4.6609	0.7944	7.5005	25.6753	10.9093	0.657	41.3528	8.1033	1.2364	4.2527	0.3126	35.3242
24980	0.5006	3.9899	2.1579	1.3521	49.1688	12.455	23.3707	6.9728	0.0322	0.2939	5.9259	0.4286	1.9703	59.3513	1.6537	11.829	18.4204	0.1271	0.4854	6.0036	0.1593	7.3788	53.2866	2.3098	27.7747	2.5183	0.0834	0.5784	5.2034	0.8666	7.2897	8.0957	47.5899	8.0478	19.6682	2.6605	0.1403	5.5637	0.9443	6.7815	41.182	15.0118	0.5404	25.4802	4.3557	0.8021	5.2091	0.6371	54.4055
24990	1.0334	11.7456	5.9528	2.03	42.9248	1.2332	18.4501	16.5728	0.0573	0.3587	15.8977	2.4755	0.5436	42.6948	2.949	6.6408	27.6708	0.7691	1.2276	16.6742	0.8301	12.2785	30.5475	3.3613	24.1803	9.793	1.1074	0.6656	17.0199	1.0464	6.0995	9.3018	30.786	7.1881	16.5633	11.3294	0.3069	15.5093	2.9156	5.7078	29.2473	11.2325	0.9392	27.5355	6.606	1.5068	14.6313	2.5938	36.7894
25000	0.9846	5.0339	0.5218	2.5501	64.1901	1.1008	10.6313	14.9302	0.0572	0.267	5.8539	0.4195	0.846	62.9922	4.0028	2.543	22.2315	0.8442	0.761	5.4881	0.2912	9.9523	52.955	4.9337	10.7647	13.4429	1.411	1.2498	2.5534	2.7371	7.5982	9.3196	50.9232	6.0151	7.3082	12.2954	0.5409	4.6993	1.3001	6.3866	42.5945	18.86	0.3311	18.8839	6.4036	3.8483	2.4112	0.2808	58.745
25010	0.9315	6.6886	3.4867	1.5478	58.7069	2.5379	15.7082	10.3592	0.0333	0.282	9.4117	1.4131	1.0187	59.419	2.3543	6.4287	19.2417	0.4309	0.545	10.0074	0.5545	8.8879	50.2079	3.6962	18.7284	6.9958	0.377	0.6495	9.67	0.7873	6.8505	9.9304	46.0111	6.9721	13.0902	6.039	0.2044	9.2264	1.6761	6.4069	39.704	16.681	1.2119	19.7138	5.1756	0.8602	8.9682	1.2784	53.5032
25020	1.0095	3.0101	0.7205	2.6268	55.6919	7.9126	18.2203	10.7481	0.0602	0.1264	3.9172	0.6964	0.913	59.4092	5.9096	9.4941	18.4925	1.0415	0.3753	3.9253	0.4395	3.014	55.7631	7.4547	18.8818	9.3315	0.8148	1.2001	2.962	0.578	9.1363	7.5511	49.5445	3.4778	17.7701	7.7803	0.1906	3.7808	0.7686	7.8719	42.877	15.4829	1.0636	21.1839	6.7807	0.6341	3.6182	0.4876	55.0407
25030	0.5441	3.2009	2.3152	21.3294	32.6714	2.4326	23.193	14.0145	0.2989	0.07	5.4673	0.5228	0.1989	52.5786	3.6557	3.4733	32.8401	1.1932	0.349	5.4311	0.2802	4.3574	47.8561	4.2198	11.592	24.0809	1.8336	0.2001	5.471	0.389	0.5766	43.0327	12.8238	5.9526	24.9036	6.6505	0.1238	5.4411	0.4953	0.7592	48.5978	7.0763	4.1887	28.6689	4.649	0.6992	4.8681	0.4928	17.2651
25040	0.3989	2.7592	1.7059	4.9849	32.0063	19.6556	35.0316	3.4261	0.0315	0.2491	3.817	0.7978	1.5608	44.6314	10.4539	24.6063	13.1191	0.7647	1.0878	3.3473	0.4288	13.6587	37.7368	5.2513	37.7293	0.719	0.041	0.7899	1.9613	2.1127	11.7987	18.7906	26.0568	25.2969	12.2393	0.9539	0.607	3.4969	0.76	7.9507	38.5613	10.1343	0.3516	31.8993	6.2389	3.3803	1.3669	0.1167	47.2989
25050	1.66	4.361	0.623	7.1602	32.0611	5.5853	46.3078	2.2328	0.0087	0.5555	5.0234	1.0652	1.808	34.1818	8.8177	39.7018	8.3717	0.4749	1.7863	4.2568	0.6012	13.087	27.4649	4.2563	47.8809	0.61	0.0566	1.3332	4.0737	1.2373	7.7024	27.331	9.774	26.2151	21.9193	0.4139	0.3965	5.3197	0.928	2.6075	34.3687	7.8313	0.1046	39.6839	8.7598	4.4636	2.0064	0.1743	41.0759
25060	0.4373	4.5226	0.8621	1.4917	32.417	5.0194	51.9739	3.2358	0.0403	1.014	3.76	1.0481	1.0823	29.1278	8.719	48.3491	6.309	0.5907	1.552	3.5832	0.6869	5.9775	27.1663	5.7852	53.4332	1.6079	0.2078	0.569	2.4064	2.8467	3.1136	10.5238	25.2917	30.3587	23.2977	1.5924	0.2047	4.8329	0.7845	2.3738	30.7779	5.7772	0.8326	46.8999	7.5165	3.8561	1.7738	0.1923	35.203
25070	0.7923	3.6288	0.9316	1.5326	53.7103	12.3582	20.527	6.4453	0.0739	0.3391	4.4195	0.5942	1.5208	62.0507	4.0303	8.8356	17.8474	0.3626	0.7956	4.2231	0.334	7.327	53.6477	6.6271	23.8866	2.9541	0.2048	1.0608	3.07	1.2219	14.0968	7.8541	45.6509	12.4225	13.0536	1.5694	0.4918	4.0249	0.8359	13.3066	37.3882	16.9073	0.4851	21.3433	5.2169	1.8933	3.1539	0.3055	53.1592
25080	3.6729	14.3622	4.5012	6.0272	37.7396	1.4854	13.8362	18.2877	0.0875	0.7019	20.6095	1.2249	0.9974	42.0331	2.2222	2.3584	29.1411	0.7116	1.5846	20.5259	0.4258	6.2311	37.2465	1.775	11.8349	19.7443	0.6319	1.8976	18.0566	2.582	4.6096	15.1062	25.5367	3.6261	13.264	15.321	0.3072	17.9555	4.2736	2.926	30.4516	11.875	0.4491	23.1526	8.6093	5.934	14.9652	1.6371	35.6445
25090	3.5003	4.6366	1.204	8.0165	33.7382	6.8695	27.9204	13.7074	0.407	2.8487	6.3004	0.1919	5.8045	40.3028	2.5175	14.8127	26.3486	0.8729	4.0991	5.1006	0.1413	14.2636	31.2892	3.072	27.8689	13.187	0.9784	2.5303	5.8639	0.9467	12.0666	17.3166	19.2416	15.6203	17.1806	9.2334	0.6705	7.1397	1.5308	7.5058	31.2728	9.846	1.0416	33.824	7.1689	4.0274	5.1576	0.156	34.2937
25100	1.5271	11.1608	3.2712	4.0572	17.1696	14.2264	44.4685	4.0452	0.074	1.3216	11.7843	2.8536	3.9716	24.3311	7.1509	16.3606	28.2188	4.0075	2.7878	12.0985	1.0734	9.0723	22.3671	4.0142	24.7004	23.4376	0.4487	2.1583	8.7597	5.0415	9.0167	14.4777	11.9592	10.2293	33.9984	4.3593	1.4581	12.7589	1.7425	6.8372	24.9061	3.7104	0.9748	38.7073	8.9048	10.9163	4.3973	0.646	27.5973
25110	0.8731	2.7815	0.8711	2.3711	29.3687	5.1788	49.6525	8.8511	0.0521	0.3564	3.4764	0.6929	0.6729	29.9835	6.2623	36.7282	20.5258	1.3016	0.5106	3.2861	0.7289	5.7035	25.8421	5.3731	54.3283	4.1292	0.0981	0.781	2.8556	0.8891	2.6014	7.4799	26.8374	26.6195	29.1527	2.7835	0.2303	3.6766	0.6188	1.4199	26.9816	8.5172	0.1882	44.3077	14.0597	1.4058	2.8396	0.2804	34.173
25120	3.017	6.5438	2.2216	6.3526	27.7869	2.3178	30.1869	21.4389	0.1344	0.842	9.3443	1.5962	0.8777	31.9211	3.6589	17.2267	33.6855	0.8475	1.7855	9.0618	0.9353	11.2045	23.081	2.1723	36.5214	14.3881	0.8502	4.6955	5.7816	1.3055	9.5478	11.3883	15.5217	29.3054	6.5687	15.8856	0.5376	8.8971	2.3478	5.516	20.6011	10.3408	0.6199	38.1993	12.9404	1.9967	8.3624	1.4234	20.4478
25130	1.1452	3.8228	0.6871	1.7883	29.341	1.364	54.0477	7.7803	0.0236	0.485	4.5436	0.6265	0.9801	29.954	1.5593	42.0304	19.4878	0.3334	0.7949	4.6547	0.2055	4.4254	25.3568	2.7111	56.1326	5.2744	0.4446	3.6308	1.5864	0.4379	1.6031	5.5368	25.3535	29.7739	27.2883	4.7894	0.1516	4.8131	0.6904	0.3132	23.1512	9.0289	0.8319	48.9996	12.0202	1.1115	4.1326	0.4109	31.2473
25140	2.4084	4.5655	2.0119	4.2598	38.7366	17.901	27.2026	2.8954	0.0187	2.7315	5.8688	0.3855	3.7447	48.3832	8.7694	21.7896	8.143	0.1842	4.0832	4.7434	0.1592	9.8746	48.2506	2.7722	28.8056	1.2721	0.039	1.5515	6.7601	0.6743	15.6969	32.6723	12.5282	22.1205	7.3392	0.6571	0.668	7.027	1.2908	11.7149	40.0275	9.155	0.487	26.2505	3.3793	4.7809	4.0442	0.1608	48.1881
25150	1.667	4.5031	0.9547	2.463	42.431	5.1041	31.9206	10.9199	0.0365	0.9569	5.8977	0.2703	1.2615	46.135	2.6024	18.5536	24.0051	0.3175	2.1261	4.8744	0.1244	8.1311	39.4585	2.4093	37.6091	5.0825	0.1845	0.9783	4.9881	1.1585	5.3249	21.673	23.001	2.5724	37.283	3.0207	0.4505	5.5266	1.1478	4.9323	33.5607	11.5059	0.3304	35.9979	6.5478	3.7781	3.1023	0.2446	44.1226
25160	0.4695	2.0503	0.8593	2.6011	30.4962	8.328	51.7571	3.4226	0.0159	0.1072	2.414	0.8578	0.2536	31.7439	9.4278	45.4554	8.9375	0.8028	0.3188	2.4112	0.6491	5.0384	29.7234	6.6643	53.3457	1.7403	0.1087	0.3536	1.7011	1.3244	2.5692	8.9931	29.863	2.4706	50.8892	1.8359	0.1188	2.8473	0.413	1.7825	32.1275	7.5153	0.2913	43.4929	11.4114	1.4925	1.6402	0.2463	39.1213
25170	1.4885	10.7534	1.6383	2.6372	16.1366	1.5733	61.3475	4.3753	0.0499	0.3047	12.4321	1.1438	0.3746	18.6995	1.2736	22.8013	42.5508	0.4196	0.4795	13.0465	0.3546	1.7731	17.2161	1.3585	45.298	20.199	0.2747	1.1838	11.8127	0.8841	2.9468	7.6017	9.7992	11.1135	49.6035	5.0548	0.2448	11.7677	1.8681	1.9829	13.545	4.8199	0.6494	52.3101	12.8122	2.1777	11.2833	0.4196	15.5479
25180	8.6079	8.1145	2.2901	12.7929	23.973	5.5253	22.5122	15.854	0.33	4.807	13.7318	0.4737	7.2408	33.1373	1.9129	10.95	26.9943	0.7521	6.226	12.5059	0.2807	13.1907	27.2031	1.8972	24.1743	13.6936	0.8285	4.5937	13.3321	1.0867	12.937	14.9779	14.3762	20.3821	8.442	9.8722	0.952	15.6782	2.3823	4.659	30.6941	6.938	1.4639	31.1386	6.0938	6.1676	12.5126	0.3323	25.9615
25190	5.6167	5.2708	1.223	16.8809	28.452	5.2978	26.8947	10.1765	0.1876	3.553	8.1805	0.377	4.2745	43.4152	2.9406	5.2007	30.6531	1.4055	4.909	6.9473	0.2541	7.7251	38.5863	4.3188	10.4065	24.1817	2.6711	3.8992	6.0996	2.1117	7.0923	15.8204	27.7176	9.2125	17.9934	10.0534	0.4418	10.1934	1.4754	2.4527	38.8221	9.3554	0.788	31.346	5.1254	5.2126	6.6062	0.2917	31.7823
25200	1.9171	10.0977	4.8313	4.4714	37.0327	1.2166	24.3243	16.0801	0.0287	0.5402	14.4842	1.8217	1.153	38.6798	2.8885	6.8237	32.7328	0.876	1.5766	14.171	1.0985	6.8953	29.8992	5.9269	27.4024	11.1011	1.9291	1.7823	10.0904	4.9733	4.0204	7.1964	31.5046	9.4065	17.9748	13.0514	0.2239	13.5762	3.0458	1.9807	29.2013	11.5395	0.3934	31.9381	8.101	6.2095	9.3021	1.3345	37.7447
25210	1.1888	2.8316	0.7284	1.8914	38.5807	3.0587	41.8293	9.8456	0.0454	0.348	3.6421	0.7587	0.2832	33.8684	9.3793	25.657	24.2217	1.8416	1.0332	3.1839	0.5317	3.9796	32.8892	6.6621	46.6451	4.2646	0.8106	0.6117	2.8921	1.245	1.7358	22.6712	19.1239	21.1589	28.3653	2.1961	0.0432	4.0593	0.6463	0.0627	36.506	6.9623	0.2572	40.628	10.8351	2.8208	1.58	0.348	42.0654
25220	0.883	7.9439	4.6974	2.5439	36.1946	1.6006	32.1038	13.9947	0.0381	0.2096	9.681	3.6336	0.451	36.2541	3.6333	10.7451	34.1377	1.2546	0.4478	11.5709	1.5055	8.3497	28.5554	3.4333	34.1758	11.1071	0.8544	1.0608	10.167	2.2964	8.3497	5.739	26.2497	2.6045	31.0378	12.4951	0.2287	10.8912	2.4044	7.3207	22.1717	10.846	1.1974	33.6295	11.3104	0.5272	11.5328	1.4642	29.2033
25230	0.6257	2.9379	0.6883	1.8148	55.1598	11.4831	20.1209	7.06	0.1095	0.1064	3.6372	0.5084	1.3924	62.2687	4.7966	11.9909	14.8036	0.4959	0.316	3.7451	0.1909	13.0492	51.3925	4.016	22.2093	4.7557	0.3254	0.8056	3.0599	0.3864	26.5567	10.6978	31.2032	17.2206	6.8957	3.1741	0.3504	3.332	0.5694	25.6469	30.1856	12.6255	1.2953	20.3316	5.6632	0.6132	3.3618	0.2769	39.9548
25240	1.4954	4.3037	4.3152	12.2288	44.4038	8.2875	3.9506	20.3718	0.643	0.1116	8.6084	1.3945	0.3083	58.2682	6.3437	0.3359	23.1212	1.5082	0.4485	8.7455	0.9205	5.1755	53.7921	5.9526	3.8094	19.4861	1.6698	0.5857	7.2936	2.2353	2.8849	36.6009	25.4345	1.4423	10.5641	12.9588	0.1743	8.1376	1.8026	2.1152	49.0296	13.7754	0.7047	17.8186	6.442	0.7568	8.3065	1.0512	23.2916
25250	0.2667	2.2565	0.2492	14.524	34.6154	5.4404	19.3809	22.1885	1.0782	0.1252	2.5258	0.1215	0.2617	51.9262	2.392	3.1144	37.6459	1.8872	0.3644	2.3731	0.0351	2.4321	49.9713	2.1766	6.731	34.4	1.5165	0.1903	0.9154	1.6668	0.8353	38.8867	14.8579	0.5873	35.0537	7.0065	0.0664	2.209	0.4972	0.6112	43.6891	10.2797	0.2605	34.9119	7.4751	1.9736	0.7426	0.0564	11.0295
25260	1.6735	7.4705	2.2056	4.4086	15.0289	4.3873	58.866	5.8636	0.0958	1.6948	9.3253	0.3299	3.9589	18.741	1.1254	43.157	21.351	0.3166	2.5275	8.716	0.1064	9.5248	13.3773	0.9232	52.6526	12.0045	0.1676	0.9285	6.5157	3.9057	5.1322	5.8426	12.8505	23.6897	30.8732	10.2618	0.2953	9.5567	1.4979	3.1315	16.7935	3.9004	1.0084	55.3637	8.4526	7.0292	4.1425	0.1783	18.7889
25270	0.6646	2.6788	1.2423	2.2646	37.2555	1.2115	34.7579	19.8763	0.0486	0.2096	3.553	0.8231	1.0019	37.9661	1.7636	8.77	45.0053	0.9074	0.4703	3.8495	0.2658	7.4301	30.4874	2.8141	37.8482	15.8683	0.9662	0.7796	3.3127	0.4933	7.333	3.0646	30.334	23.3423	18.0768	13.2636	0.1815	3.6782	0.7259	5.894	23.4227	11.4149	2.2519	41.7105	10.7203	0.7796	3.2488	0.5572	33.9123
25280	3.2277	3.2183	0.738	5.3215	33.3335	17.8251	32.5788	3.62	0.137	2.306	4.1742	0.7038	3.6993	40.8711	11.9092	23.9226	11.6866	0.7271	2.9039	3.8893	0.3908	12.6268	36.5537	7.299	33.8874	2.1704	0.2787	1.8217	4.1759	1.1864	8.8728	29.5595	18.0477	24.1943	10.8617	1.2799	0.4609	5.6645	1.0587	6.0624	41.2104	9.2072	0.3674	30.7294	5.2391	3.715	3.3164	0.1526	46.9503
25290	0.8803	2.7563	1.4139	1.9648	38.8954	17.3759	22.9935	13.1569	0.5631	0.6295	3.8751	0.5459	0.7844	50.4759	6.9762	12.0139	23.632	1.0671	0.9688	3.8014	0.2803	10.0352	42.5456	5.6557	24.6131	11.1509	0.9491	0.7622	3.5555	0.7327	7.9155	31.0596	19.2613	13.322	17.2636	6.1275	0.1893	4.0251	0.836	6.6983	38.2005	13.3376	0.7795	28.9382	6.9954	1.7458	3.0293	0.2754	46.2242
25300	2.008	4.3743	0.6853	4.0211	49.1453	1.8831	20.4679	17.3274	0.0877	0.4914	6.0557	0.5206	0.9375	51.1035	3.0091	7.2349	29.9463	0.7012	0.7968	5.9866	0.2842	5.5401	45.8263	3.6836	22.9531	13.9386	0.9907	1.8804	3.5962	1.5909	7.2318	8.1242	39.694	15.2799	9.6944	12.9081	0.2789	5.4209	1.3678	4.7086	36.9192	13.4221	0.6082	30.3185	6.9558	2.2204	4.571	0.2762	45.9299
25310	6.8584	6.1417	1.1975	6.2451	32.5792	3.8937	29.3023	13.5683	0.2138	2.9949	10.8465	0.3563	3.6778	36.9019	2.1377	17.8591	24.6305	0.5953	3.6523	10.3684	0.177	8.0107	32.5552	2.1515	29.9882	12.4692	0.6275	1.0803	12.1589	0.9585	5.3535	16.396	20.9679	7.8585	26.7083	8.5181	0.5792	11.2049	2.4135	3.3469	30.0494	9.3212	1.2527	33.555	8.2771	4.1694	9.672	0.3563	32.9713
25320	1.2024	4.1126	2.4027	1.4807	30.4734	4.4957	49.9586	5.8533	0.0206	0.2227	6.8018	0.693	0.6249	33.508	2.3159	36.0427	19.4238	0.3671	0.4331	7.1339	0.1506	5.263	29.0618	2.1242	51.8181	3.898	0.1176	0.5734	6.5213	0.6228	5.0794	12.3139	19.0555	4.2939	49.7309	1.8087	0.1753	6.3419	1.2003	4.4731	21.8396	10.1361	0.464	43.5148	11.8547	0.9487	6.0429	0.726	30.493
25330	2.1264	3.0415	0.5964	3.4468	20.8679	2.6447	63.4946	3.6975	0.0843	1.0344	3.8662	0.8637	1.0447	17.8742	8.041	53.2567	12.6927	1.3264	1.6637	3.6315	0.4689	3.5127	20.1988	3.2474	63.5202	3.3519	0.4051	1.0488	3.5371	1.1783	1.8653	12.6149	12.4792	22.9416	42.05	2.2847	0.1234	4.8347	0.8061	0.5614	21.6926	4.7054	0.1604	56.0379	11.078	2.3628	3.2226	0.1789	23.0498
25340	2.9312	4.454	0.7147	5.0818	40.5499	0.4764	25.2034	20.5714	0.0173	0.8942	6.7327	0.473	1.5018	43.4594	1.1462	2.7414	42.5195	0.5317	2.0094	5.7728	0.3176	8.0062	36.1989	1.9023	29.4132	15.5577	0.8217	2.0716	4.0776	1.9508	3.0589	8.0373	35.0113	18.7894	13.4792	13.5241	0.2072	6.2528	1.64	0.1139	29.0765	16.917	0.0242	36.0941	9.6743	3.6218	4.1501	0.328	41.5364
25350	1.4912	4.0855	1.1891	2.2782	55.1829	2.1232	21.9154	11.7227	0.0118	0.4023	5.3177	1.0459	1.6837	54.8012	3.0986	8.7673	24.3162	0.5671	0.6888	5.5806	0.4964	8.6913	45.2464	5.6457	25.9528	7.0013	0.6966	1.6738	4.5838	0.5082	8.8994	7.043	43.6412	3.0062	24.12	6.5245	0.4886	5.1037	1.1735	7.6221	33.3715	18.5901	1.5738	24.202	7.8748	0.8026	5.3962	0.5671	50.0699
25360	0.5777	4.0494	1.4243	1.5875	46.8655	5.1962	28.8939	11.3518	0.0538	0.2342	4.4587	1.3584	0.5205	49.5017	3.6262	14.3859	25.0261	0.8883	0.3643	5.2481	0.4389	4.0634	43.915	5.67	29.9532	9.7363	0.6107	0.5586	4.7901	0.7026	5.0628	8.0192	40.5664	7.0229	27.2103	6.067	0.118	5.1006	0.8328	4.6342	35.5574	13.4568	0.8397	30.243	9.2176	0.7668	4.8855	0.399	46.632
25370	1.1289	4.2116	1.292	1.4392	62.8843	12.4478	9.6455	6.9155	0.0352	0.4557	5.3374	0.8395	1.5271	70.596	4.6485	5.1711	11.0921	0.3326	1.1657	5.1327	0.3342	8.5822	62.7893	5.4001	12.301	4.1222	0.1727	1.7957	3.5242	1.3128	12.4392	8.6702	55.6622	6.0745	7.56	2.9613	0.5916	5.0784	0.9626	11.718	45.4409	19.6127	0.8043	12.7742	3.0173	2.261	4.0694	0.3022	64.7674
25380	0.5186	2.0323	1.6893	8.3082	42.5501	2.3051	21.0826	21.2524	0.2615	0.0479	3.3004	0.8919	1.2623	48.4669	3.4338	4.1632	36.8633	1.5703	0.2194	3.2712	0.7496	10.1623	36.2589	6.7414	24.4586	15.5573	2.5814	0.1743	3.694	0.3719	2.9661	21.9087	28.2882	7.7265	19.3141	15.5562	0.0596	3.3889	0.7917	2.7047	34.1951	16.2632	1.1941	31.0465	10.3561	0.3632	3.4166	0.4605	29.1888
25390	1.8957	4.1029	1.2679	3.3052	20.3578	0.5072	43.1975	25.3408	0.0249	0.4739	5.9238	0.8688	0.8647	22.2791	1.0269	20.3738	47.4905	0.6984	0.6693	6.1525	0.4448	2.8353	19.6226	1.7128	44.5265	22.2362	1.8	1.3427	5.4375	0.4864	2.4237	6.4646	15.2823	15.5558	33.0987	19.9083	0.1289	5.9197	1.218	0.9437	15.8935	7.3335	0.424	50.5542	17.5844	1.0019	5.6453	0.6194	19.6517
25400	1.1613	3.2604	1.0869	3.1522	27.1108	6.5401	55.8713	1.7999	0.0171	1.2822	3.5706	0.6558	2.0637	27.4189	7.3214	48.5772	8.8202	0.2899	1.8171	3.3628	0.3287	8.6316	24.4575	3.715	56.6935	0.924	0.0698	0.9349	3.7055	0.8682	7.4176	19.0757	10.3108	40.205	17.0343	0.4481	0.2822	4.4776	0.7488	4.8701	26.1072	5.8268	0.4419	49.1369	8.1086	2.2729	2.9797	0.2558	30.2503
25410	2.2644	5.406	0.9308	5.3437	54.4549	15.3306	11.0671	5.0771	0.1253	1.6043	5.9408	1.0561	4.8693	56.6099	13.6501	3.0655	12.6871	0.5169	3.9829	4.0903	0.5281	27.1368	39.9366	8.0558	14.2668	1.7408	0.2618	3.287	4.0456	1.2687	17.819	37.1305	20.1798	10.595	5.0816	0.593	1.5283	5.9878	1.0852	9.1299	53.7254	12.2739	0.6511	13.2622	2.3562	5.8715	2.5261	0.2036	69.0206
25420	1.0157	3.72	6.0912	1.9923	11.121	1.0458	60.8911	14.1078	0.015	0.2464	8.7926	1.788	0.3876	12.9004	0.8714	26.1734	47.8695	0.9706	0.3967	9.7933	0.6371	4.4414	9.063	0.6551	65.7762	8.6694	0.5679	0.8264	9.4898	0.5108	3.8975	3.8854	6.3766	20.7524	44.5099	9.7512	0.1292	8.6695	2.0283	2.8937	8.0985	3.1671	0.4748	58.571	15.9679	0.3426	8.8016	1.6828	7.9211
25430	1.0332	3.97	0.8295	2.2831	50.093	4.5449	22.4599	14.5333	0.253	0.3614	4.9491	0.5223	1.4339	51.2749	4.213	13.6827	22.5756	0.9872	0.7293	4.729	0.3745	5.0818	45.6741	6.1659	23.6038	12.3768	1.2648	1.1925	3.1357	1.5046	5.5417	13.1858	38.1942	9.6255	17.408	10.2119	0.34	4.3478	1.1449	4.6599	36.4378	15.8242	0.818	26.8459	9.5815	2.3275	3.1012	0.4041	48.9524
25440	1.0343	3.7413	0.4613	4.0302	19.1818	1.4885	67.8823	2.1702	0.0102	0.0609	4.0415	1.1345	0.3134	19.4688	4.9183	6.6285	58.6031	4.831	0.3046	3.7036	1.2287	1.9236	17.6706	5.1064	25.3666	40.2483	4.4475	0.3162	4.8423	0.0783	0.7167	23.9664	0.0174	13.2823	56.7789	0.0015	2.1817	2.987	0.0682	10.5436	13.7798	0.3772	32.7386	35.4759	1.8481	0.6354	3.901	0.7006	3.2568
25450	0.8314	3.5935	1.1858	2.5506	27.3837	0.9242	51.2218	12.2776	0.0315	0.2617	4.7049	0.6442	0.9937	28.1366	1.729	36.5858	26.1426	0.8015	0.5299	4.7463	0.3345	8.0854	21.2353	1.5386	54.1964	8.9394	0.3941	1.0963	3.9232	0.5912	4.9685	4.571	21.3198	3.9481	47.8073	11.7746	0.1772	4.5309	0.9026	3.854	18.6299	8.3755	0.6691	51.0657	11.7949	0.8727	4.1865	0.5515	24.7265
25460	0.3258	2.0488	0.4703	0.724	31.4327	6.5555	53.1373	5.2564	0.0492	0.0984	2.1672	0.5794	0.3013	30.8587	7.5529	46.681	10.882	0.8791	0.3796	2.0227	0.4426	6.2895	26.2461	6.1773	56.1412	1.9582	0.3427	0.3289	1.6461	0.8699	3.6505	11.4434	23.6183	30.8437	25.5197	2.0795	0.1306	2.3347	0.3796	2.9234	28.8216	6.9672	0.2305	44.8721	13.3403	1.3756	1.3217	0.1475	34.8159
25470	1.5099	5.6426	4.2079	4.2161	21.2923	2.9644	45.9967	14.047	0.1232	1.0093	8.1895	2.1616	0.8265	24.5659	3.0797	16.9512	42.1554	1.0609	1.2676	8.9842	1.1086	3.1592	21.9353	3.3777	47.6428	11.7538	0.7709	2.4795	7.7921	1.0888	2.1498	7.1608	19.1616	13.8041	35.0983	11.265	0.7351	9.0557	1.5696	0.4053	19.5471	8.5198	0.1232	47.3448	12.6995	1.1523	8.865	1.3431	17.8463
25480	1.702	4.6948	0.6345	4.017	35.2908	8.8051	41.8363	3.0061	0.0133	1.0525	4.9445	1.0342	1.7404	36.7919	9.5798	34.3699	10.1371	0.3497	1.7769	4.6299	0.6245	10.8903	33.2022	4.0204	43.7334	1.0525	0.0699	1.7869	4.2767	0.9676	6.6752	27.9732	13.4637	39.7357	4.728	0.393	0.1832	5.8137	1.0342	2.6282	36.4451	9.0389	0.3048	38.5862	5.9656	3.3574	3.4556	0.2182	43.1723
25490	0.7757	3.0287	0.652	2.5766	37.3004	6.0706	25.5774	23.5553	0.4632	0.4902	3.7347	0.2316	1.2344	41.7808	2.932	7.6965	40.9061	0.9938	0.9466	3.3682	0.1417	10.4823	32.063	3.4019	31.7279	16.3305	1.5379	0.9421	3.1658	0.3485	6.4666	10.5093	28.9713	25.6863	7.3614	16.5486	0.2406	3.629	0.5869	4.8209	28.9889	12.1376	1.0613	38.8415	9.6934	1.0568	3.1793	0.2203	38.4171
25500	1.1846	8.2519	2.3421	5.7908	19.2768	1.7143	38.4693	22.8386	0.1316	1.107	9.7838	0.8876	2.0889	24.0312	0.6614	25.0586	35.9494	0.432	1.512	9.9323	0.3341	8.9868	16.6642	1.1305	41.3661	18.7408	1.3331	1.4411	9.8446	0.4927	10.61	6.3411	9.8305	20.0671	24.2385	17.1344	0.27	9.5848	1.9236	5.5849	16.3607	4.8358	0.8032	49.5644	11.0726	1.0226	9.9627	0.7931	13.5629
25510	1.0207	2.9431	0.7867	2.863	25.4896	13.074	46.8087	6.9794	0.0347	0.3156	3.8897	0.5451	0.906	33.3516	7.1683	39.2446	13.6594	0.9196	1.0796	3.2359	0.4349	9.6071	26.7345	5.0844	52.6729	1.0449	0.1057	2.3088	1.9086	0.533	6.8996	23.5814	10.9451	40.9736	12.6099	0.2401	0.533	3.778	0.4394	3.6089	31.6275	6.1896	0.4364	41.7789	11.6083	1.8195	2.7391	0.1918	35.7768
25520	2.0459	8.9287	2.0317	4.7489	36.8764	2.3844	32.126	10.8152	0.0427	0.5179	11.5382	0.9504	0.4752	41.114	2.4213	17.2149	25.1764	0.5918	1.4626	10.9464	0.5975	12.0155	29.9549	2.0401	34.1594	8.5192	0.3045	2.6605	8.5733	1.7727	4.6065	18.7901	20.6139	11.3447	27.6775	3.9608	0.222	10.8865	1.898	1.2264	34.4956	8.2886	0.4468	35.4537	7.0826	5.7563	6.7408	0.5093	39.6942
25530	1.5828	6.601	2.1327	3.3882	48.3281	8.6994	23.5298	5.7019	0.0362	1.2536	8.1475	0.9153	1.8344	55.337	3.2436	17.5612	11.4216	0.2858	1.6208	8.3772	0.3184	8.9602	48.6471	2.8076	25.7123	3.4515	0.1049	1.5575	7.6717	1.0872	4.6456	13.595	42.1743	17.7909	9.0067	2.471	0.3039	8.5961	1.4164	2.5598	43.0644	14.7908	0.644	25.8715	2.7532	1.8885	7.7622	0.6657	54.5953
25540	1.2528	11.6508	6.2235	2.1398	23.8395	1.1691	32.9565	20.7215	0.0465	0.1519	17.7967	1.1784	0.4001	25.5756	1.1723	19.6635	33.156	0.9055	0.5582	18.1316	0.4372	1.8669	24.3971	0.8838	35.9252	17.2354	0.5644	0.9117	17.375	0.8404	1.1567	6.8816	19.1096	24.4918	12.9963	16.2369	0.0465	16.3022	2.7784	0.2109	20.0805	6.8565	0.1705	42.4936	11.0609	0.9582	16.2431	1.9257	21.7456
25550	1.7582	12.1588	0.8676	4.5288	67.9926	0.7196	9.6227	2.3372	0.0144	0.8777	13.3768	0.5301	2.5928	68.736	1.9119	1.086	10.8241	0.0646	2.2252	12.0064	0.5531	10.0162	58.3578	4.8666	9.9866	1.8775	0.1106	1.3	3.8527	9.6318	8.7708	6.2844	58.1854	6.2259	4.3656	1.3834	0.6364	10.7238	3.4245	7.5726	46.6545	19.0134	0.4396	10.6189	0.9165	11.1861	3.2379	0.3606	63.6998
25560	0.7348	4.4262	1.0517	2.5355	27.3628	12.4048	49.1259	2.3176	0.0407	0.409	4.2864	1.5173	1.2677	29.7036	11.3318	44.6695	6.4163	0.3984	1.0056	4.2881	0.9189	6.507	29.8612	5.935	50.7087	0.7082	0.0673	0.7348	3.7729	1.705	5.9563	24.5954	11.7515	44.2694	6.974	0.2408	0.2603	5.1646	0.7878	3.8084	32.8839	5.6108	0.1222	43.3545	8.0076	4.6281	1.4058	0.1788	37.3898
25570	4.8952	4.4801	1.1906	5.9213	27.0383	14.5259	23.491	16.2927	2.1649	2.3577	7.8377	0.3705	2.9811	40.5808	3.9234	14.3306	26.3784	1.2399	3.4135	6.9619	0.1906	7.155	37.9745	2.3557	25.9865	15.2771	0.6853	2.3727	7.4394	0.7538	5.4161	28.468	13.6012	14.0586	21.7336	6.1567	0.2784	8.5144	1.7731	2.4564	34.7129	10.316	1.3962	33.8178	6.7349	4.2915	6.1481	0.1263	38.4628
25580	1.9703	5.2033	1.2147	4.9036	52.2947	6.7847	19.9098	7.5435	0.1753	0.7652	6.8069	0.8162	1.422	57.918	4.6424	7.926	19.0019	0.7014	1.5463	6.4307	0.4113	13.8761	47.3324	2.7739	21.2847	5.9684	0.3762	1.9863	4.3009	2.1011	15.4639	16.5799	31.9386	18.7596	5.1841	3.6856	0.746	6.2649	1.3773	11.4178	38.7937	13.7709	0.2359	23.3475	4.0459	4.352	3.9088	0.1275	51.3179
25590	0.7455	3.6644	2.8501	1.4433	43.0416	1.5794	26.3743	20.256	0.0454	0.1707	5.2505	1.8387	1.0025	43.1721	1.8905	14.8115	31.3796	0.484	0.2722	6.2336	0.7541	4.1223	37.3538	4.589	29.3917	16.0279	1.2554	0.6741	5.998	0.5877	2.3831	3.431	40.2511	6.3826	21.9482	18.3442	0.1404	5.7863	1.3331	1.7025	30.7684	13.5942	0.3176	33.3782	12.9792	0.3479	5.8403	1.0717	42.0465
25600	1.0004	1.4374	0.5039	2.3486	16.2625	7.518	69.0753	1.8446	0.0093	1.1157	1.6586	0.1673	1.4058	20.9757	3.747	66.7834	4.048	0.0985	1.3146	1.5172	0.1097	5.1231	19.3645	1.6401	70.2948	0.5931	0.0428	0.7605	1.9729	0.2083	8.2917	14.3334	3.5034	50.0448	20.2046	0.6806	0.2901	2.3094	0.3421	6.8112	15.8156	3.5014	0.0985	60.0157	10.8159	1.2086	1.6121	0.1209	18.2421
25610	0.5231	1.6331	1.3648	2.2602	21.3926	4.8457	47.4611	20.1573	0.3621	0.285	2.7799	0.456	0.8149	25.1646	2.5185	30.7127	35.917	1.3514	0.4594	2.753	0.3085	6.0597	19.9801	2.4581	41.4064	24.5695	2.0053	0.2582	2.4278	0.835	5.7345	9.155	13.6084	3.6316	41.9362	22.4134	0.0905	2.8771	0.5533	5.567	17.8302	5.1008	1.6599	52.1696	14.1514	1.0663	2.1059	0.3487	17.5588
25620	5.9342	3.3473	1.3243	3.2219	16.1352	0.8226	60.6124	8.5989	0.0033	2.9913	7.1212	0.4933	1.3643	18.082	0.734	42.749	26.0353	0.4297	3.3023	7.0273	0.2759	3.1433	15.5351	1.5014	62.9381	6.0241	0.2525	0.2792	7.4038	2.9227	0.9714	5.596	13.6129	3.9276	59.6131	5.6732	0.0451	7.8452	2.7154	0.5802	13.7132	5.8869	0.2324	54.5603	14.4213	4.8606	4.8573	0.8879	18.6438
25630	0.8968	2.8867	0.9232	2.9444	19.9413	11.2551	53.6314	7.5078	0.0132	0.3742	3.9334	0.3989	1.1425	27.6215	5.3763	45.1522	14.8535	1.1474	0.5275	3.795	0.3841	8.7774	22.0738	3.2891	59.6595	1.4244	0.0692	1.4606	2.6525	0.5935	6.1577	10.2497	17.7329	49.0527	10.3941	1.7063	0.2044	4.1643	0.3379	3.0927	25.3499	5.6975	0.2605	52.3783	8.5144	1.2001	3.218	0.2885	29.7384
25640	0.5853	2.7045	0.6593	1.0715	24.9658	10.0236	56.8498	3.1115	0.0286	0.3263	2.7298	0.8931	0.4188	25.8752	9.7678	52.7784	6.3343	0.8763	0.6946	2.6021	0.6526	3.9175	25.8577	6.2875	58.7148	1.1404	0.1329	0.5433	1.8434	1.5625	3.9764	16.5381	15.5473	24.1799	35.1934	0.6156	0.2489	3.2596	0.4407	3.3525	28.6201	4.0893	0.1362	50.3558	9.4968	2.9636	0.9099	0.0757	32.067
25650	1.165	2.5898	2.7515	11.7421	16.5337	2.9882	32.276	29.4068	0.5468	0.5386	5.1388	0.8289	0.7388	27.2164	3.309	2.0946	54.5407	5.5942	0.6311	5.3811	0.4941	1.6662	24.9097	4.6883	1.7024	48.6631	11.864	0.5491	4.5299	1.4272	2.3242	10.8554	18.0845	1.4893	30.4216	30.3186	0.0796	5.1785	1.2482	1.6908	22.625	6.9484	0.4789	47.9987	13.7519	0.4765	5.3249	0.7048	10.9022
25660	1.2711	9.3938	2.3586	5.5199	40.1892	4.8548	28.4518	7.9133	0.0475	1.2185	10.6223	1.1825	1.7245	41.1871	7.6516	16.4785	19.1735	0.7614	0.9604	10.526	1.5369	7.0764	35.6503	7.8365	29.7008	6.3967	0.3159	3.3281	7.5741	2.1211	5.8193	16.2419	28.502	28.4849	6.9039	1.0246	0.2183	11.2439	1.5613	2.2303	36.3994	11.9335	0.1785	27.7277	8.5073	2.6617	9.1599	1.2018	38.5972
25670	0.7104	2.5122	0.875	2.2807	33.1196	12.1596	34.5924	13.4771	0.2729	0.9638	2.8826	0.2512	1.4143	43.2613	2.885	21.3846	26.3291	0.6281	1.2561	2.6509	0.1906	9.14	32.8348	5.5858	37.0257	10.0383	1.2778	0.784	2.7462	0.5674	8.4751	5.8176	33.268	24.159	13.9908	10.192	0.1559	3.2508	0.6909	6.7703	29.2853	11.5048	0.667	38.9949	8.68	0.8815	3.0299	0.1863	38.5311
25680	0.4813	4.0548	2.1132	2.4388	31.0217	7.5017	47.1071	5.225	0.0565	0.1866	5.1733	1.2893	0.3684	34.4614	6.1314	21.9996	29.4506	0.9394	0.3512	5.1327	1.1653	7.7634	28.3263	4.8715	26.215	26.0051	0.1695	0.3745	4.9719	1.3028	2.4228	18.3169	20.2215	20.7557	28.8403	2.7935	0.1191	5.6104	0.9197	1.2955	29.1147	10.551	0.237	38.0351	14.1175	1.1776	4.5986	0.8731	35.0165
25690	2.4112	7.3719	0.9305	3.4627	47.7907	5.4536	9.135	23.2744	0.17	0.425	9.5505	0.7381	0.68	53.1462	2.881	1.7893	29.9623	0.8276	1.4001	8.3785	0.9349	11.779	38.0523	6.8759	13.3618	16.3634	2.854	2.3172	6.4013	1.9951	13.7473	10.8932	32.0667	5.4485	8.7319	18.3988	0.8723	8.526	1.3152	11.7883	34.3119	10.6073	0.6576	25.4304	6.491	5.292	5.1038	0.3176	42.7724
25700	6.9095	13.1456	0.7931	5.2592	39.606	2.8247	27.8238	3.6286	0.0094	2.5995	16.4233	1.8253	2.8782	39.7145	5.0971	22.3636	8.9064	0.192	5.6556	13.8864	1.3061	8.4823	36.1162	3.0908	30.8082	0.6263	0.0283	0.9363	16.0158	3.8962	2.4502	34.7575	10.4822	22.5382	8.7742	0.1495	0.0551	17.1332	3.66	0.1054	38.3191	9.2653	0.0692	25.1742	6.2185	13.9922	6.3352	0.5209	44.2923
25710	0.8632	12.1659	3.1343	5.7446	27.769	1.6211	32.2792	16.3684	0.0544	0.094	15.1224	0.9469	0.2594	33.1512	1.7241	0.7181	47.0052	0.9787	0.4803	15.2436	0.4395	7.2909	24.3672	3.4767	33.7382	13.0347	1.9291	1.0829	14.3147	0.7657	7.7044	11.1992	16.2312	22.6099	16.2007	9.8913	0.1087	13.1818	2.8728	4.7173	21.4985	8.9191	0.4361	37.3919	10.8738	4.6296	10.7782	0.7556	28.1338
25720	1.1524	3.8981	0.7568	2.9522	38.8948	3.866	25.7878	22.4445	0.2473	0.8407	4.4893	0.4773	0.9719	40.8085	3.9327	18.9421	27.9551	1.5824	1.0815	4.528	0.1978	5.3905	36.2823	4.0402	27.8003	19.0195	1.6598	1.0643	3.5455	1.1976	4.8508	7.2827	33.5795	7.8499	22.1155	18.5142	0.1226	4.5882	1.0965	2.6899	30.6144	12.4088	0.774	36.951	10.7546	1.7781	3.7734	0.2559	39.7549
25730	1.5856	15.5003	5.5961	6.2672	41.7468	4.1951	15.078	9.7763	0.2546	0.3161	18.4697	3.8962	0.8341	46.9206	4.4548	5.2008	18.9648	0.9429	0.6356	20.1658	1.8805	7.3363	40.2393	4.6339	17.2301	7.0918	0.7866	0.7006	19.5566	2.4248	3.3802	20.7166	28.1127	11.1145	9.7238	4.2702	0.1194	18.5505	4.0121	2.2142	36.313	13.6823	0.439	19.7093	4.9602	0.7076	18.108	3.8664	31.3629
25740	0.8502	4.1704	0.8607	1.8207	57.2676	7.0056	20.0633	7.8934	0.068	0.5128	4.9003	0.4683	1.0595	60.861	4.1727	8.9058	18.7115	0.4081	0.9026	4.6151	0.3637	9.2453	51.8355	5.0125	22.4371	5.2718	0.3166	0.8372	3.0427	2.0014	3.5291	10.8228	51.7413	10.5069	12.2206	5.2979	0.1753	4.4503	1.2558	2.569	42.3809	21.1434	0.3401	22.4737	5.2116	2.9171	2.7628	0.2015	61.761
25750	4.7172	4.9747	0.9949	9.0441	31.2038	7.6724	25.7751	15.0138	0.6041	1.5133	8.8226	0.3509	3.2182	42.0717	2.63	13.197	26.7488	1.4475	2.1433	8.2663	0.2771	13.0582	31.7372	3.1245	27.0778	12.8321	1.4834	1.621	8.2962	0.7696	6.5381	15.2096	26.1722	18.0339	12.9557	10.4037	0.5104	8.4855	1.6908	3.7786	33.2502	10.8912	0.3509	33.6649	7.3773	2.261	8.0609	0.3649	31.8788
25760	2.7639	3.2168	1.2297	5.4351	13.3559	3.5665	68.5791	1.8122	0.0409	2.5778	3.9231	0.7093	3.96	13.1437	5.2532	55.9446	12.8566	1.6316	2.575	4.3123	0.3229	7.0697	13.5625	1.7248	62.3962	7.9407	0.0959	1.3453	5.0625	0.8024	4.3394	11.3357	6.6818	47.3031	22.2414	0.8884	0.1269	5.9411	1.1422	1.0154	17.5239	3.8176	0.3399	58.8271	11.2659	3.2674	3.7456	0.1974	19.7211
25770	11.3057	20.2857	1.7442	8.7559	24.6536	1.7537	24.9297	6.49	0.0816	5.2229	27.36	0.7529	7.0773	27.1797	0.9066	18.3414	12.9334	0.2259	11.0858	21.8924	0.3576	10.0763	24.5822	0.5051	28.1348	3.2686	0.0972	4.5924	22.3127	6.4306	3.9904	17.6304	13.5428	6.8604	23.2036	1.4367	1.0226	26.5352	5.7779	0.5835	26.4019	8.178	0.1474	27.2003	4.1531	21.0235	11.8826	0.4298	28.582
25780	7.6427	21.6491	1.5555	10.0904	30.4968	4.1986	18.9123	5.3752	0.0794	3.5025	26.9827	0.3624	2.6693	41.114	1.0027	10.9121	13.2691	0.1852	7.4652	23.1681	0.2143	6.918	37.2992	0.5688	20.6867	3.6189	0.0608	3.8728	24.541	2.4337	4.1455	30.0267	10.6138	3.8252	19.4302	1.1111	1.4655	25.2529	4.1292	1.7671	34.773	8.2458	0.1323	21.1155	3.1188	11.1714	19.2106	0.4656	32.7568
25790	1.0113	2.7024	0.4223	2.7782	24.9348	6.2148	58.211	3.6625	0.0627	0.1716	3.3292	0.6351	0.3877	26.2346	7.3053	51.6287	9.3443	0.9634	0.5609	3.0074	0.5675	4.9775	22.4838	6.4657	59.4412	2.1331	0.3629	1.587	1.983	0.5659	6.1126	15.9488	11.8655	23.2842	37.8249	0.8282	0.3563	3.3011	0.4784	4.1048	24.2293	5.5929	0.424	48.1719	13.3413	1.2241	2.7187	0.193	28.0321
25800	0.8758	2.26	0.5819	2.1512	46.7011	4.4171	33.4264	9.4954	0.0911	0.3321	3.0593	0.3262	0.9463	48.7613	3.5619	19.3376	23.0817	0.5936	0.5261	3.0123	0.1793	3.3738	45.5638	4.3319	35.1868	7.3765	0.4496	0.4408	2.4451	0.8317	2.8272	12.6165	37.8258	2.2541	34.5608	6.198	0.0823	3.0094	0.626	2.5127	38.108	12.6488	0.5643	35.945	6.5037	1.3901	2.1454	0.1822	48.4645
25810	0.6671	1.526	0.9593	1.5584	41.1216	6.2161	38.2704	9.5071	0.1741	0.363	2.4174	0.3719	0.7084	44.3359	3.8518	25.4841	21.6913	0.7763	0.6021	2.379	0.1712	2.5354	42.0838	4.2769	40.1476	7.2609	0.5431	0.5579	2.1399	0.4545	2.2845	15.366	31.2456	2.3937	40.3276	5.2302	0.2037	2.4203	0.5283	1.9717	35.7586	11.1659	0.7202	38.291	8.9404	0.791	2.1045	0.2568	43.0756
25820	5.0059	3.3324	0.6205	5.757	18.6357	0.6626	49.3202	16.6351	0.0306	1.2027	7.1624	0.5937	1.6892	22.09	1.2755	26.4972	38.8304	0.6588	2.5203	6.1666	0.2719	7.7796	16.4861	0.7891	60.5514	5.3125	0.1226	1.3559	6.7986	0.8043	2.6123	10.6256	11.8168	6.4002	56.0433	3.5429	0.3026	6.948	1.7083	1.3789	16.9151	6.7607	0.226	54.0478	11.7127	3.7038	4.9218	0.3332	20.849
25830	1.3588	6.3897	1.057	2.655	54.9816	9.3018	17.4449	6.7724	0.0388	0.6423	7.9439	0.2192	1.2795	61.7507	3.9077	7.9001	16.1492	0.2074	2.0652	6.6239	0.1163	10.0254	54.1056	2.8068	20.7416	3.4274	0.0877	1.6792	5.2971	1.8292	7.2304	26.1045	33.603	9.3719	12.8685	2.0163	1.2105	6.1502	1.4448	6.2509	44.6702	16.0167	0.2057	20.6927	3.3583	5.0813	3.4392	0.2849	57.7402
25840	1.4315	3.1916	0.5383	2.9311	17.7148	0.9879	49.7753	23.2905	0.139	0.9228	3.5819	0.6566	0.6389	19.2049	1.7895	7.5719	63.489	2.1444	1.121	3.7889	0.2514	2.2124	17.3327	2.0882	49.0106	22.5561	1.6386	1.5558	3.0672	0.5383	1.6179	5.3211	14.6943	10.722	43.4943	18.989	0.4644	3.8303	0.8667	0.4348	14.9633	6.2353	0.4496	56.8392	15.9165	1.1772	3.6736	0.3106	18.6814
25850	4.7584	39.1712	3.9188	16.3668	18.9036	1.7664	12.3317	2.5424	0.2408	2.796	43.9733	1.0783	4.1064	32.1848	0.7458	2.0885	12.7775	0.2493	6.5739	41.1909	0.0831	10.5645	26.2188	0.2536	7.2942	7.6952	0.1257	4.4922	42.4776	0.878	9.0478	25.3235	2.6657	6.7809	6.9194	1.415	1.5599	41.0775	5.2103	1.6685	31.4178	3.9507	0.4177	12.6646	2.033	20.0614	27.179	0.6073	28.1512
25860	0.2621	2.4091	0.4618	0.9449	42.6684	12.7794	35.6773	4.7483	0.0487	0.146	2.4627	0.5242	0.9811	44.9327	10.478	23.3787	15.9507	1.1458	0.4144	2.2056	0.513	7.6968	39.9459	8.7491	37.7691	2.454	0.2521	0.4269	1.4829	1.2232	4.4339	22.8321	29.1259	4.7943	34.5775	1.1034	0.2272	2.303	0.6029	4.1441	38.0815	14.1661	0.2771	29.1782	11.0199	2.057	0.9636	0.1123	51.7383
25870	0.2971	1.7095	1.5496	2.2672	21.3076	6.1362	64.7941	1.9336	0.0052	0.3457	2.5816	0.6289	6.7234	18.5763	4.411	57.0617	8.8654	0.8061	0.3752	2.5798	0.6011	6.0946	19.3417	4.2738	63.2559	3.4119	0.066	0.2936	2.3974	0.8651	3.2836	12.4532	13.9733	30.2885	35.9015	0.5438	0.0973	2.9933	0.4656	1.7286	22.5248	5.4567	0.0764	50.9274	15.7299	1.4975	1.7859	0.2727	27.0277
25880	14.7944	15.7011	3.1726	10.6942	24.8856	5.6277	19.1304	5.9364	0.0578	6.9927	26.0937	0.5817	5.8585	33.9754	1.3739	10.1734	14.7651	0.1856	18.3171	15.0002	0.3507	14.0481	25.6538	1.5059	22.1497	2.826	0.1485	9.1132	20.7099	3.8449	9.4355	19.4982	12.274	11.4317	12.6363	1.0561	2.9581	27.1949	3.5151	3.1646	31.1737	6.8696	0.2517	22.3888	2.4836	21.7044	11.5261	0.4373	35.4321
25890	1.3969	3.6732	0.7931	4.1475	24.2999	3.8138	60.4959	1.3729	0.0069	2.2038	2.7783	0.8808	2.8161	21.482	7.9615	56.6889	4.8444	0.3441	2.6493	2.6564	0.5574	7.0307	20.6716	4.5587	60.9968	0.8103	0.0688	0.9634	3.2773	1.6223	4.7032	12.4462	15.1109	34.3301	27.003	0.5436	0.203	4.7431	0.9169	1.4088	25.9333	4.918	0.1015	52.1932	9.5821	3.1001	2.5376	0.2254	29.0347
25900	0.7819	1.1668	0.2106	2.5874	13.6741	1.5863	71.7047	8.2796	0.0086	0.183	1.7433	0.233	0.2934	14.0314	3.523	50.8927	27.6159	1.4844	0.3469	1.5844	0.2278	4.7675	11.8733	1.2066	78.3935	1.5706	0.0293	0.718	1.2703	0.1709	1.7917	10.7294	5.3267	27.2638	51.4985	1.2306	0.0811	1.8934	0.1847	0.1174	14.7839	2.9466	0.057	63.9906	15.9454	0.466	1.5862	0.107	16.7449
25910	1.3261	14.0403	0.7257	3.4519	40.2094	2.5242	12.8179	24.6984	0.2062	1.0475	14.1906	0.8539	1.7818	41.4501	2.9534	4.2877	32.4404	0.9946	3.5438	12.3309	0.2173	11.709	32.3852	2.091	19.9521	16.9933	0.7773	1.2231	12.2863	2.5826	3.9578	22.3856	19.8418	11.2374	8.5015	17.9838	0.2243	12.4967	3.3711	1.889	31.8991	12.3971	0.7536	26.9617	10.0074	8.5071	7.3983	0.1867	37.9604
25920	0.3454	2.8606	0.5975	1.4552	17.9072	4.991	68.226	3.6011	0.0159	0.1271	2.8805	0.796	0.1886	18.1355	6.0293	48.8429	21.0923	1.9077	0.4883	2.69	0.6253	4.578	16.0874	3.6886	70.7107	1.0621	0.0695	0.2779	1.8085	1.7172	1.9098	8.1416	14.302	37.6208	33.8629	0.3593	0.0953	3.1445	0.5638	1.3064	18.9532	4.0938	0.0576	55.0816	16.7038	2.4695	1.1435	0.1906	22.65
25930	1.7236	4.3629	1.1244	7.973	38.2564	7.1389	35.9697	3.4178	0.0333	0.945	5.6462	0.6195	2.2194	45.1853	5.9628	27.2989	11.9471	0.1757	1.7995	4.9101	0.5012	10.3295	37.8316	5.2064	38.1808	1.1263	0.1147	1.8734	3.4066	1.9308	11.2413	18.5635	23.5627	33.6479	5.3133	0.4605	0.5123	5.7517	0.9469	3.8598	39.5835	9.9241	0.2866	34.1143	5.0209	4.605	2.4283	0.1775	45.533
25940	1.3702	3.0201	0.6151	2.1301	43.8321	3.0082	29.0761	16.8782	0.07	0.3835	4.0864	0.5355	0.7695	44.3276	3.8741	8.9229	35.9354	1.1651	0.5669	4.1756	0.2629	5.3986	38.6202	4.9524	32.4979	12.2277	1.2978	1.5197	3.0515	0.4342	6.5662	5.0006	37.4044	17.759	15.7665	12.4979	0.2243	4.0959	0.6851	5.2034	31.9498	11.8181	1.2134	35.0809	9.729	0.784	3.9585	0.2629	41.9588
25950	2.2417	7.7707	3.3099	5.0244	30.6364	1.8265	38.9865	10.0884	0.1154	0.6824	10.8794	1.7605	1.3419	32.9071	3.2376	22.0126	25.9984	1.1802	1.0649	11.5453	0.7121	3.6893	30.7245	3.0728	39.3569	9.142	0.6923	2.2913	10.1705	0.8605	5.9543	22.6766	8.8557	10.0519	36.7656	2.3737	0.3461	10.6223	2.3538	4.0485	25.3705	8.0674	0.5703	38.8299	9.791	1.0682	10.398	1.8561	23.0953
25960	1.3281	3.5335	0.7715	5.9467	20.3149	7.2713	57.7513	3.0526	0.0299	1.0551	3.9633	0.6148	2.3304	26.1154	5.0871	51.9138	8.5484	0.3717	1.5201	3.6004	0.5126	9.5313	21.3137	2.688	60.0289	0.7521	0.0528	1.0058	2.7056	1.9218	6.912	10.338	16.283	44.2127	15.7299	0.8913	0.3417	4.3808	0.9107	2.1419	24.6851	6.7059	0.2396	53.1609	7.4334	3.1794	2.3163	0.1374	30.1104
25970	18.1239	5.4892	0.934	27.2443	14.7589	2.7335	21.0914	9.3403	0.2844	12.4511	11.7753	0.3208	14.3998	27.8192	2.5177	4.0044	24.7509	1.9609	14.999	9.3363	0.2118	17.4158	24.9425	2.3785	12.6508	15.7777	2.2877	8.6443	15.0353	0.8675	11.6341	22.1263	10.9764	4.9243	18.7654	7.0264	0.8452	21.0956	2.6063	1.6784	35.5279	7.5305	0.2784	25.5318	4.906	8.9348	15.2673	0.345	21.5009
25980	0.799	3.2626	1.5667	2.0585	35.5145	2.9174	39.1931	14.6415	0.0467	0.3583	4.4287	0.8412	2.3923	36.2755	1.8226	16.4486	36.3356	1.0972	0.6165	4.6201	0.3917	11.1045	27.0826	2.3032	45.8028	7.6379	0.4406	0.8234	4.1505	0.6543	9.46	4.2527	26.7777	18.2001	29.1895	6.4918	0.2671	4.3864	0.9748	8.47	21.2118	10.8089	0.4963	42.5685	10.8163	0.9347	4.2129	0.4807	30.7277
25990	1.7159	3.9132	0.9624	7.4441	46.968	15.2389	13.3337	10.3289	0.0949	0.8318	5.0887	0.671	1.3737	63.7712	4.506	5.299	17.1098	1.3488	1.2292	4.9869	0.3754	5.2457	59.1607	5.2444	10.7273	11.8809	1.1495	2.0377	3.6876	0.8662	4.7164	12.4055	52.5289	8.7103	6.3165	8.7309	0.2846	5.6235	0.6834	2.9716	51.1835	15.4958	0.9488	19.4003	3.4086	1.7049	4.5841	0.3025	58.2435
26000	5.7926	3.1608	1.3523	5.9914	22.5673	18.3696	39.8129	2.9071	0.0459	3.5927	5.9654	0.7477	4.1261	34.546	8.2562	33.2402	9.2342	0.2915	4.8762	5.0895	0.3401	10.6196	32.6577	3.651	40.8764	1.8045	0.085	2.4968	6.9844	0.8246	13.0747	27.1414	6.7121	33.8812	8.4676	0.417	0.965	8.2556	1.0852	10.2542	31.2901	5.3842	1.4361	35.9052	5.4244	3.362	6.5252	0.4184	31.2342
26010	3.8453	13.6956	2.8777	6.6106	37.4087	3.2165	18.5851	13.6497	0.1108	1.5904	17.8439	0.9844	2.0504	42.7794	2.4057	6.3158	25.3635	0.6667	6.5457	13.3338	0.5392	7.8565	37.0087	2.3701	21.0059	10.8217	0.5183	4.602	11.8332	3.9834	5.9964	12.6114	28.6276	1.603	22.9329	7.8101	3.0136	14.1721	3.233	4.0358	30.9522	12.2473	0.4535	25.2677	6.6249	7.319	11.967	1.1327	36.5656
26020	10.4903	4.0836	0.7277	26.6849	8.6933	1.164	36.4416	11.5166	0.1979	6.9816	8.1243	0.1958	13.2767	21.9696	1.296	16.8699	30.0989	1.1874	9.1839	6.007	0.1106	16.6368	18.3647	1.5407	27.9519	18.5658	1.6385	5.7368	8.8499	0.715	13.981	13.4022	9.159	24.7707	12.4077	10.9778	0.3745	13.2058	1.7214	1.0746	30.2691	5.1985	0.2341	40.6876	7.2345	5.5942	9.5053	0.2021	14.9344
26030	0.5933	3.0765	1.1718	3.486	35.0041	3.6788	48.8583	4.1134	0.0178	0.1068	3.6253	1.1095	0.7714	32.7658	8.6306	37.1234	14.1851	1.6821	0.442	3.597	0.8025	10.4687	28.1455	3.5529	50.6597	2.1107	0.221	0.8455	3.0883	0.9078	8.4807	11.6434	22.0437	5.3845	45.9062	1.6999	0.4776	3.8493	0.5147	7.1813	27.7845	7.202	0.442	40.9207	11.6279	0.844	3.3227	0.6749	32.4959
26040	9.1597	19.5219	2.4578	10.4489	31.6706	5.9072	18.4712	2.2473	0.1153	6.4124	20.9243	3.8029	5.8727	34.5522	7.6023	15.8449	4.693	0.2953	12.3801	17.574	1.1854	15.387	30.1454	2.4944	19.5189	1.2703	0.0445	2.0532	23.3699	5.7165	3.524	33.741	10.7622	7.8628	12.576	0.3945	0.9952	25.7022	4.4422	1.9319	39.1018	6.9934	0.0931	17.8172	2.923	24.1628	6.6086	0.3682	44.2442
26050	0.6317	2.7134	1.0085	2.3384	34.8819	4.0605	49.2433	5.1055	0.017	0.1235	3.0007	1.2293	0.4602	29.4203	11.4012	41.7179	10.826	1.8208	0.4263	3.1751	0.7521	9.3009	28.4602	3.5199	52.1062	2.074	0.1853	0.6703	2.8741	0.8092	2.3692	16.8948	22.0178	44.5302	8.6376	1.1969	0.1112	3.7266	0.5158	0.9251	30.7289	9.6277	0.1127	41.6798	12.5721	1.2401	2.7134	0.4	39.5458
26060	1.4037	3.8681	2.1029	4.6658	29.1198	3.27	43.2923	12.0877	0.1898	0.3197	5.9215	1.1334	0.5745	32.7242	3.7562	33.7016	20.5849	1.2841	0.6005	6.158	0.6161	6.4284	27.3876	3.2389	44.1201	10.5225	0.928	0.8812	5.6486	0.8448	4.1123	14.1721	18.7705	4.2683	44.666	6.6363	0.1248	6.1893	1.0605	3.2985	26.2208	7.5354	0.7694	43.0523	11.7489	0.9202	5.5576	0.8968	21.9756
26070	2.1836	12.6719	2.9464	3.6133	27.9298	4.9593	35.073	10.4582	0.1645	0.6372	16.5274	0.6372	1.026	33.8934	1.5824	16.327	28.8729	0.4966	2.1508	15.5104	0.1406	2.375	32.0658	2.0609	20.838	24.314	0.5444	1.3132	14.5232	1.9653	1.8037	10.891	23.807	11.8668	23.6918	10.1378	0.0897	14.9211	2.791	0.0658	26.5261	9.9099	0.0239	34.9394	10.7331	8.4955	8.8814	0.4248	33.9891
26080	0.7613	3.0391	1.5408	5.3516	35.6838	2.3385	48.2762	3.0007	0.0081	0.42	3.6429	1.2782	3.8228	29.8536	9.6974	36.455	13.9637	0.8663	0.8279	3.7258	0.7875	14.8549	25.2522	3.2674	49.7616	1.3974	0.1252	1.1409	3.4551	0.7451	11.6583	13.7787	17.9368	34.3569	16.3869	0.5412	0.5452	4.277	0.5189	8.6288	27.1338	7.611	0.5169	38.786	11.9823	1.0561	3.6328	0.6522	34.0016
26090	4.3831	5.0765	1.1639	5.8145	31.7517	8.944	35.3824	7.4547	0.0291	1.3914	8.293	0.9391	1.4788	36.7585	8.2723	12.1339	29.2701	1.4628	4.9148	5.1453	0.5634	13.0048	29.1935	4.312	39.3743	3.4178	0.0741	2.849	6.6079	1.1666	5.738	25.4598	15.3119	17.3161	24.9345	0.6164	1.1666	8.1898	1.2671	3.7962	34.6474	8.066	0.1719	35.2802	7.4147	4.6742	5.5448	0.4047	40.9672
26100	0.7461	7.4678	3.3951	1.8602	27.0979	2.7198	47.3652	9.2471	0.1008	0.1386	8.7837	2.6868	0.5974	29.0295	2.0518	26.0814	29.9427	0.6881	0.3075	10.4245	0.8771	5.7293	23.9153	2.0341	37.9552	18.4722	0.2848	0.6553	10.1246	0.8292	5.6637	7.5491	18.4658	7.4932	44.2865	4.9325	0.189	9.4641	1.9559	5.1094	18.778	7.7914	0.3151	40.8757	15.5214	0.5621	9.8826	1.1644	21.9165
26110	3.6835	5.2191	1.9439	6.5945	28.8824	5.3752	31.7406	16.0628	0.4979	3.6549	6.4734	0.7182	4.6093	33.4461	2.7962	10.8976	36.4945	0.9097	5.0115	5.3977	0.4373	14.3003	23.8892	2.6622	34.5474	12.6532	1.1013	2.6717	7.1693	1.0055	11.2934	16.7709	12.7873	25.3799	14.4823	8.4397	0.4692	8.5196	1.8577	7.2329	25.2493	8.3692	0.8618	40.1531	7.2871	4.1592	6.183	0.5043	27.7739
26120	0.7511	3.9413	2.3471	2.6248	24.5533	5.4986	47.0333	13.2301	0.0204	0.4429	5.6209	0.9756	0.7368	26.4344	5.5049	37.6276	21.4385	1.2185	0.5368	5.5066	0.996	7.4725	21.4602	3.7434	52.8921	7.2292	0.1633	0.5939	5.2657	1.1797	4.2006	6.7112	21.7643	24.3224	32.07	3.8922	0.2878	5.821	0.9307	2.9044	21.3727	8.3988	0.2021	45.4656	14.617	1.3389	5.0902	0.6103	27.3039
26130	1.6468	3.7294	0.5588	3.2446	46.0035	6.6633	33.8373	4.3047	0.0115	0.8547	4.2997	0.7807	1.5664	43.0008	11.3432	24.8562	12.5571	0.7413	1.8868	3.5782	0.4701	10.2039	39.5864	6.121	37.5012	0.6147	0.0378	1.259	2.9289	1.7471	5.8039	21.7872	28.3193	6.3952	31.064	0.6952	0.5407	4.6695	0.7248	4.9475	41.0037	9.9592	0.1808	30.3261	7.6477	3.9759	1.7899	0.1693	50.7887
26140	8.7715	6.7154	0.6894	7.5948	52.4584	1.074	15.0777	7.5861	0.0328	5.9448	9.9842	0.247	4.6883	54.992	1.4476	4.5411	17.9502	0.2048	8.6586	7.3986	0.1188	15.1421	43.4142	2.5716	18.3301	4.1425	0.2235	1.8258	10.9205	3.4297	3.8645	12.35	44.9134	13.578	5.4915	3.6266	0.086	13.3171	2.773	0.086	40.074	20.9677	0.0922	19.8388	2.7652	13.0199	3.006	0.1501	59.1785
26150	0.7574	3.0739	1.5751	4.0419	31.543	3.3332	40.1507	15.4182	0.1065	0.1135	4.4845	0.8084	0.2038	35.9107	2.8028	14.9406	39.6979	1.0377	0.1969	4.7393	0.4702	3.0761	31.6347	4.2065	40.9766	13.3817	1.318	0.3822	4.7069	0.3173	2.1936	15.9135	20.8103	22.7375	22.0009	10.9379	0.0486	4.4266	0.9311	1.6515	27.8223	9.4435	0.6903	43.0781	11.908	0.4169	4.4521	0.5374	26.6105
26160	2.3886	2.3726	1.3161	9.3079	30.3481	2.5105	46.6922	5.0067	0.0573	0.949	4.7397	0.3886	1.4952	36.3494	4.321	36.9238	14.4608	0.3724	1.6689	3.8425	0.5658	5.7518	31.51	4.903	46.6978	4.4799	0.5802	1.7261	3.42	0.9311	4.7937	23.9291	13.4428	36.3652	13.2379	2.1541	0.0967	5.0603	0.9203	1.4128	32.8418	7.911	0.0949	40.6863	10.9759	2.4889	3.2338	0.3545	27.4013
26170	0.621	0.9454	0.5091	1.9561	12.2675	1.4881	77.4352	4.7645	0.0131	0.2182	1.49	0.3674	0.289	12.7586	2.6647	64.1529	17.3935	0.6658	0.3263	1.3408	0.4084	3.1738	10.0864	2.4521	78.363	3.7036	0.1455	0.455	1.2886	0.3319	2.0512	4.4064	9.2547	63.2596	15.7468	3.2057	0.1082	1.6989	0.2685	0.5855	11.802	3.3248	0.0559	64.7776	17.3786	0.787	1.1282	0.1604	13.9986
26180	0.7327	2.4488	1.1159	2.1328	64.3758	1.1086	14.6678	13.3599	0.0578	0.2434	3.6322	0.4218	0.7423	63.6954	3.1789	3.5671	23.7284	0.7905	0.5736	3.5502	0.1735	20.5409	43.5738	3.5018	16.7798	10.4314	0.8749	0.7327	2.8392	0.7255	4.661	6.0155	56.94	5.0759	11.5376	11.4726	0.1012	3.326	0.8701	3.9454	43.9322	19.739	0.6243	21.2456	6.2161	0.7978	3.0778	0.4218	59.9164
26190	4.2462	14.5688	8.547	10.1796	19.0516	2.1059	30.1647	10.9243	0.2118	3.4259	22.2758	1.66	5.0617	24.3764	1.8987	9.5442	30.9567	0.8005	3.583	23.2259	0.5529	7.1107	22.3855	1.8407	29.5022	10.7601	1.039	3.1348	23.7086	0.5184	7.3827	19.0654	4.8887	26.8992	9.0288	5.3734	0.0368	23.0165	4.3085	1.4203	24.1071	5.8094	0.5819	34.2293	6.4901	2.8851	21.4199	3.0568	10.7084
26200	2.6353	4.2992	1.3288	8.8335	19.8573	5.0998	56.44	1.4346	0.0714	0.4925	5.9478	1.8229	0.7887	24.2867	8.7146	47.6955	9.7141	0.5372	0.8437	5.5832	1.8363	4.3454	23.1408	6.3038	56.3114	1.3348	0.3006	0.5655	5.6115	2.0863	2.0983	23.3908	8.3009	51.1091	6.3451	0.4925	0.0536	7.3556	0.8541	0.2589	28.7544	4.7768	0.1934	48.2182	9.5351	1.1443	5.9118	1.2068	16.7702
26210	4.9619	27.5905	4.9	4.1416	36.6089	9.7096	9.0781	2.9241	0.0851	4.1861	32.1922	1.0741	2.6051	44.7331	3.1218	5.5137	6.3533	0.2206	10.2412	26.7584	0.4528	5.9725	42.4285	2.0592	10.0071	1.9778	0.1026	10.4541	24.5058	2.4926	6.4176	35.7361	8.3065	6.4424	5.2696	0.3754	6.4194	26.0845	4.9486	3.2863	36.6665	10.5074	0.1645	9.8908	2.0321	23.5652	13.4247	0.4625	43.073
26220	1.1465	3.6947	0.2855	2.852	53.0473	3.1094	24.5535	11.3041	0.007	0.5826	4.2281	0.3159	1.453	55.1918	2.3631	16.6786	18.878	0.3089	1.3033	3.6806	0.1427	11.6963	43.7201	3.5915	31.9766	3.6946	0.1942	1.0997	3.0512	0.9757	6.2775	10.4282	42.3022	12.1135	20.5066	3.2454	0.4984	4.0105	0.6177	5.2248	40.7622	13.0211	0.22	30.7197	4.9256	2.0591	2.9178	0.1498	52.941
26230	1.4716	4.431	1.8906	3.7565	31.9439	20.4466	31.2274	4.7324	0.1	0.4602	5.6836	1.6495	0.6895	39.0333	16.424	20.7394	13.9208	1.3996	1.5025	5.6011	0.6895	7.7792	40.5657	7.8013	33.0233	2.7712	0.2661	0.6425	5.7542	1.3966	7.8114	36.1737	12.1618	27.6373	7.3713	1.0512	0.2911	6.5009	1.0012	6.212	43.5832	6.3517	0.813	28.9454	6.3013	5.3102	2.3699	0.1132	47.3034
26240	0.8753	5.0911	1.1294	1.9453	41.1556	11.618	32.9765	5.1768	0.0319	0.2381	5.8633	0.9944	0.6388	42.6134	11.466	24.1572	13.1071	0.9218	0.6024	5.8284	0.6649	10.5572	39.2497	4.9113	35.6196	2.4083	0.1582	1.0075	5.2289	0.8594	6.5634	33.913	14.2417	21.1131	16.1193	0.9537	0.3963	5.9635	0.736	5.155	41.3871	8.176	0.2656	32.0329	5.8877	2.8525	3.8106	0.4326	47.4172
26250	0.9253	2.0205	0.4714	2.3189	20.5255	1.9148	39.8886	31.8707	0.0644	0.3514	2.5445	0.5212	0.8842	22.352	1.5225	14.7021	55.5291	1.5929	0.5768	2.6207	0.2196	4.635	17.8986	2.2252	55.5554	14.79	1.4787	0.9224	2.0233	0.4714	4.8575	4.5764	15.3249	16.0286	42.8854	12.9101	0.287	2.6705	0.4597	3.9791	15.2371	5.5426	0.8755	55.693	15.2556	0.6881	2.5036	0.2255	18.8619
26260	1.1901	3.3917	1.0436	1.998	15.4118	2.073	72.0435	2.8413	0.0071	0.3538	4.6604	0.6111	0.5075	17.7528	1.2224	40.3891	34.2634	0.2395	0.4182	4.9106	0.2966	2.5519	15.5511	1.3796	63.6304	11.1614	0.1001	1.2652	3.724	0.6362	2.7128	4.5499	12.22	1.7941	71.4323	1.6655	0.2502	4.5067	0.8685	1.4655	13.503	4.5143	0.1251	54.148	20.6188	0.5146	4.8034	0.3074	16.0265
26270	0.2668	6.0688	0.6279	1.5121	58.3556	6.267	19.6267	7.1395	0.1357	0.0575	5.3327	1.5732	0.2277	49.2987	16.6077	11.498	13.3242	2.0804	0.728	5.7881	0.4474	10.5336	50.513	5.0874	20.3474	6.094	0.4612	0.2116	2.6865	4.0653	2.0699	23.0221	41.042	9.6809	13.0884	4.1332	0.0633	5.6454	1.2547	1.0235	49.1704	15.9402	0.1311	21.1464	5.625	5.8306	1.0477	0.0851	63.6122
26280	3.3883	6.0064	1.0634	5.2175	44.6336	5.5376	24.351	9.7261	0.0762	2.7135	7.352	0.3925	4.291	49.3151	1.7835	11.761	22.1207	0.2706	3.8875	6.4334	0.1372	10.0573	43.9067	1.4253	26.5949	7.451	0.1067	3.1443	4.8098	2.504	10.2821	13.4872	31.62	11.9483	17.406	4.7984	1.4292	7.5578	1.4711	8.1172	35.9232	11.3488	0.747	27.8454	5.5604	5.774	4.3715	0.3125	46.8755
26290	1.1319	2.2109	0.4295	4.1939	14.9095	3.5037	72.2708	1.3396	0.0102	0.7369	2.7238	0.3115	1.9972	16.7451	3.8641	65.1199	8.3018	0.1995	1.5268	1.8952	0.3502	5.2872	13.878	3.4407	72.7486	0.7125	0.1608	0.6494	2.4531	0.6698	3.0436	13.3086	6.2542	38.6713	34.4716	0.4784	0.1832	3.0679	0.5211	1.1767	18.2804	3.1494	0.399	61.4765	11.7458	2.1274	1.5595	0.0855	20.4362
26300	3.7228	4.4858	1.4424	4.3024	37.0031	11.9339	21.7017	14.6219	0.7859	1.9291	7.5927	0.1294	3.0647	47.349	2.8252	8.0696	28.4977	0.5426	3.5743	6.0112	0.0657	11.803	39.0163	2.4197	25.4525	11.0666	0.5909	1.7572	6.8937	1.0003	9.1767	21.586	22.4763	12.7311	16.6066	7.7723	0.728	7.4788	1.4444	6.869	34.7813	11.5886	1.6317	29.6061	5.8722	4.337	5.1731	0.141	42.9847
26310	0.4248	2.5235	0.8722	1.911	24.4587	7.1202	58.1283	4.5361	0.0254	0.1581	2.7732	0.8891	0.501	24.1048	8.8832	40.9357	20.5201	1.2349	0.2681	2.9242	0.628	4.4204	23.4753	5.5933	52.0383	10.5014	0.151	0.3627	2.6758	0.7819	3.1445	12.9564	17.3881	37.7293	23.5769	1.3845	0.0804	3.373	0.3669	1.7473	26.1357	5.606	0.1115	49.0323	13.5469	1.0316	2.4147	0.374	30.2979
26320	2.6009	7.3756	2.1558	4.6133	24.803	5.4616	50.9286	2.0402	0.021	0.5398	9.2717	2.3206	0.9185	24.2762	9.6824	33.1188	18.1894	1.6826	0.7607	9.3488	2.0226	2.6082	25.9904	6.2785	38.5066	14.2529	0.2314	2.31	7.9046	1.9174	4.1892	17.9486	12.7393	29.4522	22.5992	0.9394	0.2243	10.2217	1.6861	0.603	27.0772	7.197	0.0491	42.7656	10.1761	4.3186	7.3788	0.4347	30.2637
26330	5.9808	11.6469	2.6936	6.3293	39.1831	1.3298	24.3853	8.2516	0.1997	3.1101	16.3038	0.9074	1.9175	42.3628	2.5624	17.1998	14.8658	0.7704	3.6637	16.0641	0.5935	3.6068	40.5765	2.6594	22.5012	9.6442	0.6905	7.7838	10.6086	1.9288	4.6968	6.8198	35.3261	2.4253	21.845	8.5656	1.8775	15.3908	3.053	0.7876	32.8607	13.1945	0.1484	25.8225	6.8651	4.6509	14.4492	1.2212	40.1029
26340	0.4373	3.0193	0.5412	2.0006	40.4981	8.2829	40.9112	4.3048	0.0047	0.1597	3.01	0.8281	0.7149	40.0654	10.0012	34.5129	10.196	0.5117	0.428	2.9075	0.6622	7.8489	36.5502	6.3818	42.3217	2.8129	0.0868	0.9056	2.2206	0.8715	15.181	23.3615	12.2391	23.0655	21.4868	0.6684	0.6373	2.9015	0.459	13.9972	30.2306	6.5535	3.5247	32.5565	9.1397	2.1819	1.6701	0.1458	36.0612
26350	1.077	6.1027	2.2017	4.5064	33.4963	2.9685	15.9205	33.3672	0.3597	0.5127	7.6923	1.1764	1.1823	37.0645	2.7242	6.8418	41.1981	1.6076	0.8048	7.9806	0.5961	8.1526	29.542	3.2765	19.6247	27.4731	2.5495	0.4412	7.8136	1.1267	5.524	13.4941	21.953	4.2486	18.7112	26.6877	0.0835	7.6883	1.6097	4.6419	27.0037	9.3256	1.1546	36.2693	12.2235	0.779	7.8116	0.7909	26.9484
26360	0.9635	2.9036	1.0599	2.0626	41.281	3.4794	37.2135	10.8567	0.1797	0.237	4.1849	0.5052	0.5104	44.4036	1.909	16.0468	31.7083	0.4948	0.5469	4.1354	0.2448	5.1722	37.8616	3.7893	33.8437	13.6666	0.7396	0.8698	3.5026	0.5547	2.3387	5.6566	38.8278	2.5729	37.4452	8.2318	0.0885	4.2161	0.6224	1.4871	32.215	13.121	1.073	37.1244	10.0524	0.875	3.7213	0.3307	42.5441
26370	1.5169	6.1307	1.9328	2.3406	52.1395	4.3446	13.6919	17.8614	0.0416	0.5267	8.2873	0.7663	0.7406	52.6313	5.4532	5.7625	24.64	1.1921	1.2178	8.014	0.3485	9.1144	45.4376	4.2731	20.6241	10.4457	0.5248	3.5981	4.0773	1.905	8.5264	12.1797	38.1191	13.1943	10.7606	7.6397	0.406	7.503	1.6714	6.6831	38.6353	13.5068	2.0773	22.9525	6.5647	3.3743	5.6456	0.5604	50.3681
26380	2.7565	9.9754	1.0348	5.7757	29.2487	4.9853	41.6693	4.5483	0.006	1.4442	10.1047	2.218	2.2571	29.4012	8.3521	32.8171	12.7501	0.6554	5.9401	7.1656	0.6613	10.2266	26.0051	3.7793	45.5095	0.6779	0.0345	2.4325	7.7983	3.5362	5.0962	22.5128	12.4015	21.0928	24.7984	0.3314	1.6466	10.0434	2.0769	2.272	32.377	5.3614	0.138	38.6272	7.4575	9.3924	4.0986	0.2759	35.6731
26390	0.5373	2.0643	0.5066	1.8851	48.7704	8.3202	32.9371	4.9591	0.0199	0.284	2.4805	0.3438	0.9498	50.6121	7.4138	16.4369	21.1608	0.3184	0.3456	2.3611	0.4016	3.9004	46.7705	8.3055	31.3314	6.432	0.152	0.6387	1.9051	0.5645	7.0176	17.9736	33.9844	31.0681	5.3083	1.5397	0.161	2.5691	0.3781	4.9299	42.0893	11.9565	0.6767	28.5479	8.6916	0.939	1.9576	0.2117	53.2751
[truncated: 545 more columns]
