# Supplementary material for: Self-explaining artificial intelligence for the classification of B cell non-Hodgkin lymphoma: A diagnostic decision support study
Source: PLoS Med. 2026 Jul 13;23(7):e1004889. doi: 10.1371/journal.pmed.1004889 (PMC13421771; doi:10.1371/journal.pmed.1004889)
Supplement: S1 Data — (ZIP) [file pmed.1004889.s004.zip › PUM2_DecisionLogic/12Marburg_T2_pB_AllClasses_UngatedV2_ExtendedSplitmin22k_2250k_PopulationsHaeufigkeitenInPercent_V2_Patients638.lrn]

#<?lrn version="2.0" created_at="2026-05-05 17:01:44"?>
# 05ApplyALPODS.R; Cls is 1st column, Populationen in percent using Marburg_T2_pB_AllClasses_UngatedV2_ExtendedSplitmin22k_2250k_ImpurityBasedClassifier
%	638
%	31
% 9	3	1	1	1	1	1	1	1	1	1	1	1	1	1	1	1	1	1	1	1	1	1	1	1	1	1	1	1	1	1
% Key	Cls	C0001	C0002	C0003	C0004	C0005	C0006	C0007	C0008	C0009	C0010	C0011	C0012	C0013	C0014	C0015	C0016	C0017	C0018	C0019	C0020	C0021	C0022	C0023	C0024	C0025	C0026	C0027	C0028	C0029
20010	2	0.0739999999999999963363	0.7239999999999999769074	0.5949999999999999733546	2.3460000000000000852651	9.7590000000000003410605	16.3329999999999984083843	1.2399999999999999911182	0.8800000000000000044409	6.8049999999999997157829	6.3369999999999997442046	0.1829999999999999960032	2.5870000000000001882938	0.084000000000000005218	4.3360000000000002984279	0.267000000000000015099	0.1409999999999999864553	0.3420000000000000262013	1.4230000000000000426326	1.4970000000000001083578	5.0080000000000000071054	35.281999999999996475708	0.2889999999999999791278	0.0170000000000000012212	0.084000000000000005218	0.0320000000000000006661	0.2479999999999999982236	0.1120000000000000023315	1.3409999999999999698019	1.6350000000000000088818
20020	5	1.8309999999999999609201	4.8310000000000004050094	1.1919999999999999484857	1.6279999999999998916422	6.3150000000000003907985	20.3479999999999989768185	4.1699999999999999289457	2.6429999999999997939426	7.7469999999999998863132	6.9930000000000003268497	0.2550000000000000044409	1.0480000000000000426326	0.6580000000000000293099	6.6260000000000003339551	1.4579999999999999626965	5.4340000000000001634248	2.2339999999999999857891	8.7880000000000002557954	4.4779999999999997584155	0.1570000000000000006661	4.9299999999999997157829	0.3930000000000000159872	0.0490000000000000018874	0.0589999999999999968914	2.7740000000000000213163	1.8770000000000000017764	0.6189999999999999946709	0.0980000000000000037748	0.36399999999999999023
20030	2	1.2700000000000000177636	4.2590000000000003410605	1.3440000000000000834888	4.2729999999999996873612	8.5619999999999993889332	7.9800000000000004263256	2.8050000000000001598721	0.1239999999999999991118	2.1920000000000001705303	3.9889999999999998792077	0.3960000000000000186517	2.1699999999999999289457	1.4079999999999999182876	1.9799999999999999822364	0.1409999999999999864553	0.7540000000000000035527	1.221999999999999975131	1.2470000000000001083578	2.071000000000000174083	1.4390000000000000568434	9.9030000000000004689582	0.0060000000000000001249	0.1350000000000000088818	0	0.0889999999999999957812	1.2110000000000000763833	0.0240000000000000004996	36.8819999999999978967935	2.1240000000000001101341
20040	3	0.4139999999999999791278	1.4690000000000000834888	0.3290000000000000146549	5.1459999999999999076294	12.4789999999999992041921	17.8150000000000012789769	2.2749999999999999111822	1.1899999999999999467093	0.4129999999999999782396	4.8049999999999997157829	0.0749999999999999972244	0.4129999999999999782396	0.047000000000000000111	1.3440000000000000834888	0.7349999999999999866773	0.2989999999999999880096	0.2510000000000000008882	0.3699999999999999955591	4.025999999999999801048	0.1630000000000000059952	3.6800000000000001598721	0.0500000000000000027756	0.0709999999999999936717	0.3659999999999999920064	3.9329999999999998294697	23.8389999999999986357579	13.3539999999999992041921	0.0480000000000000009992	0.6019999999999999795719
20050	2	0.1350000000000000088818	0.8800000000000000044409	0.0640000000000000013323	2.7839999999999998081535	7.1829999999999998294697	7.5999999999999996447286	0.2520000000000000017764	5.4279999999999999360512	1.2860000000000000319744	10.987000000000000099476	0.219000000000000000222	0.76100000000000000977	0.0040000000000000000833	3.5899999999999998578915	5.1429999999999997939426	0.5530000000000000470735	1.056000000000000049738	0.0219999999999999987232	0.6610000000000000319744	0.0229999999999999996114	0.6730000000000000426326	0.2849999999999999755751	0.0439999999999999974465	0.1769999999999999906741	1.8990000000000000213163	11.1630000000000002557954	36.8179999999999978399501	0.0189999999999999995282	0.2909999999999999809042
20060	2	0.0269999999999999996947	0.2169999999999999984457	0.1670000000000000095479	0.8890000000000000124345	1.0249999999999999111822	1.7600000000000000088818	0.094000000000000000222	0.0529999999999999985012	0.1179999999999999937828	0.0850000000000000061062	0.029000000000000001471	0.4359999999999999986677	0.3019999999999999906741	0.1380000000000000115463	0.030999999999999999778	0.0800000000000000016653	0.9120000000000000328626	0.1310000000000000053291	0.4410000000000000031086	0.0570000000000000020539	3.7620000000000000106581	0.2700000000000000177636	0.0010000000000000000208	0	5.0449999999999999289457	75.5250000000000056843419	6.4859999999999997655209	1.5800000000000000710543	0.3420000000000000262013
20070	2	0.0970000000000000028866	0.5939999999999999724665	0.2280000000000000082157	6.5750000000000001776357	8.0649999999999995026201	6.0099999999999997868372	0.1130000000000000032196	0.2099999999999999922284	0.4460000000000000075495	0.0330000000000000015543	0.1219999999999999973355	0.2690000000000000168754	0.2800000000000000266454	0.0850000000000000061062	0.0120000000000000002498	0.0140000000000000002914	0.0719999999999999945599	0.7239999999999999769074	9.9030000000000004689582	11.7430000000000003268497	4.5830000000000001847411	1.0120000000000000106581	0.0040000000000000000833	0.0010000000000000000208	0.1120000000000000023315	0.2770000000000000239808	0.0439999999999999974465	47.3179999999999978399501	1.0540000000000000479616
20080	4	1.818999999999999950262	11.2870000000000008100187	1.3660000000000001030287	2.6930000000000000603961	2.0169999999999999040767	7.1779999999999999360512	9.4770000000000003126388	4.4290000000000002700062	33.9159999999999968167685	3.4639999999999999680256	1.4110000000000000319744	0.8409999999999999698019	3.7440000000000002167155	0.4139999999999999791278	0.0109999999999999993616	0.2630000000000000115463	0.0800000000000000016653	0.2320000000000000117684	0.7029999999999999582556	0.051999999999999997613	0.9989999999999999991118	0.1239999999999999991118	0.0050000000000000001041	0.0020000000000000000416	4.6589999999999998081535	7.0750000000000001776357	0.9539999999999999591438	0.1380000000000000115463	0.6480000000000000204281
20090	2	0.5200000000000000177636	1.4079999999999999182876	0.5510000000000000452971	1.3229999999999999538147	7.8830000000000000071054	8.9839999999999999857891	1.5300000000000000266454	2.0529999999999999360512	3.4950000000000001065814	1.9599999999999999644729	0.2069999999999999895639	0.7510000000000000008882	0.0909999999999999975575	0.3310000000000000164313	0.0219999999999999987232	0.2099999999999999922284	0.0259999999999999988065	0.4520000000000000128786	0.3009999999999999897859	5.6900000000000003907985	4.2999999999999998223643	2.9660000000000001918465	0.0129999999999999994033	0.0020000000000000000416	0.4079999999999999737987	0.3529999999999999804601	0.1320000000000000062172	52.7040000000000006252776	1.3329999999999999626965
20100	2	0.2600000000000000088818	2.599000000000000198952	4.3470000000000004192202	3.9380000000000001669775	11.6570000000000000284217	17.5109999999999992326138	7.6040000000000000923706	0.1429999999999999882316	1.1330000000000000071054	2.8820000000000001172396	0.1049999999999999961142	2.0830000000000001847411	0.1170000000000000067724	0.1739999999999999880096	0.0020000000000000000416	0.047000000000000000111	0.1479999999999999926725	5.3780000000000001136868	16.8299999999999982946974	1.2150000000000000799361	16.2010000000000005115908	0.585999999999999965361	1.7010000000000000675016	0.2270000000000000073275	0.318000000000000004885	0.7029999999999999582556	0.0739999999999999963363	0.8689999999999999946709	1.1499999999999999111822
20110	2	0.23899999999999999023	1.0100000000000000088818	8.781000000000000582645	3.7040000000000001811884	10.4090000000000006963319	9.9299999999999997157829	11.3910000000000000142109	0.1509999999999999953371	0.1990000000000000102141	1.2560000000000000053291	0.1799999999999999933387	5.2050000000000000710543	0.2849999999999999755751	0.3739999999999999991118	0.0200000000000000004163	0.0909999999999999975575	0.3420000000000000262013	3.6160000000000001030287	8.8979999999999996873612	1.3080000000000000515143	16.6980000000000003979039	0.2829999999999999737987	1.6599999999999999200639	0.2710000000000000186517	0.5939999999999999724665	0.9879999999999999893419	0.0229999999999999996114	11.3049999999999997157829	0.7910000000000000364153
20120	2	0.1330000000000000071054	0.2770000000000000239808	0.1779999999999999915623	10.8520000000000003126388	6.6900000000000003907985	15.3949999999999995736744	1.3120000000000000550671	0.5430000000000000381917	0.0570000000000000020539	1.6220000000000001083578	0.094000000000000000222	0.3300000000000000155431	0.0379999999999999990563	1.0800000000000000710543	1.5460000000000000408562	1.0160000000000000142109	3.2170000000000000817124	0.1170000000000000067724	11.1750000000000007105427	6.181000000000000049738	11.9990000000000005542233	6.5529999999999999360512	0.1059999999999999970024	0.1400000000000000133227	0.1849999999999999977796	1.9419999999999999484857	0.1900000000000000022204	15.4939999999999997726263	1.5369999999999999218403
20130	3	0.2829999999999999737987	2.7429999999999998827604	0.2280000000000000082157	3.4630000000000000781597	4.1349999999999997868372	16.5189999999999983515409	0.693999999999999950262	2.5459999999999998188116	0.6800000000000000488498	24.2830000000000012505552	0.7810000000000000275335	2.2530000000000001136868	0.0480000000000000009992	8.0570000000000003836931	11.6189999999999997726263	3.4830000000000000959233	3.818999999999999950262	0.0869999999999999940048	4.6210000000000004405365	0.0580000000000000029421	2.6059999999999998721023	0.306999999999999995115	0.0650000000000000022204	0.2959999999999999853451	0.0820000000000000034417	3.3530000000000002025047	1.2529999999999998916422	0.0379999999999999990563	1.5989999999999999769074
20140	5	0.1719999999999999862332	1.471999999999999975131	0.5709999999999999520384	2.9420000000000001705303	7.4829999999999996518341	12.656000000000000582645	1.556000000000000049738	1.7359999999999999875655	0.5480000000000000426326	9.3409999999999993036681	0.155999999999999999778	1.0509999999999999342748	0.0529999999999999985012	1.1140000000000001012523	0.3599999999999999866773	0.0830000000000000043299	0.0560000000000000011657	0.0170000000000000012212	0.9859999999999999875655	0.042000000000000002609	1.1670000000000000373035	0.4229999999999999871214	0.0280000000000000005829	0.1160000000000000058842	25.9220000000000005968559	25.2710000000000007958079	3.5920000000000000817124	0.3689999999999999946709	0.7199999999999999733546
20150	2	0.2169999999999999984457	0.795000000000000039968	0.193000000000000004885	3.900999999999999801048	3.7250000000000000888178	4.4759999999999999786837	0.2859999999999999764633	2.0339999999999998081535	5.4269999999999996020961	3.4300000000000001598721	0.2640000000000000124345	0.6740000000000000435207	0.125	4.6730000000000000426326	3.2509999999999998898659	7.400999999999999801048	7.1749999999999998223643	0.7129999999999999671374	3.6880000000000001669775	1.7259999999999999786837	10.6940000000000008384404	5.7259999999999999786837	0.0070000000000000001457	0.0030000000000000000625	0.2320000000000000117684	2.2749999999999999111822	0.2829999999999999737987	25.5189999999999983515409	1.084000000000000074607
20160	2	0.0529999999999999985012	0.5360000000000000319744	0.3489999999999999769074	14.3399999999999998578915	1.1870000000000000550671	4.0240000000000000213163	0.3589999999999999857891	0.0350000000000000033307	0.1179999999999999937828	0.9789999999999999813483	0.0080000000000000001665	0.1519999999999999962252	0.0100000000000000002082	0.1330000000000000071054	0.1739999999999999880096	0.0040000000000000000833	0.0820000000000000034417	0.0210000000000000013045	0.3970000000000000195399	21	39.8579999999999969872988	4.8579999999999996518341	0.0080000000000000001665	0.0280000000000000005829	0.1650000000000000077716	0.2469999999999999973355	0.0030000000000000000625	10.4670000000000005258016	0.403000000000000024869
20170	2	0.2039999999999999868994	0.3990000000000000213163	0.2429999999999999937828	1.3560000000000000941469	4.96999999999999975131	10.1549999999999993605115	0.8459999999999999742428	2.9039999999999999147349	1.8349999999999999644729	2.9959999999999999964473	0.0580000000000000029421	0.36399999999999999023	0.0400000000000000008327	4.0419999999999998152589	3.790999999999999925393	2.6869999999999998330225	1.4579999999999999626965	0.3439999999999999724665	1.0149999999999999023004	0.982999999999999984901	2.6589999999999998081535	0.8289999999999999591438	0.0229999999999999996114	0.1239999999999999991118	0.7229999999999999760192	2.7940000000000000390799	0.7940000000000000390799	50.5349999999999965893949	0.8289999999999999591438
20180	7	0.2419999999999999928946	2.3549999999999999822364	0.3599999999999999866773	2.0950000000000001953993	5.2489999999999996660449	5.4880000000000004334311	0.5590000000000000524025	1.4839999999999999857891	2.5099999999999997868372	0.5759999999999999564793	0.6390000000000000124345	1.0400000000000000355271	0.9290000000000000479616	0.047000000000000000111	0.042000000000000002609	0.0070000000000000001457	0.0140000000000000002914	1.0949999999999999733546	2.4150000000000000355271	0.0909999999999999975575	1.2459999999999999964473	1.8020000000000000461853	0.0330000000000000015543	47.5529999999999972715159	0.0529999999999999985012	0.6540000000000000257572	0.2869999999999999773515	0.3549999999999999822364	20.7800000000000011368684
20190	5	0.1029999999999999943379	3.2299999999999999822364	0.1499999999999999944489	5.6779999999999999360512	6.5549999999999997157829	5.5730000000000003979039	0.443000000000000004885	0.3679999999999999937828	11.9399999999999995026201	21.9770000000000003126388	0.0609999999999999986677	1.2130000000000000781597	0.0650000000000000022204	15.7720000000000002415845	8.8049999999999997157829	1.4670000000000000817124	1.5869999999999999662492	0.7089999999999999635847	4.5279999999999995807798	0.0670000000000000039968	3.7879999999999998117062	0.1209999999999999964473	0.0459999999999999992228	0.3130000000000000004441	0.1799999999999999933387	3.5859999999999998543387	0.3960000000000000186517	0.1409999999999999864553	1.1399999999999999023004
20200	5	0.1529999999999999971134	1.1299999999999998934186	0.7259999999999999786837	3.456999999999999850786	8.3960000000000007958079	17.5599999999999987210231	3.6779999999999999360512	3.4150000000000000355271	8.1799999999999997157829	4.4230000000000000426326	1.806000000000000049738	7.5469999999999997086775	0.3109999999999999986677	3.681000000000000049738	0.2550000000000000044409	0.5180000000000000159872	0.6089999999999999857891	1.5880000000000000781597	2.7290000000000000923706	0.1069999999999999978906	21.5960000000000000852651	1.7259999999999999786837	0.0580000000000000029421	0.5719999999999999529265	0.9379999999999999449329	2.8870000000000000106581	0.4279999999999999915623	0.1290000000000000035527	1.3999999999999999111822
20210	2	0.0030000000000000000625	0.0030000000000000000625	0.0100000000000000002082	0.2260000000000000064393	0.3290000000000000146549	0.3380000000000000226485	0.0330000000000000015543	0	0.0050000000000000001041	0.0040000000000000000833	0	0.0269999999999999996947	0.0020000000000000000416	0	0	0	0	0.162000000000000005107	0.5440000000000000390799	4.0030000000000001136868	4.3099999999999996092015	7.2539999999999995594635	0.0189999999999999995282	0.0050000000000000001041	0.0050000000000000001041	0.0070000000000000001457	0.0030000000000000000625	82.3040000000000020463631	0.4020000000000000239808
20220	8	0.2489999999999999991118	0.681000000000000049738	0.9769999999999999795719	25.9989999999999987778665	2.6040000000000000923706	7.3830000000000000071054	0.6600000000000000310862	0.1120000000000000023315	0.0459999999999999992228	6.025999999999999801048	0.1120000000000000023315	0.9879999999999999893419	0.1199999999999999955591	1.1790000000000000479616	1.1730000000000000426326	0.3539999999999999813483	0.625	0.0439999999999999974465	7.0119999999999995665689	13.6579999999999994741984	2.3799999999999998934186	6.8860000000000001207923	0.01799999999999999864	0.047000000000000000111	0.4010000000000000230926	4.0140000000000002344791	0.0320000000000000006661	14.7260000000000008668621	1.4939999999999999946709
20230	2	0.0369999999999999981681	0.5809999999999999609201	0.2119999999999999940048	7.7990000000000003765876	1.5049999999999998934186	1.568999999999999950262	0.2200000000000000011102	0.0599999999999999977796	0.2280000000000000082157	0.0570000000000000020539	0.047000000000000000111	0.4809999999999999831246	0.2650000000000000133227	0.0050000000000000001041	0.0010000000000000000208	0.0010000000000000000208	0	2.9199999999999999289457	1.3970000000000000195399	13.8300000000000000710543	7.7329999999999996518341	0.6019999999999999795719	0.6400000000000000133227	0.0030000000000000000625	0.0189999999999999995282	0.030999999999999999778	0.0080000000000000001665	59.2060000000000030695446	0.5420000000000000373035
20240	2	0.2119999999999999940048	3.4529999999999998472333	1.068999999999999950262	3.5849999999999999644729	11.5749999999999992894573	18.7639999999999993463007	0.482999999999999984901	0.3200000000000000066613	1.0229999999999999094058	4.25	0.0960000000000000019984	1.2520000000000000017764	0.0379999999999999990563	0.5460000000000000408562	0.01799999999999999864	0.0259999999999999988065	0.0080000000000000001665	0.6189999999999999946709	5.7580000000000000071054	30.8470000000000013073986	6.8520000000000003126388	1.1990000000000000657252	0.1130000000000000032196	0.2469999999999999973355	0.051999999999999997613	0.1529999999999999971134	0.0529999999999999985012	6.8230000000000003979039	0.5659999999999999475975
20250	2	0.3390000000000000235367	0.7159999999999999698019	1.0809999999999999609201	1.6710000000000000408562	5.1989999999999998436806	7.6230000000000002202682	2.193999999999999950262	0.2240000000000000046629	0.1370000000000000106581	3.3730000000000002202682	0.1160000000000000058842	0.9449999999999999511502	0.1580000000000000015543	1.943999999999999950262	2.5110000000000001207923	0.4670000000000000262013	0.2560000000000000053291	0.7319999999999999840128	4.8819999999999996731503	11.4019999999999992468247	6.150999999999999801048	0.1370000000000000106581	0.0340000000000000024425	0.144999999999999990008	0.03599999999999999728	2.0760000000000000675016	0.1539999999999999980016	44.4570000000000007389644	0.8399999999999999689138
20260	2	0.3340000000000000190958	0.5669999999999999484857	1.1459999999999999076294	7.9580000000000001847411	3.0179999999999997939426	5.5629999999999997228883	1.9859999999999999875655	0.0599999999999999977796	0.0320000000000000006661	0.9320000000000000506262	0.0100000000000000002082	0.3150000000000000022204	0.1069999999999999978906	0.6440000000000000168754	0.4420000000000000039968	0.3559999999999999831246	0.1300000000000000044409	1.8160000000000000586198	5.5330000000000003623768	15.0869999999999997442046	17.9609999999999985220711	0.1859999999999999986677	0.030999999999999999778	0.1110000000000000014433	0.0369999999999999981681	0.7680000000000000159872	0.029000000000000001471	33.4440000000000026147973	1.3979999999999999094058
20270	2	0.1110000000000000014433	1.153000000000000024869	0.0589999999999999968914	6.2750000000000003552714	9.025999999999999801048	8.4839999999999999857891	0.2240000000000000046629	1.2179999999999999715783	0.4590000000000000190958	6.8840000000000003410605	0.0619999999999999995559	0.4699999999999999733546	0.0020000000000000000416	1.2379999999999999893419	1.3420000000000000817124	0.0589999999999999968914	0.0459999999999999992228	0.0529999999999999985012	1.846999999999999975131	1.7609999999999998987477	10.362000000000000099476	0.7660000000000000142109	0.0160000000000000003331	0.0990000000000000046629	0.2260000000000000064393	1.4279999999999999360512	0.2650000000000000133227	43.531999999999996475708	2.5329999999999999182876
20280	2	0.144999999999999990008	1.7099999999999999644729	1.2520000000000000017764	0.9020000000000000239808	1.7130000000000000781597	10.3840000000000003410605	3.1110000000000002096101	0.094000000000000000222	3.8159999999999998365752	4.4450000000000002842171	0.1120000000000000023315	0.8000000000000000444089	0.1069999999999999978906	0.3089999999999999968914	0	0.0369999999999999981681	0.030999999999999999778	2.0019999999999997797318	0.4899999999999999911182	1.5260000000000000230926	4.0090000000000003410605	0.4749999999999999777955	0.0210000000000000013045	0.0060000000000000001249	0.0410000000000000017208	0.0670000000000000039968	0.0389999999999999999445	61.0039999999999977831067	1.3520000000000000905942
20290	4	1.5009999999999998898659	9.6820000000000003836931	7.9059999999999996944666	2.1240000000000001101341	10.4990000000000005542233	16.6000000000000014210855	14.4990000000000005542233	0.1179999999999999937828	2.6650000000000000355271	2.5339999999999998081535	0.6510000000000000230926	3.9369999999999998330225	6.6689999999999995949906	0.01799999999999999864	0.0040000000000000000833	0.0140000000000000002914	0.0200000000000000004163	1.4550000000000000710543	0.9300000000000000488498	0.4859999999999999875655	11.2179999999999999715783	0	1.6410000000000000142109	0.0149999999999999994449	0.0109999999999999993616	2.6320000000000001172396	0.0749999999999999972244	0.0850000000000000061062	2.0110000000000001207923
20300	2	0.357999999999999984901	2.9599999999999999644729	0.8120000000000000550671	4.8860000000000001207923	20.6900000000000012789769	16.9379999999999988347099	4.3239999999999998436806	1.0240000000000000213163	3.6339999999999998969713	11.7309999999999998721023	0.1590000000000000024425	1.9290000000000000479616	0.0640000000000000013323	3.9860000000000002096101	0.4159999999999999809042	0.2459999999999999964473	0.6300000000000000044409	0.4550000000000000155431	7.6890000000000000568434	0.2439999999999999946709	14.1699999999999999289457	0.4550000000000000155431	0.042000000000000002609	0.2909999999999999809042	0.0790000000000000007772	0.4709999999999999742428	0.2000000000000000111022	0.3980000000000000204281	0.7179999999999999715783
20310	2	0.1089999999999999996669	1.0540000000000000479616	5.4530000000000002913225	2.2410000000000001030287	8.7609999999999992326138	13.1690000000000004831691	7.3250000000000001776357	0.077999999999999999889	0.230000000000000009992	4.5739999999999998436806	0.3360000000000000208722	2.5920000000000000817124	1.8109999999999999431566	0.1489999999999999935607	0.0070000000000000001457	0.00899999999999999932	0.2030000000000000137668	0.0859999999999999931166	1.2580000000000000071054	0.1580000000000000015543	16.7549999999999990052402	0.6039999999999999813483	0.0700000000000000066613	0.193000000000000004885	0.3019999999999999906741	0.6470000000000000195399	0.2340000000000000135447	28.0579999999999998294697	3.5360000000000000319744
20320	2	0.2159999999999999975575	1.9299999999999999378275	1.6229999999999999982236	6.1130000000000004334311	3.1280000000000001136868	28.3109999999999999431566	4.7290000000000000923706	0.4299999999999999933387	2.8719999999999998863132	1.3269999999999999573674	0.6570000000000000284217	5.6600000000000001421085	0.9469999999999999529265	0.3160000000000000031086	0.2510000000000000008882	0.8649999999999999911182	0.125	5.9260000000000001563194	3.6030000000000002025047	1.0440000000000000390799	17.3700000000000009947598	0.3190000000000000057732	0.1140000000000000041078	0.3489999999999999769074	0.0120000000000000002498	0.4229999999999999871214	0.0630000000000000004441	9.9510000000000005115908	1.3260000000000000675016
20330	2	0.047000000000000000111	0.2989999999999999880096	0.1829999999999999960032	1.0600000000000000532907	1.528000000000000024869	1.3180000000000000603961	0.0759999999999999981126	0.0040000000000000000833	0.0219999999999999987232	0.0060000000000000001249	0.0060000000000000001249	0.2109999999999999931166	0.1029999999999999943379	0.0010000000000000000208	0	0	0.0030000000000000000625	1.0709999999999999520384	0.5380000000000000337508	1.8109999999999999431566	2.6059999999999998721023	0.954999999999999960032	0.077999999999999999889	0	0.0330000000000000015543	0.0160000000000000003331	0.1079999999999999987788	85.6689999999999969304554	2.2469999999999998863132
20340	2	0.1489999999999999935607	0.1570000000000000006661	0.2210000000000000019984	2.484999999999999875655	1.3999999999999999111822	8.7080000000000001847411	0.8149999999999999467093	0.9459999999999999520384	0.0589999999999999968914	2.5520000000000000461853	0.0719999999999999945599	0.1310000000000000053291	0.0259999999999999988065	0.4099999999999999755751	0.2399999999999999911182	0.2000000000000000111022	0.3900000000000000133227	0.1739999999999999880096	11.5909999999999993036681	7.3589999999999999857891	21.1890000000000000568434	4.5860000000000002984279	1.1819999999999999396039	0.2179999999999999993339	0.0609999999999999986677	1.2980000000000000426326	0.0950000000000000011102	32.4290000000000020463631	0.8589999999999999857891
20350	2	0.0030000000000000000625	0.0109999999999999993616	0.0250000000000000013878	1.3589999999999999857891	1.3269999999999999573674	3.4319999999999999396039	0.3840000000000000079936	0.0369999999999999981681	0.0250000000000000013878	0.0850000000000000061062	0.0010000000000000000208	0.1419999999999999873435	0.00899999999999999932	0.0739999999999999963363	0.0149999999999999994449	0.0810000000000000025535	0.0129999999999999994033	10.2179999999999999715783	15.356999999999999317879	4.456999999999999850786	16.4699999999999988631316	2.1240000000000001101341	0.1160000000000000058842	0.0899999999999999966693	0.3009999999999999897859	0.2149999999999999966693	0.3200000000000000066613	42.2289999999999992041921	1.0809999999999999609201
20360	2	0.0140000000000000002914	0.1330000000000000071054	0.042000000000000002609	2.1869999999999998330225	1.0989999999999999769074	0.9509999999999999564793	0.1160000000000000058842	1.0060000000000000053291	0.36399999999999999023	0.0369999999999999981681	0.4010000000000000230926	1.1550000000000000266454	0.1529999999999999971134	0.0040000000000000000833	0.0040000000000000000833	0.0020000000000000000416	0.0140000000000000002914	0.2149999999999999966693	2.5320000000000000284217	2.2229999999999998649969	5.7220000000000004192202	0.4500000000000000111022	2.5169999999999999040767	0.0060000000000000001249	0.1950000000000000066613	0.084000000000000005218	0.0429999999999999965583	76.9290000000000020463631	1.3999999999999999111822
20370	2	0.6800000000000000488498	7.1009999999999999786837	1.7860000000000000319744	8.3030000000000008242296	3.1890000000000000568434	31.6119999999999983231191	5.9240000000000003765876	2.4980000000000002202682	0.4470000000000000084377	18.6529999999999986926014	0.1479999999999999926725	0.5340000000000000301981	0.0960000000000000019984	2.6749999999999998223643	3.2599999999999997868372	0.3009999999999999897859	0.2829999999999999737987	0.5530000000000000470735	3.7839999999999998081535	0.193000000000000004885	1.903000000000000024869	0.2149999999999999966693	0.0389999999999999999445	0.1429999999999999882316	0.1590000000000000024425	4.6820000000000003836931	0.3019999999999999906741	0.1600000000000000033307	0.3780000000000000026645
20380	2	0.2280000000000000082157	1.7350000000000000976996	0.1880000000000000004441	1.7019999999999999573674	1.4050000000000000266454	2.5579999999999998294697	0.7710000000000000186517	0.0229999999999999996114	1.3529999999999999804601	0.2929999999999999826805	0.0830000000000000043299	0.5639999999999999458211	0.3509999999999999786837	0.5719999999999999529265	0.0170000000000000012212	0.068000000000000004885	0.0909999999999999975575	1.5329999999999999182876	1.5200000000000000177636	18.2890000000000014779289	3.0739999999999998436806	11.382999999999999118927	0.0229999999999999996114	0.0050000000000000001041	0.0280000000000000005829	0.0509999999999999967248	0.0040000000000000000833	51.7329999999999969872988	0.3549999999999999822364
20390	2	0.0350000000000000033307	0.4239999999999999880096	0.0859999999999999931166	1.2989999999999999324984	2.637999999999999900524	5.3910000000000000142109	1.5120000000000000106581	0.767000000000000015099	0.1489999999999999935607	4.1580000000000003623768	0.0589999999999999968914	0.3509999999999999786837	0.0050000000000000001041	0.6280000000000000026645	0.0859999999999999931166	0.0790000000000000007772	0.1019999999999999934497	0.0529999999999999985012	0.710999999999999965361	3.0889999999999999680256	0.98899999999999999023	0.0980000000000000037748	0.0109999999999999993616	0.0490000000000000018874	0.1640000000000000068834	0.306999999999999995115	0.0660000000000000031086	74.0889999999999986357579	2.6089999999999999857891
20400	2	0.7570000000000000062172	4.3529999999999997584155	0.9370000000000000550671	1.9190000000000000390799	2.5070000000000001172396	21.8530000000000015347723	3.321000000000000174083	1.3700000000000001065814	3.5440000000000000390799	7.168000000000000149214	0.2349999999999999866773	1.1330000000000000071054	0.5480000000000000426326	1.7059999999999999609201	3.5640000000000000568434	2.0520000000000000461853	0.2230000000000000037748	3.3389999999999999680256	1.3420000000000000817124	8.6760000000000001563194	10.2179999999999999715783	0.732999999999999984901	0.0120000000000000002498	0.0040000000000000000833	0.0240000000000000004996	1.0909999999999999698019	0.1479999999999999926725	16.4529999999999994031441	0.7690000000000000168754
20410	2	0.0869999999999999940048	0.8870000000000000106581	0.6029999999999999804601	1.971999999999999975131	2.1370000000000000106581	2.4020000000000001350031	0.2469999999999999973355	0.3360000000000000208722	0.5540000000000000479616	0.0609999999999999986677	0.0550000000000000002776	0.2919999999999999817923	0.4400000000000000022204	0.03599999999999999728	0.0660000000000000031086	0.0020000000000000000416	0.0429999999999999965583	1.9250000000000000444089	0.8729999999999999982236	7.2779999999999995807798	17.0689999999999990620836	1.8449999999999999733546	0.0040000000000000000833	0	0.1120000000000000023315	4.0380000000000002557954	0.0200000000000000004163	55.6769999999999996020961	0.9399999999999999467093
20420	5	0.5430000000000000381917	0.9689999999999999724665	0.4819999999999999840128	30.5090000000000003410605	2.2860000000000000319744	13.9380000000000006110668	0.2000000000000000111022	0.8629999999999999893419	3.5089999999999998969713	0.3380000000000000226485	0.1310000000000000053291	0.289999999999999980016	0.6979999999999999538147	0.1489999999999999935607	4.0240000000000000213163	0.1110000000000000014433	0.9000000000000000222045	0.528000000000000024869	9.2260000000000008668621	0.8329999999999999626965	11.1530000000000004689582	0.0550000000000000002776	0.767000000000000015099	0.0010000000000000000208	0.4709999999999999742428	14.9519999999999999573674	1.7900000000000000355271	0.1509999999999999953371	0.1300000000000000044409
20430	2	0.4819999999999999840128	2.8610000000000002096101	9.5199999999999995736744	3.4700000000000001953993	6.5830000000000001847411	26.7729999999999996873612	7.2270000000000003126388	1.1220000000000001083578	0.2030000000000000137668	4.4969999999999998863132	0.2479999999999999982236	5.2309999999999998721023	0.2200000000000000011102	0.2770000000000000239808	0.077999999999999999889	0.047000000000000000111	0.0739999999999999963363	1.2119999999999999662492	12.4410000000000007247536	0.8629999999999999893419	9.1460000000000007958079	0.0109999999999999993616	0.1270000000000000017764	1.0540000000000000479616	0.0080000000000000001665	0.7299999999999999822364	0.0280000000000000005829	3.599000000000000198952	1.8680000000000001048051
20440	7	0.1940000000000000057732	2.012999999999999900524	0.5839999999999999635847	2.4079999999999999182876	4.3810000000000002273737	10.9090000000000006963319	2.8969999999999997974953	0.8629999999999999893419	0.1719999999999999862332	6.8979999999999996873612	0.0990000000000000046629	1.415999999999999925393	0.030999999999999999778	0.6310000000000000053291	0.0950000000000000011102	0.2290000000000000091038	0.0340000000000000024425	0.0369999999999999981681	2.4100000000000001421085	0.0850000000000000061062	1.3220000000000000639488	0.9659999999999999698019	0.0170000000000000012212	59.3230000000000003979039	0.0280000000000000005829	0.3519999999999999795719	1.3009999999999999342748	0.00899999999999999932	0.2949999999999999844569
20450	2	0.1900000000000000022204	1.2660000000000000142109	8.4450000000000002842171	9.7149999999999998578915	3.6309999999999997832845	16.5240000000000009094947	3.7810000000000001385558	0.2320000000000000117684	0.0250000000000000013878	0.8790000000000000035527	0.0650000000000000022204	1.290999999999999925393	0.0580000000000000029421	0.3629999999999999893419	0.0580000000000000029421	0	0.0149999999999999994449	0.3280000000000000137668	5.4160000000000003694822	3.0249999999999999111822	23.3150000000000012789769	1.2290000000000000923706	0.0080000000000000001665	0.0929999999999999993339	0.068000000000000004885	0.3840000000000000079936	0.0350000000000000033307	17.7089999999999996305178	1.8489999999999999769074
20460	2	0.2349999999999999866773	1.5880000000000000781597	1.5429999999999999271694	0.6999999999999999555911	3.7589999999999998969713	8.0719999999999991757704	2.5830000000000001847411	0.1900000000000000022204	2.7000000000000001776357	0.846999999999999975131	0.0619999999999999995559	0.9190000000000000390799	0.4119999999999999773515	0.0200000000000000004163	0.0070000000000000001457	0.0229999999999999996114	0.0080000000000000001665	3.3530000000000002025047	0.4349999999999999977796	0.2690000000000000168754	12.5619999999999993889332	0.0790000000000000007772	0.5550000000000000488498	0.0010000000000000000208	0.0170000000000000012212	0.1059999999999999970024	0.0200000000000000004163	57.7920000000000015916157	1.1459999999999999076294
20470	4	0.6580000000000000293099	2.9319999999999999396039	0.6879999999999999449329	4.4370000000000002771117	4.1289999999999995594635	14.137999999999999900524	5.1650000000000000355271	2.3570000000000002060574	5.5700000000000002842171	4.3990000000000000213163	0.2419999999999999928946	0.8659999999999999920064	0.6049999999999999822364	3.2010000000000000675016	2.2330000000000000959233	9.7110000000000002984279	6.056000000000000049738	3.3669999999999999928946	18.5030000000000001136868	0.3400000000000000244249	4.2160000000000001918465	1.8120000000000000550671	0.0960000000000000019984	0.3420000000000000262013	0.0259999999999999988065	2.3309999999999999609201	0.2049999999999999877875	0.0299999999999999988898	1.3429999999999999715783
20480	2	0.5360000000000000319744	4.5480000000000000426326	3.2459999999999999964473	2.7839999999999998081535	3.1040000000000000923706	11.3260000000000005115908	5.068999999999999950262	0.6350000000000000088818	0.3260000000000000119904	10.593999999999999417355	0.5979999999999999760192	2.6179999999999998827604	0.0429999999999999965583	1.1089999999999999857891	0.0299999999999999988898	0.0240000000000000004996	0.0619999999999999995559	0.1809999999999999942268	4.0389999999999997015721	5.5810000000000004050094	6.0190000000000001278977	0.9240000000000000435207	0.193000000000000004885	0.0980000000000000037748	0.00899999999999999932	0.0330000000000000015543	0.0160000000000000003331	31.900999999999999801048	4.3550000000000004263256
20490	2	0.2700000000000000177636	0.8209999999999999520384	0.7660000000000000142109	1.2660000000000000142109	2.7850000000000001421085	12.6880000000000006110668	3.2829999999999999182876	1.9859999999999999875655	3.7309999999999998721023	2.9049999999999998046007	0.0790000000000000007772	0.3850000000000000088818	0.0589999999999999968914	1.0620000000000000550671	0.3340000000000000190958	0.5949999999999999733546	0.0660000000000000031086	1.2920000000000000373035	1.1069999999999999840128	1.1879999999999999449329	3.8999999999999999111822	0.3430000000000000270894	0.0140000000000000002914	0.1300000000000000044409	0.2079999999999999904521	1.9079999999999999182876	0.357999999999999984901	51.770000000000003126388	4.7019999999999999573674
20500	2	0.0010000000000000000208	0.0050000000000000001041	0.0129999999999999994033	3.0849999999999999644729	0.5620000000000000550671	1.2789999999999999147349	0.0550000000000000002776	0.0299999999999999988898	0.0080000000000000001665	0.0070000000000000001457	0.0010000000000000000208	0.0709999999999999936717	0.0040000000000000000833	0.0050000000000000001041	0.0040000000000000000833	0	0.0010000000000000000208	0.681000000000000049738	1.8770000000000000017764	2.637999999999999900524	11.3230000000000003979039	7.0869999999999997442046	0.0149999999999999994449	0.0120000000000000002498	0.2359999999999999875655	0.2399999999999999911182	0.0030000000000000000625	69.2759999999999962483344	1.4810000000000000941469
20510	2	0.2879999999999999782396	0.278000000000000024869	0.1950000000000000066613	9.2029999999999994031441	11.7539999999999995594635	15.9410000000000007247536	2.3860000000000001207923	5.8200000000000002842171	0.7139999999999999680256	3.1920000000000001705303	0.1680000000000000104361	0.4020000000000000239808	0.0219999999999999987232	0.1700000000000000122125	0.4209999999999999853451	1.8580000000000000959233	0.4460000000000000075495	0.23899999999999999023	2.9230000000000000426326	7.7770000000000001350031	4.431000000000000049738	0.8960000000000000186517	0.0109999999999999993616	0.0030000000000000000625	1.1020000000000000905942	4.5529999999999999360512	0.3190000000000000057732	23.4400000000000012789769	1.0480000000000000426326
20520	2	0.1650000000000000077716	0.2030000000000000137668	0.077999999999999999889	25.4890000000000007673862	7.8079999999999998294697	40.4729999999999989768185	0.3009999999999999897859	0.3370000000000000217604	0.1799999999999999933387	0.2620000000000000106581	0.029000000000000001471	0.2859999999999999764633	0.0149999999999999994449	0.4299999999999999933387	0.3019999999999999906741	1.0649999999999999467093	1.4390000000000000568434	0.9240000000000000435207	3.1009999999999999786837	3.2139999999999999680256	5.6520000000000001350031	0.4010000000000000230926	0.0449999999999999983347	0.1519999999999999962252	0.0170000000000000012212	0.9080000000000000293099	0.0560000000000000011657	3.9110000000000000319744	2.7580000000000000071054
20530	3	0.2510000000000000008882	1.9019999999999999129585	1.5620000000000000550671	10.0440000000000004831691	5.1959999999999997299938	15.2080000000000001847411	3.278000000000000024869	0.7810000000000000275335	2.9049999999999998046007	5.4039999999999999147349	0.0889999999999999957812	0.3910000000000000142109	0.047000000000000000111	0.1580000000000000015543	0.0269999999999999996947	0.0149999999999999994449	0.03599999999999999728	0.1829999999999999960032	1.2490000000000001101341	0.0749999999999999972244	5.7089999999999996305178	0.0729999999999999954481	0.03599999999999999728	0.2989999999999999880096	0.3549999999999999822364	0.4219999999999999862332	43.8500000000000014210855	0.0280000000000000005829	0.4269999999999999906741
20540	2	0.2640000000000000124345	1.3729999999999999982236	0.6989999999999999547029	0.23899999999999999023	2.3349999999999999644729	2.1179999999999998827604	0.1529999999999999971134	0.7910000000000000364153	1.8810000000000000053291	0.8599999999999999866773	0.2540000000000000035527	0.8980000000000000204281	0.6410000000000000142109	0.6069999999999999840128	0.3300000000000000155431	1.5980000000000000870415	0.3089999999999999968914	0.1829999999999999960032	0.3310000000000000164313	0.5819999999999999618083	0.3880000000000000115463	0.545000000000000039968	0.0070000000000000001457	0	0.0040000000000000000833	0.125	0.0229999999999999996114	81.7039999999999935198502	0.7560000000000000053291
20550	6	0.3739999999999999991118	1.987000000000000099476	3.8690000000000002167155	2.8820000000000001172396	6.6730000000000000426326	10.7710000000000007958079	2.5489999999999999324984	0.0240000000000000004996	0.0410000000000000017208	0.3559999999999999831246	0.0350000000000000033307	0.8509999999999999786837	0.084000000000000005218	0.00899999999999999932	0	0.0010000000000000000208	0.0030000000000000000625	0.5160000000000000142109	2.8719999999999998863132	1.1339999999999998969713	3.443999999999999950262	11.9160000000000003694822	0.0330000000000000015543	0.0670000000000000039968	0.0280000000000000005829	0.0449999999999999983347	0.0010000000000000000208	48.6540000000000034674486	0.7820000000000000284217
20560	2	0.1489999999999999935607	2.9270000000000000461853	1.1189999999999999946709	6.1989999999999998436806	3.4769999999999998685496	8.093999999999999417355	2.4780000000000002025047	0.2819999999999999729106	1.0169999999999999040767	9.718999999999999417355	0.4359999999999999986677	2.7250000000000000888178	0.0480000000000000009992	0.1910000000000000031086	0.0080000000000000001665	0.0189999999999999995282	0.0219999999999999987232	0.0219999999999999987232	1.0460000000000000408562	5.7560000000000002273737	5.6719999999999997086775	2.0440000000000000390799	0.0200000000000000004163	0.0709999999999999936717	0.0189999999999999995282	0.115000000000000004996	0.0369999999999999981681	45.002000000000002444267	1.2860000000000000319744
20570	2	0.5380000000000000337508	4.3579999999999996518341	0.892000000000000015099	1.8660000000000001030287	2.7799999999999998046007	3.3549999999999999822364	0.2839999999999999746869	0.0800000000000000016653	1.6410000000000000142109	0.9260000000000000452971	0.4789999999999999813483	1.3069999999999999396039	1.3269999999999999573674	4.5270000000000001350031	0.1990000000000000102141	0.2889999999999999791278	3.5920000000000000817124	0.4189999999999999835687	1.2079999999999999626965	3.3759999999999998898659	6.4729999999999998649969	1.4130000000000000337508	0.0010000000000000000208	0.0010000000000000000208	0.0120000000000000002498	0.0570000000000000020539	0.0350000000000000033307	53.9590000000000031832315	4.6059999999999998721023
20580	2	0.1580000000000000015543	1.1100000000000000976996	0.1519999999999999962252	0.4709999999999999742428	0.9559999999999999609201	2.2120000000000001882938	0.2959999999999999853451	0.1729999999999999871214	0.5679999999999999493738	0.0529999999999999985012	0.1350000000000000088818	0.1859999999999999986677	0.1670000000000000095479	0.01799999999999999864	0.0609999999999999986677	0.0040000000000000000833	0.8379999999999999671374	0.2149999999999999966693	0.4299999999999999933387	4.5940000000000003055334	3.3780000000000001136868	0.2700000000000000177636	0.0439999999999999974465	0.0080000000000000001665	0	0.0560000000000000011657	0.0100000000000000002082	82.9009999999999962483344	0.5370000000000000328626
20590	2	0.36399999999999999023	5.3830000000000000071054	9.1690000000000004831691	2.4039999999999999147349	7.2469999999999998863132	17.8999999999999985789145	3.4799999999999999822364	0.1829999999999999960032	0.3840000000000000079936	6.1779999999999999360512	0.1719999999999999862332	2.4409999999999998365752	0.13600000000000000977	0.0560000000000000011657	0.0459999999999999992228	0.0010000000000000000208	0.0929999999999999993339	0.0889999999999999957812	3.2869999999999999218403	2.7080000000000001847411	10.6259999999999994457767	0.3609999999999999875655	0.047000000000000000111	0.1300000000000000044409	0.1459999999999999908962	0.2409999999999999920064	0.0729999999999999954481	25.9600000000000008526513	0.6979999999999999538147
20600	2	0.0899999999999999966693	0.1120000000000000023315	0.094000000000000000222	0.357999999999999984901	0.6580000000000000293099	0.585999999999999965361	0.1209999999999999964473	0.1059999999999999970024	0.1260000000000000008882	0.0909999999999999975575	0.0040000000000000000833	0.1089999999999999996669	0.01799999999999999864	0.0909999999999999975575	0.01799999999999999864	0.029000000000000001471	0.0149999999999999994449	0.0379999999999999990563	0.1110000000000000014433	4.9610000000000002984279	2.8029999999999999360512	1.125	0.0010000000000000000208	0.0040000000000000000833	0.0030000000000000000625	0.0800000000000000016653	0.0060000000000000001249	87.0909999999999939745976	1.1479999999999999094058
20610	2	0.0170000000000000012212	0.0459999999999999992228	0.1219999999999999973355	1.6730000000000000426326	1.9910000000000001030287	10.0619999999999993889332	0.6740000000000000435207	0.0389999999999999999445	0.0219999999999999987232	0.0219999999999999987232	0.0040000000000000000833	0.3430000000000000270894	0.0320000000000000006661	0.0010000000000000000208	0.0050000000000000001041	0.0100000000000000002082	0.0140000000000000002914	17.3429999999999999715783	12.3539999999999992041921	5.293000000000000149214	32.75	4.2190000000000003055334	0.0410000000000000017208	0.0709999999999999936717	0.0210000000000000013045	0.5869999999999999662492	0.1229999999999999982236	11.630000000000000781597	0.4909999999999999920064
20620	2	0.1270000000000000017764	0.7710000000000000186517	0.414999999999999980016	4.2050000000000000710543	1.2350000000000000976996	1.2820000000000000284217	0.5580000000000000515143	0.047000000000000000111	0.2379999999999999893419	0.2379999999999999893419	0.0299999999999999988898	0.2010000000000000119904	0.2030000000000000137668	0.0859999999999999931166	0.0550000000000000002776	0.1529999999999999971134	0.1079999999999999987788	0.1739999999999999880096	0.047000000000000000111	3.137999999999999900524	6.8849999999999997868372	3.443999999999999950262	0.0280000000000000005829	0.0020000000000000000416	0.6850000000000000532907	0.9110000000000000319744	0.0010000000000000000208	72.5270000000000010231815	2.209000000000000074607
20630	2	0.1199999999999999955591	1.0749999999999999555911	1.4219999999999999307221	26.885000000000001563194	3.7719999999999997974953	11.9130000000000002557954	0.6999999999999999555911	0.5050000000000000044409	0.0429999999999999965583	0.9969999999999999973355	0.0320000000000000006661	0.3980000000000000204281	0.0120000000000000002498	0.0429999999999999965583	0.0320000000000000006661	0.0010000000000000000208	0.051999999999999997613	0.2220000000000000028866	3.2299999999999999822364	11.4149999999999991473487	16.2169999999999987494448	0.8760000000000000008882	0.0080000000000000001665	0.0560000000000000011657	0.0389999999999999999445	0.3529999999999999804601	0.0759999999999999981126	14.987000000000000099476	4.5199999999999995736744
20640	2	0.1089999999999999996669	0.4540000000000000146549	0.267000000000000015099	6.3250000000000001776357	3.859999999999999875655	10.606999999999999317879	0.5150000000000000133227	1.0140000000000000124345	0.0790000000000000007772	2.275999999999999801048	0.1880000000000000004441	0.8820000000000000062172	0.029000000000000001471	0.7690000000000000168754	0.6440000000000000168754	0.63600000000000000977	1.3329999999999999626965	0.0790000000000000007772	4.443999999999999950262	2.5449999999999999289457	12.0120000000000004547474	1.7740000000000000213163	0.1350000000000000088818	0.0909999999999999975575	0.0640000000000000013323	1.4390000000000000568434	0.1769999999999999906741	44.1850000000000022737368	3.0680000000000000603961
20650	2	0.0020000000000000000416	0.0129999999999999994033	0.0509999999999999967248	1.5580000000000000515143	2.2480000000000002202682	4.8920000000000003481659	0.3320000000000000173195	0.267000000000000015099	0.0299999999999999988898	0.029000000000000001471	0.0149999999999999994449	0.4989999999999999991118	0.0250000000000000013878	0.0160000000000000003331	0.0060000000000000001249	0.0040000000000000000833	0.0129999999999999994033	6.6779999999999999360512	9.4130000000000002557954	3.2389999999999998792077	18.1769999999999996020961	1.8549999999999999822364	0.103999999999999995226	0.1010000000000000064393	0.0589999999999999968914	0.1670000000000000095479	0.0229999999999999996114	49.2809999999999988062882	0.9020000000000000239808
20660	2	0.193000000000000004885	1.2410000000000001030287	2.3860000000000001207923	11.2919999999999998152589	1.8249999999999999555911	6.5570000000000003836931	4.4980000000000002202682	0.3780000000000000026645	0.0539999999999999993894	3.5870000000000001882938	0.0539999999999999993894	0.1660000000000000086597	0.0330000000000000015543	0.2280000000000000082157	0.1799999999999999933387	0.0229999999999999996114	0.0229999999999999996114	0.0580000000000000029421	0.9050000000000000266454	19.859000000000001762146	21.5539999999999984936494	6.8650000000000002131628	0.0080000000000000001665	0.0299999999999999988898	0.0709999999999999936717	0.51100000000000000977	0.0970000000000000028866	15.7870000000000008100187	1.5369999999999999218403
20670	2	0.1010000000000000064393	0.6979999999999999538147	0.4689999999999999724665	3.2010000000000000675016	12.8529999999999997584155	25.7959999999999993747224	1.8669999999999999928946	0.267000000000000015099	0.1529999999999999971134	0.2340000000000000135447	0.1469999999999999917843	5.09499999999999975131	0.2550000000000000044409	0.1130000000000000032196	0.0490000000000000018874	0.0080000000000000001665	0.0140000000000000002914	37.9879999999999995452526	2.4620000000000001882938	1.1859999999999999431566	6.1790000000000002700062	0.0020000000000000000416	0.0379999999999999990563	0.00899999999999999932	0.0149999999999999994449	0.5889999999999999680256	0.0080000000000000001665	0.0700000000000000066613	0.13600000000000000977
20680	3	1.7620000000000000106581	1.9699999999999999733546	0.2419999999999999928946	10.507999999999999118927	2.0779999999999998472333	19.2259999999999990905053	0.4660000000000000253131	0.042000000000000002609	1.2399999999999999911182	1.7459999999999999964473	0.1990000000000000102141	0.0950000000000000011102	0.4660000000000000253131	0.8199999999999999511502	0.4279999999999999915623	3.3660000000000001030287	2.3300000000000000710543	0.1429999999999999882316	2.068999999999999950262	0.0490000000000000018874	1.6000000000000000888178	0.0899999999999999966693	0.0459999999999999992228	0.115000000000000004996	2.8180000000000000603961	7.21999999999999975131	37.2190000000000011937118	0.0709999999999999936717	1.5769999999999999573674
20690	5	0.0700000000000000066613	0.0749999999999999972244	0.0109999999999999993616	0.5040000000000000035527	0.2340000000000000135447	1.4230000000000000426326	0.1229999999999999982236	0.181999999999999995115	0.0280000000000000005829	4.9189999999999995949906	0.0060000000000000001249	0.0129999999999999994033	0	0.0170000000000000012212	2.4649999999999998578915	0.1489999999999999935607	0.0480000000000000009992	0.0040000000000000000833	0.3019999999999999906741	0.0060000000000000001249	0.00899999999999999932	0.0060000000000000001249	0.0640000000000000013323	0.6059999999999999831246	0.2340000000000000135447	78.5420000000000015916157	8.5090000000000003410605	0.1029999999999999943379	1.3489999999999999769074
20700	2	0.0340000000000000024425	0.2010000000000000119904	0.068000000000000004885	4.9450000000000002842171	0.5550000000000000488498	9.768000000000000682121	0.4349999999999999977796	1.153000000000000024869	0.3119999999999999995559	2.109999999999999875655	0.1749999999999999888978	2.1619999999999999218403	0.0269999999999999996947	0.6800000000000000488498	0.2810000000000000275335	0.2660000000000000142109	0.4540000000000000146549	0.0259999999999999988065	0.6600000000000000310862	2.1920000000000001705303	5.1539999999999999147349	1.0880000000000000781597	0.0299999999999999988898	0.0640000000000000013323	0.0010000000000000000208	0.5330000000000000293099	0.0539999999999999993894	63.1550000000000011368684	3.4140000000000001456613
20710	6	0.5420000000000000373035	0.5130000000000000115463	0.1799999999999999933387	16	5.2469999999999998863132	39.268000000000000682121	1.8080000000000000515143	0.5989999999999999769074	0.1769999999999999906741	1.1799999999999999378275	0.1580000000000000015543	0.1940000000000000057732	0.0100000000000000002082	1.0289999999999999147349	1.0160000000000000142109	0.4630000000000000226485	1.6089999999999999857891	0.181999999999999995115	21.6670000000000015916157	0.2849999999999999755751	1.3899999999999999023004	0.1849999999999999977796	1.1910000000000000586198	1.2609999999999998987477	0.5370000000000000328626	0.7019999999999999573674	0.0120000000000000002498	0.0480000000000000009992	2.5449999999999999289457
20720	4	0.0869999999999999940048	0.1509999999999999953371	0.2049999999999999877875	9.7970000000000005968559	0.3270000000000000128786	2.262999999999999900524	0.1489999999999999935607	0.0929999999999999993339	0.1890000000000000013323	0.3330000000000000182077	0.0210000000000000013045	0.0389999999999999999445	0.0810000000000000025535	0.1370000000000000106581	0.0630000000000000004441	0.25	0.2740000000000000213163	0.4450000000000000066613	4.7279999999999997584155	0.4989999999999999991118	2.1429999999999997939426	77.1640000000000014779289	0.0400000000000000008327	0.0599999999999999977796	0.029000000000000001471	0.2560000000000000053291	0.0729999999999999954481	0.01799999999999999864	0.0869999999999999940048
20730	2	0.5270000000000000239808	1.7319999999999999840128	1.1679999999999999271694	1.1619999999999999218403	1.9270000000000000461853	6.2089999999999996305178	3.8940000000000001278977	0.4500000000000000111022	1.9850000000000000976996	0.7510000000000000008882	0.2119999999999999940048	0.4979999999999999982236	0.5330000000000000293099	0.0200000000000000004163	0.0149999999999999994449	0.0140000000000000002914	0.0080000000000000001665	6.400999999999999801048	0.4610000000000000208722	7.9779999999999997584155	6.5149999999999996802558	5.7820000000000000284217	0.1380000000000000115463	0.0030000000000000000625	0.6300000000000000044409	0.5530000000000000470735	0.0140000000000000002914	49.9540000000000006252776	0.4660000000000000253131
20740	2	0.0850000000000000061062	1.3680000000000001048051	0.8090000000000000524025	3.6899999999999999467093	14.9489999999999998436806	13.3510000000000008668621	0.7209999999999999742428	0.2010000000000000119904	0.5939999999999999724665	0.13600000000000000977	0.1270000000000000017764	6.6150000000000002131628	1.1739999999999999324984	0.0919999999999999984457	0.0080000000000000001665	0.0040000000000000000833	0.0320000000000000006661	7.6689999999999995949906	2.3650000000000002131628	0.3980000000000000204281	24.9579999999999984083843	5.0510000000000001563194	0.25	0.0129999999999999994033	0.1120000000000000023315	9.4390000000000000568434	5.2460000000000004405365	0.3140000000000000013323	0.2310000000000000108802
20750	2	0.0589999999999999968914	0.63600000000000000977	0.1479999999999999926725	0.4959999999999999964473	0.3729999999999999982236	0.7189999999999999724665	0.0149999999999999994449	0.0080000000000000001665	0.1219999999999999973355	0.0429999999999999965583	0.0950000000000000011102	0.25	0.3380000000000000226485	0.1209999999999999964473	0.0560000000000000011657	0.0140000000000000002914	0.0539999999999999993894	0.094000000000000000222	0.2479999999999999982236	3.0550000000000001598721	8.1630000000000002557954	0.664000000000000034639	0.0010000000000000000208	0.0050000000000000001041	0.0010000000000000000208	0.0299999999999999988898	0.0070000000000000001457	83.5870000000000032969183	0.5999999999999999777955
20760	6	0.5500000000000000444089	3.4350000000000000532907	6.237000000000000099476	3.7259999999999999786837	12.2050000000000000710543	31.1520000000000010231815	6.1520000000000001350031	0.4530000000000000137668	0.1710000000000000131006	0.3990000000000000213163	0.2240000000000000046629	2.0120000000000000106581	0.0909999999999999975575	0.0320000000000000006661	0	0.0040000000000000000833	0.0060000000000000001249	8.3539999999999992041921	17.481999999999999317879	0.6660000000000000364153	4.2569999999999996731503	1.1069999999999999840128	0.1960000000000000075495	0.4400000000000000022204	0	0.0100000000000000002082	0.0010000000000000000208	0.0259999999999999988065	0.6119999999999999884537
20780	2	0.2959999999999999853451	3.778000000000000024869	0.3170000000000000039968	6.4160000000000003694822	6.9000000000000003552714	13.4550000000000000710543	0.7459999999999999964473	2.1389999999999997903899	6.3019999999999996020961	5.9710000000000000852651	1.6559999999999999165112	2.8679999999999998827604	0.5769999999999999573674	14.1880000000000006110668	7.3979999999999996873612	3.1579999999999999182876	9.7029999999999994031441	0.6069999999999999840128	1.6410000000000000142109	0.1519999999999999962252	2.2940000000000000390799	0.9949999999999999955591	0.0140000000000000002914	0.0070000000000000001457	0.8950000000000000177636	3.7610000000000001207923	0.1900000000000000022204	2.5889999999999999680256	0.9859999999999999875655
20790	2	0.2030000000000000137668	0.9060000000000000275335	0.0200000000000000004163	5.737000000000000099476	8.7899999999999991473487	12.255000000000000781597	0.3320000000000000173195	4.0720000000000000639488	0.3729999999999999982236	5.3949999999999995736744	0.1600000000000000033307	0.3150000000000000022204	0.0030000000000000000625	0.7940000000000000390799	8.2910000000000003694822	3.0379999999999998117062	5.9919999999999999928946	0.0259999999999999988065	0.6570000000000000284217	1.4479999999999999538147	2.1320000000000001172396	0.5210000000000000186517	0.0820000000000000034417	0.1690000000000000113243	0.0280000000000000005829	2.7050000000000000710543	0.2010000000000000119904	32.4590000000000031832315	2.8959999999999999076294
20800	2	0.732999999999999984901	3.6320000000000001172396	1.0680000000000000603961	1.8240000000000000657252	5.9939999999999997726263	9.8320000000000007389644	1.3799999999999998934186	0.5979999999999999760192	5.0209999999999999076294	3.528000000000000024869	0.4000000000000000222045	1.7709999999999999076294	1.2359999999999999875655	2.4889999999999998792077	0.6830000000000000515143	2.9260000000000001563194	0.5150000000000000133227	1.9070000000000000284217	2.2999999999999998223643	13.3269999999999999573674	21.8440000000000011937118	3.0699999999999998401279	0.0080000000000000001665	0	0.0790000000000000007772	0.4530000000000000137668	0.1120000000000000023315	11.8849999999999997868372	1.3859999999999998987477
20810	2	0.2169999999999999984457	0.3840000000000000079936	0.1209999999999999964473	3.974000000000000198952	4.8460000000000000852651	11.6669999999999998152589	0.6600000000000000310862	1.0509999999999999342748	0.0660000000000000031086	1.8660000000000001030287	0.1000000000000000055511	0.7630000000000000115463	0.0259999999999999988065	0.5979999999999999760192	0.2750000000000000222045	0.2570000000000000062172	0.5030000000000000026645	0.0400000000000000008327	4.7660000000000000142109	1.0800000000000000710543	7.4580000000000001847411	1.0549999999999999378275	0.1419999999999999873435	0.0889999999999999957812	0.0389999999999999999445	0.4000000000000000222045	0.0400000000000000008327	44.2109999999999985220711	13.3079999999999998294697
20820	2	0.7289999999999999813483	2.5510000000000001563194	0.6480000000000000204281	2.5979999999999998649969	1.3689999999999999946709	4.9029999999999995807798	2.8140000000000000568434	0.2939999999999999835687	0.6019999999999999795719	20.0070000000000014495072	0.1419999999999999873435	0.3719999999999999973355	0.0690000000000000057732	5.8650000000000002131628	11.1059999999999998721023	1.3660000000000001030287	3.568999999999999950262	0.0170000000000000012212	0.5679999999999999493738	3.4540000000000001811884	10.5960000000000000852651	0.914000000000000034639	0.0439999999999999974465	0.1690000000000000113243	0.0299999999999999988898	3.9479999999999999538147	0.0609999999999999986677	20.6419999999999994599875	0.5540000000000000479616
20830	2	0.0269999999999999996947	0.0509999999999999967248	0.051999999999999997613	3.4580000000000001847411	3.6429999999999997939426	7.6689999999999995949906	1.0860000000000000763833	0.8319999999999999618083	0.1350000000000000088818	0.4630000000000000226485	0.0599999999999999977796	0.6680000000000000381917	0.0280000000000000005829	0.5959999999999999742428	0.2240000000000000046629	1.1539999999999999147349	0.6209999999999999964473	3.5960000000000000852651	4.0769999999999999573674	2.4510000000000000675016	30.9170000000000015916157	9.2249999999999996447286	0.0889999999999999957812	0.1160000000000000058842	0.0950000000000000011102	2.2799999999999998046007	0.0869999999999999940048	25.5030000000000001136868	0.7970000000000000417444
20840	2	0.0070000000000000001457	0.0729999999999999954481	0.042000000000000002609	0.2349999999999999866773	0.8509999999999999786837	0.6919999999999999484857	0.162000000000000005107	0.0030000000000000000625	0.0459999999999999992228	0.0219999999999999987232	0.0010000000000000000208	0.0830000000000000043299	0.029000000000000001471	0	0.0010000000000000000208	0	0.0020000000000000000416	0.2909999999999999809042	0.1000000000000000055511	0.0149999999999999994449	3.3719999999999998863132	0.00899999999999999932	0.0729999999999999954481	0	0.0010000000000000000208	0.00899999999999999932	0	93.4339999999999974988896	0.4450000000000000066613
20850	2	0.0040000000000000000833	0.0459999999999999992228	0.2449999999999999955591	0.2999999999999999888978	0.0400000000000000008327	0.3589999999999999857891	0.2280000000000000082157	0.0640000000000000013323	0.0100000000000000002082	0.443000000000000004885	0.0040000000000000000833	0	0.0140000000000000002914	0.0299999999999999988898	0.0219999999999999987232	0.0060000000000000001249	0.0129999999999999994033	0.1059999999999999970024	0.5320000000000000284217	0.9739999999999999769074	0.9619999999999999662492	0.2149999999999999966693	0.1260000000000000008882	0.0580000000000000029421	0.0010000000000000000208	0.0550000000000000002776	0	94.3059999999999973852027	0.8349999999999999644729
20860	2	0.2010000000000000119904	1.0529999999999999360512	0.4209999999999999853451	2.459000000000000074607	5.5709999999999997299938	8.2929999999999992610356	0.6770000000000000461853	1.9230000000000000426326	0.8780000000000000026645	0.7660000000000000142109	0.346999999999999975131	1.5480000000000000426326	0.1980000000000000093259	1.137999999999999900524	0.6790000000000000479616	0.9899999999999999911182	0.7089999999999999635847	0.0950000000000000011102	0.5160000000000000142109	5.0620000000000002771117	2.150999999999999801048	0.2409999999999999920064	0.0020000000000000000416	0	0.0369999999999999981681	0.115000000000000004996	0.030999999999999999778	62.4590000000000031832315	1.4410000000000000586198
20870	5	0.6460000000000000186517	3.2860000000000000319744	1.5209999999999999076294	3.0849999999999999644729	4.0179999999999997939426	12.3350000000000008526513	5.8150000000000003907985	9.8420000000000005258016	12.5899999999999998578915	1.5209999999999999076294	0.1600000000000000033307	0.38600000000000000977	0.2939999999999999835687	0.9300000000000000488498	3.8589999999999999857891	0.6630000000000000337508	0.1409999999999999864553	1.2150000000000000799361	0.4349999999999999977796	0.1350000000000000088818	7.3550000000000004263256	0.1100000000000000005551	0.0640000000000000013323	0.0429999999999999965583	3.7879999999999998117062	19.6619999999999990336619	4.7660000000000000142109	0.4670000000000000262013	0.8689999999999999946709
20880	2	0.1089999999999999996669	0.6239999999999999991118	2.5499999999999998223643	2.5449999999999999289457	6.4349999999999996092015	9.7080000000000001847411	3.4199999999999999289457	0.6470000000000000195399	0.9080000000000000293099	0.278000000000000024869	0.1729999999999999871214	1.459000000000000074607	0.2349999999999999866773	0.0160000000000000003331	0.0100000000000000002082	0.0100000000000000002082	0.0060000000000000001249	0.7059999999999999609201	0.8980000000000000204281	0.3589999999999999857891	8.6679999999999992610356	1.1450000000000000177636	0.051999999999999997613	0.087999999999999994893	0.125	0.2200000000000000011102	0.0869999999999999940048	57.3840000000000003410605	1.1390000000000000124345
20890	2	0.0950000000000000011102	5.9710000000000000852651	0.4550000000000000155431	5.7750000000000003552714	1.9319999999999999396039	3.6690000000000000390799	0.7449999999999999955591	0.2250000000000000055511	4.7489999999999996660449	36.893000000000000682121	0.0219999999999999987232	0.2939999999999999835687	0.0589999999999999968914	5.9930000000000003268497	4.6970000000000000639488	0.0109999999999999993616	0.3960000000000000186517	0.0560000000000000011657	0.3489999999999999769074	3.9319999999999999396039	7.4070000000000000284217	0.4199999999999999844569	0.0599999999999999977796	0.1509999999999999953371	0.1199999999999999955591	1.0120000000000000106581	0.0379999999999999990563	12.7639999999999993463007	1.709000000000000074607
20900	2	0.4939999999999999946709	5.3650000000000002131628	1.7880000000000000337508	4.6929999999999996163069	4.6529999999999995807798	21.1439999999999983515409	12.2880000000000002557954	1.5060000000000000053291	9.3529999999999997584155	7.2169999999999996376232	2.515000000000000124345	2.5590000000000001634248	2.734999999999999875655	0.2700000000000000177636	0.2159999999999999975575	0.2419999999999999928946	0.0709999999999999936717	4.9370000000000002771117	4.0700000000000002842171	0.2210000000000000019984	10.7490000000000005542233	0.2159999999999999975575	0.2489999999999999991118	0.1100000000000000005551	0.0660000000000000031086	0.4859999999999999875655	0.2439999999999999946709	0.5080000000000000071054	1.0320000000000000284217
20910	2	0.2810000000000000275335	2.9860000000000002096101	0.3820000000000000062172	0.7540000000000000035527	0.7429999999999999937828	5.1410000000000000142109	3.5329999999999999182876	0.094000000000000000222	1.2259999999999999786837	0.2260000000000000064393	0.1469999999999999917843	0.1849999999999999977796	0.9519999999999999573674	0	0	0.0070000000000000001457	0.0010000000000000000208	0.539000000000000034639	0.8870000000000000106581	10.2300000000000004263256	18.6009999999999990905053	0.1769999999999999906741	0.0060000000000000001249	0.0010000000000000000208	0.0010000000000000000208	0.1010000000000000064393	0.0030000000000000000625	52.3920000000000030127012	0.4020000000000000239808
20920	5	2.2050000000000000710543	15.0399999999999991473487	4.4390000000000000568434	2.3199999999999998401279	2.2509999999999998898659	21.4039999999999999147349	6.237000000000000099476	0.0589999999999999968914	3.6389999999999997903899	3.390000000000000124345	0.9090000000000000301981	1.3380000000000000781597	5.3710000000000004405365	0.1990000000000000102141	0.2570000000000000062172	0.1960000000000000075495	0.3800000000000000044409	12.2059999999999995168309	5.650999999999999801048	0.6959999999999999520384	10.4250000000000007105427	0.1590000000000000024425	0.2220000000000000028866	0.0120000000000000002498	0.0060000000000000001249	0.125	0.0120000000000000002498	0.0810000000000000025535	0.7710000000000000186517
20930	5	1.5180000000000000159872	5.0789999999999997370992	1.6310000000000000053291	4.0049999999999998934186	5.2699999999999995736744	19.033999999999998919975	5.4489999999999998436806	0.0439999999999999974465	8.0139999999999993463007	5.7510000000000003339551	0.0609999999999999986677	0.3589999999999999857891	0.7019999999999999573674	17.3960000000000007958079	1.1169999999999999928946	0.0120000000000000002498	2.9529999999999998472333	3.7309999999999998721023	1.2279999999999999804601	0.3240000000000000102141	8.7769999999999992468247	2.6419999999999999040767	0.0630000000000000004441	0.0630000000000000004441	1.3520000000000000905942	2.4519999999999999573674	0.38600000000000000977	0.1469999999999999917843	0.4390000000000000013323
20940	3	0.9899999999999999911182	4.4839999999999999857891	1.7470000000000001083578	5.2309999999999998721023	1.7110000000000000763833	9.3589999999999999857891	2.928999999999999825917	0.3810000000000000053291	3.446000000000000174083	2.7829999999999999182876	0.517000000000000015099	1.1719999999999999307221	1.4579999999999999626965	5.8470000000000004192202	0.125	1.0180000000000000159872	7.5229999999999996873612	1.2479999999999999982236	2.2970000000000001527667	0.0589999999999999968914	17.731999999999999317879	0.1970000000000000084377	0.2169999999999999984457	0.0919999999999999984457	3.9900000000000002131628	3.2999999999999998223643	19.3099999999999987210231	0.3449999999999999733546	0.4909999999999999920064
20950	2	2.1110000000000002096101	12.3230000000000003979039	4.3170000000000001705303	2.0059999999999997832845	1.9639999999999999680256	10.4239999999999994884092	5.456999999999999850786	0.0379999999999999990563	1.040999999999999925393	0.4909999999999999920064	0.3150000000000000022204	1.5660000000000000586198	3.9830000000000000959233	0.0170000000000000012212	0.0140000000000000002914	0.0100000000000000002082	0.0439999999999999974465	1.6060000000000000941469	0.4989999999999999991118	1.5289999999999999147349	6.3579999999999996518341	0.7590000000000000079936	0.0210000000000000013045	0	0.115000000000000004996	0.219000000000000000222	0.042000000000000002609	41.9149999999999991473487	0.8159999999999999475975
20960	2	1.0229999999999999094058	2.7789999999999999147349	0.7920000000000000373035	1.7680000000000000159872	1.6599999999999999200639	7.7750000000000003552714	1.0569999999999999396039	1.7250000000000000888178	2.4580000000000001847411	1.3770000000000000017764	0.1229999999999999982236	0.3049999999999999933387	0.3890000000000000124345	0.1719999999999999862332	0.0369999999999999981681	0.6820000000000000506262	0.0719999999999999945599	0.4959999999999999964473	27.6239999999999987778665	4.668000000000000149214	2.8709999999999999964473	7.4759999999999999786837	0.0129999999999999994033	0.0129999999999999994033	0.0719999999999999945599	0.2580000000000000071054	0.0630000000000000004441	31.739999999999998436806	0.51100000000000000977
20970	2	1.2330000000000000959233	2.5070000000000001172396	1.5980000000000000870415	1.6610000000000000319744	1.5260000000000000230926	8.7750000000000003552714	1.5880000000000000781597	0.0010000000000000000208	0.5789999999999999591438	0.4369999999999999995559	0.0439999999999999974465	0.2810000000000000275335	0.5270000000000000239808	0.0050000000000000001041	0.0040000000000000000833	0.0030000000000000000625	0.0010000000000000000208	3.1209999999999999964473	0.7369999999999999884537	4.8349999999999999644729	4.6740000000000003765876	0.6630000000000000337508	0.0040000000000000000833	0.0010000000000000000208	0.0820000000000000034417	0.1110000000000000014433	0.0129999999999999994033	64.4519999999999981810106	0.5360000000000000319744
20980	2	0.0400000000000000008327	0.2560000000000000053291	0.0650000000000000022204	13.0489999999999994884092	3.5849999999999999644729	3.4270000000000000461853	0.1799999999999999933387	0.1570000000000000006661	0.4249999999999999888978	0.0810000000000000025535	0.1479999999999999926725	1.8380000000000000781597	0.4610000000000000208722	0.0509999999999999967248	0.0800000000000000016653	0.0120000000000000002498	0.0850000000000000061062	2.7010000000000000675016	1.1270000000000000017764	1.3910000000000000142109	28.4630000000000009663381	0.0100000000000000002082	0.0650000000000000022204	0	4.5190000000000001278977	31.6020000000000003126388	0.0030000000000000000625	6.0010000000000003339551	0.1759999999999999897859
20990	2	1.1570000000000000284217	4.4119999999999999218403	1.5500000000000000444089	7.3369999999999997442046	2.9260000000000001563194	7.1330000000000000071054	2.3610000000000002096101	0.0539999999999999993894	1.2749999999999999111822	0.8279999999999999582556	1.221999999999999975131	1.7010000000000000675016	4.4649999999999998578915	0.1739999999999999880096	0.103999999999999995226	0.2020000000000000128786	0.1769999999999999906741	1.2110000000000000763833	1.1959999999999999520384	2.0209999999999999076294	24.4989999999999987778665	0.0060000000000000001249	0.2340000000000000135447	0.0129999999999999994033	6.4900000000000002131628	16.2789999999999999147349	0.0030000000000000000625	10.1790000000000002700062	0.7900000000000000355271
21000	4	0.8229999999999999538147	8.2219999999999995310418	3.5059999999999997832845	3.5640000000000000568434	3.0139999999999997903899	10.5480000000000000426326	6.1820000000000003836931	2.2580000000000000071054	23.393000000000000682121	3.2610000000000001207923	1.8489999999999999769074	2.2660000000000000142109	4.043000000000000149214	0.2089999999999999913403	0.0040000000000000000833	0.029000000000000001471	0.0369999999999999981681	1.5440000000000000390799	1.8409999999999999698019	0.2340000000000000135447	18.033999999999998919975	0.1549999999999999988898	1.4930000000000001048051	0.1160000000000000058842	0.2530000000000000026645	1.7829999999999999182876	0.4789999999999999813483	0.1219999999999999973355	0.7399999999999999911182
21010	4	0.9040000000000000257572	7.3470000000000004192202	2.1019999999999998685496	5.3550000000000004263256	2.112000000000000099476	8.3390000000000004121148	2.971999999999999975131	1.0240000000000000213163	27.2059999999999995168309	5.7089999999999996305178	0.8599999999999999866773	1.2430000000000001048051	3.431000000000000049738	3.0030000000000001136868	0.0050000000000000001041	0.2039999999999999868994	0.5570000000000000506262	1.3549999999999999822364	2.0139999999999997903899	0.1880000000000000004441	21.5320000000000000284217	0.1079999999999999987788	0.3449999999999999733546	0.068000000000000004885	0.1769999999999999906741	1.0060000000000000053291	0.2230000000000000037748	0.1000000000000000055511	0.5090000000000000079936
21020	4	0.8459999999999999742428	5.7709999999999999076294	3.3839999999999998969713	1.4330000000000000515143	4.3920000000000003481659	13.7729999999999996873612	3.9630000000000000781597	1.0880000000000000781597	7.2339999999999999857891	4.0609999999999999431566	1.0340000000000000301981	2.7709999999999999076294	2.8929999999999997939426	0.7099999999999999644729	0.0160000000000000003331	0.0509999999999999967248	0.0439999999999999974465	4.9199999999999999289457	4.737000000000000099476	0.4520000000000000128786	29.9149999999999991473487	0.230000000000000009992	0.8419999999999999706901	0.0189999999999999995282	1.6479999999999999094058	2.4620000000000001882938	0.5210000000000000186517	0.1640000000000000068834	0.6260000000000000008882
21030	4	1.1559999999999999165112	8.2769999999999992468247	2.1859999999999999431566	3.6800000000000001598721	3.4230000000000000426326	15.5440000000000004831691	7.349000000000000198952	1.9690000000000000834888	22.6900000000000012789769	4.5499999999999998223643	0.7209999999999999742428	0.795000000000000039968	2.7789999999999999147349	4.2060000000000004050094	0.1400000000000000133227	0.6470000000000000195399	0.5759999999999999564793	2.3870000000000000106581	1.4330000000000000515143	0.1749999999999999888978	7.1859999999999999431566	0.2069999999999999895639	0.0550000000000000002776	0	2.6890000000000000568434	3.9620000000000001882938	0.5340000000000000301981	0.1219999999999999973355	0.5629999999999999449329
21040	4	1.9059999999999999165112	16.893000000000000682121	1.0120000000000000106581	3.3540000000000000923706	3.3180000000000000603961	12.4909999999999996589395	7.5199999999999995736744	1.8160000000000000586198	28.0710000000000015063506	1.0400000000000000355271	1.2470000000000001083578	0.4349999999999999977796	3.7799999999999998046007	1.5600000000000000532907	0.4490000000000000102141	0.9320000000000000506262	0.1839999999999999968914	1.3260000000000000675016	1.1850000000000000532907	0.0429999999999999965583	0.9539999999999999591438	0.0960000000000000019984	0.0080000000000000001665	0.0070000000000000001457	3.7879999999999998117062	5.4690000000000003055334	0.4799999999999999822364	0.1370000000000000106581	0.4979999999999999982236
21050	4	1.318999999999999950262	13.7430000000000003268497	1.3970000000000000195399	3.7850000000000001421085	3.7139999999999999680256	10.6519999999999992468247	10.481999999999999317879	7.3369999999999997442046	21.1290000000000013358203	2.5830000000000001847411	1.8560000000000000941469	1.7270000000000000905942	3.5739999999999998436806	0.2439999999999999946709	0.1680000000000000104361	1.4010000000000000230926	0.0909999999999999975575	0.5839999999999999635847	1.0929999999999999715783	0.0250000000000000013878	0.2919999999999999817923	0.0609999999999999986677	0.0030000000000000000625	0.0030000000000000000625	6.0599999999999996092015	4.9950000000000001065814	0.8990000000000000213163	0.1239999999999999991118	0.6600000000000000310862
21060	2	1.0169999999999999040767	4.224000000000000198952	0.704999999999999960032	1.8919999999999999040767	0.9559999999999999609201	4.4809999999999998721023	1.2350000000000000976996	0.0609999999999999986677	2.6549999999999998046007	0.857999999999999984901	0.4000000000000000222045	0.2560000000000000053291	1.4150000000000000355271	0.1370000000000000106581	0.0050000000000000001041	0.0210000000000000013045	0.0350000000000000033307	0.2829999999999999737987	0.2660000000000000142109	0.4969999999999999973355	1.153000000000000024869	0.029000000000000001471	0.0200000000000000004163	0.0050000000000000001041	0.0080000000000000001665	0.0250000000000000013878	0.0109999999999999993616	76.7800000000000011368684	0.5719999999999999529265
21070	4	0.2290000000000000091038	2.0609999999999999431566	0.1710000000000000131006	19.9759999999999990905053	1.5869999999999999662492	53.625	2.2360000000000002096101	0.0170000000000000012212	5.875	1.2789999999999999147349	0.1059999999999999970024	0.0340000000000000024425	0.3400000000000000244249	0.4570000000000000173195	0.0070000000000000001457	0.1370000000000000106581	0.0580000000000000029421	6.7169999999999996376232	4.3910000000000000142109	0.103999999999999995226	0.4329999999999999960032	0.0219999999999999987232	0.00899999999999999932	0.0050000000000000001041	0.0070000000000000001457	0.0560000000000000011657	0.00899999999999999932	0.0020000000000000000416	0.0500000000000000027756
21080	2	1.7099999999999999644729	4.2460000000000004405365	0.607999999999999984901	0.8659999999999999920064	1.0340000000000000301981	5.9669999999999996376232	4.3819999999999996731503	0.0200000000000000004163	0.9959999999999999964473	0.2750000000000000222045	0.3489999999999999769074	0.2919999999999999817923	1.7410000000000001030287	0.0030000000000000000625	0.0010000000000000000208	0.0050000000000000001041	0.0060000000000000001249	0.4410000000000000031086	0.2139999999999999957812	6.2839999999999998081535	7.4900000000000002131628	0.9629999999999999671374	0.0080000000000000001665	0.0040000000000000000833	0.0140000000000000002914	0.084000000000000005218	0.01799999999999999864	61.3939999999999983515409	0.585999999999999965361
21090	8	0.087999999999999994893	0.4859999999999999875655	0.0719999999999999945599	32.4859999999999971009856	0.2119999999999999940048	3.5960000000000000852651	0.6580000000000000293099	0.2000000000000000111022	0.9010000000000000230926	0.5949999999999999733546	0.0899999999999999966693	0.0369999999999999981681	0.155999999999999999778	0.1799999999999999933387	4.6050000000000004263256	2.9300000000000001598721	2.3429999999999999715783	0.0080000000000000001665	25.1230000000000011084467	0.2939999999999999835687	0.1719999999999999862332	0.1829999999999999960032	0.0109999999999999993616	0.0429999999999999965583	11.5670000000000001705303	6.9349999999999996092015	2.693999999999999950262	3.053999999999999825917	0.2770000000000000239808
21100	2	1.1599999999999999200639	8.6890000000000000568434	2.5160000000000000142109	4.5960000000000000852651	1.7549999999999998934186	8.8119999999999993889332	4.5510000000000001563194	0.0149999999999999994449	1.5209999999999999076294	0.2819999999999999729106	0.3109999999999999986677	0.6630000000000000337508	4.6390000000000002344791	0.0060000000000000001249	0.0170000000000000012212	0.0050000000000000001041	0.0050000000000000001041	0.6780000000000000470735	1.4219999999999999307221	0.9679999999999999715783	0.4640000000000000235367	2.359999999999999875655	0.0080000000000000001665	0.0030000000000000000625	0.219000000000000000222	2.0680000000000000603961	0.1380000000000000115463	51.6019999999999967599251	0.5300000000000000266454
21110	2	0.8960000000000000186517	2.7419999999999999928946	0.2169999999999999984457	2.5219999999999997974953	0.8139999999999999458211	13.9179999999999992610356	3.262999999999999900524	2.0929999999999999715783	1.9979999999999999982236	0.6740000000000000435207	0.3009999999999999897859	0.5809999999999999609201	0.3140000000000000013323	1.8409999999999999698019	4.974000000000000198952	0.4779999999999999804601	0.7239999999999999769074	0.4420000000000000039968	2.2320000000000002060574	4.375	0.5260000000000000230926	0.1980000000000000093259	0.3910000000000000142109	0.0389999999999999999445	0.0719999999999999945599	1.3629999999999999893419	0.1089999999999999996669	44.6779999999999972715159	7.2249999999999996447286
21120	2	0.3539999999999999813483	3.0080000000000000071054	1.1499999999999999111822	0.5620000000000000550671	0.960999999999999965361	2.4839999999999999857891	0.6099999999999999866773	0.03599999999999999728	0.3950000000000000177636	0.1459999999999999908962	0.0820000000000000034417	0.2020000000000000128786	0.7159999999999999698019	0.0170000000000000012212	0.0010000000000000000208	0.0010000000000000000208	0.0030000000000000000625	0.3940000000000000168754	0.3240000000000000102141	1.3500000000000000888178	1.8480000000000000870415	0.1170000000000000067724	0.0589999999999999968914	0	0.0120000000000000002498	0.0820000000000000034417	0.00899999999999999932	84.4869999999999947704055	0.5889999999999999680256
21130	3	2.0529999999999999360512	16.6380000000000016768809	1.4679999999999999715783	3.0160000000000000142109	2.6160000000000001030287	12.9190000000000004831691	0.9629999999999999671374	1.1350000000000000088818	11.9329999999999998294697	5.8310000000000004050094	1.181000000000000049738	1.1180000000000001048051	3.362000000000000099476	2.0609999999999999431566	0.6500000000000000222045	4.637999999999999900524	3.8959999999999999076294	0.1749999999999999888978	2.762999999999999900524	0.1390000000000000124345	3.3020000000000000461853	0.6260000000000000008882	0.0330000000000000015543	0.00899999999999999932	0.6019999999999999795719	1.1619999999999999218403	14.9329999999999998294697	0.1499999999999999944489	0.6260000000000000008882
21140	8	1.1040000000000000923706	2.8799999999999998934186	0.9639999999999999680256	8.7889999999999997015721	15.3390000000000004121148	15.1500000000000003552714	0.3200000000000000066613	0.2479999999999999982236	0.6280000000000000026645	1.9330000000000000515143	0.2210000000000000019984	1.3680000000000001048051	0.8529999999999999804601	0.4779999999999999804601	3.0110000000000001207923	1.2010000000000000675016	2.8830000000000000071054	0.306999999999999995115	2.2170000000000000817124	2.5790000000000001811884	6.3869999999999995665689	3.1770000000000000461853	0.01799999999999999864	0.00899999999999999932	8.5020000000000006679102	9.2970000000000005968559	9.1720000000000005968559	0.1940000000000000057732	0.7720000000000000195399
21150	2	0.2879999999999999782396	3.1989999999999998436806	0.7980000000000000426326	7.1470000000000002415845	0.7720000000000000195399	2.7770000000000001350031	1	0.0060000000000000001249	0.6300000000000000044409	0.1489999999999999935607	0.1280000000000000026645	0.4109999999999999764633	1.6100000000000000976996	0.0240000000000000004996	0.0060000000000000001249	0.00899999999999999932	0.0149999999999999994449	1.5800000000000000710543	0.6840000000000000524025	20.5509999999999983799626	8.2870000000000008100187	0.7169999999999999706901	0.0400000000000000008327	0.0129999999999999994033	0.0429999999999999965583	0.1130000000000000032196	0.00899999999999999932	48.5820000000000007389644	0.4119999999999999773515
21160	2	0.2240000000000000046629	1.6690000000000000390799	0.2839999999999999746869	7.5899999999999998578915	0.4060000000000000275335	1.1109999999999999875655	0.3340000000000000190958	0.0429999999999999965583	0.2560000000000000053291	0.1130000000000000032196	0.0630000000000000004441	0.1300000000000000044409	0.4929999999999999937828	0.0210000000000000013045	0.0200000000000000004163	0.0100000000000000002082	0.0060000000000000001249	0.1120000000000000023315	0.1479999999999999926725	2.5459999999999998188116	0.4109999999999999764633	0.0170000000000000012212	0.077999999999999999889	0.0010000000000000000208	1.7620000000000000106581	6.1219999999999998863132	0.0030000000000000000625	74.3960000000000007958079	1.6319999999999998951949
21170	2	0.1700000000000000122125	0.9360000000000000541789	0.2590000000000000079936	9.0120000000000004547474	0.2939999999999999835687	1.4190000000000000390799	0.155999999999999999778	0.0449999999999999983347	0.1489999999999999935607	0.0480000000000000009992	0.0459999999999999992228	0.1029999999999999943379	0.1590000000000000024425	0.0080000000000000001665	0.0160000000000000003331	0.0120000000000000002498	0.0160000000000000003331	0.1799999999999999933387	0.1330000000000000071054	20.7480000000000011084467	2.0240000000000000213163	0.1179999999999999937828	0.0109999999999999993616	0.0010000000000000000208	0.460000000000000019984	1.306000000000000049738	0.0080000000000000001665	61.7389999999999972146725	0.4239999999999999880096
21180	2	0.8629999999999999893419	21.4549999999999982946974	6.5419999999999998152589	2.5769999999999999573674	5.4340000000000001634248	8.882999999999999118927	1.9630000000000000781597	0.2650000000000000133227	1.6140000000000001012523	0.8110000000000000541789	1.0269999999999999129585	4.3579999999999996518341	6.5419999999999998152589	0.0580000000000000029421	0.0189999999999999995282	0.0269999999999999996947	0.042000000000000002609	0.9270000000000000461853	1.5880000000000000781597	1.1209999999999999964473	4.2030000000000002913225	0.2280000000000000082157	5.2869999999999999218403	0.0060000000000000001249	0.0149999999999999994449	0.0790000000000000007772	0.029000000000000001471	23.0120000000000004547474	1.0229999999999999094058
21190	2	0.8269999999999999573674	3.3309999999999999609201	1.1339999999999998969713	16.3700000000000009947598	1.7769999999999999129585	9.5340000000000006963319	4.1029999999999997584155	0.0960000000000000019984	1.2640000000000000124345	0.2979999999999999871214	0.2200000000000000011102	0.1400000000000000133227	0.5769999999999999573674	0.0480000000000000009992	0.6340000000000000079936	0.00899999999999999932	0.1910000000000000031086	1.0800000000000000710543	0.4380000000000000004441	2.625	1.9019999999999999129585	0.1849999999999999977796	0.0269999999999999996947	0.029000000000000001471	8.6630000000000002557954	7.2019999999999999573674	0.0350000000000000033307	36.0720000000000027284841	1.1879999999999999449329
21200	2	0.6909999999999999475975	2.5729999999999999538147	1.1599999999999999200639	3.8229999999999999538147	1.8560000000000000941469	9.8759999999999994457767	0.4779999999999999804601	0.0350000000000000033307	0.4010000000000000230926	0.2590000000000000079936	0.0439999999999999974465	0.1290000000000000035527	0.414999999999999980016	0.0970000000000000028866	0.068000000000000004885	0.0160000000000000003331	0.0160000000000000003331	6.7119999999999997442046	0.6430000000000000159872	17.8060000000000009379164	16.7890000000000014779289	0.9360000000000000541789	0.0070000000000000001457	0.0050000000000000001041	0.5060000000000000053291	0.7660000000000000142109	0.00899999999999999932	33.1019999999999967599251	0.7810000000000000275335
21210	2	1.5189999999999999058531	5.8840000000000003410605	1.8149999999999999467093	1.7290000000000000923706	4.4809999999999998721023	17	3.3740000000000001101341	0.0560000000000000011657	1.3020000000000000461853	0.5739999999999999547029	0.6370000000000000106581	1.8529999999999999804601	2.5830000000000001847411	0.0129999999999999994033	0.0030000000000000000625	0.0379999999999999990563	0.0170000000000000012212	3.0809999999999999609201	0.3330000000000000182077	15.4969999999999998863132	24.5479999999999982662757	2.0289999999999999147349	0.0100000000000000002082	0.0050000000000000001041	0.7990000000000000435207	0.3459999999999999742428	0.0650000000000000022204	9.5589999999999992752464	0.8499999999999999777955
21220	2	3.4279999999999999360512	9.387999999999999900524	1.4010000000000000230926	25.356999999999999317879	1.7929999999999999271694	7.5060000000000002273737	0.2919999999999999817923	0.0650000000000000022204	5.1210000000000004405365	2.734999999999999875655	0.1600000000000000033307	0.2340000000000000135447	1.9479999999999999538147	3.262999999999999900524	2.0059999999999997832845	0.0960000000000000019984	0.1630000000000000059952	0.0810000000000000025535	1.3269999999999999573674	8.099000000000000198952	5.5369999999999999218403	0.1960000000000000075495	0.0790000000000000007772	0.0670000000000000039968	0.2489999999999999991118	2.8069999999999999396039	0.115000000000000004996	15.0489999999999994884092	1.4419999999999999484857
21230	9	3.2530000000000001136868	10.5510000000000001563194	5.28000000000000024869	8.7539999999999995594635	3.1070000000000002060574	13.9930000000000003268497	5.3860000000000001207923	0.4239999999999999880096	8.768000000000000682121	8.5289999999999999147349	0.4610000000000000208722	0.7129999999999999671374	3.4350000000000000532907	5.9470000000000000639488	1.431000000000000049738	3.8790000000000000035527	1.2660000000000000142109	2.015000000000000124345	2.0219999999999997974953	0.1719999999999999862332	3.1269999999999997797318	4.2580000000000000071054	0.1700000000000000122125	0.01799999999999999864	0.0919999999999999984457	1.9370000000000000550671	0.4949999999999999955591	0.0500000000000000027756	0.4650000000000000244249
21240	2	0.2409999999999999920064	0.4040000000000000257572	0.1640000000000000068834	7.4199999999999999289457	6.7089999999999996305178	12.7620000000000004547474	0.4939999999999999946709	1.4730000000000000870415	1.6790000000000000479616	0.4550000000000000155431	0.1489999999999999935607	1.0900000000000000799361	0.051999999999999997613	0.3800000000000000044409	0.5520000000000000461853	2.0110000000000001207923	0.1469999999999999917843	0.1950000000000000066613	0.9639999999999999680256	23.5730000000000003979039	8.625	1.4739999999999999769074	0.0070000000000000001457	0.0040000000000000000833	0.0630000000000000004441	0.9479999999999999538147	0.4309999999999999942268	24.0070000000000014495072	3.528000000000000024869
21250	10	1.2450000000000001065814	6.0419999999999998152589	1.7019999999999999573674	22.275999999999999801048	2.2540000000000000035527	12.8360000000000002984279	1.9859999999999999875655	0.5230000000000000204281	4.6959999999999997299938	2.6290000000000000035527	1.2310000000000000941469	2.8780000000000001136868	5.4130000000000002557954	1.1690000000000000390799	0.0599999999999999977796	0.8770000000000000017764	0.3160000000000000031086	0.2280000000000000082157	3.8429999999999999715783	1.1690000000000000390799	6.4800000000000004263256	12.1620000000000008100187	0.1849999999999999977796	0.0269999999999999996947	0.0539999999999999993894	0.5070000000000000062172	0.1059999999999999970024	6.4679999999999999715783	0.6370000000000000106581
21260	3	3.2970000000000001527667	15.2490000000000005542233	1.2749999999999999111822	5.0289999999999999147349	3.0720000000000000639488	8.2100000000000008526513	2.0569999999999999396039	0.0739999999999999963363	8.7040000000000006252776	4.3460000000000000852651	1.4070000000000000284217	0.7439999999999999946709	4.5010000000000003339551	10.3710000000000004405365	0.943999999999999950262	2.2459999999999999964473	4.0339999999999998081535	1.8080000000000000515143	6.6539999999999999147349	0.443000000000000004885	8.9469999999999991757704	0.4269999999999999906741	0.681000000000000049738	0.0739999999999999963363	0.3089999999999999968914	0.9619999999999999662492	3.6440000000000001278977	0.144999999999999990008	0.3449999999999999733546
21270	2	0.2320000000000000117684	0.4650000000000000244249	0.4919999999999999928946	2.3969999999999997974953	8.130000000000000781597	14.8409999999999993036681	1.8069999999999999396039	2.668000000000000149214	0.5909999999999999698019	0.3539999999999999813483	0.1089999999999999996669	0.9060000000000000275335	0.1209999999999999964473	0.0589999999999999968914	0.0269999999999999996947	0.0660000000000000031086	0.0400000000000000008327	8.0480000000000000426326	2.7860000000000000319744	11.0640000000000000568434	15.1370000000000004547474	1.2920000000000000373035	0.0929999999999999993339	0.0080000000000000001665	1.2059999999999999609201	1.0240000000000000213163	0.2220000000000000028866	25.2609999999999992326138	0.5520000000000000461853
21280	2	0.7489999999999999991118	3.1320000000000001172396	1.9479999999999999538147	1.6080000000000000959233	5.5750000000000001776357	12.7430000000000003268497	1.8289999999999999591438	4.0910000000000001918465	2.8679999999999998827604	1.737000000000000099476	0.2059999999999999886757	1.1100000000000000976996	0.9489999999999999547029	0.212999999999999994893	0.029000000000000001471	0.8569999999999999840128	0.1529999999999999971134	1.2809999999999999165112	1.3640000000000001012523	11.3539999999999992041921	9.0340000000000006963319	0.5300000000000000266454	0.0560000000000000011657	0.0580000000000000029421	0.4909999999999999920064	1.2019999999999999573674	0.1690000000000000113243	34.1370000000000004547474	0.5260000000000000230926
21290	2	5.6150000000000002131628	13.9979999999999993320898	1.9930000000000001048051	4.2119999999999997442046	4.9320000000000003836931	23.1960000000000015063506	4.0369999999999999218403	1.1510000000000000230926	3.4020000000000001350031	1.9550000000000000710543	0.1890000000000000013323	0.2750000000000000222045	0.7910000000000000364153	2.0489999999999999324984	1.1259999999999998898659	1.2330000000000000959233	0.2179999999999999993339	0.1710000000000000131006	1.5180000000000000159872	1.3380000000000000781597	1.1910000000000000586198	0.3109999999999999986677	0.0149999999999999994449	0.0109999999999999993616	0.4089999999999999746869	0.7069999999999999618083	0.3729999999999999982236	23.0979999999999989768185	0.4859999999999999875655
21300	2	1.1399999999999999023004	4.9329999999999998294697	1.7339999999999999857891	2.8500000000000000888178	1.4330000000000000515143	5.4249999999999998223643	0.1029999999999999943379	0.0980000000000000037748	1.2390000000000001012523	0.7169999999999999706901	0.4580000000000000182077	1.4559999999999999609201	2.1009999999999999786837	0.3009999999999999897859	1.403000000000000024869	1.0469999999999999307221	2.3069999999999999396039	0.0269999999999999996947	0.2800000000000000266454	0.5060000000000000053291	0.3990000000000000213163	0.1029999999999999943379	0.0050000000000000001041	0.0010000000000000000208	0.0929999999999999993339	0.4359999999999999986677	0.0560000000000000011657	56.4020000000000010231815	12.9450000000000002842171
21310	2	0.0790000000000000007772	0.4739999999999999769074	0.1680000000000000104361	0.4159999999999999809042	0.4410000000000000031086	1.0209999999999999076294	0.155999999999999999778	0.051999999999999997613	0.2720000000000000195399	0.0889999999999999957812	0.0719999999999999945599	0.1260000000000000008882	0.1660000000000000086597	0.0250000000000000013878	0.0200000000000000004163	0.0210000000000000013045	0.0560000000000000011657	0.5310000000000000275335	3.4359999999999999431566	1.6390000000000000124345	2.8910000000000000142109	4.8040000000000002700062	0.0459999999999999992228	0.0020000000000000000416	26.8279999999999994031441	39.9140000000000014779289	13.9619999999999997442046	2.2610000000000001207923	0.0330000000000000015543
21320	2	0.4689999999999999724665	1.528000000000000024869	0.8080000000000000515143	1.4350000000000000532907	2.1770000000000000461853	6.6459999999999999076294	1.6619999999999999218403	1.8950000000000000177636	1.7609999999999998987477	1.6419999999999999040767	0.8830000000000000071054	2.8990000000000000213163	0.6580000000000000293099	0.8629999999999999893419	0.4089999999999999746869	0.3320000000000000173195	4.8300000000000000710543	0.6159999999999999920064	7.6260000000000003339551	0.6049999999999999822364	34.7719999999999984652277	2.1219999999999998863132	0.0400000000000000008327	0.0040000000000000000833	1.0920000000000000817124	1.8540000000000000923706	1.1539999999999999147349	18.1529999999999986926014	1.0629999999999999449329
21330	2	0.155999999999999999778	0.9809999999999999831246	1.443999999999999950262	3.9239999999999999324984	1.8489999999999999769074	5.4720000000000004192202	0.4570000000000000173195	0.0200000000000000004163	0.1189999999999999946709	0.0790000000000000007772	0.0240000000000000004996	0.8509999999999999786837	0.3669999999999999928946	0.0120000000000000002498	0.0070000000000000001457	0.0010000000000000000208	0.0080000000000000001665	1.8629999999999999893419	1.165999999999999925393	1.2700000000000000177636	7.1859999999999999431566	0.0990000000000000046629	0.0389999999999999999445	0.0020000000000000000416	0.03599999999999999728	0.1320000000000000062172	0.0219999999999999987232	66.4909999999999996589395	5.918000000000000149214
21340	2	0.0250000000000000013878	0.047000000000000000111	0.084000000000000005218	2.7959999999999998188116	0.1600000000000000033307	0.914000000000000034639	0.0250000000000000013878	0.0010000000000000000208	0.0149999999999999994449	0.1219999999999999973355	0.0020000000000000000416	0.0189999999999999995282	0.03599999999999999728	0.2800000000000000266454	0.0650000000000000022204	0.0149999999999999994449	0.084000000000000005218	0.1089999999999999996669	0.0550000000000000002776	0.5679999999999999493738	0.2999999999999999888978	0.0080000000000000001665	0.0030000000000000000625	0	0.0050000000000000001041	0.0950000000000000011102	0.0030000000000000000625	72.8619999999999947704055	21.3039999999999984936494
21350	11	3.5649999999999999467093	20.632999999999999118927	4.1349999999999997868372	2.4940000000000002167155	4.112000000000000099476	15.6110000000000006536993	0.9389999999999999458211	0.0619999999999999995559	7.1169999999999999928946	3.6579999999999999182876	1.0089999999999998969713	1.2809999999999999165112	9.1570000000000000284217	7.7859999999999995878852	0.1739999999999999880096	0.5060000000000000053291	0.8629999999999999893419	2.0270000000000001350031	5.2919999999999998152589	0.8399999999999999689138	2.3519999999999998685496	0.4929999999999999937828	0.03599999999999999728	0.0729999999999999954481	0.103999999999999995226	0.1479999999999999926725	0.1010000000000000064393	0.5370000000000000328626	4.8979999999999996873612
21360	2	0.6610000000000000319744	3.3690000000000002167155	0.6019999999999999795719	3.2040000000000001811884	1.6200000000000001065814	4.931000000000000049738	0.3780000000000000026645	0.0350000000000000033307	1.8540000000000000923706	0.7530000000000000026645	0.0790000000000000007772	0.5879999999999999671374	0.5330000000000000293099	1.3160000000000000586198	0.0050000000000000001041	0.5220000000000000195399	1.1710000000000000408562	0.8219999999999999529265	0.8409999999999999698019	0.4239999999999999880096	20.2890000000000014779289	1.6180000000000001048051	0.0189999999999999995282	0.0200000000000000004163	0.094000000000000000222	0.4359999999999999986677	0.0350000000000000033307	52.8350000000000008526513	0.9469999999999999529265
21370	2	0.2240000000000000046629	2.3140000000000000568434	0.4079999999999999737987	1.5020000000000000017764	2.3079999999999998294697	6.8819999999999996731503	0.3890000000000000124345	1.6930000000000000603961	1.3329999999999999626965	1.0449999999999999289457	0.1000000000000000055511	0.4729999999999999760192	0.4490000000000000102141	0.5889999999999999680256	0.2409999999999999920064	0.6909999999999999475975	0.8840000000000000079936	0.4650000000000000244249	9.8059999999999991615596	0.0759999999999999981126	0.6800000000000000488498	61.6890000000000000568434	0.0149999999999999994449	1.7620000000000000106581	0.0160000000000000003331	1.9510000000000000675016	1.5740000000000000657252	0.0269999999999999996947	0.4139999999999999791278
21380	7	4.2649999999999996802558	21.6280000000000001136868	2.9100000000000001421085	6.6609999999999995878852	4.5529999999999999360512	16.9780000000000015347723	0.642000000000000015099	1.25	11.6099999999999994315658	0.4069999999999999729106	2.303999999999999825917	1.6790000000000000479616	12.7980000000000000426326	0.4610000000000000208722	0.2819999999999999729106	0.289999999999999980016	0.2459999999999999964473	1.2749999999999999111822	4.1740000000000003765876	0.0580000000000000029421	0.6540000000000000257572	0.1789999999999999924505	0.0580000000000000029421	1.681000000000000049738	0.068000000000000004885	0.6300000000000000044409	0.2149999999999999966693	0.042000000000000002609	1.9990000000000001101341
21390	2	0.8149999999999999467093	6.8700000000000001065814	1.8249999999999999555911	2.3500000000000000888178	1.9819999999999999840128	10.0790000000000006252776	5.3380000000000000781597	0.0550000000000000002776	1.2319999999999999840128	0.1069999999999999978906	0.3290000000000000146549	1.012999999999999900524	2.9270000000000000461853	0	0.0060000000000000001249	0.0040000000000000000833	0	0.6570000000000000284217	0.1670000000000000095479	0.6909999999999999475975	5.0890000000000004121148	0.5	0.0070000000000000001457	0.0030000000000000000625	0.068000000000000004885	0.8209999999999999520384	0.2510000000000000008882	56.0589999999999974988896	0.7540000000000000035527
21400	10	0.5979999999999999760192	0.3380000000000000226485	0.1019999999999999934497	6.137999999999999900524	3.209000000000000074607	9.7149999999999998578915	6.9839999999999999857891	5.7549999999999998934186	3.2149999999999998578915	2.428999999999999825917	0.0060000000000000001249	0.0149999999999999994449	0.00899999999999999932	2.3239999999999998436806	4.3399999999999998578915	10.6449999999999995736744	6.1050000000000004263256	4.3339999999999996305178	12.906000000000000582645	1.5429999999999999271694	7.581999999999999850786	0.5350000000000000310862	1.4330000000000000515143	0.01799999999999999864	0.5320000000000000284217	4.3849999999999997868372	0.5440000000000000390799	2.4500000000000001776357	1.8100000000000000532907
21410	2	1.0289999999999999147349	4.4560000000000004050094	0.2839999999999999746869	12.6730000000000000426326	2.2400000000000002131628	16.8129999999999988347099	2.0299999999999998046007	0.0859999999999999931166	1.8899999999999999023004	0.4699999999999999733546	0.0480000000000000009992	0.0609999999999999986677	0.4309999999999999942268	0.0700000000000000066613	0.01799999999999999864	0.2720000000000000195399	0.029000000000000001471	0.4279999999999999915623	0.2540000000000000035527	1.0089999999999998969713	1.7800000000000000266454	0.0580000000000000029421	0.0070000000000000001457	0	0.0189999999999999995282	0.2220000000000000028866	0.0219999999999999987232	52.5919999999999987494448	0.7079999999999999626965
21420	2	0.1499999999999999944489	2.4420000000000001705303	0.7820000000000000284217	0.4119999999999999773515	0.5709999999999999520384	2.2989999999999999324984	0.6089999999999999857891	0.0129999999999999994033	0.1970000000000000084377	0.0660000000000000031086	0.0529999999999999985012	0.7510000000000000008882	0.8539999999999999813483	0.0010000000000000000208	0.0010000000000000000208	0.0010000000000000000208	0	0.2099999999999999922284	0.0690000000000000057732	1.2290000000000000923706	2.1450000000000000177636	0.1209999999999999964473	0.0570000000000000020539	0.0010000000000000000208	0.0250000000000000013878	0.0490000000000000018874	0.0229999999999999996114	86.3640000000000043200998	0.5060000000000000053291
21430	2	0.7179999999999999715783	5.2350000000000003197442	1.5980000000000000870415	1.3140000000000000568434	2.7949999999999999289457	15.8249999999999992894573	0.3980000000000000204281	0.230000000000000009992	1.4799999999999999822364	0.5949999999999999733546	0.2580000000000000071054	1.6870000000000000550671	0.9499999999999999555911	0.1890000000000000013323	0.0160000000000000003331	0.0439999999999999974465	0.0589999999999999968914	0.9559999999999999609201	28.1939999999999990620836	8.3949999999999995736744	5.1609999999999995878852	4.8170000000000001705303	0.0149999999999999994449	0.0020000000000000000416	0.2039999999999999868994	0.1570000000000000006661	0.1350000000000000088818	16.0569999999999986073362	2.5139999999999997903899
21440	2	0.2069999999999999895639	1.7199999999999999733546	0.5809999999999999609201	1.5669999999999999484857	2.4959999999999999964473	6.5069999999999996731503	0.5719999999999999529265	0.0739999999999999963363	0.2869999999999999773515	0.181999999999999995115	0.1980000000000000093259	1.7949999999999999289457	0.9280000000000000470735	0.0250000000000000013878	0.0010000000000000000208	0.0040000000000000000833	0.0010000000000000000208	4.6089999999999999857891	3.7850000000000001421085	0.7990000000000000435207	15.2660000000000000142109	0.7249999999999999777955	0.0259999999999999988065	0.0040000000000000000833	0.3659999999999999920064	0.7920000000000000373035	0.0280000000000000005829	55.6850000000000022737368	0.7690000000000000168754
21450	2	0.795000000000000039968	8.2789999999999999147349	0.960999999999999965361	2.5139999999999997903899	0.892000000000000015099	7.5099999999999997868372	1.903000000000000024869	0.0670000000000000039968	1.637999999999999900524	0.5330000000000000293099	0.1409999999999999864553	0.2819999999999999729106	2.0419999999999998152589	0.0060000000000000001249	0.0050000000000000001041	0.0050000000000000001041	0.0060000000000000001249	0.7970000000000000417444	0.6909999999999999475975	0.9779999999999999804601	0.4919999999999999928946	0.1829999999999999960032	0.0060000000000000001249	0.0050000000000000001041	0.1690000000000000113243	0.2720000000000000195399	0.3420000000000000262013	68.2169999999999987494448	0.2710000000000000186517
21460	2	0.943999999999999950262	3.4070000000000000284217	0.8090000000000000524025	2.0769999999999999573674	1.2339999999999999857891	4.71999999999999975131	0.8609999999999999875655	0.9150000000000000355271	2.831999999999999850786	1.6639999999999999236167	0.4169999999999999817923	0.9220000000000000417444	1.2119999999999999662492	0.0340000000000000024425	0.0439999999999999974465	0.2550000000000000044409	0.0670000000000000039968	0.357999999999999984901	0.5380000000000000337508	1.9270000000000000461853	3.0369999999999999218403	0.0869999999999999940048	0.0500000000000000027756	0	0.1459999999999999908962	0.7039999999999999591438	0.1010000000000000064393	68.7570000000000050022209	1.8850000000000000088818
21470	3	1.3160000000000000586198	19.981999999999999317879	2.6610000000000000319744	6.4859999999999997655209	3.1890000000000000568434	12.867000000000000881073	5.6440000000000001278977	0.2790000000000000257572	10.8970000000000002415845	4.1219999999999998863132	3.0899999999999998578915	5.2359999999999997655209	15.4169999999999998152589	2.3540000000000000923706	0.2200000000000000011102	0.6710000000000000408562	0.1590000000000000024425	0.357999999999999984901	0.4630000000000000226485	0.0350000000000000033307	1.3790000000000000035527	0.0030000000000000000625	0.0219999999999999987232	0.0389999999999999999445	0.2149999999999999966693	0.6540000000000000257572	2.068999999999999950262	0.0100000000000000002082	0.1630000000000000059952
21480	3	0.5979999999999999760192	8.9329999999999998294697	1.6200000000000001065814	5.1730000000000000426326	10.5229999999999996873612	16.7130000000000009663381	3.3439999999999998614442	1.4350000000000000532907	3.9220000000000001527667	1.9399999999999999467093	3.1429999999999997939426	20.3200000000000002842171	7.8570000000000002060574	0.4329999999999999960032	0.01799999999999999864	0.4779999999999999804601	0.2039999999999999868994	1.0929999999999999715783	0.8489999999999999769074	0.0560000000000000011657	8.2289999999999992041921	0.0080000000000000001665	0.0719999999999999945599	0.0010000000000000000208	0.2469999999999999973355	0.5500000000000000444089	1.8089999999999999413802	0.0429999999999999965583	0.3870000000000000106581
21490	3	1.6490000000000000213163	14.5890000000000004121148	2.0859999999999998543387	6.9420000000000001705303	2.1949999999999998401279	11.6660000000000003694822	7.3600000000000003197442	0.0850000000000000061062	4.1920000000000001705303	7.7489999999999996660449	4.0759999999999996234124	4.8810000000000002273737	18.484000000000001762146	5.9000000000000003552714	1.4379999999999999449329	1.2139999999999999680256	1.2869999999999999218403	0.3619999999999999884537	1.0729999999999999538147	0.0170000000000000012212	1.612000000000000099476	0.0050000000000000001041	0.0170000000000000012212	0.0020000000000000000416	0.1280000000000000026645	0.3150000000000000022204	0.1300000000000000044409	0.0609999999999999986677	0.4879999999999999893419
21500	3	0.9409999999999999475975	14.6769999999999996020961	1.9219999999999999307221	4.8289999999999997370992	1.4430000000000000603961	4.599000000000000198952	4.3460000000000000852651	0.125	1.8939999999999999058531	1.1719999999999999307221	5.0199999999999995736744	6.0270000000000001350031	30.2940000000000004831691	0.4869999999999999884537	0.2449999999999999955591	0.1590000000000000024425	0.25	0.8950000000000000177636	0.9389999999999999458211	0.1350000000000000088818	1.9070000000000000284217	0.0050000000000000001041	0.1049999999999999961142	0.0109999999999999993616	0.1799999999999999933387	11.7219999999999995310418	5.0010000000000003339551	0.030999999999999999778	0.6380000000000000115463
21510	3	0.4839999999999999857891	5.2270000000000003126388	0.7600000000000000088818	0.6380000000000000115463	0.5350000000000000310862	1.8799999999999998934186	0.1310000000000000053291	0.1869999999999999995559	1.5540000000000000479616	0.3410000000000000253131	1.7310000000000000941469	1.0449999999999999289457	5.1769999999999996020961	0.1049999999999999961142	0.0739999999999999963363	0.0100000000000000002082	0.0810000000000000025535	0.0210000000000000013045	0.1310000000000000053291	0.0330000000000000015543	0.0449999999999999983347	0.0060000000000000001249	0.0020000000000000000416	0.0020000000000000000416	7.2249999999999996447286	22.6000000000000014210855	49.8539999999999992041921	0.0070000000000000001457	0.1140000000000000041078
21520	2	1.4290000000000000479616	20.3290000000000006252776	3.2820000000000000284217	3.1829999999999998294697	1.5320000000000000284217	12.1140000000000007673862	10.6709999999999993747224	0.1370000000000000106581	1.6919999999999999484857	0.7139999999999999680256	0.2169999999999999984457	0.7680000000000000159872	2.946000000000000174083	0.0160000000000000003331	0.0100000000000000002082	0.030999999999999999778	0.0160000000000000003331	0.6270000000000000017764	0.6790000000000000479616	0.0929999999999999993339	2.290999999999999925393	0.115000000000000004996	0.4749999999999999777955	0.0050000000000000001041	0.0020000000000000000416	0.042000000000000002609	0.0280000000000000005829	35.5399999999999991473487	1.0149999999999999023004
21530	10	0.7429999999999999937828	8.2490000000000005542233	3.4670000000000000817124	13.5749999999999992894573	1.7960000000000000408562	16.6920000000000001705303	13.5679999999999996163069	0.2290000000000000091038	11.7460000000000004405365	8.9849999999999994315658	0.9130000000000000337508	0.212999999999999994893	2.9140000000000001456613	0.1079999999999999987788	0.0560000000000000011657	0.0330000000000000015543	0.0790000000000000007772	1.4459999999999999520384	1.3280000000000000692779	0.0820000000000000034417	1.5769999999999999573674	0.3529999999999999804601	2.4529999999999998472333	0.029000000000000001471	0.5200000000000000177636	4.8769999999999997797318	3.3790000000000000035527	0.0330000000000000015543	0.5590000000000000524025
21540	3	1.4490000000000000657252	15.3390000000000004121148	2.6089999999999999857891	2.846999999999999975131	3.2109999999999998543387	7.6369999999999995665689	5.6369999999999995665689	0.4470000000000000084377	9.237000000000000099476	3.1720000000000001527667	0.3840000000000000079936	4.1020000000000003126388	5.0510000000000001563194	7.6829999999999998294697	1.7079999999999999626965	3.5880000000000000781597	4.3499999999999996447286	0.4879999999999999893419	2.900999999999999801048	0.1479999999999999926725	3.7480000000000002202682	0.1479999999999999926725	0.0899999999999999966693	0.0810000000000000025535	0.8840000000000000079936	10.7249999999999996447286	1.9490000000000000657252	0.1409999999999999864553	0.2429999999999999937828
21550	3	0.5520000000000000461853	2.8919999999999999040767	2.1040000000000000923706	4.6660000000000003694822	5.5860000000000002984279	19.1539999999999999147349	2.262999999999999900524	1.1859999999999999431566	1.7299999999999999822364	1.7760000000000000230926	0.1539999999999999980016	3.6819999999999999396039	0.8219999999999999529265	11.4109999999999995878852	0.7640000000000000124345	1.568999999999999950262	4.387999999999999900524	3.8969999999999997974953	13.6449999999999995736744	0.9569999999999999618083	5.9260000000000001563194	0.0719999999999999945599	0.0919999999999999984457	0.0189999999999999995282	0.7640000000000000124345	8.1769999999999996020961	1.3349999999999999644729	0.0529999999999999985012	0.36399999999999999023
21560	3	1.1209999999999999964473	11.4589999999999996305178	2.9790000000000000923706	3.0870000000000001882938	2.8610000000000002096101	9.2820000000000000284217	4.0110000000000001207923	0.1069999999999999978906	2.5019999999999997797318	0.6059999999999999831246	0.3609999999999999875655	3.0739999999999998436806	4.6059999999999998721023	4.0579999999999998294697	10.1419999999999994599875	2.5870000000000001882938	5.6890000000000000568434	0.042000000000000002609	1.1180000000000001048051	0.0889999999999999957812	0.8229999999999999538147	0.0690000000000000057732	0.0299999999999999988898	0.0030000000000000000625	1.5929999999999999715783	22.1550000000000011368684	4.7279999999999997584155	0.2849999999999999755751	0.5360000000000000319744
21570	3	0.3119999999999999995559	0.86399999999999999023	0.1719999999999999862332	1.8500000000000000888178	0.1700000000000000122125	0.8719999999999999973355	0.0160000000000000003331	0.0350000000000000033307	0.1590000000000000024425	0.0109999999999999993616	0.0210000000000000013045	0.0570000000000000020539	0.1829999999999999960032	0	0.0060000000000000001249	0	0.0040000000000000000833	0.0120000000000000002498	0.0619999999999999995559	0.0599999999999999977796	0.0149999999999999994449	0	0.0109999999999999993616	0	2.2109999999999998543387	77.7860000000000013642421	9.0690000000000008384404	5.0140000000000002344791	1.0260000000000000230926
21580	10	1.8970000000000000195399	13.1839999999999992752464	0.9010000000000000230926	10.7179999999999999715783	3.9969999999999998863132	26.6909999999999989483968	3.3279999999999998472333	0.2800000000000000266454	8.5540000000000002700062	1.4670000000000000817124	0.4239999999999999880096	0.5150000000000000133227	2.2389999999999998792077	0.6720000000000000417444	0.0350000000000000033307	0.4269999999999999906741	0.0800000000000000016653	10.1940000000000008384404	6.3390000000000004121148	0.9869999999999999884537	2.4679999999999999715783	2.5769999999999999573674	0.0410000000000000017208	0.01799999999999999864	0.0379999999999999990563	0.5919999999999999706901	0.931000000000000049738	0.0379999999999999990563	0.3679999999999999937828
21590	2	1.3020000000000000461853	15.0589999999999992752464	1.7010000000000000675016	7.9509999999999996234124	4.8399999999999998578915	16.231999999999999317879	4.474000000000000198952	0.0589999999999999968914	7.4470000000000000639488	1.9110000000000000319744	1.5549999999999999378275	0.920000000000000039968	7.8990000000000000213163	2.3809999999999997832845	1.012999999999999900524	0.6630000000000000337508	0.0869999999999999940048	0.1900000000000000022204	1.1259999999999998898659	1.4179999999999999271694	0.5989999999999999769074	0.2159999999999999975575	0.00899999999999999932	0	0.1809999999999999942268	0.5540000000000000479616	0.1859999999999999986677	19.8419999999999987494448	0.1839999999999999968914
21600	2	0.2750000000000000222045	0.6830000000000000515143	0.4139999999999999791278	2.3790000000000000035527	0.8719999999999999973355	2.1200000000000001065814	0.2409999999999999920064	0.7069999999999999618083	0.7099999999999999644729	0.6169999999999999928946	0.0369999999999999981681	0.1300000000000000044409	0.144999999999999990008	0.5629999999999999449329	0.1330000000000000071054	0.7830000000000000293099	0.2800000000000000266454	0.0280000000000000005829	0.2479999999999999982236	2.7949999999999999289457	1.7549999999999998934186	0.6300000000000000044409	0.0229999999999999996114	0.0040000000000000000833	0.0690000000000000057732	0.9859999999999999875655	0.1419999999999999873435	81.3160000000000025011104	0.9160000000000000364153
21610	10	0.2580000000000000071054	1.3460000000000000852651	0.6410000000000000142109	0.1590000000000000024425	0.4060000000000000275335	1.8899999999999999023004	0.6229999999999999982236	0.1170000000000000067724	0.9799999999999999822364	0.3669999999999999928946	0.0820000000000000034417	0.2000000000000000111022	0.289999999999999980016	0.443000000000000004885	0.1120000000000000023315	0.1089999999999999996669	0.0500000000000000027756	0.318000000000000004885	0.3340000000000000190958	0.73899999999999999023	0.8689999999999999946709	0.6879999999999999449329	0.0030000000000000000625	0.0030000000000000000625	63.5189999999999983515409	19.9140000000000014779289	0.9809999999999999831246	4.2380000000000004334311	0.3190000000000000057732
21620	2	4.4489999999999998436806	12.3729999999999993320898	2.443999999999999950262	7.3209999999999997299938	4.2859999999999995878852	18.8099999999999987210231	8.1750000000000007105427	2.6840000000000001634248	14.0739999999999998436806	2.5800000000000000710543	0.4879999999999999893419	0.6450000000000000177636	3.0449999999999999289457	0.3079999999999999960032	0.0960000000000000019984	0.9509999999999999564793	0.1179999999999999937828	0.2979999999999999871214	2.3700000000000001065814	1.2339999999999999857891	0.5669999999999999484857	0.5140000000000000124345	0.01799999999999999864	0.0040000000000000000833	1.0240000000000000213163	3.4150000000000000355271	0.6430000000000000159872	6.7980000000000000426326	0.267000000000000015099
21630	2	1.8970000000000000195399	6.5609999999999999431566	1.6739999999999999324984	1.4250000000000000444089	3.862000000000000099476	7.7709999999999999076294	0.693999999999999950262	3.5190000000000001278977	6.3179999999999996163069	1.1370000000000000106581	0.6670000000000000373035	1.5529999999999999360512	1.7319999999999999840128	0.3449999999999999733546	0.0109999999999999993616	0.3280000000000000137668	0.0560000000000000011657	1.1630000000000000337508	2.8700000000000001065814	0.2200000000000000011102	4.7939999999999995949906	1.2709999999999999076294	0.0140000000000000002914	0.0120000000000000002498	0.920000000000000039968	17.7590000000000003410605	0.087999999999999994893	30.6370000000000004547474	0.7019999999999999573674
21640	2	2.8050000000000001598721	13.6590000000000006963319	3.599000000000000198952	7.9679999999999999715783	1.9239999999999999324984	19.7979999999999982662757	0.835999999999999965361	0.0500000000000000027756	4.34499999999999975131	4.78000000000000024869	0.6790000000000000479616	1.0329999999999999182876	7.6779999999999999360512	1.6610000000000000319744	0.8100000000000000532907	0.4069999999999999729106	0.1749999999999999888978	0.2829999999999999737987	0.8599999999999999866773	1.0729999999999999538147	0.7459999999999999964473	0.3689999999999999946709	0.0379999999999999990563	0.0010000000000000000208	0.7399999999999999911182	1.153000000000000024869	0.3119999999999999995559	18.5109999999999992326138	3.706999999999999850786
21650	11	0.3950000000000000177636	5.2949999999999999289457	0.8319999999999999618083	1.362000000000000099476	1.1959999999999999520384	7.8099999999999996092015	0.6610000000000000319744	0.3449999999999999733546	4.6289999999999995594635	1.0140000000000000124345	0.193000000000000004885	0.7650000000000000133227	1.8529999999999999804601	1.3589999999999999857891	0.2979999999999999871214	0.1849999999999999977796	0.0480000000000000009992	0.2270000000000000073275	0.6740000000000000435207	6.4119999999999999218403	39.2109999999999985220711	0.6390000000000000124345	0.0040000000000000000833	0.0010000000000000000208	0.0449999999999999983347	0.443000000000000004885	0.1189999999999999946709	23.6520000000000010231815	0.3320000000000000173195
21660	2	0.4359999999999999986677	1.2620000000000000106581	0.0749999999999999972244	9.981999999999999317879	1.3700000000000001065814	16.1219999999999998863132	0.3559999999999999831246	0.1350000000000000088818	7.6890000000000000568434	3.0449999999999999289457	0.0529999999999999985012	0.0650000000000000022204	0.2750000000000000222045	9.6240000000000005542233	0.1229999999999999982236	1.7529999999999998916422	3.4679999999999999715783	12.5190000000000001278977	14.8170000000000001705303	0.7439999999999999946709	13.7409999999999996589395	0.0599999999999999977796	0.0800000000000000016653	0.0929999999999999993339	0.2230000000000000037748	0.9589999999999999635847	0.3459999999999999742428	0.2449999999999999955591	0.3430000000000000270894
21670	2	1.2769999999999999129585	6.8509999999999999786837	0.6600000000000000310862	6.6349999999999997868372	2.4300000000000001598721	15.9979999999999993320898	1.6630000000000000337508	0.3390000000000000235367	17.3859999999999992326138	4.081999999999999850786	0.2560000000000000053291	0.1610000000000000042188	0.920000000000000039968	5.2220000000000004192202	0.3629999999999999893419	5.2910000000000003694822	6.8349999999999999644729	1.4110000000000000319744	7.4420000000000001705303	0.4380000000000000004441	11.9120000000000008100187	0.1029999999999999943379	0.1469999999999999917843	0.0769999999999999990008	0.0650000000000000022204	0.9240000000000000435207	0.2520000000000000017764	0.2020000000000000128786	0.6580000000000000293099
21680	1	1.0269999999999999129585	5.1539999999999999147349	1.8280000000000000692779	1.5620000000000000550671	2.9049999999999998046007	14.0899999999999998578915	1.2130000000000000781597	5.6539999999999999147349	3.2799999999999998046007	2.9679999999999999715783	1.5949999999999999733546	5.4260000000000001563194	4.0190000000000001278977	3.4430000000000000603961	1.9130000000000000337508	2.4129999999999998117062	16.9520000000000017337243	0.3709999999999999964473	3.0489999999999999324984	0.230000000000000009992	10.3610000000000006536993	0.181999999999999995115	0.1849999999999999977796	0.1260000000000000008882	0.1439999999999999891198	2.790999999999999925393	1.1080000000000000959233	4.7249999999999996447286	1.2880000000000000337508
21690	2	0.6149999999999999911182	9.5370000000000008100187	1.3999999999999999111822	0.48899999999999999023	1.1630000000000000337508	3.3309999999999999609201	0.778000000000000024869	0.4949999999999999955591	2.2360000000000002096101	0.460000000000000019984	0.9619999999999999662492	1.0360000000000000319744	7.4429999999999996163069	0.0149999999999999994449	0.0050000000000000001041	0.0269999999999999996947	0.0080000000000000001665	0.1320000000000000062172	0.1799999999999999933387	0.1280000000000000026645	0.0299999999999999988898	0.0389999999999999999445	0.03599999999999999728	0	0.0149999999999999994449	0.0690000000000000057732	0.0189999999999999995282	68.7780000000000057980287	0.5739999999999999547029
21700	2	0.4339999999999999968914	8.3919999999999994599875	1.7330000000000000959233	6.3949999999999995736744	6.3730000000000002202682	13.1999999999999992894573	2.0769999999999999573674	1.7880000000000000337508	3.7639999999999997903899	0.26100000000000000977	2.1169999999999999928946	14.3059999999999991615596	7.1159999999999996589395	0.0749999999999999972244	0.0280000000000000005829	0.0219999999999999987232	0.051999999999999997613	15.1649999999999991473487	3.9910000000000001030287	1.5740000000000000657252	10.2949999999999999289457	0.0149999999999999994449	0.1350000000000000088818	0.0010000000000000000208	0.0280000000000000005829	0.162000000000000005107	0.0189999999999999995282	0.2210000000000000019984	0.26100000000000000977
21710	2	0.1049999999999999961142	0.4530000000000000137668	0.3990000000000000213163	3.831999999999999850786	5.2160000000000001918465	7.137999999999999900524	1.9179999999999999271694	0.5929999999999999715783	1.709000000000000074607	1.3369999999999999662492	0.094000000000000000222	0.5590000000000000524025	0.1799999999999999933387	0.1940000000000000057732	0.030999999999999999778	0.2650000000000000133227	0.0429999999999999965583	2.7890000000000001456613	0.4239999999999999880096	8.981999999999999317879	14.5329999999999994741984	0.2250000000000000055511	0.0050000000000000001041	0.0010000000000000000208	0.0599999999999999977796	0.2889999999999999791278	0.0320000000000000006661	42.747999999999997555733	5.8470000000000004192202
21720	2	1.0929999999999999715783	2.9119999999999999218403	1.9579999999999999626965	1.9370000000000000550671	4.4930000000000003268497	11.3889999999999993463007	1.8740000000000001101341	1.0209999999999999076294	4.1989999999999998436806	1.7540000000000000035527	0.4709999999999999742428	2.0169999999999999040767	0.960999999999999965361	0.0630000000000000004441	0.0020000000000000000416	0.1390000000000000124345	0.0140000000000000002914	0.6820000000000000506262	0.6820000000000000506262	2.9449999999999998401279	7.8520000000000003126388	0.6550000000000000266454	0.0439999999999999974465	0.0200000000000000004163	0.1320000000000000062172	0.3200000000000000066613	0.1340000000000000079936	49.5970000000000013073986	0.6410000000000000142109
21730	10	0.1160000000000000058842	0.3380000000000000226485	0.2240000000000000046629	0.3569999999999999840128	0.2859999999999999764633	2.6720000000000001527667	4.0679999999999996163069	2.7450000000000001065814	1.2569999999999998951949	1.2849999999999999200639	0.3330000000000000182077	0.2149999999999999966693	0.0660000000000000031086	0.0640000000000000013323	0.0759999999999999981126	0.6209999999999999964473	0.0210000000000000013045	0.0609999999999999986677	0.2409999999999999920064	0.00899999999999999932	0.0350000000000000033307	0.00899999999999999932	0.2270000000000000073275	0.0120000000000000002498	34.5570000000000021600499	28.0620000000000011652901	21.9220000000000005968559	0.0240000000000000004996	0.0950000000000000011102
21740	6	3.0859999999999998543387	17.2259999999999990905053	8.5340000000000006963319	2.2940000000000000390799	4.8349999999999999644729	18.0199999999999995736744	2.512999999999999900524	0.2630000000000000115463	1.3589999999999999857891	0.2149999999999999966693	0.732999999999999984901	3.293000000000000149214	6.2300000000000004263256	0.2750000000000000222045	0.3830000000000000071054	0.103999999999999995226	0.3699999999999999955591	14.1649999999999991473487	12.3989999999999991331379	0.7530000000000000026645	0.6260000000000000008882	0.7980000000000000426326	0.1990000000000000102141	0.0030000000000000000625	0.1600000000000000033307	0.6750000000000000444089	0.0619999999999999995559	0.077999999999999999889	0.346999999999999975131
21750	4	0.1419999999999999873435	1.2529999999999998916422	0.2680000000000000159872	30.7590000000000003410605	0.9110000000000000319744	4.0039999999999995594635	0.4650000000000000244249	0.0389999999999999999445	1.9670000000000000817124	0.1990000000000000102141	0.0739999999999999963363	0.230000000000000009992	0.4670000000000000262013	0.1479999999999999926725	0.0050000000000000001041	0.0389999999999999999445	0.0320000000000000006661	1.0929999999999999715783	2.8389999999999999680256	0.3310000000000000164313	5.1089999999999999857891	47.8070000000000021600499	0.0020000000000000000416	0.0100000000000000002082	0.5360000000000000319744	0.8219999999999999529265	0.0889999999999999957812	0.1260000000000000008882	0.2349999999999999866773
21760	3	6.1609999999999995878852	8.882999999999999118927	1.5009999999999998898659	4.1829999999999998294697	11.7309999999999998721023	23.0109999999999992326138	7.0250000000000003552714	0.4899999999999999911182	2.153000000000000024869	1.7050000000000000710543	0.1749999999999999888978	0.3669999999999999928946	0.8669999999999999928946	0.2049999999999999877875	0.1429999999999999882316	0.1429999999999999882316	0.0749999999999999972244	7.8890000000000002344791	8.7110000000000002984279	4.0529999999999999360512	5.7130000000000000781597	0.4420000000000000039968	1.2279999999999999804601	0.0100000000000000002082	0.1069999999999999978906	1.4319999999999999396039	1.068999999999999950262	0.0709999999999999936717	0.4550000000000000155431
21770	10	2.4190000000000000390799	8.9160000000000003694822	1.4170000000000000373035	2.1200000000000001065814	2.918000000000000149214	8.0090000000000003410605	14.525999999999999801048	8.6280000000000001136868	18.4800000000000004263256	2.9079999999999999182876	2.8370000000000001882938	1.5109999999999998987477	3.678999999999999825917	0.0899999999999999966693	0.2630000000000000115463	0.6049999999999999822364	0.0800000000000000016653	0.219000000000000000222	1.5529999999999999360512	0.0459999999999999992228	0.306999999999999995115	0.6770000000000000461853	0.0299999999999999988898	0.0060000000000000001249	0.1549999999999999988898	1.6200000000000001065814	0.3220000000000000084377	14.5839999999999996305178	1.0729999999999999538147
21780	2	1.2529999999999998916422	4.0320000000000000284217	1.0880000000000000781597	0.5580000000000000515143	1.1399999999999999023004	3.1110000000000002096101	0.5959999999999999742428	0.0480000000000000009992	0.6540000000000000257572	0.0820000000000000034417	0.1029999999999999943379	0.3950000000000000177636	2.556000000000000049738	0.0020000000000000000416	0	0.0010000000000000000208	0.0060000000000000001249	0.6430000000000000159872	0.4989999999999999991118	1.4470000000000000639488	1.4450000000000000621725	0.2340000000000000135447	0.0219999999999999987232	0.0020000000000000000416	0.0599999999999999977796	0.1029999999999999943379	0.0340000000000000024425	75.0409999999999968167685	4.8470000000000004192202
21790	2	1.0449999999999999289457	9.7279999999999997584155	3.4649999999999998578915	3.3330000000000001847411	5.9089999999999998081535	16.3419999999999987494448	2.2850000000000001421085	1.1839999999999999413802	6.0780000000000002913225	3.1579999999999999182876	0.4540000000000000146549	2.706999999999999850786	2.5440000000000000390799	6.4139999999999997015721	2.1739999999999999324984	2.4559999999999999609201	2.6770000000000000461853	0.2839999999999999746869	1.6370000000000000106581	2.068999999999999950262	2.4980000000000002202682	0.4460000000000000075495	0.0410000000000000017208	0.0070000000000000001457	0.1799999999999999933387	1.237000000000000099476	0.1799999999999999933387	16.5979999999999989768185	2.8690000000000002167155
21800	10	1.1550000000000000266454	16.0590000000000010516032	1.2110000000000000763833	9.893000000000000682121	3.553999999999999825917	28.5979999999999989768185	4.6280000000000001136868	0.0400000000000000008327	3.321000000000000174083	1.5229999999999999094058	0.2939999999999999835687	0.1900000000000000022204	1.3320000000000000728306	0.1660000000000000086597	0.0280000000000000005829	0.0320000000000000006661	0.0320000000000000006661	0.5749999999999999555911	0.6660000000000000364153	0.3360000000000000208722	3.8450000000000001953993	0	0.5759999999999999564793	0.0010000000000000000208	0.0020000000000000000416	8.3510000000000008668621	1.1109999999999999875655	0.1019999999999999934497	12.3759999999999994457767
21810	8	0.3360000000000000208722	4.581999999999999850786	0.3940000000000000168754	14.75	1.1739999999999999324984	13.2769999999999992468247	4.5320000000000000284217	0.0830000000000000043299	1.7640000000000000124345	3.5419999999999998152589	0.5010000000000000008882	0.3870000000000000106581	2.2210000000000000852651	3.0459999999999998188116	1.3520000000000000905942	0.8569999999999999840128	2.6970000000000000639488	2.3799999999999998934186	3.4209999999999998188116	6.0039999999999995594635	10.5169999999999994599875	0.0129999999999999994033	1.2059999999999999609201	0	0.0759999999999999981126	1.9550000000000000710543	0	17.9420000000000001705303	0.9899999999999999911182
21820	2	0.1209999999999999964473	0.7840000000000000301981	0.3729999999999999982236	0.4550000000000000155431	0.3890000000000000124345	0.8729999999999999982236	0.7189999999999999724665	0.0010000000000000000208	0.0200000000000000004163	0.1700000000000000122125	0.0060000000000000001249	0.0129999999999999994033	0.0619999999999999995559	0.0060000000000000001249	0.0020000000000000000416	0.0020000000000000000416	0.0040000000000000000833	0.8539999999999999813483	0.219000000000000000222	0.155999999999999999778	2.9889999999999998792077	0.0040000000000000000833	0.5070000000000000062172	0	0	0.0320000000000000006661	0.0020000000000000000416	90.0900000000000034106051	1.1459999999999999076294
21830	2	3.1009999999999999786837	8.7840000000000006963319	0.5769999999999999573674	2.1160000000000001030287	2.3429999999999999715783	9.7590000000000003410605	0.5150000000000000133227	1.3409999999999999698019	4.3330000000000001847411	1.2900000000000000355271	0.0950000000000000011102	0.1529999999999999971134	0.9220000000000000417444	0.8319999999999999618083	0.3059999999999999942268	2.8549999999999999822364	1.8729999999999999982236	0.103999999999999995226	1.4610000000000000763833	0.1429999999999999882316	1.4430000000000000603961	0.4959999999999999964473	0.0539999999999999993894	0.0060000000000000001249	0.1340000000000000079936	1.7740000000000000213163	0.1859999999999999986677	51.9450000000000002842171	1.0620000000000000550671
21840	2	0.4630000000000000226485	3.7660000000000000142109	2.0240000000000000213163	4.2419999999999999928946	13.0459999999999993747224	26.492000000000000881073	1.6859999999999999431566	0.3140000000000000013323	0.5919999999999999706901	0.2419999999999999928946	0.3930000000000000159872	7.1539999999999999147349	1.3899999999999999023004	0.0459999999999999992228	0.0200000000000000004163	0.1290000000000000035527	0.0299999999999999988898	9.7019999999999999573674	5.6500000000000003552714	1.3560000000000000941469	12.0489999999999994884092	0.068000000000000004885	6.1589999999999998081535	0.0120000000000000002498	0.0749999999999999972244	1.2210000000000000852651	0.0539999999999999993894	0.5500000000000000444089	1.0760000000000000675016
21850	2	0.1219999999999999973355	0.3820000000000000062172	0.0529999999999999985012	4.5199999999999995736744	3.1770000000000000461853	9.7230000000000007531753	0.6470000000000000195399	2.668000000000000149214	1.4219999999999999307221	1.0820000000000000728306	0.1719999999999999862332	0.9150000000000000355271	0.0929999999999999993339	3.3580000000000000959233	1.7980000000000000426326	1.4559999999999999609201	0.6600000000000000310862	6.2619999999999995665689	3.1160000000000001030287	1.596999999999999975131	9.9380000000000006110668	0.1700000000000000122125	0.0640000000000000013323	0.0129999999999999994033	0.029000000000000001471	0.4879999999999999893419	0.0320000000000000006661	44.4020000000000010231815	1.6390000000000000124345
21860	2	0.3029999999999999915623	1.596999999999999975131	0.2419999999999999928946	4.4080000000000003623768	0.5610000000000000541789	2.571000000000000174083	0.9110000000000000319744	0.0429999999999999965583	1.1069999999999999840128	0.2810000000000000275335	0.0899999999999999966693	0.1489999999999999935607	0.3619999999999999884537	0.607999999999999984901	0.0229999999999999996114	0.0219999999999999987232	0.0459999999999999992228	1.8910000000000000142109	0.3629999999999999893419	1.0460000000000000408562	2.7509999999999998898659	0.2359999999999999875655	0.0010000000000000000208	0	0.0160000000000000003331	0.0739999999999999963363	0.0030000000000000000625	78.9050000000000011368684	1.3899999999999999023004
21870	2	1.2490000000000001101341	8.3550000000000004263256	1.5989999999999999769074	2.6320000000000001172396	6.612000000000000099476	12.9280000000000008242296	2.331999999999999850786	0.0769999999999999990008	4.0469999999999997086775	1.2620000000000000106581	0.3089999999999999968914	1.237000000000000099476	2.821000000000000174083	5.5609999999999999431566	1.3569999999999999840128	0.9090000000000000301981	0.8970000000000000195399	0.5460000000000000408562	1.0780000000000000692779	0.7680000000000000159872	2.2120000000000001882938	0.4460000000000000075495	0.0060000000000000001249	0.0030000000000000000625	0.1380000000000000115463	0.6340000000000000079936	0.0660000000000000031086	39.341000000000001080025	0.5769999999999999573674
21880	11	1.0249999999999999111822	8.4350000000000004973799	3.0849999999999999644729	2.1829999999999998294697	1.5480000000000000426326	11.3780000000000001136868	2.7799999999999998046007	1.9790000000000000923706	7.5999999999999996447286	3.0329999999999999182876	2.4889999999999998792077	6.0369999999999999218403	5.8499999999999996447286	0.3380000000000000226485	0.0030000000000000000625	0.0259999999999999988065	0.0990000000000000046629	0.8349999999999999644729	2.0200000000000000177636	0.1570000000000000006661	35.031999999999996475708	0.1749999999999999888978	1.1759999999999999342748	0.0259999999999999988065	0.1370000000000000106581	1.3589999999999999857891	0.0990000000000000046629	0.61399999999999999023	0.482999999999999984901
21890	10	0.0719999999999999945599	2.2029999999999998472333	0.4500000000000000111022	3.5529999999999999360512	1.1149999999999999911182	5.1089999999999999857891	3.3549999999999999822364	0.1739999999999999880096	3.915999999999999925393	5.0860000000000002984279	2.7109999999999998543387	1.137999999999999900524	3.5299999999999998046007	9.3330000000000001847411	6.1980000000000003979039	3.0939999999999998614442	30.8299999999999982946974	0.7940000000000000390799	1.2860000000000000319744	0.1219999999999999973355	12.3759999999999994457767	0.1640000000000000068834	0.2020000000000000128786	0.0160000000000000003331	0.0160000000000000003331	2.3420000000000000817124	0.1409999999999999864553	0.1300000000000000044409	0.5430000000000000381917
21900	2	0.2049999999999999877875	1.4879999999999999893419	0.6460000000000000186517	0.6850000000000000532907	1.028000000000000024869	2.2269999999999998685496	0.1580000000000000015543	0.0100000000000000002082	0.2859999999999999764633	0.1019999999999999934497	0.0160000000000000003331	0.5590000000000000524025	0.4239999999999999880096	0.0670000000000000039968	0.0060000000000000001249	0.0010000000000000000208	0.0040000000000000000833	0.3900000000000000133227	0.1069999999999999978906	0.3649999999999999911182	0.6919999999999999484857	0.2439999999999999946709	0.0020000000000000000416	0.0010000000000000000208	0.0350000000000000033307	0.0439999999999999974465	0.0330000000000000015543	89.6790000000000020463631	0.4949999999999999955591
21910	2	0.6480000000000000204281	4.8419999999999996376232	1.1550000000000000266454	2.096999999999999975131	0.9979999999999999982236	7.4880000000000004334311	1.0040000000000000035527	2.1280000000000001136868	7.3330000000000001847411	2.7519999999999997797318	2.0400000000000000355271	2.1209999999999999964473	3.3410000000000001918465	1.9650000000000000799361	0.3699999999999999955591	1.0769999999999999573674	0.6830000000000000515143	0.0640000000000000013323	0.8629999999999999893419	0.0729999999999999954481	0.2059999999999999886757	0.1409999999999999864553	0.0070000000000000001457	0.0020000000000000000416	0.1459999999999999908962	0.6949999999999999511502	0.068000000000000004885	48.3960000000000007958079	7.2980000000000000426326
21920	8	1.6479999999999999094058	3.9609999999999998543387	0.7810000000000000275335	0.778000000000000024869	1.7809999999999999165112	5.7869999999999999218403	4.2380000000000004334311	0.0160000000000000003331	0.2740000000000000213163	2.943999999999999950262	0.3130000000000000004441	0.1960000000000000075495	0.7820000000000000284217	0.1390000000000000124345	0.0020000000000000000416	0.0210000000000000013045	0.01799999999999999864	2.6410000000000000142109	26.2789999999999999147349	1.3089999999999999413802	1.5980000000000000870415	41.9530000000000029558578	0.5550000000000000488498	0.0670000000000000039968	0.0160000000000000003331	0.1059999999999999970024	1.3269999999999999573674	0.0070000000000000001457	0.4610000000000000208722
21930	2	0.1140000000000000041078	2.4980000000000002202682	0.6879999999999999449329	4.4299999999999997157829	0.1549999999999999988898	0.8339999999999999635847	0.8050000000000000488498	0.0509999999999999967248	0.2869999999999999773515	0.1089999999999999996669	0.0480000000000000009992	0.1199999999999999955591	0.4289999999999999924505	0.0010000000000000000208	0.00899999999999999932	0.0030000000000000000625	0.0160000000000000003331	0.1439999999999999891198	6.8899999999999996802558	3.3260000000000000675016	0.3210000000000000075495	2.6869999999999998330225	0.3360000000000000208722	0.0020000000000000000416	0.0140000000000000002914	36.0379999999999967030817	0.0129999999999999994033	39.1439999999999983515409	0.4869999999999999884537
21940	2	0.7459999999999999964473	9.137999999999999900524	2.5489999999999999324984	2.8109999999999999431566	10.0220000000000002415845	10.9269999999999996020961	2.0440000000000000390799	1.8109999999999999431566	13.7769999999999992468247	5.6950000000000002842171	1.1200000000000001065814	5.5419999999999998152589	2.3399999999999998578915	1.2050000000000000710543	0.0140000000000000002914	2.1699999999999999289457	0.2240000000000000046629	4.3200000000000002842171	3.2120000000000001882938	0.3019999999999999906741	11.2989999999999994884092	1.9299999999999999378275	0.0449999999999999983347	0.0140000000000000002914	0.2099999999999999922284	3.2639999999999997903899	2.1299999999999998934186	0.1789999999999999924505	0.9599999999999999644729
21950	2	0.2449999999999999955591	1.1080000000000000959233	0.3190000000000000057732	18.6859999999999999431566	1.6899999999999999467093	7.2510000000000003339551	0.9280000000000000470735	2.1179999999999998827604	1.3420000000000000817124	1.112000000000000099476	0.084000000000000005218	0.4269999999999999906741	0.2849999999999999755751	1.4370000000000000550671	0.3290000000000000146549	0.9639999999999999680256	0.4959999999999999964473	2.706999999999999850786	3.2469999999999998863132	6.8810000000000002273737	4.6470000000000002415845	0.9509999999999999564793	0.1749999999999999888978	0	1.1730000000000000426326	4.2670000000000003481659	0.1229999999999999982236	36.359000000000001762146	0.6510000000000000230926
21960	2	0.8659999999999999920064	4.1299999999999998934186	2.7980000000000000426326	1.5700000000000000621725	1.8049999999999999378275	17.716000000000001080025	13.4260000000000001563194	0.2030000000000000137668	4.012999999999999900524	3.5939999999999998614442	1.1060000000000000941469	1.6630000000000000337508	2.9249999999999998223643	0.0589999999999999968914	0.0560000000000000011657	0.0960000000000000019984	0.0350000000000000033307	7.0510000000000001563194	0.9919999999999999928946	0.1539999999999999980016	23.3200000000000002842171	0.6119999999999999884537	2.1469999999999997974953	0.0070000000000000001457	0.6800000000000000488498	1.6750000000000000444089	0.1690000000000000113243	6.1989999999999998436806	0.9330000000000000515143
21970	3	0.0269999999999999996947	0.01799999999999999864	0.0160000000000000003331	22.8000000000000007105427	0.3659999999999999920064	3.9140000000000001456613	0.0580000000000000029421	0.0690000000000000057732	0.0459999999999999992228	0.0379999999999999990563	0.0050000000000000001041	0.0229999999999999996114	0.00899999999999999932	0.0369999999999999981681	0.068000000000000004885	0.0010000000000000000208	0.1049999999999999961142	0.0490000000000000018874	1.5300000000000000266454	0.0210000000000000013045	0.2330000000000000126565	0.2119999999999999940048	0.0219999999999999987232	0.0030000000000000000625	19.3000000000000007105427	7.5720000000000000639488	43.4510000000000005115908	0	0.0050000000000000001041
21980	4	0.2230000000000000037748	0.7069999999999999618083	0.4520000000000000128786	4.9989999999999996660449	0.3479999999999999760192	3.3589999999999999857891	0.9020000000000000239808	0	0.0529999999999999985012	0.0109999999999999993616	0.01799999999999999864	0.0690000000000000057732	0.2770000000000000239808	0	0	0	0	4.3079999999999998294697	23.3880000000000016768809	0.2240000000000000046629	0.5400000000000000355271	59.9690000000000011937118	0.0250000000000000013878	0.0109999999999999993616	0.0030000000000000000625	0.0550000000000000002776	0.0060000000000000001249	0.0149999999999999994449	0.0369999999999999981681
21990	4	0.0129999999999999994033	0.2210000000000000019984	0.0630000000000000004441	4.4809999999999998721023	2.3570000000000002060574	6.6989999999999998436806	0.9290000000000000479616	6.0510000000000001563194	0.9399999999999999467093	0.4480000000000000093259	0.3360000000000000208722	2.4350000000000000532907	0.230000000000000009992	0.2580000000000000071054	0.1320000000000000062172	0.3230000000000000093259	0.3290000000000000146549	6.8700000000000001065814	17.1960000000000015063506	0.875	43.1180000000000021032065	1.4130000000000000337508	0.5869999999999999662492	0.0020000000000000000416	0.4440000000000000057732	1.4879999999999999893419	0.6169999999999999928946	0.1519999999999999962252	0.9899999999999999911182
22000	2	0.2839999999999999746869	0.9210000000000000408562	0.6320000000000000062172	4.2030000000000002913225	16.8359999999999985220711	23.1490000000000009094947	0.8229999999999999538147	0.1110000000000000014433	0.3449999999999999733546	0.2200000000000000011102	0.0269999999999999996947	1.012999999999999900524	0.1529999999999999971134	0.2250000000000000055511	0.0050000000000000001041	0.0229999999999999996114	0.0109999999999999993616	32.0360000000000013642421	4.4690000000000003055334	2.012999999999999900524	7.900999999999999801048	1.9279999999999999360512	0.0109999999999999993616	0.0170000000000000012212	0.1229999999999999982236	0.2369999999999999884537	0.2949999999999999844569	1.8850000000000000088818	0.1049999999999999961142
22010	2	2.0459999999999998188116	9.099000000000000198952	1.2940000000000000390799	17.5799999999999982946974	2.6360000000000001207923	11.6609999999999995878852	2.084000000000000074607	0.0570000000000000020539	1.0640000000000000568434	2.7599999999999997868372	0.3800000000000000044409	1.2490000000000001101341	3.2669999999999999040767	1.2829999999999999182876	0.1290000000000000035527	0.3420000000000000262013	0.1409999999999999864553	0.5769999999999999573674	0.3459999999999999742428	8.5820000000000007389644	6.8789999999999995594635	0.00899999999999999932	0.0100000000000000002082	0	0.0170000000000000012212	0.2710000000000000186517	0.0170000000000000012212	20.6570000000000000284217	5.5629999999999997228883
22020	2	1.7669999999999999040767	13.9090000000000006963319	1.3049999999999999378275	2.3180000000000000603961	3.5449999999999999289457	10.2780000000000004689582	1.1599999999999999200639	1.5220000000000000195399	5.262999999999999900524	3.3959999999999999076294	0.7770000000000000239808	1.056000000000000049738	3.3820000000000001172396	0.9399999999999999467093	0.267000000000000015099	3.6499999999999999111822	2.6499999999999999111822	0.1469999999999999917843	0.9739999999999999769074	0.2039999999999999868994	2.6480000000000001314504	0.7750000000000000222045	0.3240000000000000102141	0.0129999999999999994033	0.1199999999999999955591	1.0529999999999999360512	0.5160000000000000142109	34.6460000000000007958079	1.3959999999999999076294
22030	2	0.1010000000000000064393	1.056000000000000049738	0.3589999999999999857891	0.4329999999999999960032	0.3629999999999999893419	1.0009999999999998898659	0.1590000000000000024425	0.0149999999999999994449	0.2210000000000000019984	0.0269999999999999996947	0.0719999999999999945599	0.1660000000000000086597	0.4540000000000000146549	0	0.0010000000000000000208	0.0010000000000000000208	0.0020000000000000000416	0.3260000000000000119904	0.1059999999999999970024	1.040999999999999925393	1.0400000000000000355271	0.0449999999999999983347	0.0229999999999999996114	0.0030000000000000000625	0.0010000000000000000208	0.0140000000000000002914	0.0050000000000000001041	92.3269999999999981810106	0.6390000000000000124345
22040	2	0.1570000000000000006661	1.8020000000000000461853	0.1940000000000000057732	1.0600000000000000532907	0.3430000000000000270894	1.3049999999999999378275	0.5460000000000000408562	0.030999999999999999778	0.9669999999999999706901	0.2590000000000000079936	0.0990000000000000046629	0.2149999999999999966693	0.6879999999999999449329	0.0070000000000000001457	0.0010000000000000000208	0.0080000000000000001665	0.0010000000000000000208	0.3709999999999999964473	0.3210000000000000075495	0.2240000000000000046629	1.7749999999999999111822	0.0010000000000000000208	0.0080000000000000001665	0.0020000000000000000416	0	0.0369999999999999981681	0.0060000000000000001249	88.656999999999996475708	0.9150000000000000355271
22050	2	2.1979999999999999538147	8.5500000000000007105427	1.3360000000000000763833	2.7829999999999999182876	1.403000000000000024869	9.1280000000000001136868	2.431000000000000049738	0.0810000000000000025535	1.0880000000000000781597	0.26100000000000000977	0.2330000000000000126565	0.539000000000000034639	2.0440000000000000390799	0.0080000000000000001665	0.0050000000000000001041	0.0010000000000000000208	0.0050000000000000001041	0.5260000000000000230926	0.8499999999999999777955	8.6500000000000003552714	1.9419999999999999484857	0.9559999999999999609201	0.0060000000000000001249	0.0050000000000000001041	0.0480000000000000009992	0.0609999999999999986677	0.0100000000000000002082	54.3579999999999969872988	0.4919999999999999928946
22060	2	0.6860000000000000541789	3.6139999999999998792077	0.6370000000000000106581	0.5919999999999999706901	0.9360000000000000541789	5.2729999999999996873612	0.3089999999999999968914	0.193000000000000004885	1.737000000000000099476	0.4109999999999999764633	0.3019999999999999906741	0.1960000000000000075495	0.8910000000000000142109	0.1280000000000000026645	0.0240000000000000004996	0.4159999999999999809042	0.193000000000000004885	0.8739999999999999991118	46.6240000000000023305802	0.1429999999999999882316	1.2620000000000000106581	31.2970000000000005968559	0.0100000000000000002082	0.1189999999999999946709	0.0280000000000000005829	0.3029999999999999915623	0.3390000000000000235367	0.1779999999999999915623	2.2829999999999999182876
22070	3	1.5649999999999999467093	9.0299999999999993605115	2.528000000000000024869	3.3549999999999999822364	1.9650000000000000799361	6.5769999999999999573674	1.4839999999999999857891	0.5989999999999999769074	6.043000000000000149214	1.8369999999999999662492	0.5320000000000000284217	1.7310000000000000941469	4.0679999999999996163069	3.9359999999999999431566	12.5640000000000000568434	3.0659999999999998365752	4.6689999999999995949906	0.0729999999999999954481	1.584000000000000074607	0.0539999999999999993894	1.6490000000000000213163	0.5749999999999999555911	0.0210000000000000013045	0.0060000000000000001249	0.8539999999999999813483	2.0400000000000000355271	27.1269999999999988915533	0.1029999999999999943379	0.36399999999999999023
22080	2	0.431999999999999995115	5.6289999999999995594635	2.528000000000000024869	1.6510000000000000230926	7.9980000000000002202682	11.7149999999999998578915	0.6770000000000000461853	0.1529999999999999971134	0.9569999999999999618083	0.1029999999999999943379	0.4859999999999999875655	3.6459999999999999076294	2.5939999999999998614442	0.00899999999999999932	0.0109999999999999993616	0.0050000000000000001041	0.0240000000000000004996	1.9519999999999999573674	2.75	1.346999999999999975131	36.9470000000000027284841	0.8990000000000000213163	1.221999999999999975131	0.0020000000000000000416	0.5350000000000000310862	1.2700000000000000177636	0.1439999999999999891198	13.8900000000000005684342	0.4259999999999999897859
22090	5	0.1140000000000000041078	1.9059999999999999165112	0.2959999999999999853451	0.982999999999999984901	1.2820000000000000284217	5.5190000000000001278977	0.4010000000000000230926	2.0219999999999997974953	2.1259999999999998898659	0.4329999999999999960032	0.6909999999999999475975	2.7679999999999997939426	0.9110000000000000319744	2.7419999999999999928946	0.5500000000000000444089	0.0980000000000000037748	1.290999999999999925393	0.1270000000000000017764	1.1930000000000000603961	0.01799999999999999864	0.7399999999999999911182	0.0269999999999999996947	0.0149999999999999994449	0.0149999999999999994449	14.7970000000000005968559	45.2809999999999988062882	0.7940000000000000390799	12.281000000000000582645	0.5769999999999999573674
22100	6	1.346999999999999975131	10.1059999999999998721023	4.2949999999999999289457	3.7189999999999998614442	1.5509999999999999342748	9.5549999999999997157829	6.762999999999999900524	0.3160000000000000031086	2.3690000000000002167155	7.0410000000000003694822	0.6830000000000000515143	1.2079999999999999626965	4.5030000000000001136868	0.6790000000000000479616	0.1239999999999999991118	1.1060000000000000941469	2.8399999999999998578915	2.5520000000000000461853	2.484999999999999875655	0.0729999999999999954481	4.8049999999999997157829	0.2240000000000000046629	12.4580000000000001847411	0.954999999999999960032	11.2149999999999998578915	1.6339999999999998969713	2.0480000000000000426326	1.0429999999999999271694	2.3050000000000001598721
22110	6	1.4390000000000000568434	11.5289999999999999147349	4.3540000000000000923706	3.8929999999999997939426	2.9919999999999999928946	14.268000000000000682121	3.4100000000000001421085	0.1390000000000000124345	0.960999999999999965361	0.9340000000000000524025	0.4560000000000000164313	3.0830000000000001847411	4.1740000000000003765876	1.4899999999999999911182	1.1290000000000000035527	0.1729999999999999871214	1.4770000000000000905942	12.8239999999999998436806	3.7419999999999999928946	0.6400000000000000133227	5.4470000000000000639488	0.2119999999999999940048	1.4750000000000000888178	0.029000000000000001471	13.5370000000000008100187	2.1019999999999998685496	2.8239999999999998436806	0.3210000000000000075495	0.9459999999999999520384
22120	11	0.6019999999999999795719	2.362000000000000099476	0.6440000000000000168754	2.053999999999999825917	1.6149999999999999911182	11.6530000000000004689582	2.4900000000000002131628	14.8179999999999996163069	13.2140000000000004121148	10.0609999999999999431566	1.1670000000000000373035	1.459000000000000074607	0.51100000000000000977	2.446000000000000174083	1.3839999999999998969713	12.5700000000000002842171	2.2829999999999999182876	0.3380000000000000226485	1.4119999999999999218403	0.0909999999999999975575	1.3349999999999999644729	0.0439999999999999974465	0.1000000000000000055511	0.1330000000000000071054	0.7540000000000000035527	8.2949999999999999289457	2.9799999999999999822364	1.1690000000000000390799	2.0139999999999997903899
22130	3	0.1340000000000000079936	1.1089999999999999857891	0.8349999999999999644729	11.3710000000000004405365	6.1920000000000001705303	16.515999999999998237854	1.0429999999999999271694	0.13600000000000000977	1.012999999999999900524	0.8369999999999999662492	0.1300000000000000044409	2.4609999999999998543387	1.9759999999999999786837	7.7999999999999998223643	24.0560000000000009379164	3.0099999999999997868372	3.3300000000000000710543	0.3589999999999999857891	0.5889999999999999680256	0.0650000000000000022204	3.8389999999999999680256	0.1400000000000000133227	0.0080000000000000001665	0.0050000000000000001041	0.8369999999999999662492	1.7319999999999999840128	10.3710000000000004405365	0.01799999999999999864	0.0899999999999999966693
22140	3	0.9479999999999999538147	7.6020000000000003126388	3.2829999999999999182876	6.03000000000000024869	1.6590000000000000301981	8.9299999999999997157829	0.5470000000000000417444	0.0919999999999999984457	3.7810000000000001385558	4.0400000000000000355271	0.6270000000000000017764	1.8389999999999999680256	6.1269999999999997797318	2.5179999999999997939426	26.3919999999999994599875	6.0110000000000001207923	1.2929999999999999271694	0.0650000000000000022204	0.7940000000000000390799	0.0480000000000000009992	0.4339999999999999968914	0.0700000000000000066613	0.0189999999999999995282	0.0030000000000000000625	1.9070000000000000284217	10.0320000000000000284217	4.3410000000000001918465	0.2149999999999999966693	0.3549999999999999822364
22150	3	0.5829999999999999626965	5.3559999999999998721023	0.8149999999999999467093	11.275999999999999801048	0.7029999999999999582556	2.178999999999999825917	1.0569999999999999396039	0.0439999999999999974465	0.9469999999999999529265	0.1710000000000000131006	0.3170000000000000039968	0.5540000000000000479616	2.5590000000000001634248	0.0229999999999999996114	0.1110000000000000014433	0.0229999999999999996114	0.0529999999999999985012	0.1849999999999999977796	0.5250000000000000222045	0.0269999999999999996947	0.2640000000000000124345	0.0919999999999999984457	0.0080000000000000001665	0.00899999999999999932	7.0090000000000003410605	2.0289999999999999147349	62.9140000000000014779289	0.0899999999999999966693	0.0790000000000000007772
22160	2	0.1980000000000000093259	2.5	0.8729999999999999982236	2.0529999999999999360512	0.9469999999999999529265	6.443999999999999950262	2.5790000000000001811884	1.3549999999999999822364	2.1370000000000000106581	0.2179999999999999993339	0.2310000000000000108802	0.8980000000000000204281	1.1519999999999999129585	0.0170000000000000012212	0.0140000000000000002914	0.00899999999999999932	0.0040000000000000000833	3.4660000000000001918465	0.4129999999999999782396	0.5470000000000000417444	8.5	0.1409999999999999864553	0.0259999999999999988065	0.00899999999999999932	0.3729999999999999982236	1.6209999999999999964473	0.2889999999999999791278	62.0429999999999992610356	0.943999999999999950262
22170	2	0.0269999999999999996947	0.1519999999999999962252	0.0640000000000000013323	4.4249999999999998223643	0.4309999999999999942268	3.7130000000000000781597	0.1380000000000000115463	0.0129999999999999994033	0.0820000000000000034417	0.030999999999999999778	0	0.0700000000000000066613	0.1719999999999999862332	0.0140000000000000002914	0.0010000000000000000208	0.0060000000000000001249	0.0109999999999999993616	7.2080000000000001847411	1.1559999999999999165112	21.2109999999999985220711	36.3849999999999980104803	1.7809999999999999165112	0.0919999999999999984457	0.0109999999999999993616	0.0550000000000000002776	6.6900000000000003907985	4.3789999999999995594635	11.512999999999999900524	0.1710000000000000131006
22180	2	0.0060000000000000001249	0.0259999999999999988065	0.0080000000000000001665	1.5869999999999999662492	0.1320000000000000062172	0.795000000000000039968	0.0200000000000000004163	0.0040000000000000000833	0.0580000000000000029421	0.0410000000000000017208	0.0060000000000000001249	0.0229999999999999996114	0.0229999999999999996114	0.1290000000000000035527	0.0050000000000000001041	0.0100000000000000002082	0.0459999999999999992228	5.8819999999999996731503	5.3220000000000000639488	4.0110000000000001207923	31.7390000000000007673862	1.3939999999999999058531	0.087999999999999994893	0.0050000000000000001041	0.0449999999999999983347	0.3719999999999999973355	0.0820000000000000034417	47.7389999999999972146725	0.4020000000000000239808
22190	3	0.0580000000000000029421	0.1390000000000000124345	0.0630000000000000004441	24.4460000000000015063506	1.2170000000000000817124	29.1939999999999990620836	0.1739999999999999880096	0.2340000000000000135447	0.3840000000000000079936	0.0240000000000000004996	0.0109999999999999993616	0.375	0.193000000000000004885	0.0140000000000000002914	0.0490000000000000018874	0.00899999999999999932	0.0580000000000000029421	8.762999999999999900524	1.5329999999999999182876	0.795000000000000039968	26.8140000000000000568434	0.1980000000000000093259	0.1799999999999999933387	0.0170000000000000012212	0.1519999999999999962252	1.4890000000000001012523	3.1320000000000001172396	0.0269999999999999996947	0.2560000000000000053291
22200	2	2.209000000000000074607	6.9550000000000000710543	1.1610000000000000319744	1.2980000000000000426326	2.5040000000000000035527	10.1820000000000003836931	3.4649999999999998578915	3.0249999999999999111822	3.0800000000000000710543	1.4470000000000000639488	0.1100000000000000005551	0.3499999999999999777955	1.1350000000000000088818	0.077999999999999999889	0.029000000000000001471	0.2630000000000000115463	0.0149999999999999994449	0.5709999999999999520384	19.393000000000000682121	0.3800000000000000044409	2.0680000000000000603961	8.2379999999999995452526	0.0449999999999999983347	0.0050000000000000001041	0.03599999999999999728	0.6310000000000000053291	0.1509999999999999953371	30.2699999999999995736744	0.9050000000000000266454
22210	10	0.7750000000000000222045	9.5190000000000001278977	0.5090000000000000079936	6.1669999999999998152589	1.0889999999999999680256	5.0170000000000003481659	1.2439999999999999946709	0.0170000000000000012212	3.8910000000000000142109	0.6199999999999999955591	0.4590000000000000190958	0.0709999999999999936717	1.6710000000000000408562	3.3090000000000001634248	0.1010000000000000064393	0.5949999999999999733546	0.8439999999999999724665	1.6229999999999999982236	43.4530000000000029558578	0.4769999999999999795719	4.4269999999999996020961	3.8239999999999998436806	0.0100000000000000002082	0.0060000000000000001249	0.0060000000000000001249	0.1880000000000000004441	0.0170000000000000012212	9.2349999999999994315658	0.8379999999999999671374
22220	2	0.0040000000000000000833	0.0719999999999999945599	0.0120000000000000002498	3.9169999999999998152589	0.4139999999999999791278	3.9249999999999998223643	1.8140000000000000568434	0.1970000000000000084377	2.0350000000000001421085	0.8689999999999999946709	0	0.0160000000000000003331	0.0400000000000000008327	3.2660000000000000142109	1.6730000000000000426326	3.0240000000000000213163	2.6619999999999999218403	6.0080000000000000071054	1.2350000000000000976996	8.0429999999999992610356	14.1969999999999991757704	0.068000000000000004885	0.068000000000000004885	0.0080000000000000001665	0.0160000000000000003331	3.775999999999999801048	0.4500000000000000111022	41.8860000000000027853275	0.3019999999999999906741
22230	2	0.0050000000000000001041	0.0070000000000000001457	0	2.0590000000000001634248	0.087999999999999994893	1.5260000000000000230926	0.1239999999999999991118	0.6089999999999999857891	0.4949999999999999955591	0.030999999999999999778	0.0030000000000000000625	0.1000000000000000055511	0.0919999999999999984457	0.0599999999999999977796	0.0030000000000000000625	0.0830000000000000043299	0.084000000000000005218	3.7530000000000001136868	0.8569999999999999840128	4.3799999999999998934186	23.1539999999999999147349	0.2000000000000000111022	0.0690000000000000057732	0.0050000000000000001041	0.0240000000000000004996	0.1479999999999999926725	0.0219999999999999987232	61.3109999999999999431566	0.7069999999999999618083
22240	2	3.3950000000000000177636	12.7959999999999993747224	1.681000000000000049738	8.0090000000000003410605	2.0670000000000001705303	8.6950000000000002842171	8.4290000000000002700062	0.0240000000000000004996	2.8029999999999999360512	1.3689999999999999946709	3.096999999999999975131	0.7059999999999999609201	7.6319999999999996731503	0.0120000000000000002498	0.1029999999999999943379	0.0080000000000000001665	0.0490000000000000018874	3.8980000000000001314504	2.8839999999999998969713	1.7849999999999999200639	23.6969999999999991757704	0	0.1010000000000000064393	0.0040000000000000000833	0.0609999999999999986677	5.2690000000000001278977	0.0200000000000000004163	0.6650000000000000355271	0.7379999999999999893419
22250	7	0.6149999999999999911182	2.4020000000000001350031	1.0009999999999998898659	0.7479999999999999982236	0.693999999999999950262	6.6130000000000004334311	1.1570000000000000284217	0.0200000000000000004163	0.5140000000000000124345	1.084000000000000074607	0.0379999999999999990563	0.0589999999999999968914	0.460000000000000019984	0.0729999999999999954481	0.0080000000000000001665	0.1869999999999999995559	0.0129999999999999994033	0.556000000000000049738	34.406999999999996475708	0.289999999999999980016	0.7299999999999999822364	28.390999999999998237854	0.0240000000000000004996	19.1950000000000002842171	0.0030000000000000000625	0.3360000000000000208722	0.2630000000000000115463	0.0010000000000000000208	0.1189999999999999946709
22260	7	0.5899999999999999689138	5.2450000000000001065814	1.6430000000000000159872	1.3609999999999999875655	0.7850000000000000310862	3.9519999999999999573674	0.125	0.0400000000000000008327	0.7179999999999999715783	0.4390000000000000013323	0.1809999999999999942268	0.1209999999999999964473	1.665999999999999925393	0.1749999999999999888978	0.0810000000000000025535	0.9519999999999999573674	0.5130000000000000115463	0.2330000000000000126565	17.8380000000000009663381	0.1459999999999999908962	0.3760000000000000008882	22.1520000000000010231815	0.0070000000000000001457	39.9350000000000022737368	0.0010000000000000000208	0.3280000000000000137668	0.1799999999999999933387	0.0109999999999999993616	0.2049999999999999877875
22270	2	0.0060000000000000001249	0.047000000000000000111	0.0320000000000000006661	3.1709999999999998188116	0.3619999999999999884537	3.9809999999999998721023	0.1809999999999999942268	0.6320000000000000062172	0.26100000000000000977	0.0990000000000000046629	0.0070000000000000001457	0.1380000000000000115463	0.0509999999999999967248	0.2179999999999999993339	0.1380000000000000115463	0.0570000000000000020539	0.0899999999999999966693	8.5139999999999993463007	5.5080000000000000071054	8.0570000000000003836931	41.283999999999998919975	0.5220000000000000195399	0.1710000000000000131006	0.0080000000000000001665	0.029000000000000001471	0.5879999999999999671374	0.0790000000000000007772	25.4630000000000009663381	0.3089999999999999968914
22280	2	0.1600000000000000033307	0.8269999999999999573674	0.1209999999999999964473	12.7430000000000003268497	0.6879999999999999449329	11.9179999999999992610356	0.5010000000000000008882	2.1869999999999998330225	1.334000000000000074607	0.6350000000000000088818	0.0340000000000000024425	0.2750000000000000222045	0.4179999999999999826805	0.9949999999999999955591	3.3300000000000000710543	0.556000000000000049738	2.6049999999999999822364	0.6800000000000000488498	7.4230000000000000426326	2.0480000000000000426326	14.4190000000000004831691	2.6800000000000001598721	0.1539999999999999980016	0.0129999999999999994033	0.0790000000000000007772	30.0360000000000013642421	1.8859999999999998987477	0.6440000000000000168754	0.6119999999999999884537
22290	2	1.6679999999999999271694	3.2469999999999998863132	1.1519999999999999129585	29.1260000000000012221335	2.7509999999999998898659	39.8849999999999980104803	0.9679999999999999715783	0.0030000000000000000625	0.230000000000000009992	0.0909999999999999975575	0.0580000000000000029421	0.0379999999999999990563	1.1089999999999999857891	0.0020000000000000000416	0	0	0	0.6350000000000000088818	0.2630000000000000115463	1.4879999999999999893419	0.5500000000000000444089	0.0100000000000000002082	0.0010000000000000000208	0.0010000000000000000208	0.0060000000000000001249	0.1219999999999999973355	0.0080000000000000001665	16.4080000000000012505552	0.1799999999999999933387
22300	10	2.4700000000000001953993	16.0450000000000017053026	3.1520000000000001350031	5.6600000000000001421085	1.8520000000000000905942	9.6050000000000004263256	8.3870000000000004547474	0.0400000000000000008327	2.8540000000000000923706	1.584000000000000074607	0.5739999999999999547029	1.9819999999999999840128	9.2159999999999993036681	0.1130000000000000032196	0.0739999999999999963363	0.0850000000000000061062	0.1290000000000000035527	1.1650000000000000355271	6.512999999999999900524	0.2939999999999999835687	4.625	3.8719999999999998863132	0.73899999999999999023	0.0950000000000000011102	1.6200000000000001065814	11.1180000000000003268497	5.4500000000000001776357	0.0619999999999999995559	0.6260000000000000008882
22310	2	1.2940000000000000390799	5.9759999999999999786837	0.7189999999999999724665	1.0309999999999999165112	1.1650000000000000355271	4.0359999999999995878852	0.5869999999999999662492	0.0640000000000000013323	1.6730000000000000426326	0.8910000000000000142109	0.1670000000000000095479	0.2089999999999999913403	1.2339999999999999857891	0.2159999999999999975575	0.0919999999999999984457	1.1830000000000000515143	0.1120000000000000023315	0.0709999999999999936717	0.846999999999999975131	1.903000000000000024869	0.51100000000000000977	0.1179999999999999937828	0.0040000000000000000833	0.0030000000000000000625	0.0100000000000000002082	0.3679999999999999937828	0.068000000000000004885	74.5049999999999954525265	0.9409999999999999475975
22320	2	0.0240000000000000004996	0.0050000000000000001041	0	9.1310000000000002273737	0.0660000000000000031086	2.0809999999999999609201	0.0050000000000000001041	0	0.0010000000000000000208	0.0030000000000000000625	0	0	0	0.00899999999999999932	0.0030000000000000000625	0.0070000000000000001457	0.0219999999999999987232	0.0909999999999999975575	0.5330000000000000293099	19.1260000000000012221335	5.4790000000000000923706	5.5309999999999996944666	0.00899999999999999932	0.0010000000000000000208	0.0869999999999999940048	0.9639999999999999680256	0.0040000000000000000833	50.0349999999999965893949	6.7809999999999996944666
22330	2	0.0769999999999999990008	0.7820000000000000284217	0.0660000000000000031086	59.6799999999999997157829	0.2520000000000000017764	2.6040000000000000923706	1.7410000000000001030287	0.0830000000000000043299	0.7960000000000000408562	1.0260000000000000230926	0.3910000000000000142109	0.1459999999999999908962	0.460000000000000019984	0.0210000000000000013045	0.029000000000000001471	0.0010000000000000000208	0.0340000000000000024425	0.5809999999999999609201	1.0920000000000000817124	8.8840000000000003410605	1.4199999999999999289457	0.0060000000000000001249	0.1000000000000000055511	0.0129999999999999994033	2.5449999999999999289457	7.4969999999999998863132	0.0109999999999999993616	9.2889999999999997015721	0.3709999999999999964473
22340	2	0.0280000000000000005829	0.0369999999999999981681	0.0330000000000000015543	4.7009999999999996234124	0.0919999999999999984457	0.7720000000000000195399	0.0109999999999999993616	0.0060000000000000001249	0.0859999999999999931166	0.0200000000000000004163	0	0.0060000000000000001249	0.0229999999999999996114	0.0210000000000000013045	0.0280000000000000005829	0.0030000000000000000625	0.0299999999999999988898	1.6020000000000000905942	1.1160000000000001030287	21.6290000000000013358203	39.6189999999999997726263	13.6280000000000001136868	0.0129999999999999994033	0.0010000000000000000208	2.0600000000000000532907	7.5369999999999999218403	0.1429999999999999882316	6.6029999999999997584155	0.1519999999999999962252
22350	2	0.3039999999999999924505	0.5130000000000000115463	0.0129999999999999994033	1.4290000000000000479616	0.3870000000000000106581	2.1739999999999999324984	0.0269999999999999996947	0.0640000000000000013323	0.2909999999999999809042	0.0650000000000000022204	0.0189999999999999995282	0.0080000000000000001665	0.0650000000000000022204	0.0250000000000000013878	0.0340000000000000024425	0.0229999999999999996114	0.0149999999999999994449	0.0379999999999999990563	0.1140000000000000041078	22.591000000000001080025	4.4299999999999997157829	0.1980000000000000093259	0.0050000000000000001041	0	0.0080000000000000001665	0.1049999999999999961142	0.0149999999999999994449	66.3900000000000005684342	0.6480000000000000204281
22360	2	0.7279999999999999804601	0.0749999999999999972244	0.0240000000000000004996	16.4909999999999996589395	2.6469999999999997974953	33.4669999999999987494448	0.0800000000000000016653	0.1189999999999999946709	0.2879999999999999782396	0.0800000000000000016653	0	0.0040000000000000000833	0.0240000000000000004996	0.181999999999999995115	0.1499999999999999944489	0.9809999999999999831246	0.4590000000000000190958	2.584000000000000074607	5.431000000000000049738	5.3840000000000003410605	9.2149999999999998578915	6.6779999999999999360512	0.0970000000000000028866	0.0050000000000000001041	0.0670000000000000039968	1.6930000000000000603961	0.3400000000000000244249	12.4179999999999992610356	0.2909999999999999809042
22370	5	0.7259999999999999786837	2.8149999999999999467093	0.7479999999999999982236	2.0449999999999999289457	3.9910000000000001030287	20.7310000000000016484591	3.6579999999999999182876	1.3770000000000000017764	4.6189999999999997726263	2.5320000000000000284217	0.5460000000000000408562	0.2690000000000000168754	1.153000000000000024869	0.346999999999999975131	0.4119999999999999773515	1.0100000000000000088818	0.6300000000000000044409	0.2449999999999999955591	2.221999999999999975131	0.2379999999999999893419	0.6069999999999999840128	0.3810000000000000053291	0.2979999999999999871214	0.0299999999999999988898	10.3940000000000001278977	4.6779999999999999360512	0.4680000000000000270894	23.6460000000000007958079	9.1839999999999992752464
22380	5	1.2430000000000001048051	23.1750000000000007105427	9.0020000000000006679102	3.9879999999999999893419	1.1870000000000000550671	12.3420000000000005258016	6.7910000000000003694822	0.2000000000000000111022	2.1619999999999999218403	2.9359999999999999431566	0.5839999999999999635847	7.1360000000000001207923	14.3640000000000007673862	0.042000000000000002609	0.0020000000000000000416	0.1660000000000000086597	0.0529999999999999985012	1.778000000000000024869	4.6369999999999995665689	0.6370000000000000106581	5.6180000000000003268497	0	0.4239999999999999880096	0.029000000000000001471	0	0.7229999999999999760192	0.0149999999999999994449	0.0160000000000000003331	0.7520000000000000017764
22390	2	2.775999999999999801048	3.5099999999999997868372	1.5480000000000000426326	11.4269999999999996020961	1.7680000000000000159872	30.8799999999999990052402	0.4819999999999999840128	0.0589999999999999968914	0.6580000000000000293099	0.3380000000000000226485	0.1140000000000000041078	0.4189999999999999835687	1.4399999999999999467093	0.2010000000000000119904	0.103999999999999995226	0.4359999999999999986677	0.1459999999999999908962	3.4969999999999998863132	3.7400000000000002131628	4.0720000000000000639488	2.1129999999999999893419	0.2429999999999999937828	0.0259999999999999988065	0.0120000000000000002498	0.0570000000000000020539	0.7079999999999999626965	0.2169999999999999984457	28.4609999999999985220711	0.5470000000000000417444
22400	2	0.0070000000000000001457	0.0109999999999999993616	0.0020000000000000000416	1.9699999999999999733546	0.0790000000000000007772	1.2299999999999999822364	0.2839999999999999746869	0.0200000000000000004163	0.0259999999999999988065	0.0869999999999999940048	0	0.0010000000000000000208	0.0020000000000000000416	0.0229999999999999996114	0.0109999999999999993616	0.1640000000000000068834	0.047000000000000000111	0.710999999999999965361	2.1699999999999999289457	1.7379999999999999893419	7.1900000000000003907985	0.094000000000000000222	0.0210000000000000013045	0.0030000000000000000625	0.0060000000000000001249	0.1350000000000000088818	0.0120000000000000002498	83.2609999999999956799002	0.693999999999999950262
22410	2	0.0670000000000000039968	0.1280000000000000026645	0.0369999999999999981681	13.2509999999999994457767	0.8990000000000000213163	18.6539999999999999147349	2.349000000000000198952	0.3280000000000000137668	0.5300000000000000266454	0.6099999999999999866773	0.0050000000000000001041	0.0369999999999999981681	0.0650000000000000022204	0.3300000000000000155431	0.193000000000000004885	1.6499999999999999111822	0.8080000000000000515143	7.5830000000000001847411	14.6829999999999998294697	2.765000000000000124345	22.8719999999999998863132	0.3659999999999999920064	0.3089999999999999968914	0.0160000000000000003331	0.0030000000000000000625	5.2519999999999997797318	0.568999999999999950262	3.2829999999999999182876	2.3570000000000002060574
22420	6	5.8550000000000004263256	14.880000000000000781597	9.3100000000000004973799	6.3579999999999996518341	2.4140000000000001456613	21.4909999999999996589395	3.4449999999999998401279	0.00899999999999999932	0.4440000000000000057732	0.4050000000000000266454	0.3900000000000000133227	3.7679999999999997939426	9.880000000000000781597	0.0560000000000000011657	0.0219999999999999987232	0.0509999999999999967248	0.0769999999999999990008	6.2140000000000004121148	2.1440000000000001278977	0.1570000000000000006661	4.0359999999999995878852	0.6580000000000000293099	7.0860000000000002984279	0.0219999999999999987232	0	0.0259999999999999988065	0.00899999999999999932	0.1739999999999999880096	0.6169999999999999928946
22430	3	0.9539999999999999591438	13.4359999999999999431566	1.5800000000000000710543	4.0419999999999998152589	1.2470000000000001083578	6.5979999999999998649969	1.9890000000000001012523	0.0449999999999999983347	0.6899999999999999467093	0.2939999999999999835687	0.3840000000000000079936	0.9350000000000000532907	4.8129999999999997228883	0.0200000000000000004163	0.0690000000000000057732	0.0889999999999999957812	0.0729999999999999954481	3.3170000000000001705303	1.3560000000000000941469	0.103999999999999995226	2.5830000000000001847411	0.1409999999999999864553	0.0210000000000000013045	0.0060000000000000001249	3.4820000000000002060574	5.0960000000000000852651	46.0399999999999991473487	0.0480000000000000009992	0.5490000000000000435207
22440	3	0.2449999999999999955591	3.6230000000000002202682	0.3850000000000000088818	1.2520000000000000017764	0.2959999999999999853451	2.7839999999999998081535	0.4709999999999999742428	0.1600000000000000033307	1.2210000000000000852651	0.4020000000000000239808	0.4269999999999999906741	0.3509999999999999786837	1.5989999999999999769074	0.0259999999999999988065	0.0389999999999999999445	0.051999999999999997613	0.0299999999999999988898	1.0769999999999999573674	1.6650000000000000355271	0.0589999999999999968914	1.7459999999999999964473	0.162000000000000005107	0.0830000000000000043299	0.0109999999999999993616	5.7850000000000001421085	6.275999999999999801048	69.4890000000000043200998	0.0369999999999999981681	0.2459999999999999964473
22450	3	0.0389999999999999999445	0.2650000000000000133227	0.1010000000000000064393	3.3790000000000000035527	0.3830000000000000071054	3.9900000000000002131628	0.0490000000000000018874	0.0719999999999999945599	0.3300000000000000155431	0.0129999999999999994033	0.0070000000000000001457	0.0950000000000000011102	0.306999999999999995115	0.0200000000000000004163	0.0100000000000000002082	0.0129999999999999994033	0.0100000000000000002082	9.3900000000000005684342	6.3349999999999999644729	0.6179999999999999937828	42.4990000000000023305802	0.0100000000000000002082	2.4239999999999999324984	0	0.0160000000000000003331	0.2939999999999999835687	28.9679999999999999715783	0.0389999999999999999445	0.3240000000000000102141
22460	7	5.8769999999999997797318	14.8979999999999996873612	4.4169999999999998152589	4.0099999999999997868372	3.137999999999999900524	24.9450000000000002842171	4.3840000000000003410605	0.7510000000000000008882	7.6920000000000001705303	2.9620000000000001882938	1.4199999999999999289457	0.8900000000000000133227	6.6950000000000002842171	0.2770000000000000239808	0.0330000000000000015543	1.2410000000000001030287	0.193000000000000004885	1.4019999999999999129585	6.2649999999999996802558	0.2810000000000000275335	1.153000000000000024869	2.1179999999999998827604	0.0350000000000000033307	0.9759999999999999786837	0.1019999999999999934497	2.512999999999999900524	0.1650000000000000077716	0.3049999999999999933387	0.8619999999999999884537
22470	2	0.0950000000000000011102	0.1590000000000000024425	0.0229999999999999996114	14.5999999999999996447286	0.4699999999999999733546	8.2010000000000005115908	0.2650000000000000133227	0.3519999999999999795719	0.2109999999999999931166	0.084000000000000005218	0.0070000000000000001457	0.1479999999999999926725	0.0670000000000000039968	0.2590000000000000079936	0.1160000000000000058842	0.0330000000000000015543	0.1239999999999999991118	1.1310000000000000053291	4.4139999999999997015721	15.7870000000000008100187	18.9140000000000014779289	0.3770000000000000017764	0.125	0.0060000000000000001249	0.0280000000000000005829	0.7630000000000000115463	0.0539999999999999993894	32.0480000000000018189894	1.137999999999999900524
22480	2	0.00899999999999999932	0.00899999999999999932	0.0020000000000000000416	0.3539999999999999813483	0.0189999999999999995282	0.7169999999999999706901	0.0020000000000000000416	0.0020000000000000000416	0.0120000000000000002498	0.0020000000000000000416	0	0.0010000000000000000208	0.0100000000000000002082	0.0010000000000000000208	0.0129999999999999994033	0	0.0189999999999999995282	0.3619999999999999884537	0.3039999999999999924505	0.3549999999999999822364	2.7620000000000000106581	0	0.00899999999999999932	0	0.0040000000000000000833	0.4060000000000000275335	0	94.3040000000000020463631	0.3220000000000000084377
22490	5	3.8839999999999998969713	20.1009999999999990905053	1.4410000000000000586198	5.6529999999999995807798	3.0070000000000001172396	11.0190000000000001278977	1.3640000000000001012523	0.3280000000000000137668	11.1820000000000003836931	1.0649999999999999467093	7.9800000000000004263256	2.1760000000000001563194	16.2800000000000011368684	0.0560000000000000011657	0.0020000000000000000416	0.077999999999999999889	0.0439999999999999974465	0.4359999999999999986677	2.2229999999999998649969	0.144999999999999990008	0.414999999999999980016	2.028000000000000024869	0.0619999999999999995559	0.9010000000000000230926	0.0250000000000000013878	2.5800000000000000710543	0.3780000000000000026645	0.5819999999999999618083	4.5659999999999998365752
22500	5	5.9400000000000003907985	18.5320000000000000284217	2.5320000000000000284217	7.8239999999999998436806	1.8779999999999998916422	10.8770000000000006679102	0.7870000000000000328626	0.1640000000000000068834	7.7050000000000000710543	1.3660000000000001030287	8.5389999999999997015721	2.2999999999999998223643	19.349000000000000198952	0.3059999999999999942268	0.0340000000000000024425	0.1849999999999999977796	0.0729999999999999954481	0.0560000000000000011657	1.8320000000000000728306	0.1140000000000000041078	0.1769999999999999906741	1.0380000000000000337508	0.0160000000000000003331	1.1799999999999999378275	0.0509999999999999967248	2.9929999999999998827604	0.3609999999999999875655	0.2069999999999999895639	3.5830000000000001847411
22510	5	0.2059999999999999886757	1.2729999999999999094058	0.125	11.1699999999999999289457	1.0100000000000000088818	7.4649999999999998578915	0.125	0.0700000000000000066613	1.1069999999999999840128	0.077999999999999999889	0.042000000000000002609	0.3960000000000000186517	1.9410000000000000586198	0.0619999999999999995559	0.0160000000000000003331	0.0259999999999999988065	0.0509999999999999967248	3.1669999999999998152589	2.7660000000000000142109	0.4680000000000000270894	56.6259999999999976694198	0.4759999999999999786837	0.1700000000000000122125	1.9090000000000000301981	0.0129999999999999994033	2.5910000000000001918465	0.2290000000000000091038	0.4799999999999999822364	5.9420000000000001705303
22520	2	0.0010000000000000000208	0.00899999999999999932	0.0040000000000000000833	1.8289999999999999591438	0.0830000000000000043299	0.9040000000000000257572	0.0990000000000000046629	0.3960000000000000186517	0.0899999999999999966693	0.1789999999999999924505	0.0010000000000000000208	0.0140000000000000002914	0.0060000000000000001249	0.4949999999999999955591	0.0219999999999999987232	0.1710000000000000131006	0.3220000000000000084377	2.1009999999999999786837	0.9499999999999999555911	0.6029999999999999804601	15.4269999999999996020961	0.125	0.030999999999999999778	0.0060000000000000001249	0.0129999999999999994033	0.0769999999999999990008	0.0210000000000000013045	75.6050000000000039790393	0.414999999999999980016
22530	2	0.0070000000000000001457	0.0869999999999999940048	0.0160000000000000003331	6.3479999999999998649969	0.5380000000000000337508	3.5729999999999999538147	0.030999999999999999778	1.0580000000000000515143	2.375	0.1069999999999999978906	0.0229999999999999996114	0.2010000000000000119904	0.4209999999999999853451	0.3950000000000000177636	0.0160000000000000003331	0.0010000000000000000208	0.3449999999999999733546	0.8020000000000000461853	8.4550000000000000710543	0.2230000000000000037748	36.0150000000000005684342	1.1550000000000000266454	0.0769999999999999990008	0.3709999999999999964473	0.0240000000000000004996	0.98899999999999999023	0.3950000000000000177636	3.0849999999999999644729	32.8639999999999972146725
22540	2	0.2069999999999999895639	1.9699999999999999733546	0.2939999999999999835687	2.6349999999999997868372	0.1920000000000000039968	3.0670000000000001705303	0.4989999999999999991118	0.0859999999999999931166	1.9639999999999999680256	0.2939999999999999835687	0.3300000000000000155431	0.3190000000000000057732	1.1330000000000000071054	0.0820000000000000034417	0.0280000000000000005829	0.0020000000000000000416	0.0060000000000000001249	1.8970000000000000195399	1.1109999999999999875655	3.6040000000000000923706	27.0090000000000003410605	0.0820000000000000034417	0.0650000000000000022204	0.0560000000000000011657	0.0040000000000000000833	0.0820000000000000034417	0.0219999999999999987232	50.9339999999999974988896	2.0240000000000000213163
22550	7	5.8209999999999997299938	11.3260000000000005115908	1.9419999999999999484857	4.4260000000000001563194	4.4930000000000003268497	19.658999999999998919975	5.5830000000000001847411	3.3540000000000000923706	20.9890000000000007673862	4.1280000000000001136868	1.1510000000000000230926	1.3429999999999999715783	4.5899999999999998578915	1.0480000000000000426326	0.0109999999999999993616	0.230000000000000009992	0.1219999999999999973355	1.8200000000000000621725	2.2639999999999997903899	0.0990000000000000046629	3.1730000000000000426326	0.0670000000000000039968	0.0250000000000000013878	0.0589999999999999968914	0.0149999999999999994449	0.443000000000000004885	0.162000000000000005107	0.0379999999999999990563	1.6169999999999999928946
22560	7	7.625	14.5749999999999992894573	0.8080000000000000515143	3.9220000000000001527667	5.0529999999999999360512	24.7699999999999995736744	4.8600000000000003197442	3.3519999999999998685496	19.0949999999999988631316	1.2339999999999999857891	0.6410000000000000142109	0.9709999999999999742428	3.7639999999999997903899	0.664000000000000034639	0.0240000000000000004996	0.3629999999999999893419	0.0899999999999999966693	2.6240000000000001101341	1.6539999999999999147349	0.094000000000000000222	1.2860000000000000319744	0.0449999999999999983347	0.0240000000000000004996	0.1600000000000000033307	0.0189999999999999995282	0.6740000000000000435207	0.1340000000000000079936	0.0379999999999999990563	1.4370000000000000550671
22570	7	4.40500000000000024869	9.5920000000000005258016	2.4489999999999998436806	2.790999999999999925393	2.1770000000000000461853	25.6600000000000001421085	5.9450000000000002842171	2.4270000000000000461853	16.0270000000000010231815	5.8339999999999996305178	2.1290000000000000035527	1.8020000000000000461853	3.8370000000000001882938	0.2530000000000000026645	0.0070000000000000001457	0.029000000000000001471	0.0379999999999999990563	4.0800000000000000710543	1.5320000000000000284217	0.3459999999999999742428	6.9429999999999996163069	0.0889999999999999957812	0.0630000000000000004441	0.0189999999999999995282	0.0070000000000000001457	0.2720000000000000195399	0.0990000000000000046629	0.0749999999999999972244	1.0729999999999999538147
22580	2	0.01799999999999999864	0.1219999999999999973355	0.0189999999999999995282	3.318999999999999950262	0.2630000000000000115463	1.915999999999999925393	0.0630000000000000004441	0.030999999999999999778	0.1140000000000000041078	0.0240000000000000004996	0.00899999999999999932	0.1239999999999999991118	0.2349999999999999866773	0.0120000000000000002498	0.0040000000000000000833	0.0070000000000000001457	0.0160000000000000003331	8.9350000000000004973799	4.8609999999999997655209	3.543000000000000149214	35.9299999999999997157829	20.7970000000000005968559	0.1019999999999999934497	0.0320000000000000006661	0.0149999999999999994449	1.5049999999999998934186	0.0899999999999999966693	17.6879999999999988347099	0.2049999999999999877875
22590	2	1.7720000000000000195399	10.8089999999999992752464	1.0989999999999999769074	3.5859999999999998543387	1.0240000000000000213163	10.0489999999999994884092	2.3229999999999999538147	0.0889999999999999957812	1.2139999999999999680256	0.2730000000000000204281	0.1719999999999999862332	0.2139999999999999957812	2.3570000000000002060574	0.0850000000000000061062	0.13600000000000000977	0.3760000000000000008882	0.0330000000000000015543	1.4890000000000001012523	1.362000000000000099476	0.7249999999999999777955	0.2030000000000000137668	0.0570000000000000020539	0.0609999999999999986677	0.00899999999999999932	0.0160000000000000003331	0.5999999999999999777955	0.0400000000000000008327	59.0989999999999966462383	0.7289999999999999813483
22600	2	0.25	0.0609999999999999986677	0.0320000000000000006661	7.15500000000000024869	0.5739999999999999547029	11.8399999999999998578915	0.051999999999999997613	0.0240000000000000004996	0.029000000000000001471	0.0100000000000000002082	0.0040000000000000000833	0.0269999999999999996947	0.0269999999999999996947	0.0189999999999999995282	0.0299999999999999988898	0.0429999999999999965583	0.0889999999999999957812	2.8500000000000000888178	12.9290000000000002700062	23.7880000000000002557954	20.5330000000000012505552	0.2959999999999999853451	0.162000000000000005107	0.0109999999999999993616	0	0.1429999999999999882316	0.0550000000000000002776	18.5199999999999995736744	0.4480000000000000093259
22610	2	0.0340000000000000024425	0.0389999999999999999445	0.0189999999999999995282	4.1959999999999997299938	0.3689999999999999946709	2.8380000000000000781597	0.115000000000000004996	0.1110000000000000014433	0.2369999999999999884537	0.1209999999999999964473	0	0.0129999999999999994033	0.0240000000000000004996	0.2049999999999999877875	0.1010000000000000064393	0.3539999999999999813483	0.5759999999999999564793	1.6699999999999999289457	3.6200000000000001065814	6.1909999999999998365752	31.3109999999999999431566	2.0659999999999998365752	0.1380000000000000115463	0.0280000000000000005829	0.0129999999999999994033	0.471999999999999975131	1.2359999999999999875655	42.7209999999999965325514	1.1850000000000000532907
22620	11	0.0739999999999999963363	0.5380000000000000337508	0.094000000000000000222	8.2820000000000000284217	0.9060000000000000275335	8.132999999999999118927	0.5989999999999999769074	0.4530000000000000137668	0.7970000000000000417444	0.4610000000000000208722	0.0219999999999999987232	0.3810000000000000053291	0.3310000000000000164313	0.3900000000000000133227	0.0280000000000000005829	0.0500000000000000027756	0.1069999999999999978906	11.6080000000000005400125	4.1950000000000002842171	0.2889999999999999791278	59.5640000000000000568434	0.6400000000000000133227	0.2399999999999999911182	0.0109999999999999993616	0.0259999999999999988065	0.9409999999999999475975	0.1409999999999999864553	0.375	0.3220000000000000084377
22630	8	0.0109999999999999993616	0.0429999999999999965583	0.0120000000000000002498	3.6979999999999999538147	0.2439999999999999946709	3.3740000000000001101341	0.3079999999999999960032	0.0030000000000000000625	0.0459999999999999992228	0.0700000000000000066613	0	0.0010000000000000000208	0.0030000000000000000625	0.1229999999999999982236	0.0030000000000000000625	0.0400000000000000008327	0.0280000000000000005829	29.239999999999998436806	17.0369999999999990336619	0.6009999999999999786837	31.1490000000000009094947	13.2279999999999997584155	0.0640000000000000013323	0.0109999999999999993616	0.0060000000000000001249	0.1419999999999999873435	0.4239999999999999880096	0.0259999999999999988065	0.0660000000000000031086
22640	7	13.2149999999999998578915	17.7289999999999992041921	2.2379999999999999893419	4.3899999999999996802558	11.7430000000000003268497	26.3870000000000004547474	0.8559999999999999831246	4.0810000000000004050094	8.8170000000000001705303	0.8030000000000000470735	0.2320000000000000117684	0.36399999999999999023	1.3169999999999999484857	0.306999999999999995115	0.1749999999999999888978	0.0630000000000000004441	0.0850000000000000061062	0.7359999999999999875655	4.1909999999999998365752	0.0529999999999999985012	0.2439999999999999946709	0.2089999999999999913403	0.0240000000000000004996	0.2220000000000000028866	0.1459999999999999908962	0.8499999999999999777955	0.155999999999999999778	0.094000000000000000222	0.2720000000000000195399
22650	2	0.8149999999999999467093	0.8269999999999999573674	0.1079999999999999987788	0.4550000000000000155431	0.6520000000000000239808	4.7249999999999996447286	0.5410000000000000364153	0.0919999999999999984457	0.4729999999999999760192	0.2159999999999999975575	0.0609999999999999986677	0.0210000000000000013045	0.1670000000000000095479	0.0389999999999999999445	0.0200000000000000004163	0.4650000000000000244249	0.0599999999999999977796	0.6510000000000000230926	8.5679999999999996163069	0.8840000000000000079936	0.5789999999999999591438	0.0850000000000000061062	0.3529999999999999804601	0.0149999999999999994449	0.0240000000000000004996	0.4020000000000000239808	0.030999999999999999778	70.8829999999999955662133	7.7889999999999997015721
22660	6	0.0219999999999999987232	0.1010000000000000064393	0.042000000000000002609	9.4960000000000004405365	0.642000000000000015099	5.2880000000000002557954	2.2210000000000000852651	0.0219999999999999987232	0.0970000000000000028866	0.0480000000000000009992	0.0070000000000000001457	0.0550000000000000002776	0.0599999999999999977796	0.0020000000000000000416	0.0020000000000000000416	0	0.0020000000000000000416	31.3090000000000010516032	6.3250000000000001776357	1.2869999999999999218403	40.3370000000000032969183	0.8349999999999999644729	1.3529999999999999804601	0.0709999999999999936717	0.0020000000000000000416	0.0330000000000000015543	0.103999999999999995226	0.115000000000000004996	0.1239999999999999991118
22670	3	7.4210000000000002629008	10.9160000000000003694822	0.1590000000000000024425	6.0839999999999996305178	2.6320000000000001172396	16.2850000000000001421085	0.1849999999999999977796	2.0830000000000001847411	19.7699999999999995736744	4.7580000000000000071054	0.4660000000000000253131	0.0759999999999999981126	0.5080000000000000071054	0.2230000000000000037748	5.6319999999999996731503	5.4539999999999997370992	3.2259999999999999786837	0.030999999999999999778	1.8790000000000000035527	0.1049999999999999961142	0.5679999999999999493738	0.0330000000000000015543	0.0170000000000000012212	0.0210000000000000013045	0.1280000000000000026645	6.2380000000000004334311	1.415999999999999925393	0.5540000000000000479616	3.1309999999999997832845
22680	3	0.0340000000000000024425	0.0229999999999999996114	0	16.1769999999999996020961	0.960999999999999965361	7.9619999999999997442046	0.0539999999999999993894	2.109999999999999875655	2.5880000000000000781597	0.3220000000000000084377	0	0.0020000000000000000416	0.0030000000000000000625	3.3090000000000001634248	12.8429999999999999715783	4.1520000000000001350031	26.5779999999999994031441	0.068000000000000004885	1.0120000000000000106581	0.068000000000000004885	5.3150000000000003907985	0.0640000000000000013323	0.0330000000000000015543	0.0060000000000000001249	0.2919999999999999817923	10.9760000000000008668621	3.681000000000000049738	0.8040000000000000479616	0.5610000000000000541789
22690	2	0.0529999999999999985012	0.0859999999999999931166	0.01799999999999999864	6.6920000000000001705303	0.4339999999999999968914	4.7889999999999997015721	0.1789999999999999924505	1.1000000000000000888178	0.4060000000000000275335	0.3449999999999999733546	0.0060000000000000001249	0.0830000000000000043299	0.0280000000000000005829	0.642000000000000015099	0.4249999999999999888978	0.6690000000000000390799	1.0749999999999999555911	1.2580000000000000071054	2.0800000000000000710543	12.9589999999999996305178	31.393000000000000682121	7.8499999999999996447286	0.0749999999999999972244	0.0040000000000000000833	0.212999999999999994893	1.6169999999999999928946	0.1320000000000000062172	24.9200000000000017053026	0.4689999999999999724665
22700	2	0.8880000000000000115463	4.7709999999999999076294	0.9979999999999999982236	4.0279999999999995807798	0.4099999999999999755751	4.2820000000000000284217	0.9769999999999999795719	0.0229999999999999996114	1.7980000000000000426326	0.3360000000000000208722	0.1189999999999999946709	0.0539999999999999993894	1.2010000000000000675016	0.0759999999999999981126	0.0040000000000000000833	0.1059999999999999970024	0.0250000000000000013878	0.7710000000000000186517	0.4460000000000000075495	0.9519999999999999573674	1.5629999999999999449329	0.0490000000000000018874	0.00899999999999999932	0.0040000000000000000833	0.0140000000000000002914	0.3380000000000000226485	0.0410000000000000017208	74.9320000000000021600499	0.7880000000000000337508
22710	5	0.0129999999999999994033	0.0480000000000000009992	0.0599999999999999977796	5.3589999999999999857891	0.4069999999999999729106	5.1920000000000001705303	0.2680000000000000159872	0.3019999999999999906741	0.3049999999999999933387	0.2829999999999999737987	0.0200000000000000004163	0.0030000000000000000625	0.0400000000000000008327	0.8479999999999999760192	0.0970000000000000028866	0.0369999999999999981681	0.7079999999999999626965	6.3259999999999996234124	3.8769999999999997797318	2.1070000000000002060574	57.5619999999999976125764	1.9939999999999999946709	0.2600000000000000088818	0.0670000000000000039968	1.7620000000000000106581	10.5139999999999993463007	0.1199999999999999955591	1.0780000000000000692779	0.3420000000000000262013
22720	2	0.3320000000000000173195	3.4950000000000001065814	2.5200000000000000177636	1.0680000000000000603961	0.5160000000000000142109	2.2519999999999997797318	3.584000000000000074607	0.0189999999999999995282	0.1219999999999999973355	0.2030000000000000137668	0.1320000000000000062172	1.1770000000000000461853	3.6690000000000000390799	0.0060000000000000001249	0	0	0.0050000000000000001041	0.2680000000000000159872	0.3629999999999999893419	2.6560000000000001385558	1.0200000000000000177636	0.0560000000000000011657	0.4289999999999999924505	0.0040000000000000000833	0.0109999999999999993616	0.0480000000000000009992	0.0219999999999999987232	74.9770000000000038653525	1.0489999999999999324984
22730	11	1.7030000000000000692779	4.7350000000000003197442	0.3990000000000000213163	14.0090000000000003410605	1.4559999999999999609201	11.1649999999999991473487	1.8320000000000000728306	0.1380000000000000115463	4.1390000000000002344791	0.0850000000000000061062	0.3800000000000000044409	0.1059999999999999970024	1.5020000000000000017764	0.0010000000000000000208	0	0.0040000000000000000833	0.0050000000000000001041	2.8530000000000002025047	1.9739999999999999769074	2.525999999999999801048	4.0170000000000003481659	0.1459999999999999908962	0.0120000000000000002498	0.0040000000000000000833	0.0210000000000000013045	0.2650000000000000133227	0.0200000000000000004163	46.0499999999999971578291	0.4510000000000000119904
22740	7	4.1570000000000000284217	14.0879999999999991899813	4.9109999999999995878852	5.8140000000000000568434	4.9710000000000000852651	23.1660000000000003694822	0.2530000000000000026645	1.0989999999999999769074	5.4690000000000003055334	1.1060000000000000941469	0.6710000000000000408562	1.5369999999999999218403	4.6890000000000000568434	1.7270000000000000905942	2.984999999999999875655	3.4340000000000001634248	1.0700000000000000621725	0.2220000000000000028866	1.3329999999999999626965	0.0389999999999999999445	0.230000000000000009992	0.9709999999999999742428	0.0160000000000000003331	0.0369999999999999981681	0.0100000000000000002082	5.5659999999999998365752	0.9000000000000000222045	3.540999999999999925393	5.9889999999999998792077
22750	7	3.7549999999999998934186	5.8860000000000001207923	0.4570000000000000173195	8.3759999999999994457767	2.7839999999999998081535	27.3969999999999984652277	1.3629999999999999893419	0.5270000000000000239808	7.0739999999999998436806	0.6650000000000000355271	0.8159999999999999475975	0.1140000000000000041078	1.6410000000000000142109	0.4450000000000000066613	3.4079999999999999182876	4.387999999999999900524	5.8120000000000002771117	0.2409999999999999920064	9.4169999999999998152589	0.094000000000000000222	0.625	0.0410000000000000017208	0.2690000000000000168754	0.0240000000000000004996	0	11.474000000000000198952	0.7880000000000000337508	0.0859999999999999931166	2.0329999999999999182876
22760	2	0.0410000000000000017208	0.0539999999999999993894	0.0170000000000000012212	11.994999999999999218403	0.6800000000000000488498	11.6699999999999999289457	0.0529999999999999985012	0.0850000000000000061062	0.1749999999999999888978	0.115000000000000004996	0.0030000000000000000625	0.0810000000000000025535	0.077999999999999999889	0.61399999999999999023	0.2859999999999999764633	0.0690000000000000057732	1.0800000000000000710543	0.4229999999999999871214	7.6059999999999998721023	12.4269999999999996020961	32.770000000000003126388	0.0120000000000000002498	0.0219999999999999987232	0.0109999999999999993616	0.0129999999999999994033	4.8860000000000001207923	0.2590000000000000079936	12.2959999999999993747224	2.1779999999999999360512
22770	2	0.0240000000000000004996	0.077999999999999999889	0.0100000000000000002082	6.0069999999999996731503	0.1849999999999999977796	2.8790000000000000035527	0.1950000000000000066613	0.528000000000000024869	1.1490000000000000213163	0.1429999999999999882316	0	0.0040000000000000000833	0.0340000000000000024425	1.153000000000000024869	0.9659999999999999698019	1.3830000000000000071054	2.2200000000000001953993	9.8390000000000004121148	3.4140000000000001456613	10.400999999999999801048	22.6209999999999986641797	0.094000000000000000222	0.0500000000000000027756	0.0040000000000000000833	0.0729999999999999954481	2.4340000000000001634248	0.3820000000000000062172	32.6610000000000013642421	1.0669999999999999484857
22780	2	0.7640000000000000124345	3.5680000000000000603961	0.318000000000000004885	1.0200000000000000177636	0.8419999999999999706901	6.1539999999999999147349	0.0670000000000000039968	0.0050000000000000001041	0.9160000000000000364153	0.230000000000000009992	0.0320000000000000006661	0.0200000000000000004163	0.3459999999999999742428	0.0970000000000000028866	0.1069999999999999978906	0.0790000000000000007772	0.0299999999999999988898	1.0800000000000000710543	0.2069999999999999895639	3.3730000000000002202682	1.8100000000000000532907	0.0459999999999999992228	0.0050000000000000001041	0	0.0010000000000000000208	0.0050000000000000001041	0.0030000000000000000625	78.4419999999999930651029	0.4329999999999999960032
22790	2	0.051999999999999997613	0.1859999999999999986677	0.0080000000000000001665	7.5339999999999998081535	0.6149999999999999911182	3.9039999999999999147349	0.0619999999999999995559	0.2280000000000000082157	5.3470000000000004192202	0.0960000000000000019984	0.875	0.5210000000000000186517	2.2799999999999998046007	0.1219999999999999973355	0.042000000000000002609	0.0100000000000000002082	0.1179999999999999937828	0.3140000000000000013323	11.3480000000000007531753	1.1270000000000000017764	59.6289999999999977831067	0.8629999999999999893419	0.1019999999999999934497	0.0100000000000000002082	0.1799999999999999933387	1.6819999999999999396039	0.6570000000000000284217	1.8540000000000000923706	0.2340000000000000135447
22800	2	4.4299999999999997157829	16.9780000000000015347723	6.2309999999999998721023	7.6790000000000002700062	3.3130000000000001669775	25.3170000000000001705303	9.1029999999999997584155	0.2359999999999999875655	2.5270000000000001350031	1.9070000000000000284217	0.6870000000000000550671	1.5169999999999999040767	5.7949999999999999289457	1.4359999999999999431566	0.4119999999999999773515	1.1999999999999999555911	0.278000000000000024869	1.3709999999999999964473	4.4219999999999997086775	0.193000000000000004885	1.1189999999999999946709	0.4570000000000000173195	0.0850000000000000061062	0.0259999999999999988065	0.0410000000000000017208	1.0180000000000000159872	0.3290000000000000146549	1.3609999999999999875655	0.5320000000000000284217
22810	2	6.5359999999999995878852	18.7740000000000009094947	4.7430000000000003268497	2.765000000000000124345	2.887999999999999900524	17.8719999999999998863132	8.974000000000000198952	0.0340000000000000024425	2.7770000000000001350031	2.0289999999999999147349	0.3709999999999999964473	1.5460000000000000408562	8.1980000000000003979039	0.3210000000000000075495	0.0100000000000000002082	0.0859999999999999931166	0.0320000000000000006661	2.6949999999999998401279	2.4889999999999998792077	0.2030000000000000137668	10.8010000000000001563194	0.9589999999999999635847	0.0259999999999999988065	0.0219999999999999987232	0.0219999999999999987232	1.3420000000000000817124	0.4369999999999999995559	1.6080000000000000959233	1.4399999999999999467093
22820	2	0.0170000000000000012212	0.0790000000000000007772	0.0429999999999999965583	6.2690000000000001278977	0.6969999999999999529265	6.1840000000000001634248	0.2089999999999999913403	0.0140000000000000002914	0.0810000000000000025535	0.0589999999999999968914	0.0030000000000000000625	0.0950000000000000011102	0.1779999999999999915623	0.0210000000000000013045	0.0100000000000000002082	0.0240000000000000004996	0.0379999999999999990563	13.1419999999999994599875	5.4809999999999998721023	0.6280000000000000026645	62.0519999999999996020961	0.9449999999999999511502	0.1409999999999999864553	0.0100000000000000002082	0.0980000000000000037748	1.5060000000000000053291	0.5659999999999999475975	1.2119999999999999662492	0.1980000000000000093259
22830	2	2.1840000000000001634248	2.2139999999999999680256	0.2169999999999999984457	7.7539999999999995594635	3.5750000000000001776357	23.8219999999999991757704	1.4899999999999999911182	0.7349999999999999866773	2.7440000000000002167155	0.8649999999999999911182	0.4349999999999999977796	0.1630000000000000059952	0.6999999999999999555911	0.1350000000000000088818	0.704999999999999960032	3.4479999999999999538147	2.0649999999999999467093	0.1380000000000000115463	3.5849999999999999644729	3.2389999999999998792077	1.0429999999999999271694	0.1539999999999999980016	0.0379999999999999990563	0.00899999999999999932	0.029000000000000001471	5.1020000000000003126388	0.4989999999999999991118	31.4269999999999996020961	1.4850000000000000976996
22840	3	0.3529999999999999804601	0.0250000000000000013878	0.0509999999999999967248	15.2430000000000003268497	1.1189999999999999946709	20.9409999999999989483968	0.2520000000000000017764	0.1330000000000000071054	0.4159999999999999809042	0.0369999999999999981681	0.0020000000000000000416	0.0060000000000000001249	0.0259999999999999988065	0.2600000000000000088818	0.2379999999999999893419	0.3699999999999999955591	0.2720000000000000195399	15.1440000000000001278977	14.0370000000000008100187	1.1149999999999999911182	20.0590000000000010516032	0.5	0.3420000000000000262013	0.0170000000000000012212	0.4550000000000000155431	2.4910000000000001030287	5.724000000000000198952	0.0389999999999999999445	0.3310000000000000164313
22850	2	0.0869999999999999940048	0.1120000000000000023315	0.0410000000000000017208	17.2959999999999993747224	0.2989999999999999880096	3.1640000000000001456613	0.0200000000000000004163	0.0010000000000000000208	0.0330000000000000015543	0.0129999999999999994033	0	0.0129999999999999994033	0.0490000000000000018874	0.0219999999999999987232	0.0299999999999999988898	0	0.094000000000000000222	2.7669999999999999040767	3.2519999999999997797318	32.9609999999999985220711	23.9810000000000016484591	0.2089999999999999913403	0.01799999999999999864	0	0.0080000000000000001665	0.0560000000000000011657	0.0020000000000000000416	13.3330000000000001847411	2.140000000000000124345
22860	2	0.0660000000000000031086	0.2829999999999999737987	0.115000000000000004996	2.540999999999999925393	0.1260000000000000008882	2.8349999999999999644729	0.0960000000000000019984	0.1260000000000000008882	0.2349999999999999866773	0.0120000000000000002498	0.0040000000000000000833	0.0350000000000000033307	0.0619999999999999995559	0.0350000000000000033307	0.0010000000000000000208	0.0229999999999999996114	0.0269999999999999996947	9.9359999999999999431566	2.9550000000000000710543	5.3700000000000001065814	34.4179999999999992610356	0.3599999999999999866773	0.25	0.0500000000000000027756	0.0240000000000000004996	0.2419999999999999928946	0.0160000000000000003331	39.1180000000000021032065	0.6380000000000000115463
22870	2	2.8709999999999999964473	5.4320000000000003836931	0.8329999999999999626965	14.5510000000000001563194	1.4890000000000001012523	21.8969999999999984652277	0.607999999999999984901	0.077999999999999999889	1.1650000000000000355271	0.3200000000000000066613	0.13600000000000000977	0.1189999999999999946709	0.8509999999999999786837	0.4729999999999999760192	0.4010000000000000230926	0.7700000000000000177636	0.23899999999999999023	5.4260000000000001563194	4.8990000000000000213163	3.6219999999999998863132	3.6610000000000000319744	0.1219999999999999973355	0.0449999999999999983347	0.0060000000000000001249	0.051999999999999997613	0.7189999999999999724665	0.0850000000000000061062	28.8069999999999986073362	0.3270000000000000128786
22880	2	4.1730000000000000426326	9.8599999999999994315658	4.5670000000000001705303	2.9329999999999998294697	2.2080000000000001847411	16.3219999999999991757704	2.7410000000000001030287	0.0060000000000000001249	0.4179999999999999826805	0.1729999999999999871214	0.1869999999999999995559	0.5590000000000000524025	6.4260000000000001563194	0.0129999999999999994033	0.0109999999999999993616	0.0100000000000000002082	0.0060000000000000001249	3.7080000000000001847411	1.1950000000000000621725	7.0240000000000000213163	12.9659999999999993036681	0.2149999999999999966693	0.0100000000000000002082	0	0.0210000000000000013045	0.5570000000000000506262	0.0389999999999999999445	22.6859999999999999431566	0.9659999999999999698019
22890	3	0.0050000000000000001041	0.1219999999999999973355	0.0160000000000000003331	2.0859999999999998543387	0.2030000000000000137668	2.3639999999999998792077	0.4410000000000000031086	0.0739999999999999963363	0.2250000000000000055511	0.3250000000000000111022	0.0010000000000000000208	0.042000000000000002609	0.094000000000000000222	1.3029999999999999360512	0.1970000000000000084377	0.3509999999999999786837	0.9869999999999999884537	1.6160000000000001030287	0.8519999999999999795719	0.0580000000000000029421	14.869999999999999218403	0.042000000000000002609	0.0320000000000000006661	0.0010000000000000000208	0.0340000000000000024425	0.1479999999999999926725	73.4789999999999992041921	0.0100000000000000002082	0.0210000000000000013045
22900	3	0.0050000000000000001041	0.0340000000000000024425	0.0050000000000000001041	1.6149999999999999911182	0.1769999999999999906741	1.5789999999999999591438	0.1580000000000000015543	0.2210000000000000019984	0.3170000000000000039968	0.1509999999999999953371	0.0020000000000000000416	0.0149999999999999994449	0.0259999999999999988065	0.5120000000000000106581	0.3910000000000000142109	0.8229999999999999538147	2.3239999999999998436806	0.219000000000000000222	0.6430000000000000159872	0.0439999999999999974465	7.8209999999999997299938	0.0280000000000000005829	0.0320000000000000006661	0.0050000000000000001041	0.0529999999999999985012	0.2939999999999999835687	82.4539999999999935198502	0.0140000000000000002914	0.0400000000000000008327
22910	3	0.0320000000000000006661	0.0280000000000000005829	0.0050000000000000001041	8.5820000000000007389644	0.3210000000000000075495	7.1260000000000003339551	0.8030000000000000470735	0.0299999999999999988898	0.1869999999999999995559	0.0709999999999999936717	0	0.0219999999999999987232	0.0320000000000000006661	0.193000000000000004885	0.0509999999999999967248	0.0500000000000000027756	0.0690000000000000057732	34.4789999999999992041921	7.2419999999999999928946	1.6080000000000000959233	25.260000000000001563194	3.1450000000000000177636	7.4240000000000003765876	0.0050000000000000001041	0.443000000000000004885	0.7870000000000000328626	0.403000000000000024869	1.1770000000000000461853	0.4259999999999999897859
22920	2	0.9599999999999999644729	1.4059999999999999165112	0.3459999999999999742428	1.4039999999999999147349	0.3619999999999999884537	3.1600000000000001421085	0.8489999999999999769074	1.0600000000000000532907	2.9950000000000001065814	0.443000000000000004885	0.2909999999999999809042	0.2359999999999999875655	0.4179999999999999826805	0.030999999999999999778	0.0140000000000000002914	0.0790000000000000007772	0.0389999999999999999445	0.1650000000000000077716	0.3459999999999999742428	5.4230000000000000426326	8.2360000000000006536993	0.1300000000000000044409	0.0020000000000000000416	0.0050000000000000001041	0.0170000000000000012212	0.1950000000000000066613	0.030999999999999999778	70.8059999999999973852027	0.5540000000000000479616
22930	2	0.0170000000000000012212	0.2230000000000000037748	0.068000000000000004885	9.2149999999999998578915	0.5140000000000000124345	5.8220000000000000639488	0.4199999999999999844569	0.0599999999999999977796	0.3529999999999999804601	0.0299999999999999988898	0.0040000000000000000833	0.181999999999999995115	0.3280000000000000137668	0.0129999999999999994033	0.0060000000000000001249	0.0020000000000000000416	0.0619999999999999995559	4.4759999999999999786837	1.8240000000000000657252	3.1549999999999998046007	48.479999999999996873612	2.265000000000000124345	1.8839999999999998969713	0.0490000000000000018874	0.0210000000000000013045	1.0700000000000000621725	0.0299999999999999988898	18.9250000000000007105427	0.5030000000000000026645
22940	2	2.2949999999999999289457	7.9059999999999996944666	1.3080000000000000515143	3.346999999999999975131	2.0310000000000001385558	18.1020000000000003126388	1.1040000000000000923706	0.0439999999999999974465	0.8810000000000000053291	0.2720000000000000195399	0.1509999999999999953371	0.084000000000000005218	1.1350000000000000088818	0.4580000000000000182077	0.4020000000000000239808	1.3930000000000000159872	0.212999999999999994893	1.4750000000000000888178	7.0869999999999997442046	5.6929999999999996163069	2.6730000000000000426326	1.415999999999999925393	0.0690000000000000057732	0.0109999999999999993616	2.7789999999999999147349	4.8810000000000002273737	0.3079999999999999960032	31.9329999999999998294697	0.5480000000000000426326
22950	11	0.5510000000000000452971	1.1859999999999999431566	0.0389999999999999999445	37.2899999999999991473487	4.9329999999999998294697	40.5619999999999976125764	0.0149999999999999994449	0.6490000000000000213163	5.1280000000000001136868	0.3729999999999999982236	0.3990000000000000213163	0.1340000000000000079936	0.3790000000000000035527	0.0369999999999999981681	0.3449999999999999733546	0.6949999999999999511502	2.7549999999999998934186	0.1839999999999999968914	1.0089999999999998969713	0.0200000000000000004163	0.0619999999999999995559	0.1189999999999999946709	0.0030000000000000000625	0.0070000000000000001457	0.0350000000000000033307	2.5369999999999999218403	0.3619999999999999884537	0.047000000000000000111	0.1429999999999999882316
22960	2	1.4639999999999999680256	9.0749999999999992894573	3.2770000000000001350031	4.3920000000000003481659	0.7489999999999999991118	6.3810000000000002273737	10.862000000000000099476	0.0109999999999999993616	0.3039999999999999924505	2.3439999999999998614442	0.1280000000000000026645	0.1469999999999999917843	1.4730000000000000870415	1.4979999999999999982236	0.443000000000000004885	0.5060000000000000053291	0.3760000000000000008882	3.8790000000000000035527	8.9839999999999999857891	23.3530000000000015347723	14.7609999999999992326138	0.5350000000000000310862	0.1280000000000000026645	0.0140000000000000002914	0.0050000000000000001041	0.2379999999999999893419	0.0919999999999999984457	2.5889999999999999680256	1.9910000000000001030287
22970	2	1.6419999999999999040767	8.3070000000000003836931	2.8809999999999997832845	4.2190000000000003055334	1.2980000000000000426326	10.4390000000000000568434	3.8450000000000001953993	0.0490000000000000018874	2.165999999999999925393	1.1990000000000000657252	0.2829999999999999737987	1.3890000000000000124345	3.6089999999999999857891	0.00899999999999999932	0.0020000000000000000416	0.0050000000000000001041	0.0200000000000000004163	0.2760000000000000230926	0.8010000000000000452971	0.6690000000000000390799	6.4109999999999995878852	0.2690000000000000168754	0.0070000000000000001457	0.0040000000000000000833	0.0070000000000000001457	0.3089999999999999968914	0.1019999999999999934497	47.627000000000002444267	2.1539999999999999147349
22980	2	0.00899999999999999932	0.2690000000000000168754	0.0810000000000000025535	3.1309999999999997832845	0.4759999999999999786837	4.4230000000000000426326	0.5240000000000000213163	0.0240000000000000004996	0.077999999999999999889	0.0229999999999999996114	0.0080000000000000001665	0.5160000000000000142109	0.3629999999999999893419	0.0120000000000000002498	0.0080000000000000001665	0.029000000000000001471	0.0690000000000000057732	10.2569999999999996731503	3.4049999999999998046007	5.2580000000000000071054	54.1240000000000023305802	0.0950000000000000011102	0.0749999999999999972244	0.0020000000000000000416	0.0050000000000000001041	0.2989999999999999880096	0.0120000000000000002498	16.2190000000000011937118	0.2119999999999999940048
22990	11	0.047000000000000000111	0.2010000000000000119904	0.0120000000000000002498	12.9779999999999997584155	1.0960000000000000852651	10.117000000000000881073	1.068999999999999950262	0.047000000000000000111	0.4349999999999999977796	0.0210000000000000013045	0.0020000000000000000416	0.0759999999999999981126	0.2280000000000000082157	0.0250000000000000013878	0	0.0619999999999999995559	0.0229999999999999996114	35.2040000000000006252776	2.4070000000000000284217	0.7740000000000000213163	33.2400000000000019895197	0.1370000000000000106581	0.0490000000000000018874	0.0080000000000000001665	0.0080000000000000001665	1.3520000000000000905942	0.0739999999999999963363	0.2359999999999999875655	0.0719999999999999945599
23000	2	2.5019999999999997797318	2.321000000000000174083	0.5150000000000000133227	2.2519999999999997797318	0.8810000000000000053291	7.4240000000000003765876	1.0660000000000000586198	0.0800000000000000016653	1.2399999999999999911182	0.857999999999999984901	0.1630000000000000059952	0.0350000000000000033307	0.4630000000000000226485	0.0790000000000000007772	0.0210000000000000013045	0.2939999999999999835687	0.0369999999999999981681	1.9210000000000000408562	1.9479999999999999538147	0.471999999999999975131	3.9249999999999998223643	0.2179999999999999993339	0.0219999999999999987232	0.0080000000000000001665	0.0080000000000000001665	1.3560000000000000941469	0.1089999999999999996669	68.781999999999996475708	1
23010	2	0.1280000000000000026645	0.0700000000000000066613	0.0100000000000000002082	26.0219999999999984652277	1.2330000000000000959233	13.6180000000000003268497	0.2740000000000000213163	0.3479999999999999760192	0.4219999999999999862332	0.1189999999999999946709	0.0030000000000000000625	0.0640000000000000013323	0.0100000000000000002082	0.3589999999999999857891	0.0459999999999999992228	0.1079999999999999987788	0.1049999999999999961142	6.318999999999999950262	0.7570000000000000062172	8.8360000000000002984279	17.489999999999998436806	0.2819999999999999729106	0.0320000000000000006661	0.0010000000000000000208	0.00899999999999999932	0.2039999999999999868994	0.0129999999999999994033	23.0169999999999994599875	0.1029999999999999943379
23020	2	1.943999999999999950262	12.5609999999999999431566	3.346999999999999975131	4.7740000000000000213163	2.8229999999999999538147	12.862000000000000099476	1.3589999999999999857891	0.1380000000000000115463	1.9890000000000001012523	1.2059999999999999609201	0.4359999999999999986677	1.0269999999999999129585	3.5729999999999999538147	0.0769999999999999990008	0.0120000000000000002498	0.0830000000000000043299	0.0120000000000000002498	3.9919999999999999928946	25.5380000000000002557954	4.2169999999999996376232	2.0299999999999998046007	15.3260000000000005115908	0.0140000000000000002914	0.0050000000000000001041	0.0210000000000000013045	0.1029999999999999943379	0.0439999999999999974465	0.0950000000000000011102	0.3890000000000000124345
23030	2	0.0889999999999999957812	0.1729999999999999871214	0.0410000000000000017208	12.7200000000000006394885	0.704999999999999960032	8.2110000000000002984279	0.1769999999999999906741	0.0080000000000000001665	0.115000000000000004996	0.0080000000000000001665	0.0010000000000000000208	0.0449999999999999983347	0.1280000000000000026645	0.0200000000000000004163	0	0	0.0060000000000000001249	13.0199999999999995736744	16.9020000000000010231815	1.4699999999999999733546	33.1880000000000023874236	12.4070000000000000284217	0.1769999999999999906741	0.0149999999999999994449	0.0010000000000000000208	0.1000000000000000055511	0.0080000000000000001665	0.0700000000000000066613	0.1910000000000000031086
23040	2	0.2230000000000000037748	0.9240000000000000435207	0.1670000000000000095479	0.2230000000000000037748	0.068000000000000004885	0.4550000000000000155431	0.13600000000000000977	0.0080000000000000001665	0.1340000000000000079936	0.1160000000000000058842	0.0429999999999999965583	0.0490000000000000018874	0.3099999999999999977796	0.0120000000000000002498	0.0030000000000000000625	0.0050000000000000001041	0.0060000000000000001249	0.0200000000000000004163	0.0560000000000000011657	6.5199999999999995736744	5.4100000000000001421085	0.051999999999999997613	0.0020000000000000000416	0	0.0219999999999999987232	0.0739999999999999963363	0.0109999999999999993616	84.7240000000000037516656	0.2280000000000000082157
23050	2	0.1120000000000000023315	0.3880000000000000115463	0.1120000000000000023315	12.0280000000000004689582	0.8529999999999999804601	10.5719999999999991757704	0.1409999999999999864553	0.5530000000000000470735	1.5509999999999999342748	0.3009999999999999897859	0.0100000000000000002082	0.042000000000000002609	0.13600000000000000977	1.4330000000000000515143	0.545000000000000039968	0.1409999999999999864553	1.2259999999999999786837	5.3780000000000001136868	3.3719999999999998863132	2.5	33.4170000000000015916157	0.1779999999999999915623	0.0490000000000000018874	0.0080000000000000001665	0.0550000000000000002776	1.3249999999999999555911	0.4799999999999999822364	22.8969999999999984652277	0.1970000000000000084377
23060	2	0.029000000000000001471	0.1340000000000000079936	0.00899999999999999932	4.7690000000000001278977	0.2650000000000000133227	3.053999999999999825917	0.0570000000000000020539	0.2540000000000000035527	0.2760000000000000230926	0.0439999999999999974465	0.0010000000000000000208	0.0389999999999999999445	0.1049999999999999961142	0.0790000000000000007772	0.0100000000000000002082	0.0109999999999999993616	0.0340000000000000024425	11.8689999999999997726263	4.6600000000000001421085	8.7469999999999998863132	31.9969999999999998863132	1.0700000000000000621725	0.0449999999999999983347	0.0020000000000000000416	0.0219999999999999987232	1.1470000000000000195399	0.0769999999999999990008	30.8659999999999996589395	0.3290000000000000146549
23070	2	1.8229999999999999538147	7.1840000000000001634248	2.206999999999999850786	3.9879999999999999893419	1.2050000000000000710543	3.7000000000000001776357	0.0990000000000000046629	1.2439999999999999946709	4.6879999999999997228883	0.3609999999999999875655	0.3870000000000000106581	0.5919999999999999706901	3.4500000000000001776357	0.1409999999999999864553	3.5640000000000000568434	2.8809999999999997832845	4.7089999999999996305178	0.0149999999999999994449	0.6490000000000000213163	0.7860000000000000319744	0.5709999999999999520384	0.0500000000000000027756	0.0170000000000000012212	0.0050000000000000001041	0.0729999999999999954481	7.7190000000000003055334	0.8289999999999999591438	46.2650000000000005684342	0.7990000000000000435207
23080	10	1.8209999999999999520384	12.1739999999999994884092	2.3229999999999999538147	9.3249999999999992894573	1.3400000000000000799361	8.7289999999999992041921	14.7270000000000003126388	0.094000000000000000222	5.03000000000000024869	1.9250000000000000444089	2.1169999999999999928946	0.7970000000000000417444	7.1849999999999996092015	0.0240000000000000004996	0.0120000000000000002498	0.00899999999999999932	0.0120000000000000002498	7.681000000000000049738	4.5759999999999996234124	0.9739999999999999769074	9.3219999999999991757704	5.2720000000000002415845	0.0529999999999999985012	0.0299999999999999988898	0.0240000000000000004996	0.7560000000000000053291	2.6600000000000001421085	0.1650000000000000077716	0.8439999999999999724665
23090	7	1.6499999999999999111822	20.2429999999999985504928	5.1650000000000000355271	2.0470000000000001527667	5.7339999999999999857891	19.4669999999999987494448	0.7960000000000000408562	0.3870000000000000106581	4.8789999999999995594635	2.112000000000000099476	2.2810000000000001385558	11.9589999999999996305178	9.7339999999999999857891	3.1720000000000001527667	0.1809999999999999942268	0.0400000000000000008327	0.2959999999999999853451	1.2800000000000000266454	0.9839999999999999857891	0.0259999999999999988065	1.1089999999999999857891	1.0829999999999999626965	0.0229999999999999996114	0.084000000000000005218	0.8389999999999999680256	1.3680000000000001048051	0.9260000000000000452971	0.0369999999999999981681	2.0979999999999998649969
23100	2	0.9879999999999999893419	3.6009999999999999786837	0.3449999999999999733546	4.3310000000000004050094	2.331999999999999850786	7.4480000000000003979039	1.6240000000000001101341	2.2599999999999997868372	3.5979999999999998649969	0.857999999999999984901	0.1010000000000000064393	0.3669999999999999928946	0.5769999999999999573674	0.3310000000000000164313	0.1469999999999999917843	1.181000000000000049738	0.0719999999999999945599	0.25	0.3479999999999999760192	3.653000000000000024869	1.4770000000000000905942	0.0269999999999999996947	0.0040000000000000000833	0.0010000000000000000208	0.084000000000000005218	0.732999999999999984901	0.0810000000000000025535	61.2209999999999965325514	1.9579999999999999626965
23110	9	3.8220000000000000639488	14.119999999999999218403	2.4980000000000002202682	1.4239999999999999324984	1.5329999999999999182876	15.1210000000000004405365	1.8169999999999999484857	0.0830000000000000043299	3.206999999999999850786	3.3769999999999997797318	0.4610000000000000208722	0.5659999999999999475975	6.4080000000000003623768	0.8179999999999999493738	0.0630000000000000004441	0.3330000000000000182077	0.3870000000000000106581	1.7030000000000000692779	27.3049999999999997157829	5.724000000000000198952	1.1390000000000000124345	3.7559999999999997832845	0.2690000000000000168754	0.0299999999999999988898	0.9649999999999999689138	1.7190000000000000834888	0.5140000000000000124345	0.0599999999999999977796	0.778000000000000024869
23120	7	0.084000000000000005218	0.1459999999999999908962	0.0500000000000000027756	9.4770000000000003126388	0.5520000000000000461853	5.6660000000000003694822	0.2800000000000000266454	0.0020000000000000000416	0.0550000000000000002776	0.1809999999999999942268	0.0050000000000000001041	0.0149999999999999994449	0.0410000000000000017208	0.8960000000000000186517	0.0219999999999999987232	0.0100000000000000002082	0.3320000000000000173195	15.8420000000000005258016	1.403000000000000024869	0.6450000000000000177636	60.7310000000000016484591	0.8870000000000000106581	0.1199999999999999955591	0.7309999999999999831246	0.029000000000000001471	1.3649999999999999911182	0.1600000000000000033307	0.1340000000000000079936	0.13600000000000000977
23130	2	0.0149999999999999994449	0.0739999999999999963363	0.0240000000000000004996	3.153000000000000024869	0.4279999999999999915623	2.6169999999999999928946	0.1570000000000000006661	0.1739999999999999880096	0.2710000000000000186517	0.0210000000000000013045	0.0010000000000000000208	0.1199999999999999955591	0.0769999999999999990008	0.047000000000000000111	0.0050000000000000001041	0.0120000000000000002498	0.0330000000000000015543	3.3570000000000002060574	0.5210000000000000186517	6.1900000000000003907985	26.4289999999999984936494	2.9079999999999999182876	0.1340000000000000079936	0	0.0660000000000000031086	0.346999999999999975131	0.030999999999999999778	52.4909999999999996589395	0.2979999999999999871214
23140	7	0.029000000000000001471	0.047000000000000000111	0.0200000000000000004163	2.6640000000000001456613	0.4490000000000000102141	3.2130000000000000781597	0.2690000000000000168754	1.5440000000000000390799	0.2909999999999999809042	0.1089999999999999996669	0.0010000000000000000208	0.0129999999999999994033	0.0140000000000000002914	1.068999999999999950262	0.8090000000000000524025	0.3400000000000000244249	0.4959999999999999964473	1.2299999999999999822364	0.710999999999999965361	0.3119999999999999995559	18.7989999999999994884092	0.8209999999999999520384	1.3009999999999999342748	63.2460000000000022168933	0.0189999999999999995282	1.2259999999999999786837	0.2240000000000000046629	0.2929999999999999826805	0.4400000000000000022204
23150	2	0.2560000000000000053291	0.8319999999999999618083	0.2010000000000000119904	1.4659999999999999698019	0.2270000000000000073275	1.862000000000000099476	0.471999999999999975131	0.3019999999999999906741	0.48899999999999999023	0.2469999999999999973355	0.0240000000000000004996	0.0080000000000000001665	0.0810000000000000025535	0.0030000000000000000625	0.0010000000000000000208	0.0070000000000000001457	0.0030000000000000000625	1.3129999999999999449329	1.2439999999999999946709	5.6490000000000000213163	2.3790000000000000035527	0.0210000000000000013045	0.5699999999999999511502	0.0030000000000000000625	0.0010000000000000000208	0.0759999999999999981126	0.0129999999999999994033	81.5490000000000065938366	0.7029999999999999582556
23160	2	0.3019999999999999906741	0.3009999999999999897859	0.1330000000000000071054	6.1029999999999997584155	0.5060000000000000053291	6.0830000000000001847411	0.2730000000000000204281	0.094000000000000000222	0.042000000000000002609	0.0990000000000000046629	0.0020000000000000000416	0.0080000000000000001665	0.00899999999999999932	0.0120000000000000002498	0.0340000000000000024425	0.0140000000000000002914	0.0030000000000000000625	0.6590000000000000301981	2.0249999999999999111822	18.3200000000000002842171	5.181000000000000049738	0.1100000000000000005551	0.0759999999999999981126	0.0020000000000000000416	0.0080000000000000001665	0.1160000000000000058842	0.0080000000000000001665	55.8810000000000002273737	3.5950000000000001953993
23170	2	0.7169999999999999706901	6.8529999999999997584155	3.7839999999999998081535	1.8790000000000000035527	5.5	13.2219999999999995310418	3.6829999999999998294697	0.6490000000000000213163	2.0590000000000001634248	1.9950000000000001065814	0.2069999999999999895639	2.5099999999999997868372	1.8100000000000000532907	0.4610000000000000208722	0.144999999999999990008	1.8460000000000000852651	0.1990000000000000102141	0.8229999999999999538147	1.790999999999999925393	0.2979999999999999871214	2.1410000000000000142109	0.1219999999999999973355	0.0729999999999999954481	0.0080000000000000001665	0.0670000000000000039968	0.3370000000000000217604	0.1010000000000000064393	46.020000000000003126388	0.6999999999999999555911
23180	10	0.1990000000000000102141	0.7940000000000000390799	0.1610000000000000042188	10.5600000000000004973799	0.4440000000000000057732	8.9260000000000001563194	0.4380000000000000004441	0.2479999999999999982236	1.1610000000000000319744	0.0749999999999999972244	0.0070000000000000001457	0.0369999999999999981681	0.1809999999999999942268	0.2810000000000000275335	0.0570000000000000020539	0.0529999999999999985012	0.1390000000000000124345	34.0510000000000019326762	2.290999999999999925393	1.0020000000000000017764	34.2449999999999974420462	0.5590000000000000524025	0.0490000000000000018874	0.0020000000000000000416	0.1239999999999999991118	2.7669999999999999040767	0.6009999999999999786837	0.4269999999999999906741	0.1219999999999999973355
23190	2	2.0379999999999998117062	3.1520000000000001350031	0.2310000000000000108802	2.2320000000000002060574	1.8209999999999999520384	10.7729999999999996873612	1.4210000000000000408562	0.7640000000000000124345	2.2389999999999998792077	0.1610000000000000042188	0.0070000000000000001457	0.0320000000000000006661	0.2750000000000000222045	0.0550000000000000002776	0.1010000000000000064393	0.1660000000000000086597	0.0259999999999999988065	2.2900000000000000355271	4.3789999999999995594635	2.6880000000000001669775	0.3659999999999999920064	0.5879999999999999671374	0.0560000000000000011657	0.0040000000000000000833	0.0550000000000000002776	2.724000000000000198952	0.1710000000000000131006	60.5030000000000001136868	0.6830000000000000515143
23200	2	5.1059999999999998721023	16.1539999999999999147349	2.9889999999999998792077	5.9610000000000002984279	2.8929999999999997939426	25.7850000000000001421085	3.2000000000000001776357	0.4299999999999999933387	5.0780000000000002913225	1.3209999999999999520384	1.1200000000000001065814	1.4630000000000000781597	7.7249999999999996447286	0.0369999999999999981681	0.2510000000000000008882	0.3109999999999999986677	0.0589999999999999968914	11.1579999999999994741984	5.3440000000000003055334	0.1650000000000000077716	0.7309999999999999831246	0.1509999999999999953371	0.1920000000000000039968	0.0320000000000000006661	0.0320000000000000006661	0.795000000000000039968	0.1549999999999999988898	1.0189999999999999058531	0.3430000000000000270894
23210	2	0.0160000000000000003331	0.0919999999999999984457	0.0480000000000000009992	5.4669999999999996376232	0.1719999999999999862332	3.2099999999999999644729	0.3679999999999999937828	0.0189999999999999995282	0.115000000000000004996	0.0149999999999999994449	0.0040000000000000000833	0.0439999999999999974465	0.1100000000000000005551	0.0040000000000000000833	0.0129999999999999994033	0	0.0129999999999999994033	15.7699999999999995736744	1.8740000000000001101341	17.3610000000000006536993	29.9160000000000003694822	1.3589999999999999857891	0.1140000000000000041078	0	0.1779999999999999915623	0.7199999999999999733546	0.1489999999999999935607	22.6570000000000000284217	0.1900000000000000022204
23220	2	0.4109999999999999764633	0	0	3.4270000000000000461853	0.4400000000000000022204	5.1189999999999997726263	0.0100000000000000002082	0.0070000000000000001457	0.0120000000000000002498	0.0010000000000000000208	0	0	0.0020000000000000000416	0.0030000000000000000625	0.0050000000000000001041	0.0030000000000000000625	0.0050000000000000001041	0.1690000000000000113243	0.7209999999999999742428	7.6639999999999997015721	5.237000000000000099476	1.0760000000000000675016	0.0299999999999999988898	0.00899999999999999932	0.0010000000000000000208	0.0640000000000000013323	0.0040000000000000000833	73.7770000000000010231815	1.8009999999999999342748
23230	2	0.1980000000000000093259	0.9779999999999999804601	0.1140000000000000041078	0.6510000000000000230926	0.1670000000000000095479	0.7439999999999999946709	0.4839999999999999857891	0.0040000000000000000833	0.1789999999999999924505	0.077999999999999999889	0.0700000000000000066613	0.0630000000000000004441	0.3420000000000000262013	0.029000000000000001471	0.0140000000000000002914	0.0020000000000000000416	0.0040000000000000000833	0.0690000000000000057732	0.0320000000000000006661	0.4179999999999999826805	1.0949999999999999733546	0.3029999999999999915623	0.0020000000000000000416	0	0.0020000000000000000416	0.144999999999999990008	0.01799999999999999864	91.0280000000000057980287	2.7660000000000000142109
23240	2	0.1340000000000000079936	1.0920000000000000817124	0.1630000000000000059952	0.0970000000000000028866	0.0539999999999999993894	0.4089999999999999746869	0.0480000000000000009992	0	0.1779999999999999915623	0.051999999999999997613	0.0269999999999999996947	0.0550000000000000002776	0.3430000000000000270894	0.0350000000000000033307	0.0080000000000000001665	0.0060000000000000001249	0.0109999999999999993616	0.0560000000000000011657	0.1390000000000000124345	1.1390000000000000124345	0.2449999999999999955591	0.0040000000000000000833	0	0	0	0.0040000000000000000833	0.0010000000000000000208	95.2450000000000045474735	0.4540000000000000146549
23250	11	1.0020000000000000017764	13.3149999999999995026201	3.4959999999999999964473	8.1449999999999995736744	1.4779999999999999804601	26.8350000000000008526513	14.0359999999999995878852	0.1089999999999999996669	3.721999999999999975131	1.2039999999999999591438	0.6500000000000000222045	0.9240000000000000435207	5.6890000000000000568434	0.0240000000000000004996	0.0269999999999999996947	0.0070000000000000001457	0.0210000000000000013045	6.3150000000000003907985	3.1709999999999998188116	0.7009999999999999564793	6.681000000000000049738	0.2159999999999999975575	0.4620000000000000217604	0.0340000000000000024425	0	0.9170000000000000373035	0.1610000000000000042188	0.1059999999999999970024	0.5510000000000000452971
23260	11	0.5829999999999999626965	12.7509999999999994457767	3.0939999999999998614442	9.3520000000000003126388	1.0940000000000000834888	11.7989999999999994884092	9.5719999999999991757704	1.2929999999999999271694	11.4070000000000000284217	5.2000000000000001776357	0.5889999999999999680256	1.6410000000000000142109	4.668000000000000149214	0.2660000000000000142109	0.00899999999999999932	0.1809999999999999942268	0.1120000000000000023315	2.3780000000000001136868	3.4660000000000001918465	0.3109999999999999986677	18.2199999999999988631316	0.1660000000000000086597	0.0509999999999999967248	0.00899999999999999932	0.0149999999999999994449	1.0609999999999999431566	0.13600000000000000977	0.2510000000000000008882	0.3230000000000000093259
23270	2	1.6279999999999998916422	4.1180000000000003268497	0.9170000000000000373035	1.6299999999999998934186	0.5869999999999999662492	6.2919999999999998152589	0.1439999999999999891198	0.2929999999999999826805	5.7009999999999996234124	2.790999999999999925393	1.7239999999999999769074	1.3649999999999999911182	3.9369999999999998330225	0.3699999999999999955591	0.2419999999999999928946	2.8790000000000000035527	0.4709999999999999742428	0.2230000000000000037748	0.6199999999999999955591	0.7740000000000000213163	16.8389999999999986357579	0.3589999999999999857891	0.0030000000000000000625	0.0010000000000000000208	0.0459999999999999992228	2.2280000000000002025047	0.5809999999999999609201	42.5850000000000008526513	0.6520000000000000239808
23280	8	0.0439999999999999974465	0.1710000000000000131006	0.0439999999999999974465	7.7830000000000003623768	0.2600000000000000088818	4.474000000000000198952	0.6059999999999999831246	0.1120000000000000023315	0.2119999999999999940048	0.219000000000000000222	0.0020000000000000000416	0.0459999999999999992228	0.1370000000000000106581	0.5470000000000000417444	0.3790000000000000035527	0.029000000000000001471	0.670000000000000039968	8.5640000000000000568434	6.0929999999999999715783	1.4070000000000000284217	33.3119999999999976125764	0.0040000000000000000833	0.6430000000000000159872	0.0210000000000000013045	0.0210000000000000013045	0.2159999999999999975575	0.0100000000000000002082	31.6969999999999991757704	2.2770000000000001350031
23290	2	0	0.0020000000000000000416	0.0020000000000000000416	1.0220000000000000195399	0.0980000000000000037748	2.5230000000000001314504	0.0570000000000000020539	0.2109999999999999931166	0.0240000000000000004996	0.0429999999999999965583	0	0.0350000000000000033307	0.0040000000000000000833	0.125	0.0580000000000000029421	0.0120000000000000002498	0.030999999999999999778	1.0800000000000000710543	1.9319999999999999396039	17.4939999999999997726263	14.6859999999999999431566	0.3130000000000000004441	0.042000000000000002609	0	0.0330000000000000015543	0.3619999999999999884537	0.1179999999999999937828	48.3759999999999976694198	11.3170000000000001705303
23300	2	0.7299999999999999822364	2.806000000000000049738	1.0909999999999999698019	5.8940000000000001278977	0.2230000000000000037748	1.9399999999999999467093	7.0720000000000000639488	0.115000000000000004996	1.4430000000000000603961	1.8169999999999999484857	0.0400000000000000008327	0.0120000000000000002498	0.3790000000000000035527	0.051999999999999997613	0.051999999999999997613	0.051999999999999997613	0.0160000000000000003331	0.3609999999999999875655	0.3430000000000000270894	1.0609999999999999431566	0.5220000000000000195399	0.0240000000000000004996	0.4129999999999999782396	0	0.0280000000000000005829	0.4189999999999999835687	0.030999999999999999778	70.5999999999999943156581	2.4630000000000000781597
23310	2	1.2869999999999999218403	4.5789999999999997370992	1.0229999999999999094058	2.1560000000000001385558	1.1180000000000001048051	7.6029999999999997584155	2.5390000000000001456613	0.0219999999999999987232	0.4540000000000000146549	0.1910000000000000031086	0.0599999999999999977796	0.0630000000000000004441	0.3800000000000000044409	0.0129999999999999994033	0.0140000000000000002914	0.103999999999999995226	0.01799999999999999864	1.2989999999999999324984	0.8529999999999999804601	1.181000000000000049738	0.2800000000000000266454	0.0719999999999999945599	0.0040000000000000000833	0.0020000000000000000416	0.0080000000000000001665	0.1300000000000000044409	0.0120000000000000002498	72.6610000000000013642421	1.875
23320	2	0.0140000000000000002914	0.0129999999999999994033	0.0379999999999999990563	5.6169999999999999928946	0.5460000000000000408562	4.4459999999999997299938	0.1350000000000000088818	0.1229999999999999982236	0.3559999999999999831246	0.0080000000000000001665	0.0020000000000000000416	0.0060000000000000001249	0.0269999999999999996947	0.0570000000000000020539	0.0109999999999999993616	0	0.0160000000000000003331	21.6490000000000009094947	1.2840000000000000301981	12.8979999999999996873612	28.4669999999999987494448	0.25	0.0389999999999999999445	0.0020000000000000000416	0.0030000000000000000625	0.1970000000000000084377	0.0140000000000000002914	23.5799999999999982946974	0.2030000000000000137668
23330	2	1.403000000000000024869	12.1340000000000003410605	15.2880000000000002557954	4.887999999999999900524	2.5889999999999999680256	17.2770000000000010231815	1.9710000000000000852651	0.4400000000000000022204	1.7829999999999999182876	0.4460000000000000075495	0.5989999999999999769074	4.0049999999999998934186	8.5090000000000003410605	0.1130000000000000032196	0.0280000000000000005829	0.1260000000000000008882	0.1910000000000000031086	7.4939999999999997726263	10.9039999999999999147349	1.5860000000000000763833	7.2080000000000001847411	0.5480000000000000426326	0.0100000000000000002082	0.0020000000000000000416	0.0160000000000000003331	0.2449999999999999955591	0.0389999999999999999445	0.0509999999999999967248	0.1059999999999999970024
23340	2	0.5190000000000000168754	4.2649999999999996802558	0.9929999999999999937828	1.7640000000000000124345	0.23899999999999999023	5.8959999999999999076294	1.8400000000000000799361	0.0210000000000000013045	0.5330000000000000293099	0.0759999999999999981126	0.0769999999999999990008	0.13600000000000000977	1.0369999999999999218403	0.0040000000000000000833	0.0010000000000000000208	0.0040000000000000000833	0.0060000000000000001249	0.2220000000000000028866	0.3340000000000000190958	5.2699999999999995736744	0.653000000000000024869	0.042000000000000002609	0.0010000000000000000208	0	0.0010000000000000000208	0.1880000000000000004441	0.0050000000000000001041	75.0079999999999955662133	0.8629999999999999893419
23350	2	0.0080000000000000001665	0.0269999999999999996947	0.0050000000000000001041	3.9700000000000001953993	0.1670000000000000095479	1.8709999999999999964473	0.6710000000000000408562	0.0200000000000000004163	0.3240000000000000102141	0.6979999999999999538147	0	0.0189999999999999995282	0.0320000000000000006661	3.8730000000000002202682	0.3719999999999999973355	0.2949999999999999844569	3.8509999999999999786837	10.1050000000000004263256	6.0789999999999997370992	0.7479999999999999982236	38.3400000000000034106051	0.51100000000000000977	0.1549999999999999988898	0.0080000000000000001665	0.0200000000000000004163	0.2859999999999999764633	0.0670000000000000039968	27.2220000000000013073986	0.2560000000000000053291
23360	7	3.8799999999999998934186	10.137999999999999900524	2.596999999999999975131	3.265000000000000124345	1.5480000000000000426326	13.5879999999999991899813	1.3049999999999999378275	7.5880000000000000781597	22.1679999999999992610356	1.6979999999999999538147	3.7900000000000000355271	2.112000000000000099476	12.6259999999999994457767	0.03599999999999999728	0.0500000000000000027756	0.03599999999999999728	0.0830000000000000043299	0.1610000000000000042188	2.6520000000000001350031	0.0919999999999999984457	0.8499999999999999777955	0.1089999999999999996669	0.0020000000000000000416	0.7810000000000000275335	0.0850000000000000061062	2.375	0.4799999999999999822364	1.0989999999999999769074	4.806000000000000049738
23370	7	0.0070000000000000001457	0.0599999999999999977796	0.0690000000000000057732	2.7700000000000000177636	0.5040000000000000035527	3.6920000000000001705303	0.0859999999999999931166	0.5350000000000000310862	1.1699999999999999289457	0.0909999999999999975575	0.030999999999999999778	0.4779999999999999804601	0.6370000000000000106581	0.6119999999999999884537	0.1839999999999999968914	0.0570000000000000020539	0.9949999999999999955591	8.343999999999999417355	1.862000000000000099476	0.1409999999999999864553	66.236000000000004206413	0.5460000000000000408562	0.1809999999999999942268	0.2260000000000000064393	0.0020000000000000000416	0.5769999999999999573674	0.1059999999999999970024	1.5060000000000000053291	8.2970000000000005968559
23380	6	0.0560000000000000011657	0.2469999999999999973355	0.0149999999999999994449	11.6570000000000000284217	0.670000000000000039968	5.4889999999999998792077	1.25	0.1310000000000000053291	0.704999999999999960032	0.9689999999999999724665	0.0020000000000000000416	0.0749999999999999972244	0.1079999999999999987788	7.2190000000000003055334	0.6909999999999999475975	1.1450000000000000177636	11.3789999999999995594635	3.7160000000000001918465	2.8330000000000001847411	0.3629999999999999893419	48.7560000000000002273737	0.1330000000000000071054	0.6179999999999999937828	0.0189999999999999995282	0.1890000000000000013323	0.767000000000000015099	0.1409999999999999864553	0.3820000000000000062172	0.2720000000000000195399
23390	10	0.0210000000000000013045	0.0570000000000000020539	0.0070000000000000001457	2.6669999999999998152589	0.3160000000000000031086	1.762999999999999900524	0.1100000000000000005551	0.1660000000000000086597	0.4749999999999999777955	0.6029999999999999804601	0.0010000000000000000208	0.0330000000000000015543	0.0400000000000000008327	2.1589999999999998081535	2.3199999999999998401279	0.181999999999999995115	5.7339999999999999857891	0.6109999999999999875655	4.0220000000000002415845	0.2889999999999999791278	30.5539999999999984936494	44.3710000000000022168933	0.0550000000000000002776	0.01799999999999999864	0.0170000000000000012212	0.4109999999999999764633	0.0980000000000000037748	2.4950000000000001065814	0.4040000000000000257572
23400	2	0.0030000000000000000625	0.0080000000000000001665	0.0010000000000000000208	0.1950000000000000066613	0.0080000000000000001665	0.1320000000000000062172	0.0030000000000000000625	0.0020000000000000000416	0.0050000000000000001041	0	0	0.0020000000000000000416	0.0020000000000000000416	0.0030000000000000000625	0.0020000000000000000416	0	0.0010000000000000000208	0.1029999999999999943379	0.2260000000000000064393	31.9589999999999996305178	21.8219999999999991757704	1.221999999999999975131	0	0	0	0.0040000000000000000833	0	44.2150000000000034106051	0.0800000000000000016653
23410	11	4.2039999999999997370992	4.5609999999999999431566	0.25	5.8120000000000002771117	5.1040000000000000923706	28.5960000000000000852651	2.9919999999999999928946	2.4839999999999999857891	1.9199999999999999289457	0.5220000000000000195399	0.0800000000000000016653	0.162000000000000005107	0.0640000000000000013323	0.9399999999999999467093	2.0049999999999998934186	0.7079999999999999626965	0.7930000000000000381917	3.4900000000000002131628	6.3419999999999996376232	3.5520000000000000461853	15.5480000000000000426326	0.1219999999999999973355	0.0320000000000000006661	0	0.0670000000000000039968	1.4990000000000001101341	0.2320000000000000117684	7.0759999999999996234124	0.8439999999999999724665
23420	11	0.0490000000000000018874	0.1710000000000000131006	0.0539999999999999993894	7.2900000000000000355271	0.5340000000000000301981	6.5839999999999996305178	1.2729999999999999094058	0.8529999999999999804601	1.1290000000000000035527	1.3129999999999999449329	0.00899999999999999932	0.1260000000000000008882	0.1729999999999999871214	4.6669999999999998152589	1.4090000000000000301981	0.9789999999999999813483	9.4830000000000005400125	2.0419999999999998152589	1.5060000000000000053291	0.2989999999999999880096	49.968000000000003524292	0.5749999999999999555911	0.6009999999999999786837	0.0160000000000000003331	0.0449999999999999983347	1.3919999999999999040767	0.5230000000000000204281	6.6079999999999996518341	0.3280000000000000137668
23430	2	0.029000000000000001471	0.0010000000000000000208	0	8.3059999999999991615596	0.2469999999999999973355	14.5169999999999994599875	0.6350000000000000088818	0.0919999999999999984457	0.1330000000000000071054	0.0160000000000000003331	0	0	0.0050000000000000001041	0.1779999999999999915623	0.2340000000000000135447	0.1019999999999999934497	0.4739999999999999769074	0.0509999999999999967248	5.306000000000000049738	2.5419999999999998152589	1.4399999999999999467093	0.75	0.289999999999999980016	0.1290000000000000035527	0.0070000000000000001457	4.4279999999999999360512	0.4199999999999999844569	58.6730000000000018189894	0.9949999999999999955591
23440	2	1.9670000000000000817124	8.9239999999999994884092	0.6260000000000000008882	2.1370000000000000106581	2.1899999999999999467093	7.7039999999999997370992	3.1949999999999998401279	0.0439999999999999974465	1	0.3940000000000000168754	0.2770000000000000239808	0.9979999999999999982236	2.7869999999999999218403	0.0120000000000000002498	0	0.0080000000000000001665	0.0109999999999999993616	0.6169999999999999928946	1.1670000000000000373035	0.1310000000000000053291	3.956999999999999850786	0.1479999999999999926725	0.0769999999999999990008	0.0160000000000000003331	0.0859999999999999931166	0.2250000000000000055511	0.0869999999999999940048	59.9919999999999973283593	1.221999999999999975131
23450	2	0.0250000000000000013878	0.077999999999999999889	0.0160000000000000003331	4.3220000000000000639488	0.5070000000000000062172	4.3419999999999996376232	0.5120000000000000106581	0.1779999999999999915623	0.230000000000000009992	0.1370000000000000106581	0.0040000000000000000833	0.0100000000000000002082	0.0439999999999999974465	0.403000000000000024869	0.3099999999999999977796	1.334000000000000074607	0.8409999999999999698019	6.6040000000000000923706	5.7999999999999998223643	13.7599999999999997868372	14.3119999999999993889332	1.4830000000000000959233	0.0980000000000000037748	0.0100000000000000002082	0.0400000000000000008327	1.2989999999999999324984	0.230000000000000009992	42.6719999999999970441422	0.3990000000000000213163
23460	2	1.2700000000000000177636	0.8589999999999999857891	0.931000000000000049738	19.3580000000000005400125	1.8249999999999999555911	18.0150000000000005684342	0.2139999999999999957812	0.0459999999999999992228	0.077999999999999999889	0.0630000000000000004441	0.0050000000000000001041	0.1000000000000000055511	0.0790000000000000007772	0.0080000000000000001665	0.01799999999999999864	0.0060000000000000001249	0.0010000000000000000208	0.914000000000000034639	0.2340000000000000135447	1.8169999999999999484857	11.9700000000000006394885	0.3370000000000000217604	0.0080000000000000001665	0.0010000000000000000208	0.01799999999999999864	0.1409999999999999864553	0.0109999999999999993616	39.018000000000000682121	2.6539999999999999147349
23470	10	1.9679999999999999715783	10.3529999999999997584155	2.2869999999999999218403	1.7769999999999999129585	3.0590000000000001634248	16.5219999999999984652277	9.2609999999999992326138	6.3040000000000002700062	16.5479999999999982662757	1.3970000000000000195399	3.3870000000000000106581	2.8509999999999999786837	4.3650000000000002131628	0.1350000000000000088818	0.0820000000000000034417	0.0800000000000000016653	0.042000000000000002609	4.1410000000000000142109	1.7350000000000000976996	0.2660000000000000142109	0.8389999999999999680256	0.3980000000000000204281	0.0660000000000000031086	0.0070000000000000001457	0.0149999999999999994449	0.4759999999999999786837	0.0909999999999999975575	11.0190000000000001278977	0.5290000000000000257572
23480	2	0.0050000000000000001041	0.0050000000000000001041	0.0010000000000000000208	0.8349999999999999644729	0.068000000000000004885	0.4979999999999999982236	0.0619999999999999995559	0.0700000000000000066613	0.0929999999999999993339	0.0589999999999999968914	0	0.0050000000000000001041	0.0070000000000000001457	0.2340000000000000135447	0.1650000000000000077716	0.0570000000000000020539	0.2169999999999999984457	1.9970000000000001083578	1.1499999999999999111822	5.2850000000000001421085	5.6459999999999999076294	0.0980000000000000037748	0.4239999999999999880096	0.0010000000000000000208	0.0120000000000000002498	0.2760000000000000230926	0.0389999999999999999445	82.5130000000000052295945	0.1789999999999999924505
23490	7	4.5149999999999996802558	33.518000000000000682121	2.9689999999999998614442	4.4070000000000000284217	2.5209999999999999076294	12.2040000000000006252776	0.7560000000000000053291	0.1479999999999999926725	3.9470000000000000639488	3.9199999999999999289457	0.8030000000000000470735	2.1339999999999998969713	8.8789999999999995594635	0.212999999999999994893	0.030999999999999999778	0.346999999999999975131	0.1950000000000000066613	0.094000000000000000222	0.4759999999999999786837	0.0580000000000000029421	0.3619999999999999884537	0.0350000000000000033307	1.1679999999999999271694	0.2109999999999999931166	0.0100000000000000002082	3.8130000000000001669775	10.9100000000000001421085	0.0550000000000000002776	1.3020000000000000461853
23500	2	0.0080000000000000001665	0.0040000000000000000833	0	9.3360000000000002984279	0.0970000000000000028866	2.9119999999999999218403	0.0120000000000000002498	0.0759999999999999981126	0.1690000000000000113243	0.2650000000000000133227	0	0.0020000000000000000416	0.0070000000000000001457	4.2190000000000003055334	4.9459999999999997299938	0.103999999999999995226	6.2649999999999996802558	0.1940000000000000057732	0.8840000000000000079936	17.5509999999999983799626	22.1419999999999994599875	3.887999999999999900524	0.0070000000000000001457	0	0.0280000000000000005829	3.9060000000000001385558	0.0640000000000000013323	22.7510000000000012221335	0.162000000000000005107
23510	2	0.0040000000000000000833	0.0140000000000000002914	0.0040000000000000000833	1.6610000000000000319744	0.0650000000000000022204	0.6340000000000000079936	0.25	0.2640000000000000124345	0.3009999999999999897859	0.0810000000000000025535	0	0.0229999999999999996114	0.0240000000000000004996	0.3280000000000000137668	0.0820000000000000034417	0.1189999999999999946709	0.2730000000000000204281	2.0179999999999997939426	1.2390000000000001012523	11.7929999999999992610356	17.4179999999999992610356	6.7019999999999999573674	0.0229999999999999996114	0.0010000000000000000208	0.0129999999999999994033	0.1880000000000000004441	0.0299999999999999988898	55.604999999999996873612	0.8439999999999999724665
23520	7	3.071000000000000174083	3.418000000000000149214	0.681000000000000049738	15.2620000000000004547474	14.6609999999999995878852	27.2029999999999994031441	0.6049999999999999822364	10.6259999999999994457767	6.6070000000000002060574	1.3240000000000000657252	0.1140000000000000041078	0.5839999999999999635847	0.3509999999999999786837	2.0600000000000000532907	0.8040000000000000479616	0.6770000000000000461853	0.6089999999999999857891	0.0889999999999999957812	2.4700000000000001953993	0.0550000000000000002776	0.4020000000000000239808	0.1519999999999999962252	0.0719999999999999945599	0.1650000000000000077716	0.1610000000000000042188	2.1190000000000002167155	0.4650000000000000244249	0.1059999999999999970024	5.0890000000000004121148
23530	7	3.1949999999999998401279	5.3669999999999999928946	0.3559999999999999831246	8.893000000000000682121	10.5500000000000007105427	31.5130000000000016768809	1.6450000000000000177636	6.0359999999999995878852	11.8149999999999995026201	2.1370000000000000106581	0.2039999999999999868994	0.2369999999999999884537	0.6760000000000000452971	2.0299999999999998046007	0.8950000000000000177636	0.6730000000000000426326	0.1749999999999999888978	0.1900000000000000022204	1.0429999999999999271694	0.1300000000000000044409	0.6019999999999999795719	0.0060000000000000001249	0.047000000000000000111	0.068000000000000004885	0.0389999999999999999445	4.8840000000000003410605	1.0189999999999999058531	0.0739999999999999963363	5.5030000000000001136868
23540	3	0.971999999999999975131	7.150999999999999801048	4.0750000000000001776357	9.2179999999999999715783	3.3159999999999998365752	14.518000000000000682121	1.6350000000000000088818	0.5929999999999999715783	5.4539999999999997370992	1.2569999999999998951949	1.7079999999999999626965	3.8740000000000001101341	10.7019999999999999573674	0.9739999999999999769074	1.2199999999999999733546	5.1630000000000002557954	2.6899999999999999467093	2.1709999999999998188116	5.331999999999999850786	12.5150000000000005684342	3.3820000000000001172396	0	0.0340000000000000024425	0.0020000000000000000416	0	1.6089999999999999857891	0.1739999999999999880096	0	0.26100000000000000977
23550	3	0.3150000000000000022204	1.3979999999999999094058	0.2560000000000000053291	27.5049999999999990052402	0.2979999999999999871214	6.3760000000000003339551	0.1290000000000000035527	0.1019999999999999934497	0.9589999999999999635847	0.3489999999999999769074	0.4470000000000000084377	0.4060000000000000275335	1.8489999999999999769074	0.0500000000000000027756	0.0320000000000000006661	0.1640000000000000068834	0.077999999999999999889	6.8520000000000003126388	49.9140000000000014779289	0.2979999999999999871214	0.1499999999999999944489	1.2159999999999999698019	0.00899999999999999932	0.0340000000000000024425	0.0369999999999999981681	0.2680000000000000159872	0.3810000000000000053291	0.0050000000000000001041	0.1239999999999999991118
23560	2	0.1729999999999999871214	1.4190000000000000390799	0.2079999999999999904521	0.3880000000000000115463	0.2590000000000000079936	2.181000000000000049738	1.2290000000000000923706	0.0100000000000000002082	0.8110000000000000541789	0.219000000000000000222	0.2869999999999999773515	0.115000000000000004996	1.1690000000000000390799	0.0240000000000000004996	0.0030000000000000000625	0	0.0030000000000000000625	0.4189999999999999835687	0.1990000000000000102141	0.5310000000000000275335	0.5220000000000000195399	0.0149999999999999994449	0.0060000000000000001249	0.0040000000000000000833	0.0050000000000000001041	0.0550000000000000002776	0.0040000000000000000833	89.1880000000000023874236	0.5550000000000000488498
23570	4	0.0100000000000000002082	0.0340000000000000024425	0.0109999999999999993616	5.1630000000000002557954	0.4540000000000000146549	3.3220000000000000639488	1.3180000000000000603961	2.6989999999999998436806	0.9519999999999999573674	0.86399999999999999023	0.0100000000000000002082	0.1000000000000000055511	0.0769999999999999990008	6.4299999999999997157829	3.8239999999999998436806	0.9350000000000000532907	8.6999999999999992894573	5.1289999999999995594635	2.6339999999999998969713	0.2089999999999999913403	47.5349999999999965893949	0.3529999999999999804601	0.0690000000000000057732	0.0100000000000000002082	0.3079999999999999960032	5.9640000000000004121148	2.4790000000000000923706	0.2149999999999999966693	0.1920000000000000039968
23580	2	0.0060000000000000001249	0.00899999999999999932	0.0020000000000000000416	0.4789999999999999813483	0.0170000000000000012212	0.2000000000000000111022	0.0030000000000000000625	0.029000000000000001471	0.030999999999999999778	0.0060000000000000001249	0	0.0050000000000000001041	0.0020000000000000000416	0.029000000000000001471	0.0170000000000000012212	0.0060000000000000001249	0.0120000000000000002498	0.0250000000000000013878	0.0909999999999999975575	20.5489999999999994884092	21.117000000000000881073	0.1189999999999999946709	0	0	0.0050000000000000001041	0.0950000000000000011102	0.0010000000000000000208	57.0110000000000027853275	0.1340000000000000079936
23590	2	0.4450000000000000066613	1.9570000000000000728306	0.0719999999999999945599	0.9639999999999999680256	0.335000000000000019984	1.3810000000000000053291	1.0209999999999999076294	0.1459999999999999908962	2.665999999999999925393	0.2889999999999999791278	0.6330000000000000071054	0.0670000000000000039968	0.3800000000000000044409	0.0759999999999999981126	0.0050000000000000001041	0.0250000000000000013878	0.0080000000000000001665	0.4879999999999999893419	0.3830000000000000071054	1.4470000000000000639488	3.0779999999999998472333	0.0980000000000000037748	0.0070000000000000001457	0.0030000000000000000625	0.0210000000000000013045	0.1239999999999999991118	0.077999999999999999889	83.0100000000000051159077	0.795000000000000039968
23600	2	0.0080000000000000001665	0.0269999999999999996947	0.0280000000000000005829	6.9139999999999997015721	0.3499999999999999777955	2.9969999999999998863132	0.4339999999999999968914	0.4729999999999999760192	0.3800000000000000044409	0.0269999999999999996947	0.0050000000000000001041	0.0570000000000000020539	0.0599999999999999977796	0.1330000000000000071054	0.0410000000000000017208	0.0269999999999999996947	0.1089999999999999996669	2.7259999999999999786837	0.6969999999999999529265	10.9329999999999998294697	45.0080000000000026716407	0.6189999999999999946709	0.030999999999999999778	0.0030000000000000000625	0.1439999999999999891198	1.0629999999999999449329	0.1209999999999999964473	26.1099999999999994315658	0.4759999999999999786837
23610	6	2.2059999999999999609201	12.75	8	1.7649999999999999023004	1.4979999999999999982236	14.9749999999999996447286	3.4969999999999998863132	0.051999999999999997613	0.7269999999999999795719	0.3310000000000000164313	0.2069999999999999895639	0.1719999999999999862332	3.1720000000000001527667	0.0120000000000000002498	0	0.0020000000000000000416	0.0040000000000000000833	11.4619999999999997442046	4.7149999999999998578915	0.2879999999999999782396	3.7810000000000001385558	0.7289999999999999813483	29.3170000000000001705303	0.0140000000000000002914	0.0040000000000000000833	0.0170000000000000012212	0.0170000000000000012212	0.0140000000000000002914	0.2730000000000000204281
23620	2	0.0240000000000000004996	0.0640000000000000013323	0.0219999999999999987232	1.9559999999999999609201	0.2760000000000000230926	2.0760000000000000675016	0.0619999999999999995559	0.0700000000000000066613	0.0700000000000000066613	0.0149999999999999994449	0	0.0480000000000000009992	0.029000000000000001471	0.0229999999999999996114	0.0010000000000000000208	0.0030000000000000000625	0.0050000000000000001041	4.0769999999999999573674	2.1600000000000001421085	8.8219999999999991757704	19.8739999999999987778665	6.2939999999999995949906	0.0439999999999999974465	0.0109999999999999993616	0.0200000000000000004163	0.1910000000000000031086	0.042000000000000002609	53.3209999999999979536369	0.4020000000000000239808
23630	7	3.431000000000000049738	11.724000000000000198952	1.7459999999999999964473	6.7019999999999999573674	2.5929999999999999715783	34.5709999999999979536369	4.8570000000000002060574	1.3329999999999999626965	7.0529999999999999360512	1.709000000000000074607	1.7130000000000000781597	0.7249999999999999777955	3.4409999999999998365752	0.2459999999999999964473	0.0719999999999999945599	0.3009999999999999897859	0.1140000000000000041078	11.2080000000000001847411	2.1219999999999998863132	0.1280000000000000026645	1.1129999999999999893419	0.2700000000000000177636	0.0599999999999999977796	1.3680000000000001048051	0.0040000000000000000833	0.6009999999999999786837	0.0970000000000000028866	0.0929999999999999993339	0.6029999999999999804601
23640	11	0.00899999999999999932	0.0229999999999999996114	0.0539999999999999993894	4.0650000000000003907985	0.2750000000000000222045	2.6339999999999998969713	0.2889999999999999791278	0.0080000000000000001665	0.068000000000000004885	0.0449999999999999983347	0.0140000000000000002914	0.0340000000000000024425	0.0709999999999999936717	0.0120000000000000002498	0.0170000000000000012212	0.0200000000000000004163	0.0529999999999999985012	10.3040000000000002700062	2.5729999999999999538147	0.6510000000000000230926	73.9869999999999947704055	2.0670000000000001705303	0.5410000000000000364153	0.00899999999999999932	0.0400000000000000008327	1.6189999999999999946709	0.267000000000000015099	0.0739999999999999963363	0.1759999999999999897859
23650	2	0.0080000000000000001665	0.030999999999999999778	0.0070000000000000001457	0.7309999999999999831246	0.1120000000000000023315	1.0929999999999999715783	0.0299999999999999988898	0.094000000000000000222	0.0340000000000000024425	0.0120000000000000002498	0.0010000000000000000208	0.0080000000000000001665	0.0170000000000000012212	0.0919999999999999984457	0.1000000000000000055511	0.0429999999999999965583	0.1170000000000000067724	0.7510000000000000008882	26.8580000000000005400125	0.3499999999999999777955	8.3469999999999995310418	59.8560000000000016484591	0.0100000000000000002082	0.1549999999999999988898	0.0060000000000000001249	0.4729999999999999760192	0.6039999999999999813483	0.0570000000000000020539	0.0040000000000000000833
23660	2	0.1199999999999999955591	0.0640000000000000013323	0.0100000000000000002082	10.119999999999999218403	0.6089999999999999857891	7.4400000000000003907985	0.1239999999999999991118	0.5030000000000000026645	0.3529999999999999804601	0.0609999999999999986677	0	0.0250000000000000013878	0.0210000000000000013045	0.6330000000000000071054	0.0800000000000000016653	0.193000000000000004885	0.4329999999999999960032	4.9000000000000003552714	2.0939999999999998614442	2.6019999999999998685496	44.1439999999999983515409	2.196000000000000174083	0.1100000000000000005551	0.0040000000000000000833	0.0070000000000000001457	0.1539999999999999980016	0.0350000000000000033307	22.5730000000000003979039	0.3910000000000000142109
23670	10	0.0449999999999999983347	0.3689999999999999946709	0.0589999999999999968914	8.744999999999999218403	0.4410000000000000031086	6.2820000000000000284217	0.5090000000000000079936	0.0619999999999999995559	0.2330000000000000126565	0.1320000000000000062172	0.0040000000000000000833	0.0449999999999999983347	0.0759999999999999981126	0.6510000000000000230926	0.0320000000000000006661	0.0400000000000000008327	0.1170000000000000067724	36.8419999999999987494448	8.0510000000000001563194	1.0629999999999999449329	34.1790000000000020463631	0.5709999999999999520384	0.3709999999999999964473	0.0040000000000000000833	0.1000000000000000055511	0.7469999999999999973355	0.0850000000000000061062	0.0619999999999999995559	0.0850000000000000061062
23680	2	0.087999999999999994893	0.0010000000000000000208	0.0050000000000000001041	0.9010000000000000230926	0.1650000000000000077716	1.0709999999999999520384	0.0160000000000000003331	0	0	0.0020000000000000000416	0	0	0	0.0010000000000000000208	0	0.0030000000000000000625	0	0.6129999999999999893419	0.8980000000000000204281	14.6270000000000006679102	10.6020000000000003126388	4.0709999999999997299938	0.0060000000000000001249	0.0020000000000000000416	0.0010000000000000000208	0.0210000000000000013045	0.0010000000000000000208	65.218000000000003524292	1.6859999999999999431566
23690	2	3.6520000000000001350031	14.1620000000000008100187	2.2099999999999999644729	3.096999999999999975131	2.0609999999999999431566	18.4720000000000013073986	15.7400000000000002131628	6.8639999999999998792077	14.3859999999999992326138	1.443999999999999950262	0.7660000000000000142109	0.4119999999999999773515	3.3260000000000000675016	0.0240000000000000004996	0.0729999999999999954481	0.1079999999999999987788	0.0410000000000000017208	1.0300000000000000266454	5.5	0.4189999999999999835687	1.5149999999999999023004	0.2419999999999999928946	0.0129999999999999994033	0.00899999999999999932	0.0189999999999999995282	2.0920000000000000817124	0.1680000000000000104361	1.9579999999999999626965	0.1960000000000000075495
23700	2	0.0129999999999999994033	0.0369999999999999981681	0.0040000000000000000833	2.1129999999999999893419	0.0929999999999999993339	1.3970000000000000195399	0.1280000000000000026645	1.1080000000000000959233	0.7029999999999999582556	0.0729999999999999954481	0.0010000000000000000208	0.029000000000000001471	0.0170000000000000012212	0.460000000000000019984	0.5839999999999999635847	0.0100000000000000002082	0.1300000000000000044409	3.4369999999999998330225	0.2039999999999999868994	0.971999999999999975131	9.7639999999999993463007	0.4060000000000000275335	0.1640000000000000068834	0.0259999999999999988065	0.042000000000000002609	0.7279999999999999804601	0.2039999999999999868994	76.7049999999999982946974	0.4470000000000000084377
23710	2	0.0269999999999999996947	0.0790000000000000007772	0.0219999999999999987232	2.0209999999999999076294	0.1789999999999999924505	2.1589999999999998081535	0.23899999999999999023	0.1509999999999999953371	0.2290000000000000091038	0.1029999999999999943379	0.0030000000000000000625	0.0140000000000000002914	0.0259999999999999988065	0.1610000000000000042188	0.0739999999999999963363	0.1630000000000000059952	0.1890000000000000013323	1.5480000000000000426326	0.3589999999999999857891	4.4960000000000004405365	20.5949999999999988631316	0.6189999999999999946709	0.1110000000000000014433	0.0100000000000000002082	0.0280000000000000005829	0.375	0.2200000000000000011102	65.2249999999999943156581	0.5759999999999999564793
23720	2	0.0369999999999999981681	0.0219999999999999987232	0.0040000000000000000833	3.3290000000000001811884	0.3420000000000000262013	4.3730000000000002202682	0.4020000000000000239808	0.357999999999999984901	0.2220000000000000028866	0.2109999999999999931166	0.0010000000000000000208	0.0170000000000000012212	0.0080000000000000001665	0.5070000000000000062172	0.2510000000000000008882	0.3370000000000000217604	0.2270000000000000073275	1.6850000000000000532907	0.5190000000000000168754	7.3099999999999996092015	15.4700000000000006394885	0.2250000000000000055511	0.1110000000000000014433	0.0030000000000000000625	0.03599999999999999728	0.4020000000000000239808	0.1630000000000000059952	62.8879999999999981241672	0.5400000000000000355271
23730	5	0.2079999999999999904521	1.5	0.2479999999999999982236	6.2820000000000000284217	0.2800000000000000266454	5.0389999999999997015721	0.1600000000000000033307	0.2439999999999999946709	1.2159999999999999698019	0.0550000000000000002776	0.0109999999999999993616	0.1749999999999999888978	0.693999999999999950262	0.0929999999999999993339	0.0100000000000000002082	0.0690000000000000057732	0.1089999999999999996669	11.0519999999999996020961	5.056000000000000049738	5.46999999999999975131	55.1809999999999973852027	0.0690000000000000057732	1.1890000000000000568434	0.0040000000000000000833	0.0040000000000000000833	0.1869999999999999995559	0.0320000000000000006661	5.1130000000000004334311	0.25
23740	2	2.1829999999999998294697	9.5370000000000008100187	2.6779999999999999360512	7.0339999999999998081535	2.7360000000000002096101	24.0279999999999986926014	0.9370000000000000550671	1.2399999999999999911182	2.196000000000000174083	0.857999999999999984901	0.3659999999999999920064	0.8080000000000000515143	1.3269999999999999573674	0.0589999999999999968914	0.0400000000000000008327	0.0950000000000000011102	0.0219999999999999987232	1.8349999999999999644729	1.9619999999999999662492	2.153000000000000024869	16.9050000000000011368684	0.7179999999999999715783	0.0140000000000000002914	0.0129999999999999994033	0.1479999999999999926725	1.3240000000000000657252	0.0919999999999999984457	15.6850000000000004973799	3.0049999999999998934186
23750	11	0.61399999999999999023	5.9580000000000001847411	0.607999999999999984901	7.5320000000000000284217	0.9150000000000000355271	15.6910000000000007247536	0.1590000000000000024425	0.0960000000000000019984	4.9930000000000003268497	0.3119999999999999995559	39.3130000000000023874236	1.0640000000000000568434	11.7159999999999993036681	0.1029999999999999943379	0.2560000000000000053291	0.0729999999999999954481	0.0709999999999999936717	2.540999999999999925393	2.7389999999999998792077	0.7209999999999999742428	2.140000000000000124345	0.9100000000000000310862	0.0240000000000000004996	0.0080000000000000001665	0.0120000000000000002498	0.1789999999999999924505	0.0259999999999999988065	1.112000000000000099476	0.1120000000000000023315
23760	2	0.1479999999999999926725	1.7410000000000001030287	0.3410000000000000253131	0.2700000000000000177636	0.1700000000000000122125	2.4649999999999998578915	1.6819999999999999396039	0.0030000000000000000625	0.2169999999999999984457	0.0229999999999999996114	0.0759999999999999981126	0.1219999999999999973355	0.5460000000000000408562	0	0	0.0030000000000000000625	0	0.3420000000000000262013	0.1320000000000000062172	0.1710000000000000131006	0.1779999999999999915623	0.0140000000000000002914	0.0070000000000000001457	0	0	0.0800000000000000016653	0.0060000000000000001249	90.4020000000000010231815	0.8609999999999999875655
23770	2	0.0109999999999999993616	0.0250000000000000013878	0.0250000000000000013878	2.0590000000000001634248	0.1029999999999999943379	0.914000000000000034639	0.0640000000000000013323	0.0030000000000000000625	0.0140000000000000002914	0.0129999999999999994033	0.0030000000000000000625	0.047000000000000000111	0.0759999999999999981126	0.0050000000000000001041	0.0040000000000000000833	0.0050000000000000001041	0.0219999999999999987232	6.0060000000000002273737	1.6590000000000000301981	27.0470000000000005968559	40.4769999999999967599251	6.1529999999999995807798	0.8910000000000000142109	0.0010000000000000000208	0.051999999999999997613	0.4660000000000000253131	0.0599999999999999977796	13.5069999999999996731503	0.2889999999999999791278
23780	2	0	0.0070000000000000001457	0.0020000000000000000416	0.4739999999999999769074	0.0229999999999999996114	0.1290000000000000035527	0.0060000000000000001249	0.0040000000000000000833	0.0010000000000000000208	0.00899999999999999932	0	0.0189999999999999995282	0.0100000000000000002082	0.0280000000000000005829	0.0030000000000000000625	0.0070000000000000001457	0.0250000000000000013878	0.545000000000000039968	0.1829999999999999960032	5.4480000000000003979039	8.7590000000000003410605	0.7870000000000000328626	0.1130000000000000032196	0	0.0020000000000000000416	0.0599999999999999977796	0	82.9740000000000037516656	0.3830000000000000071054
23790	2	0.4050000000000000266454	1.931000000000000049738	0.5100000000000000088818	18.0130000000000016768809	0.8010000000000000452971	8.8119999999999993889332	2.0720000000000000639488	0.0340000000000000024425	0.3840000000000000079936	2.2269999999999998685496	0.0509999999999999967248	0.0509999999999999967248	0.4839999999999999857891	1.8309999999999999609201	0.3029999999999999915623	0.4550000000000000155431	0.3200000000000000066613	1.1299999999999998934186	2.0739999999999998436806	7.2119999999999997442046	1.0349999999999999200639	0.3679999999999999937828	0.1439999999999999891198	0.00899999999999999932	0.0030000000000000000625	0.1690000000000000113243	0.0160000000000000003331	48.7220000000000013073986	0.4359999999999999986677
23800	2	0.0040000000000000000833	0.0100000000000000002082	0.0030000000000000000625	3.6169999999999999928946	0.0580000000000000029421	1.1579999999999999182876	0.2409999999999999920064	0.1239999999999999991118	0.1600000000000000033307	0.1160000000000000058842	0	0	0.0060000000000000001249	0.971999999999999975131	0.1700000000000000122125	0.3250000000000000111022	0.4460000000000000075495	2.4700000000000001953993	1.4879999999999999893419	3.2669999999999999040767	10.5700000000000002842171	0.7359999999999999875655	0.0040000000000000000833	0.0010000000000000000208	0.0030000000000000000625	0.2790000000000000257572	0.0250000000000000013878	73.3139999999999929514161	0.4339999999999999968914
23810	10	3.4319999999999999396039	9.5820000000000007389644	1.6430000000000000159872	3.709000000000000074607	0.9529999999999999582556	9.9900000000000002131628	0.6919999999999999484857	1.0580000000000000515143	4.8010000000000001563194	1.6470000000000000195399	0.7169999999999999706901	0.4309999999999999942268	2.4089999999999998081535	0.4480000000000000093259	0.0170000000000000012212	0.2740000000000000213163	0.1890000000000000013323	1.4479999999999999538147	5.1909999999999998365752	0.8100000000000000532907	8.7650000000000005684342	2.209000000000000074607	0.4919999999999999928946	0.0080000000000000001665	2.1989999999999998436806	25.6230000000000011084467	4.9989999999999996660449	4.7720000000000002415845	1.4899999999999999911182
23820	2	0.0240000000000000004996	0.0909999999999999975575	0.0560000000000000011657	7.4409999999999998365752	0.5879999999999999671374	6.8339999999999996305178	0.7279999999999999804601	1.1830000000000000515143	0.4709999999999999742428	0.2429999999999999937828	0.0030000000000000000625	0.2099999999999999922284	0.1549999999999999988898	1.4150000000000000355271	0.5779999999999999582556	1.1350000000000000088818	1.1450000000000000177636	10.3209999999999997299938	4.1829999999999998294697	1.8360000000000000763833	48.2030000000000029558578	0.4179999999999999826805	0.0480000000000000009992	0.0109999999999999993616	0.1650000000000000077716	4.0359999999999995878852	0.3669999999999999928946	7.8869999999999995665689	0.2260000000000000064393
23830	7	3.2799999999999998046007	18.5979999999999989768185	2.0230000000000001314504	4.4969999999999998863132	4.2409999999999996589395	13.1980000000000003979039	0.9130000000000000337508	1.096999999999999975131	8.6820000000000003836931	0.3739999999999999991118	5.9509999999999996234124	4.6769999999999996020961	21.1570000000000000284217	0.0109999999999999993616	0.00899999999999999932	0.0379999999999999990563	0.0640000000000000013323	0.2959999999999999853451	4.5670000000000001705303	0.0769999999999999990008	0.3549999999999999822364	0.5929999999999999715783	0.0299999999999999988898	0.068000000000000004885	0.0909999999999999975575	2.1690000000000000390799	0.9080000000000000293099	0.2109999999999999931166	1.8249999999999999555911
23840	2	0.0229999999999999996114	0.0410000000000000017208	0.0109999999999999993616	8.9510000000000005115908	0.670000000000000039968	7.6150000000000002131628	0.1469999999999999917843	0.0369999999999999981681	0.1439999999999999891198	0.1469999999999999917843	0	0.0030000000000000000625	0.0070000000000000001457	2.0030000000000001136868	0.5200000000000000177636	0.0129999999999999994033	0.3380000000000000226485	34.3380000000000009663381	1.4079999999999999182876	10.849000000000000198952	29.1960000000000015063506	0.7700000000000000177636	0.0640000000000000013323	0.0010000000000000000208	0.1199999999999999955591	0.8980000000000000204281	0.0980000000000000037748	1.443999999999999950262	0.1439999999999999891198
23850	11	0.0330000000000000015543	0.1469999999999999917843	0.0189999999999999995282	13.106999999999999317879	0.7029999999999999582556	6.1959999999999997299938	0.2340000000000000135447	0.0040000000000000000833	0.4789999999999999813483	0.3250000000000000111022	0.0189999999999999995282	0.0909999999999999975575	0.3629999999999999893419	0.5430000000000000381917	0.0060000000000000001249	0.0189999999999999995282	0.1120000000000000023315	20.5629999999999988347099	3.650999999999999801048	0.4099999999999999755751	50.2620000000000004547474	0.4809999999999999831246	0.1869999999999999995559	0.0140000000000000002914	0.0719999999999999945599	1.334000000000000074607	0.2999999999999999888978	0.0790000000000000007772	0.2469999999999999973355
23860	2	0.3519999999999999795719	3.5750000000000001776357	0.8389999999999999680256	10.7739999999999991331379	0.4119999999999999773515	3.153000000000000024869	1.2760000000000000230926	0.077999999999999999889	0.9260000000000000452971	0.2770000000000000239808	0.193000000000000004885	0.4590000000000000190958	1.0909999999999999698019	0.2879999999999999782396	0.3689999999999999946709	0.0140000000000000002914	0.1940000000000000057732	0.0320000000000000006661	0.2630000000000000115463	9.3580000000000005400125	8.0879999999999991899813	2.1059999999999998721023	0	0.0010000000000000000208	0.0660000000000000031086	3.5449999999999999289457	0.1509999999999999953371	50.2370000000000018758328	1.8830000000000000071054
23870	2	0.7409999999999999920064	1.7159999999999999698019	0.306999999999999995115	12.6349999999999997868372	1.9059999999999999165112	4.9219999999999997086775	0.7630000000000000115463	0.0660000000000000031086	0.7359999999999999875655	0.1320000000000000062172	0.1179999999999999937828	0.1640000000000000068834	0.51100000000000000977	0.029000000000000001471	0.0129999999999999994033	0	0.0040000000000000000833	0.7419999999999999928946	0.2750000000000000222045	3.3359999999999998543387	6.1660000000000003694822	1.4710000000000000852651	0.0020000000000000000416	0.0050000000000000001041	0.4359999999999999986677	0.98899999999999999023	0.0410000000000000017208	60.8089999999999974988896	0.9649999999999999689138
23880	2	1.762999999999999900524	7.5830000000000001847411	2.9420000000000001705303	4.7789999999999999147349	2.5809999999999999609201	20.7910000000000003694822	5.9989999999999996660449	0.0259999999999999988065	1.3000000000000000444089	2.2250000000000000888178	0.1990000000000000102141	4.2640000000000002344791	4.5330000000000003623768	1.8140000000000000568434	0.0129999999999999994033	0.103999999999999995226	0.0439999999999999974465	5.5720000000000000639488	0.9379999999999999449329	5.1799999999999997157829	8.7840000000000006963319	1.8839999999999998969713	0.0170000000000000012212	0.0040000000000000000833	0.0040000000000000000833	0.0660000000000000031086	0.0259999999999999988065	15.7919999999999998152589	0.7700000000000000177636
23890	10	0.0490000000000000018874	0.0850000000000000061062	0.0060000000000000001249	15.4429999999999996163069	0.7299999999999999822364	7.9269999999999996020961	0.162000000000000005107	3.0569999999999999396039	2.0030000000000001136868	0.1890000000000000013323	0	0.0200000000000000004163	0.0229999999999999996114	4.7580000000000000071054	3.946000000000000174083	1.8409999999999999698019	5.2839999999999998081535	1.1359999999999998987477	2.7160000000000001918465	0.2010000000000000119904	25.7130000000000009663381	1.6009999999999999786837	0.0869999999999999940048	0.0140000000000000002914	1.9179999999999999271694	19.1009999999999990905053	1.2889999999999999236167	0.4969999999999999973355	0.2039999999999999868994
23900	2	0.0030000000000000000625	0.0140000000000000002914	0.0140000000000000002914	2.3170000000000001705303	0.1209999999999999964473	0.8379999999999999671374	0.0299999999999999988898	0.3539999999999999813483	0.2250000000000000055511	0.030999999999999999778	0.0030000000000000000625	0.0820000000000000034417	0.029000000000000001471	0.1469999999999999917843	0.0429999999999999965583	0.0259999999999999988065	0.1950000000000000066613	4.2039999999999997370992	2.6850000000000000532907	3.1629999999999998117062	34.8849999999999980104803	0.8870000000000000106581	0.0599999999999999977796	0.0210000000000000013045	0.0080000000000000001665	0.278000000000000024869	0.0299999999999999988898	48.9720000000000013073986	0.335000000000000019984
23910	3	1.8899999999999999023004	13.7159999999999993036681	1.0009999999999998898659	2.2170000000000000817124	2.7290000000000000923706	12.8550000000000004263256	2.2570000000000001172396	0.0379999999999999990563	3.0099999999999997868372	5.4320000000000003836931	0.6069999999999999840128	0.2889999999999999791278	4.0670000000000001705303	0.0459999999999999992228	0.0719999999999999945599	1.1879999999999999449329	0.1079999999999999987788	0.5260000000000000230926	1.0489999999999999324984	0.1100000000000000005551	0.5180000000000000159872	0.1759999999999999897859	0.0030000000000000000625	0.0030000000000000000625	0.704999999999999960032	3.5950000000000001953993	40.7530000000000001136868	0.1670000000000000095479	0.8729999999999999982236
23920	2	0.0129999999999999994033	0.0330000000000000015543	0.0299999999999999988898	5.8920000000000003481659	0.579999999999999960032	2.8860000000000001207923	0.0909999999999999975575	0.0160000000000000003331	0.0660000000000000031086	0.01799999999999999864	0	0	0.0070000000000000001457	0.3619999999999999884537	0.0010000000000000000208	0.0269999999999999996947	0.0269999999999999996947	31.2800000000000011368684	1.6930000000000000603961	3.1770000000000000461853	26.8099999999999987210231	0.6999999999999999555911	0.0950000000000000011102	0.0010000000000000000208	0.01799999999999999864	0.38600000000000000977	0.0369999999999999981681	25.466000000000001080025	0.2859999999999999764633
23930	3	0.0060000000000000001249	0.0250000000000000013878	0.0060000000000000001249	1.3309999999999999609201	0.1199999999999999955591	0.9190000000000000390799	0.1759999999999999897859	0.0060000000000000001249	0.0899999999999999966693	0.0379999999999999990563	0.0010000000000000000208	0.0140000000000000002914	0.0500000000000000027756	0.1170000000000000067724	0.0229999999999999996114	0.0050000000000000001041	0.0320000000000000006661	3.1589999999999998081535	0.3950000000000000177636	0.094000000000000000222	9.5519999999999996020961	0.1350000000000000088818	0.0919999999999999984457	0.0050000000000000001041	0.7469999999999999973355	7.0160000000000000142109	75.7759999999999962483344	0.0400000000000000008327	0.0330000000000000015543
23940	2	1.012999999999999900524	5.8920000000000003481659	1.4319999999999999396039	1.0720000000000000639488	0.4470000000000000084377	2.487000000000000099476	0.5899999999999999689138	0.0060000000000000001249	0.579999999999999960032	0.1300000000000000044409	0.2469999999999999973355	0.443000000000000004885	3.775999999999999801048	0.0050000000000000001041	0	0	0	0.4179999999999999826805	0.579999999999999960032	4.1449999999999995736744	2.275999999999999801048	0.6790000000000000479616	0.0040000000000000000833	0.0060000000000000001249	0.0429999999999999965583	0.3810000000000000053291	0.0539999999999999993894	72.2900000000000062527761	1.0040000000000000035527
23950	2	0.0050000000000000001041	0.0149999999999999994449	0.0010000000000000000208	6.4649999999999998578915	0.1459999999999999908962	5.3940000000000001278977	0.1179999999999999937828	0.2200000000000000011102	0.0719999999999999945599	0.0650000000000000022204	0	0.0040000000000000000833	0.0010000000000000000208	0.3439999999999999724665	0.1570000000000000006661	0.0109999999999999993616	0.0389999999999999999445	4.5080000000000000071054	11.3989999999999991331379	36.4829999999999969872988	19.2010000000000005115908	1.4790000000000000923706	0.0330000000000000015543	0.0050000000000000001041	0.0400000000000000008327	3.0569999999999999396039	0.0619999999999999995559	10.2650000000000005684342	0.4109999999999999764633
23960	5	0.0570000000000000020539	0	0	6.2060000000000004050094	0.3240000000000000102141	22.6870000000000011652901	1.1029999999999999804601	0.0160000000000000003331	0.0240000000000000004996	0.0120000000000000002498	0	0	0	0.0170000000000000012212	1.2019999999999999573674	0.3210000000000000075495	1.3000000000000000444089	0.0570000000000000020539	6.8579999999999996518341	0.0140000000000000002914	0.0100000000000000002082	0.0020000000000000000416	0.1089999999999999996669	0.0210000000000000013045	0.047000000000000000111	49.997999999999997555733	6.1609999999999995878852	0.0660000000000000031086	3.3889999999999997903899
23970	2	0.1170000000000000067724	0.0529999999999999985012	0.0100000000000000002082	4.6500000000000003552714	0.2459999999999999964473	3.7970000000000001527667	0.0830000000000000043299	0.0040000000000000000833	0.0240000000000000004996	0.0080000000000000001665	0	0.0020000000000000000416	0.0080000000000000001665	0.0140000000000000002914	0.0140000000000000002914	0.0859999999999999931166	0.0449999999999999983347	2.8610000000000002096101	2.2459999999999999964473	7.6689999999999995949906	13.9139999999999997015721	1.5549999999999999378275	0.0449999999999999983347	0.0040000000000000000833	0.0080000000000000001665	0.5889999999999999680256	0.0459999999999999992228	60.4789999999999992041921	1.4219999999999999307221
23980	2	0.0109999999999999993616	0.0240000000000000004996	0.0160000000000000003331	4.0679999999999996163069	0.2119999999999999940048	3.0699999999999998401279	0.596999999999999975131	0.9100000000000000310862	0.4289999999999999924505	0.3519999999999999795719	0.0010000000000000000208	0.0570000000000000020539	0.0160000000000000003331	0.4799999999999999822364	0.1120000000000000023315	0.4799999999999999822364	0.3489999999999999769074	3.2330000000000000959233	0.3689999999999999946709	8.0809999999999995168309	46.640999999999998237854	4.8719999999999998863132	0.0889999999999999957812	0.0010000000000000000208	0.042000000000000002609	0.8319999999999999618083	0.1160000000000000058842	24.2650000000000005684342	0.2740000000000000213163
23990	2	0.4759999999999999786837	4.0510000000000001563194	1.0640000000000000568434	0.2660000000000000142109	0.4129999999999999782396	2.2610000000000001207923	1.0149999999999999023004	0.0330000000000000015543	0.3870000000000000106581	0.1079999999999999987788	0.0769999999999999990008	0.7429999999999999937828	1.8249999999999999555911	0	0	0.0020000000000000000416	0.0010000000000000000208	0.6450000000000000177636	28.1969999999999991757704	2.2389999999999998792077	1.2039999999999999591438	12.4480000000000003979039	0.0050000000000000001041	0.0030000000000000000625	0.0140000000000000002914	0.0899999999999999966693	0.0160000000000000003331	41.8070000000000021600499	0.607999999999999984901
24000	2	0.0330000000000000015543	0.1010000000000000064393	0.0379999999999999990563	9.5449999999999999289457	0.3260000000000000119904	5.3479999999999998649969	0.8539999999999999813483	0.2959999999999999853451	0.7299999999999999822364	0.4359999999999999986677	0.0030000000000000000625	0.1079999999999999987788	0.1199999999999999955591	0.3609999999999999875655	0.0539999999999999993894	0.1320000000000000062172	0.0609999999999999986677	10.8339999999999996305178	0.8629999999999999893419	6.2469999999999998863132	32.3329999999999984083843	0.9989999999999999991118	0.1239999999999999991118	0.0050000000000000001041	0.0640000000000000013323	0.8790000000000000035527	0.1199999999999999955591	28.7409999999999996589395	0.2419999999999999928946
24010	5	1.1759999999999999342748	9.6739999999999994884092	3.2839999999999998081535	6.1289999999999995594635	3.415999999999999925393	17.7450000000000009947598	3.8250000000000001776357	0.1529999999999999971134	8.9760000000000008668621	5.5640000000000000568434	0.5420000000000000373035	0.7620000000000000106581	5.3220000000000000639488	2.8959999999999999076294	1.2680000000000000159872	3.3149999999999999467093	0.6740000000000000435207	0.4929999999999999937828	10.8030000000000008242296	0.0459999999999999992228	0.4119999999999999773515	11.0690000000000008384404	0.0259999999999999988065	0.051999999999999997613	0.2859999999999999764633	0.8619999999999999884537	0.1729999999999999871214	0.2079999999999999904521	0.8479999999999999760192
24020	2	1.2709999999999999076294	5.6920000000000001705303	0.693999999999999950262	3.3709999999999999964473	2.4340000000000001634248	11.4629999999999991899813	4.8230000000000003979039	4.6399999999999996802558	6.1399999999999996802558	0.4560000000000000164313	0.2520000000000000017764	0.4289999999999999924505	1.3600000000000000976996	0.0299999999999999988898	0.0320000000000000006661	0.115000000000000004996	0.0340000000000000024425	3.9340000000000001634248	2.9409999999999998365752	26.5779999999999994031441	16.466000000000001080025	0.0529999999999999985012	0.0700000000000000066613	0.0299999999999999988898	0.1059999999999999970024	1.6930000000000000603961	0.2479999999999999982236	4.3769999999999997797318	0.2690000000000000168754
24030	2	0.0080000000000000001665	0.0240000000000000004996	0.0160000000000000003331	14.7789999999999999147349	0.1509999999999999953371	2.474000000000000198952	0.0690000000000000057732	0.1010000000000000064393	0.1519999999999999962252	0.0899999999999999966693	0	0.0040000000000000000833	0.0100000000000000002082	0.5260000000000000230926	0.1000000000000000055511	0.0619999999999999995559	0.1029999999999999943379	3.3929999999999997939426	1.1259999999999998898659	26.5429999999999992610356	23.5839999999999996305178	0.2630000000000000115463	0.0269999999999999996947	0.0040000000000000000833	0.0040000000000000000833	0.5839999999999999635847	0.0140000000000000002914	25.1570000000000000284217	0.6350000000000000088818
24040	2	3.6709999999999998188116	4.21999999999999975131	0.2810000000000000275335	1.4650000000000000799361	2.1269999999999997797318	13.7050000000000000710543	0.6209999999999999964473	0.0560000000000000011657	1.2390000000000001012523	0.318000000000000004885	0.0570000000000000020539	0.0149999999999999994449	0.230000000000000009992	0.1059999999999999970024	0.0570000000000000020539	0.960999999999999965361	0.0690000000000000057732	1.2740000000000000213163	2.1930000000000000603961	10.481999999999999317879	0.193000000000000004885	0.0200000000000000004163	0.0189999999999999995282	0.0040000000000000000833	0.0040000000000000000833	0.0929999999999999993339	0.0189999999999999995282	55.8819999999999978967935	0.6199999999999999955591
24050	2	1.0009999999999998898659	5.0839999999999996305178	1.4090000000000000301981	1.3320000000000000728306	0.6680000000000000381917	3.9260000000000001563194	1.2039999999999999591438	0.5380000000000000337508	6.3760000000000003339551	2.6110000000000002096101	0.8459999999999999742428	0.3099999999999999977796	1.8069999999999999396039	0.8589999999999999857891	0.6660000000000000364153	0.2949999999999999844569	0.094000000000000000222	0.0650000000000000022204	0.4540000000000000146549	0.7309999999999999831246	0.2139999999999999957812	0.2280000000000000082157	0.0080000000000000001665	0	0.0439999999999999974465	1.0509999999999999342748	0.1130000000000000032196	67.1850000000000022737368	0.8810000000000000053291
24060	2	0.0109999999999999993616	0.030999999999999999778	0.0120000000000000002498	12.5960000000000000852651	0.5580000000000000515143	5.3419999999999996376232	0.6889999999999999458211	1.1770000000000000461853	0.5180000000000000159872	0.3200000000000000066613	0.0149999999999999994449	0.2510000000000000008882	0.0459999999999999992228	4.7580000000000000071054	1.3389999999999999680256	0.7309999999999999831246	1.693999999999999950262	3.8330000000000001847411	2.1450000000000000177636	11.6310000000000002273737	26.5929999999999999715783	0.318000000000000004885	0.1019999999999999934497	0.0030000000000000000625	0.1880000000000000004441	1.6270000000000000017764	0.0950000000000000011102	22.4609999999999985220711	0.9190000000000000390799
24070	2	2.7660000000000000142109	12.231999999999999317879	3.234999999999999875655	5.5579999999999998294697	2.5939999999999998614442	7.9539999999999997370992	0.7169999999999999706901	0.3479999999999999760192	4.7910000000000003694822	0.9599999999999999644729	0.9949999999999999955591	0.8259999999999999564793	5.8209999999999997299938	0.2089999999999999913403	0.1350000000000000088818	1.5460000000000000408562	0.48899999999999999023	0.5610000000000000541789	2.1749999999999998223643	2.1320000000000001172396	2.8940000000000001278977	0.3160000000000000031086	0.0160000000000000003331	0.0100000000000000002082	0.0529999999999999985012	0.7550000000000000044409	0.1380000000000000115463	36.6330000000000026716407	3.1410000000000000142109
24080	2	0.4919999999999999928946	1.262999999999999900524	0.3079999999999999960032	1.2490000000000001101341	1.5660000000000000586198	7.8419999999999996376232	1.0269999999999999129585	1.8910000000000000142109	1.1819999999999999396039	0.7019999999999999573674	0.4359999999999999986677	0.7700000000000000177636	0.2210000000000000019984	0.971999999999999975131	1.7419999999999999928946	1.4470000000000000639488	1.0629999999999999449329	0.1330000000000000071054	0.4380000000000000004441	1.0829999999999999626965	1.8830000000000000071054	0.2550000000000000044409	0.0060000000000000001249	0.0030000000000000000625	0.0739999999999999963363	2.1230000000000002202682	0.2989999999999999880096	57.6959999999999979536369	11.8339999999999996305178
24090	2	0.7640000000000000124345	0.0810000000000000025535	0.01799999999999999864	23.6189999999999997726263	1.3200000000000000621725	37.5290000000000034674486	0.0490000000000000018874	0.9489999999999999547029	1.2239999999999999769074	0.0369999999999999981681	0.0100000000000000002082	0.1239999999999999991118	0.1160000000000000058842	0.3689999999999999946709	0.2590000000000000079936	0.1300000000000000044409	1.2279999999999999804601	0.2399999999999999911182	6.8970000000000002415845	0.2459999999999999964473	18.2510000000000012221335	1.5940000000000000834888	0.0330000000000000015543	0.2260000000000000064393	0.0429999999999999965583	2.293000000000000149214	1.1750000000000000444089	0.0389999999999999999445	1.137999999999999900524
24100	2	3.8509999999999999786837	10.6869999999999993889332	0.5240000000000000213163	2.2530000000000001136868	2.6800000000000001598721	19.7119999999999997442046	3.3889999999999997903899	0.4550000000000000155431	3.6070000000000002060574	1.1259999999999998898659	0.3930000000000000159872	1.3260000000000000675016	1.8680000000000001048051	0.2359999999999999875655	0.0200000000000000004163	0.1429999999999999882316	0.0259999999999999988065	0.5040000000000000035527	1.8480000000000000870415	5.0090000000000003410605	2.109999999999999875655	0.3280000000000000137668	0.0459999999999999992228	0.01799999999999999864	0.1429999999999999882316	2.1760000000000001563194	0.1049999999999999961142	33.8960000000000007958079	1.5209999999999999076294
24110	2	0.0769999999999999990008	0.1859999999999999986677	0.0070000000000000001457	4.4669999999999996376232	0.2859999999999999764633	1.8700000000000001065814	0.0759999999999999981126	0.0269999999999999996947	0.0919999999999999984457	0.00899999999999999932	0.0040000000000000000833	0.0160000000000000003331	0.051999999999999997613	0.0320000000000000006661	0.0160000000000000003331	0.0120000000000000002498	0.0250000000000000013878	0.3370000000000000217604	1.4299999999999999378275	2.8429999999999999715783	10.1829999999999998294697	0.193000000000000004885	0.0109999999999999993616	0.7920000000000000373035	0.051999999999999997613	0.9909999999999999920064	0.3519999999999999795719	74.7369999999999947704055	0.8219999999999999529265
24120	2	4.0140000000000002344791	3.2850000000000001421085	1.2430000000000001048051	5.918000000000000149214	6.8129999999999997228883	26.507999999999999118927	7.7809999999999996944666	0.2349999999999999866773	3.8079999999999998294697	8.8740000000000005542233	0.1739999999999999880096	0.0709999999999999936717	0.4879999999999999893419	6.8899999999999996802558	1.7039999999999999591438	0.5719999999999999529265	1.2239999999999999769074	0.8349999999999999644729	3.6049999999999999822364	0.7249999999999999777955	0.8780000000000000026645	0.7700000000000000177636	0.0429999999999999965583	0.0210000000000000013045	1.0200000000000000177636	7.7640000000000002344791	1.0389999999999999236167	1.5340000000000000301981	2.1640000000000001456613
24130	2	2.5550000000000001598721	5.5330000000000003623768	2	1.137999999999999900524	0.704999999999999960032	5.6570000000000000284217	1.693999999999999950262	0.4650000000000000244249	1.9059999999999999165112	0.9649999999999999689138	0.2600000000000000088818	0.4989999999999999991118	4.0620000000000002771117	0.0800000000000000016653	0.0950000000000000011102	0.5779999999999999582556	0.0859999999999999931166	0.4809999999999999831246	0.8539999999999999813483	0.4520000000000000128786	0.4040000000000000257572	0.1779999999999999915623	0.0299999999999999988898	0.0100000000000000002082	0.029000000000000001471	6.4219999999999997086775	0.8070000000000000506262	60.3029999999999972715159	1.7529999999999998916422
24140	2	0.0010000000000000000208	0	0	0.5540000000000000479616	0.0580000000000000029421	0.5380000000000000337508	0.0320000000000000006661	0.0070000000000000001457	0.0219999999999999987232	0.0109999999999999993616	0	0.0010000000000000000208	0.0070000000000000001457	0.0599999999999999977796	0.0410000000000000017208	0	0.03599999999999999728	0.2979999999999999871214	0.1489999999999999935607	0.0630000000000000004441	3.6000000000000000888178	0.0269999999999999996947	0.1239999999999999991118	0	0.0060000000000000001249	0.0500000000000000027756	0.0070000000000000001457	94.1410000000000053432814	0.1660000000000000086597
24150	10	3.8969999999999997974953	11.1880000000000006110668	2.0729999999999999538147	3.474000000000000198952	1.7459999999999999964473	12.9909999999999996589395	0.1529999999999999971134	1.0820000000000000728306	8.3989999999999991331379	3.6059999999999998721023	0.7710000000000000186517	0.6750000000000000444089	1.5880000000000000781597	1.1699999999999999289457	7.9679999999999999715783	5.6330000000000000071054	8.8219999999999991757704	0.030999999999999999778	3.4300000000000001598721	0.4050000000000000266454	0.3370000000000000217604	0.4570000000000000173195	0.0030000000000000000625	0.0050000000000000001041	0.2650000000000000133227	7.6360000000000001207923	0.6179999999999999937828	10.4510000000000005115908	1.1290000000000000035527
24160	1	3.0200000000000000177636	17.356999999999999317879	0.556000000000000049738	5.3120000000000002771117	3.5360000000000000319744	19.7439999999999997726263	4.0880000000000000781597	0.6470000000000000195399	13.8589999999999999857891	1.7929999999999999271694	2.1520000000000001350031	1.0820000000000000728306	4.1760000000000001563194	0.8249999999999999555911	0.7179999999999999715783	0.9080000000000000293099	1.2749999999999999111822	5.2220000000000004192202	7.6330000000000000071054	0.6560000000000000275335	2.9060000000000001385558	1.0149999999999999023004	0.0330000000000000015543	0.0739999999999999963363	0.0120000000000000002498	1.056000000000000049738	0.0899999999999999966693	0.0170000000000000012212	0.2379999999999999893419
24170	1	3.2429999999999998827604	3.1440000000000001278977	0.4939999999999999946709	18.1389999999999993463007	5.7050000000000000710543	53.7250000000000014210855	0.0790000000000000007772	0.087999999999999994893	1.8249999999999999555911	0.1539999999999999980016	0.5729999999999999538147	0.1869999999999999995559	1.0420000000000000373035	0.5040000000000000035527	0.6189999999999999946709	1.9270000000000000461853	3.4390000000000000568434	0.375	0.9130000000000000337508	0.0210000000000000013045	0.1320000000000000062172	1.0300000000000000266454	0.0330000000000000015543	0.0080000000000000001665	0.0539999999999999993894	1.5189999999999999058531	0.4969999999999999973355	0.1590000000000000024425	0.3729999999999999982236
24180	1	4.8079999999999998294697	26.2390000000000007673862	1.2070000000000000728306	6.7969999999999997086775	2.9990000000000001101341	12.130000000000000781597	10.8409999999999993036681	0.2560000000000000053291	10.8689999999999997726263	1.5049999999999998934186	1.2800000000000000266454	0.4199999999999999844569	4.6260000000000003339551	1.0740000000000000657252	0.0729999999999999954481	0.4380000000000000004441	0.1549999999999999988898	2.2480000000000002202682	2.2160000000000001918465	0.1849999999999999977796	2.2580000000000000071054	0.8930000000000000159872	0.0889999999999999957812	0.0330000000000000015543	0.2059999999999999886757	4.5510000000000001563194	0.2409999999999999920064	0.6450000000000000177636	0.7199999999999999733546
24190	1	6.5800000000000000710543	12.0489999999999994884092	1.7119999999999999662492	4.6570000000000000284217	5.681000000000000049738	25.2259999999999990905053	1.4139999999999999236167	0.2730000000000000204281	4.4189999999999995949906	4.4139999999999997015721	1.2849999999999999200639	2.3889999999999997903899	6.3700000000000001065814	0.3310000000000000164313	0.212999999999999994893	4.40500000000000024869	0.8830000000000000071054	0.3420000000000000262013	2.9489999999999998436806	0.1600000000000000033307	0.681000000000000049738	3.9580000000000001847411	0.1049999999999999961142	0.0449999999999999983347	0.0769999999999999990008	7.2820000000000000284217	0.5260000000000000230926	0.4939999999999999946709	1.0789999999999999591438
24200	1	2.4230000000000000426326	4.40500000000000024869	0.6790000000000000479616	2.2490000000000001101341	4.9269999999999996020961	19.9059999999999988062882	2.5459999999999998188116	5.9960000000000004405365	25.4639999999999986357579	18.8069999999999986073362	0.2429999999999999937828	0.5520000000000000461853	1.0869999999999999662492	0.4139999999999999791278	0.267000000000000015099	1.6270000000000000017764	0.2250000000000000055511	0.1380000000000000115463	1.9730000000000000870415	0.0299999999999999988898	0.2939999999999999835687	0.1320000000000000062172	0.0269999999999999996947	0.0060000000000000001249	0.2819999999999999729106	3.7890000000000001456613	0.4139999999999999791278	0.212999999999999994893	0.8830000000000000071054
24210	1	0.193000000000000004885	0.2049999999999999877875	0.181999999999999995115	5.0499999999999998223643	28.2710000000000007958079	27.2289999999999992041921	1.6539999999999999147349	4.5060000000000002273737	0.73899999999999999023	1.2290000000000000923706	0.3230000000000000093259	2.2570000000000001172396	0.0640000000000000013323	2.321000000000000174083	4.2789999999999999147349	0.6570000000000000284217	0.3739999999999999991118	3.0160000000000000142109	2.7589999999999998969713	0.4909999999999999920064	10.2070000000000007389644	1.6180000000000001048051	0.0400000000000000008327	0.0020000000000000000416	0.1290000000000000035527	1.5200000000000000177636	0.3679999999999999937828	0.0320000000000000006661	0.2849999999999999755751
24220	1	0.5729999999999999538147	2.7620000000000000106581	0.7520000000000000017764	3.2050000000000000710543	3.512999999999999900524	12.4640000000000004121148	1.6129999999999999893419	8.0700000000000002842171	9.1029999999999997584155	1.790999999999999925393	0.6290000000000000035527	0.7810000000000000275335	0.8840000000000000079936	1.5429999999999999271694	0.2250000000000000055511	2.3410000000000001918465	0.6760000000000000452971	3.8639999999999998792077	11.3510000000000008668621	1.0760000000000000675016	26.7489999999999987778665	0	0.1290000000000000035527	0.0100000000000000002082	0.1089999999999999996669	4.3810000000000002273737	0.9070000000000000284217	0.0100000000000000002082	0.4869999999999999884537
24230	1	2.7949999999999999289457	3.1690000000000000390799	1.0100000000000000088818	24.0560000000000009379164	3.3660000000000001030287	49.7830000000000012505552	0.1910000000000000031086	0.1799999999999999933387	1.4710000000000000852651	0.1759999999999999897859	0.2750000000000000222045	0.2829999999999999737987	0.7620000000000000106581	0.1990000000000000102141	1.0449999999999999289457	2.2309999999999998721023	1.8280000000000000692779	0.2590000000000000079936	1.0729999999999999538147	0.1199999999999999955591	0.115000000000000004996	0.1960000000000000075495	0.0429999999999999965583	0.01799999999999999864	0.047000000000000000111	4.1529999999999995807798	0.829999999999999960032	0.0480000000000000009992	0.278000000000000024869
24240	1	2.0489999999999999324984	1.0529999999999999360512	0.8820000000000000062172	24.7979999999999982662757	2.515000000000000124345	50.3310000000000030695446	4.4809999999999998721023	0.0320000000000000006661	0.8589999999999999857891	1.7760000000000000230926	0.0950000000000000011102	0.5350000000000000310862	0.9909999999999999920064	0.1990000000000000102141	0.1239999999999999991118	0.2620000000000000106581	0.0480000000000000009992	3.8300000000000000710543	3.8610000000000002096101	0.0410000000000000017208	0.4620000000000000217604	0.3230000000000000093259	0.1409999999999999864553	0.0170000000000000012212	0.00899999999999999932	0.1209999999999999964473	0.051999999999999997613	0.0200000000000000004163	0.0929999999999999993339
24250	1	7.5170000000000003481659	9.1790000000000002700062	1.3810000000000000053291	4.3330000000000001847411	9.7870000000000008100187	28.9860000000000006536993	1.6319999999999998951949	1.8260000000000000675016	4.9390000000000000568434	2.4700000000000001953993	0.1270000000000000017764	0.2099999999999999922284	0.4420000000000000039968	0.2859999999999999764633	2.1009999999999999786837	10.9450000000000002842171	1.4119999999999999218403	0.0240000000000000004996	2.3429999999999999715783	0.0369999999999999981681	0.125	0.1400000000000000133227	0.0320000000000000006661	0.0229999999999999996114	0.1519999999999999962252	6.5979999999999998649969	0.7359999999999999875655	0.76100000000000000977	1.4559999999999999609201
24260	1	0.9499999999999999555911	1.4810000000000000941469	0.3990000000000000213163	4.056000000000000049738	5.9199999999999999289457	56.0249999999999985789145	4.5099999999999997868372	2.362000000000000099476	3.2879999999999998117062	4.7969999999999997086775	0.4420000000000000039968	0.2989999999999999880096	0.2580000000000000071054	0.4480000000000000093259	1.3309999999999999609201	0.5200000000000000177636	0.2580000000000000071054	0.9260000000000000452971	1.8360000000000000763833	0.3669999999999999928946	1.1499999999999999111822	0.3830000000000000071054	0.2939999999999999835687	0.051999999999999997613	0.115000000000000004996	5.2000000000000001776357	0.545000000000000039968	0.5410000000000000364153	1.2470000000000001083578
24270	1	3.7980000000000000426326	14.237000000000000099476	6.4660000000000001918465	2.8170000000000001705303	7.5179999999999997939426	31.8640000000000007673862	8.2019999999999999573674	0.0739999999999999963363	3.5779999999999998472333	2.3130000000000001669775	0.4069999999999999729106	1.2820000000000000284217	4.1040000000000000923706	0.0200000000000000004163	0.0070000000000000001457	0.0100000000000000002082	0.0369999999999999981681	3.7660000000000000142109	2.053999999999999825917	0.3970000000000000195399	3.6070000000000002060574	0.8659999999999999920064	0.0490000000000000018874	0.0250000000000000013878	0.0439999999999999974465	1.5920000000000000817124	0.2049999999999999877875	0.1680000000000000104361	0.4939999999999999946709
24280	1	5.7519999999999997797318	13.6600000000000001421085	0.7069999999999999618083	9.112000000000000099476	4.2119999999999997442046	24.6370000000000004547474	5.7320000000000002060574	0.0170000000000000012212	4.2249999999999996447286	1.7290000000000000923706	0.1799999999999999933387	0.042000000000000002609	0.9779999999999999804601	6.5629999999999997228883	0.5959999999999999742428	0.2710000000000000186517	1.2960000000000000408562	4.3799999999999998934186	10.5039999999999995594635	0.4259999999999999897859	2.8450000000000001953993	0.3549999999999999822364	0.0320000000000000006661	0.0050000000000000001041	0.0120000000000000002498	1.1999999999999999555911	0.1079999999999999987788	0.0909999999999999975575	0.3330000000000000182077
24290	1	4.2419999999999999928946	10.0190000000000001278977	2.8549999999999999822364	2.1720000000000001527667	3.7740000000000000213163	29.4340000000000010516032	14.9960000000000004405365	4.8380000000000000781597	7.7519999999999997797318	4.0529999999999999360512	0.1960000000000000075495	0.1719999999999999862332	0.9050000000000000266454	0.1340000000000000079936	0.0660000000000000031086	0.5869999999999999662492	0.0869999999999999940048	7.0970000000000004192202	2.4900000000000002131628	0.2000000000000000111022	1.6779999999999999360512	0	1.6979999999999999538147	0.0040000000000000000833	0.0070000000000000001457	0.2750000000000000222045	0.0369999999999999981681	0.0010000000000000000208	0.230000000000000009992
24300	1	2.4809999999999998721023	16.9909999999999996589395	7.0019999999999997797318	7.6920000000000001705303	5.181000000000000049738	31.481999999999999317879	6.8529999999999997584155	0.9130000000000000337508	3.6280000000000001136868	1.4199999999999999289457	0.4209999999999999853451	1.1200000000000001065814	2.7940000000000000390799	0.084000000000000005218	0.1799999999999999933387	0.1580000000000000015543	0.0670000000000000039968	4.6539999999999999147349	3.5019999999999997797318	0.1869999999999999995559	1.3810000000000000053291	0.2909999999999999809042	0.0160000000000000003331	0.0070000000000000001457	0.0929999999999999993339	0.7750000000000000222045	0.38600000000000000977	0.0719999999999999945599	0.1710000000000000131006
24310	1	0.289999999999999980016	0.2349999999999999866773	0.2750000000000000222045	5.306000000000000049738	16.6370000000000004547474	42.3370000000000032969183	3.2709999999999999076294	11.5	0.8040000000000000479616	1.6690000000000000390799	0.0529999999999999985012	0.8589999999999999857891	0.0739999999999999963363	0.7830000000000000293099	0.1670000000000000095479	0.3529999999999999804601	0.03599999999999999728	5.2949999999999999289457	5.0160000000000000142109	0.539000000000000034639	1.9799999999999999822364	0.6959999999999999520384	0.0060000000000000001249	0.0060000000000000001249	0.1839999999999999968914	1.4050000000000000266454	0.1519999999999999962252	0.0129999999999999994033	0.0570000000000000020539
24320	1	0.068000000000000004885	0.2169999999999999984457	0.1859999999999999986677	6.668000000000000149214	14.9489999999999998436806	27.5869999999999997442046	0.8960000000000000186517	2.2429999999999998827604	0.5839999999999999635847	0.6089999999999999857891	0.0070000000000000001457	0.3800000000000000044409	0.0729999999999999954481	0.23899999999999999023	0.3420000000000000262013	1.1630000000000000337508	0.0769999999999999990008	21.8790000000000013358203	3.0769999999999999573674	0.3019999999999999906741	16.4800000000000004263256	0.1690000000000000113243	0.0140000000000000002914	0	0.1170000000000000067724	1.2439999999999999946709	0.3880000000000000115463	0.0050000000000000001041	0.0379999999999999990563
24330	1	4.1470000000000002415845	15.3140000000000000568434	1.9319999999999999396039	10.2560000000000002273737	11.237000000000000099476	31.0489999999999994884092	0.8149999999999999467093	0.7790000000000000257572	3.487000000000000099476	0.5180000000000000159872	0.6119999999999999884537	1.2600000000000000088818	1.6739999999999999324984	1.1029999999999999804601	0.4289999999999999924505	0.1270000000000000017764	0.8559999999999999831246	2.0790000000000001811884	7.1900000000000003907985	1.5940000000000000834888	1.4319999999999999396039	0.4630000000000000226485	0.0369999999999999981681	0.0529999999999999985012	0.0170000000000000012212	0.892000000000000015099	0.1019999999999999934497	0.0850000000000000061062	0.4630000000000000226485
24340	1	1.2179999999999999715783	3.6840000000000001634248	0.4239999999999999880096	3.428999999999999825917	6.7469999999999998863132	47.0150000000000005684342	10.0540000000000002700062	14.0739999999999998436806	2.4710000000000000852651	1.2299999999999999822364	0.051999999999999997613	0.3479999999999999760192	0.0580000000000000029421	1.4850000000000000976996	0.0700000000000000066613	0.162000000000000005107	0.0749999999999999972244	1.8509999999999999786837	3.3069999999999999396039	0.0640000000000000013323	0.278000000000000024869	0.2200000000000000011102	0.0350000000000000033307	0	0.0869999999999999940048	1.0729999999999999538147	0.1100000000000000005551	0.2489999999999999991118	0.1280000000000000026645
24350	1	0.8960000000000000186517	2.6560000000000001385558	1.1220000000000001083578	2.3050000000000001598721	17.9100000000000001421085	26.400999999999999801048	3.2949999999999999289457	10.1720000000000005968559	5.2489999999999996660449	3.4599999999999999644729	0.4789999999999999813483	3.7229999999999998649969	0.4869999999999999884537	0.51100000000000000977	0.2640000000000000124345	2.8820000000000001172396	1.3080000000000000515143	3.1160000000000001030287	2.112000000000000099476	0.2369999999999999884537	3.1739999999999999324984	1.7050000000000000710543	0.0100000000000000002082	0.0050000000000000001041	0.9599999999999999644729	3.8359999999999998543387	1.1459999999999999076294	0.1350000000000000088818	0.4440000000000000057732
24360	1	2.5699999999999998401279	21.742000000000000881073	7.9059999999999996944666	6.3410000000000001918465	5.3780000000000001136868	29.9239999999999994884092	6.2480000000000002202682	0.4979999999999999982236	2.400999999999999801048	5.1059999999999998721023	0.1950000000000000066613	0.4169999999999999817923	2.4039999999999999147349	0.1600000000000000033307	0.094000000000000000222	0.86399999999999999023	0.1439999999999999891198	1.5169999999999999040767	1.3899999999999999023004	0.0729999999999999954481	1.7399999999999999911182	0.6350000000000000088818	0.38600000000000000977	0.0020000000000000000416	0.0060000000000000001249	1.1370000000000000106581	0.193000000000000004885	0.2260000000000000064393	0.3009999999999999897859
24370	1	0.212999999999999994893	0.875	0.8419999999999999706901	3.8330000000000001847411	12.8759999999999994457767	18.8859999999999992326138	3.346999999999999975131	0.5789999999999999591438	0.4420000000000000039968	0.3280000000000000137668	0.0229999999999999996114	0.892000000000000015099	0.3479999999999999760192	0.5440000000000000390799	0.2159999999999999975575	0.4500000000000000111022	0.0250000000000000013878	36.6829999999999998294697	3.3290000000000001811884	0.7279999999999999804601	11.3759999999999994457767	1.6129999999999999893419	0.0219999999999999987232	0.0030000000000000000625	0.1690000000000000113243	0.8870000000000000106581	0.3800000000000000044409	0.0030000000000000000625	0.0869999999999999940048
24380	1	5.5060000000000002273737	7.9619999999999997442046	1.0109999999999998987477	7.3499999999999996447286	10.7409999999999996589395	29.9430000000000013926638	8.1530000000000004689582	1.2720000000000000195399	3.9820000000000002060574	3.2839999999999998081535	0.3739999999999999991118	0.3049999999999999933387	0.3619999999999999884537	0.1839999999999999968914	0.3539999999999999813483	0.1079999999999999987788	0.0970000000000000028866	1.387999999999999900524	4.3819999999999996731503	0.4219999999999999862332	0.4959999999999999964473	2.3910000000000000142109	0.0960000000000000019984	0.0189999999999999995282	0.3689999999999999946709	7.1089999999999999857891	0.9689999999999999724665	0.1610000000000000042188	1.2110000000000000763833
24390	1	1.7809999999999999165112	7.4260000000000001563194	0.732999999999999984901	4.4320000000000003836931	3.2799999999999998046007	16.9250000000000007105427	12.9190000000000004831691	7.4729999999999998649969	9.6270000000000006679102	9.9120000000000008100187	0.4899999999999999911182	0.8509999999999999786837	1.6140000000000001012523	0.4139999999999999791278	0.8120000000000000550671	4.6340000000000003410605	0.2250000000000000055511	0.4139999999999999791278	4.0179999999999997939426	0.1179999999999999937828	0.3300000000000000155431	1.556000000000000049738	0.0790000000000000007772	0.0129999999999999994033	0.7179999999999999715783	7.0389999999999997015721	0.2989999999999999880096	0.8780000000000000026645	0.9899999999999999911182
24400	1	1.125	7.9889999999999998792077	1.0120000000000000106581	3.5960000000000000852651	2.0040000000000000035527	18.268000000000000682121	31.7570000000000014495072	0.0529999999999999985012	1.9990000000000001101341	10.6310000000000002273737	0.4239999999999999880096	0.3589999999999999857891	2.2949999999999999289457	1.2410000000000001030287	0.7790000000000000257572	0.0250000000000000013878	0.0630000000000000004441	8.9429999999999996163069	0.8139999999999999458211	0.2810000000000000275335	3.6139999999999998792077	0.6660000000000000364153	0.0200000000000000004163	0.0080000000000000001665	0.0500000000000000027756	1.2560000000000000053291	0.2439999999999999946709	0.0480000000000000009992	0.4369999999999999995559
24410	1	1.0440000000000000390799	2.028000000000000024869	2.6059999999999998721023	2.224000000000000198952	12.9990000000000005542233	21.3709999999999986641797	3.9729999999999998649969	2.053999999999999825917	1.9379999999999999449329	3.0209999999999999076294	0.230000000000000009992	0.8990000000000000213163	0.6390000000000000124345	1.6069999999999999840128	0.7459999999999999964473	5.2670000000000003481659	0.7970000000000000417444	17.0960000000000000852651	5.818999999999999950262	0.4809999999999999831246	6.5449999999999999289457	2.7440000000000002167155	0.0120000000000000002498	0.0120000000000000002498	0.0670000000000000039968	2.7940000000000000390799	0.3980000000000000204281	0.1680000000000000104361	0.4199999999999999844569
24420	1	1.3420000000000000817124	3.112000000000000099476	2.4350000000000000532907	3.625	9.5649999999999995026201	9.9640000000000004121148	0.3559999999999999831246	0.4709999999999999742428	2.306000000000000049738	1.3600000000000000976996	0.3310000000000000164313	6.8940000000000001278977	2.3860000000000001207923	2.1059999999999998721023	0.2800000000000000266454	2.0729999999999999538147	4.1130000000000004334311	3.1850000000000000532907	5.887999999999999900524	0.5580000000000000515143	34.2770000000000010231815	0.1459999999999999908962	0.0250000000000000013878	0.0650000000000000022204	0.0350000000000000033307	2.4550000000000000710543	0.2000000000000000111022	0.1799999999999999933387	0.2710000000000000186517
24430	1	1.3329999999999999626965	9.867000000000000881073	0.4369999999999999995559	2.6290000000000000035527	3.6920000000000001705303	17.7540000000000013358203	10.7560000000000002273737	0.8589999999999999857891	6.4379999999999997228883	8.512999999999999900524	0.7720000000000000195399	0.335000000000000019984	1.4419999999999999484857	2.5120000000000000106581	0.9539999999999999591438	3.9249999999999998223643	1.3329999999999999626965	3.8300000000000000710543	3.8889999999999997903899	0.1890000000000000013323	1.6310000000000000053291	0.0869999999999999940048	6.1749999999999998223643	1.2450000000000001065814	0	3.4300000000000001598721	0.2479999999999999982236	0.5460000000000000408562	5.1779999999999999360512
24440	1	0.7840000000000000301981	1.0080000000000000071054	0.8649999999999999911182	4.9530000000000002913225	7.2690000000000001278977	47.497999999999997555733	3.9079999999999999182876	3.9980000000000002202682	2.0680000000000000603961	1.5340000000000000301981	0.1680000000000000104361	1.2150000000000000799361	0.3499999999999999777955	0.9909999999999999920064	0.2680000000000000159872	0.7039999999999999591438	0.1110000000000000014433	4.4070000000000000284217	5.0039999999999995594635	1.5420000000000000373035	3.2730000000000001314504	0.3420000000000000262013	0.0340000000000000024425	0.0149999999999999994449	0.1700000000000000122125	6.4710000000000000852651	0.1419999999999999873435	0.3019999999999999906741	0.607999999999999984901
24450	1	2.512999999999999900524	8.2620000000000004547474	2.3540000000000000923706	2.8809999999999997832845	6.6410000000000000142109	16.9430000000000013926638	3.0059999999999997832845	3.6429999999999997939426	6.6719999999999997086775	3.0470000000000001527667	1.1160000000000001030287	2.1339999999999998969713	2.237000000000000099476	5.7430000000000003268497	0.2879999999999999782396	1.6410000000000000142109	5.7590000000000003410605	1.5629999999999999449329	2.6129999999999999893419	0.3230000000000000093259	10.9350000000000004973799	1.2279999999999999804601	0.0350000000000000033307	0.0120000000000000002498	1.4619999999999999662492	5.3049999999999997157829	0.4979999999999999982236	0.7319999999999999840128	0.414999999999999980016
24460	1	0.9939999999999999946709	5.2089999999999996305178	3.6899999999999999467093	1.8709999999999999964473	17.1580000000000012505552	16.9480000000000003979039	3.1779999999999999360512	0.181999999999999995115	0.8900000000000000133227	0.5060000000000000053291	0.5180000000000000159872	8.4550000000000000710543	2.375	0.0210000000000000013045	0.0030000000000000000625	0.0129999999999999994033	0.0170000000000000012212	12.7179999999999999715783	1.3779999999999998916422	0.38600000000000000977	18.4939999999999997726263	1.1950000000000000621725	0.0030000000000000000625	0.0050000000000000001041	1.262999999999999900524	1.8380000000000000781597	0.5070000000000000062172	0.0459999999999999992228	0.1390000000000000124345
24470	1	0.5300000000000000266454	3.1059999999999998721023	1.584000000000000074607	12.8350000000000008526513	4.9070000000000000284217	24.2259999999999990905053	10.112000000000000099476	4.7320000000000002060574	5.3269999999999999573674	4.0880000000000000781597	0.9429999999999999493738	4.5469999999999997086775	2.2850000000000001421085	0.3160000000000000031086	0.2290000000000000091038	0.9070000000000000284217	0.0909999999999999975575	2.5899999999999998578915	1.0289999999999999147349	0.2530000000000000026645	7.5979999999999998649969	0.9779999999999999804601	0.087999999999999994893	0.0100000000000000002082	0.6750000000000000444089	4.9320000000000003836931	0.5639999999999999458211	0.2000000000000000111022	0.3160000000000000031086
24480	1	3.7339999999999999857891	15.505000000000000781597	4.8070000000000003836931	9.4120000000000008100187	4.3559999999999998721023	17.5049999999999990052402	7.4980000000000002202682	0.3699999999999999955591	10.005000000000000781597	2.5659999999999998365752	0.7680000000000000159872	0.9569999999999999618083	5.0940000000000003055334	0.0589999999999999968914	0.00899999999999999932	0.0439999999999999974465	0.0210000000000000013045	0.6219999999999999973355	1.4250000000000000444089	0.1239999999999999991118	7.1829999999999998294697	0.2280000000000000082157	0.2020000000000000128786	0.0060000000000000001249	0.0410000000000000017208	3.1709999999999998188116	0.1719999999999999862332	1.6599999999999999200639	2.4540000000000001811884
24490	1	5.7380000000000004334311	8.1080000000000005400125	0.4010000000000000230926	9.0190000000000001278977	5.3789999999999995594635	32.4630000000000009663381	1.0149999999999999023004	0.6730000000000000426326	9.3140000000000000568434	3.9679999999999999715783	0.068000000000000004885	0.0149999999999999994449	0.2240000000000000046629	6.0810000000000004050094	0.9559999999999999609201	3.1949999999999998401279	1.6519999999999999129585	1.0529999999999999360512	5.6970000000000000639488	0.2149999999999999966693	0.5250000000000000222045	0.1000000000000000055511	0.0299999999999999988898	0.0120000000000000002498	0.0889999999999999957812	3.3839999999999998969713	0.3840000000000000079936	0.0439999999999999974465	0.1980000000000000093259
24500	1	2.1259999999999998898659	17.9869999999999983231191	3.0120000000000000106581	3.8919999999999999040767	5.0830000000000001847411	19.0620000000000011652901	8.4730000000000007531753	0.1580000000000000015543	1.6069999999999999840128	0.8409999999999999698019	0.6219999999999999973355	2.8159999999999998365752	6.5410000000000003694822	0.0500000000000000027756	0.0589999999999999968914	0.0140000000000000002914	0.0570000000000000020539	1.1220000000000001083578	2.3500000000000000888178	0.2240000000000000046629	3.5880000000000000781597	7.6950000000000002842171	0.0529999999999999985012	0.01799999999999999864	1.4579999999999999626965	9.2609999999999992326138	0.2790000000000000257572	0.8619999999999999884537	0.6899999999999999467093
24510	1	0.3940000000000000168754	0.5699999999999999511502	0.3079999999999999960032	3.1049999999999999822364	5.2740000000000000213163	19.0549999999999997157829	3.581999999999999850786	0.9449999999999999511502	1.0009999999999998898659	0.6540000000000000257572	0.0149999999999999994449	0.1729999999999999871214	0.2620000000000000106581	0.1690000000000000113243	0.3230000000000000093259	1.0600000000000000532907	0.3940000000000000168754	44.2999999999999971578291	12.0670000000000001705303	0.3400000000000000244249	3.278000000000000024869	0.5330000000000000293099	0.2429999999999999937828	0.0020000000000000000416	0.1690000000000000113243	1.1830000000000000515143	0.4699999999999999733546	0.0170000000000000012212	0.1130000000000000032196
24520	1	1.4950000000000001065814	1.9699999999999999733546	0.3910000000000000142109	3.9089999999999998081535	2.0769999999999999573674	37.2760000000000033537617	20.4119999999999990336619	3.4950000000000001065814	5.7720000000000002415845	4.4070000000000000284217	0.084000000000000005218	0.030999999999999999778	0.084000000000000005218	0.230000000000000009992	0.9659999999999999698019	0.704999999999999960032	0.1690000000000000113243	3.0350000000000001421085	5.0899999999999998578915	0.1380000000000000115463	0.5829999999999999626965	0.1300000000000000044409	0.3140000000000000013323	0.0229999999999999996114	0.1920000000000000039968	5.78000000000000024869	0.7900000000000000355271	0.0690000000000000057732	0.3830000000000000071054
24530	1	4.4480000000000003979039	6.2670000000000003481659	1.1579999999999999182876	5.7560000000000002273737	9.5549999999999997157829	29.5590000000000010516032	0.9110000000000000319744	5.6740000000000003765876	4.0599999999999996092015	1.3999999999999999111822	0.1519999999999999962252	0.2919999999999999817923	0.2159999999999999975575	3.1760000000000001563194	5.2919999999999998152589	3.4449999999999998401279	3.9049999999999998046007	0.0670000000000000039968	2.193999999999999950262	0.3689999999999999946709	0.6239999999999999991118	1.5760000000000000675016	0.00899999999999999932	0.0030000000000000000625	0.5610000000000000541789	6.3920000000000003481659	1.6459999999999999076294	0.4869999999999999884537	0.8100000000000000532907
24540	1	4.6159999999999996589395	14.8260000000000005115908	3.9049999999999998046007	8.6519999999999992468247	5.3239999999999998436806	18.0530000000000008242296	0.1459999999999999908962	1.0580000000000000515143	6.1269999999999997797318	0.5300000000000000266454	1.9779999999999999804601	2.8370000000000001882938	3.4820000000000002060574	0.954999999999999960032	2.6480000000000001314504	3.0169999999999999040767	7.1009999999999999786837	0.0330000000000000015543	2.5219999999999997974953	0.087999999999999994893	0.2849999999999999755751	1.5509999999999999342748	0.0210000000000000013045	0.0100000000000000002082	0.0550000000000000002776	7.8029999999999999360512	0.6820000000000000506262	0.403000000000000024869	1.2920000000000000373035
24550	1	1.4619999999999999662492	1.2050000000000000710543	0.4699999999999999733546	4.1900000000000003907985	2.709000000000000074607	51.9699999999999988631316	5.6369999999999995665689	1.4510000000000000675016	2.2429999999999998827604	3.3940000000000001278977	0.125	0.1290000000000000035527	0.1170000000000000067724	0.5679999999999999493738	4.724000000000000198952	1.4279999999999999360512	0.6400000000000000133227	3.0880000000000000781597	5.7089999999999996305178	0.3669999999999999928946	0.4279999999999999915623	0.5420000000000000373035	0.4390000000000000013323	0.1519999999999999962252	0.0149999999999999994449	4.7430000000000003268497	0.48899999999999999023	0.0490000000000000018874	1.5149999999999999023004
24560	1	0.664000000000000034639	1.3249999999999999555911	0.0919999999999999984457	11.6690000000000004831691	6.2649999999999996802558	18.3659999999999996589395	1.1879999999999999449329	6.3019999999999996020961	5.2709999999999999076294	3.9230000000000000426326	0.1809999999999999942268	0.4219999999999999862332	0.0670000000000000039968	7.1760000000000001563194	2.3790000000000000035527	8.5670000000000001705303	1.9139999999999999236167	0.9649999999999999689138	1.5869999999999999662492	0.1189999999999999946709	2.1709999999999998188116	0.0350000000000000033307	0.0080000000000000001665	0.0020000000000000000416	0.0269999999999999996947	14.8260000000000005115908	1.4930000000000001048051	0.48899999999999999023	2.5080000000000000071054
24570	1	2.0200000000000000177636	2.8570000000000002060574	0.7369999999999999884537	6.9509999999999996234124	10.005000000000000781597	31.9409999999999989483968	1.0500000000000000444089	1.2470000000000001083578	9.781000000000000582645	3.334000000000000074607	0.2310000000000000108802	0.2459999999999999964473	0.5530000000000000470735	0.6580000000000000293099	1.0100000000000000088818	11.2170000000000005258016	0.6720000000000000417444	1.4039999999999999147349	3.5019999999999997797318	0.1680000000000000104361	0.86399999999999999023	1.6750000000000000444089	0.0560000000000000011657	0.030999999999999999778	0.0379999999999999990563	5.862000000000000099476	0.6199999999999999955591	0.3250000000000000111022	0.9429999999999999493738
24580	1	1.762999999999999900524	11.349000000000000198952	0.9080000000000000293099	4.318999999999999950262	3.3719999999999998863132	14.2249999999999996447286	0.5120000000000000106581	8.1609999999999995878852	13.9320000000000003836931	3.7419999999999999928946	1.3959999999999999076294	1.2900000000000000355271	2.3380000000000000781597	0.219000000000000000222	6.7599999999999997868372	6.8369999999999997442046	1.6830000000000000515143	0.0709999999999999936717	1.3669999999999999928946	0.042000000000000002609	0.0980000000000000037748	0.26100000000000000977	0.0050000000000000001041	0.0160000000000000003331	0.2139999999999999957812	9.5020000000000006679102	0.9449999999999999511502	3.2770000000000001350031	1.3959999999999999076294
24590	1	0.9489999999999999547029	7.8819999999999996731503	1.0989999999999999769074	2.8109999999999999431566	3.637999999999999900524	16.5539999999999984936494	4.4169999999999998152589	1.1160000000000001030287	5.9800000000000004263256	3.334000000000000074607	4.2259999999999999786837	10.3369999999999997442046	6.0359999999999995878852	4.3739999999999996660449	13.9459999999999997299938	3.3439999999999998614442	1.9319999999999999396039	0.3099999999999999977796	4.9150000000000000355271	0.0459999999999999992228	0.4279999999999999915623	0.1779999999999999915623	0.0379999999999999990563	0.0050000000000000001041	0.0129999999999999994033	1.5089999999999998969713	0.2429999999999999937828	0.0729999999999999954481	0.267000000000000015099
24600	1	1.4490000000000000657252	11.5380000000000002557954	2.8929999999999997939426	3.4900000000000002131628	4.3280000000000002913225	24.3129999999999988347099	13.4190000000000004831691	0.2859999999999999764633	7.2670000000000003481659	1.9470000000000000639488	0.403000000000000024869	2.4300000000000001598721	3.887999999999999900524	0.4349999999999999977796	0.0340000000000000024425	0.2600000000000000088818	0.1290000000000000035527	3.5190000000000001278977	5.1689999999999995949906	0.1769999999999999906741	5.5769999999999999573674	0.2740000000000000213163	0.0140000000000000002914	0.0170000000000000012212	0.6199999999999999955591	5.0060000000000002273737	0.1539999999999999980016	0.4570000000000000173195	0.5060000000000000053291
24610	1	0.1660000000000000086597	0.8669999999999999928946	0.7750000000000000222045	1.9710000000000000852651	2.1299999999999998934186	11.0980000000000007531753	7.9189999999999995949906	0.4040000000000000257572	0.7680000000000000159872	2.2730000000000001314504	0.1270000000000000017764	0.306999999999999995115	0.5040000000000000035527	2.0790000000000001811884	0.4779999999999999804601	2.4780000000000002025047	0.3119999999999999995559	23.8460000000000000852651	26.1159999999999996589395	0.2690000000000000168754	7.9550000000000000710543	0.3019999999999999906741	5.3680000000000003268497	0.0070000000000000001457	0.0120000000000000002498	1.0300000000000000266454	0.2159999999999999975575	0.0140000000000000002914	0.2089999999999999913403
24620	1	6.3419999999999996376232	6.1269999999999997797318	0.3079999999999999960032	8.0440000000000004831691	5.8689999999999997726263	58.2670000000000030127012	0.1419999999999999873435	0.0299999999999999988898	1.4619999999999999662492	1.8460000000000000852651	0.0580000000000000029421	0.0729999999999999954481	0.2859999999999999764633	0.1390000000000000124345	0.1590000000000000024425	0.01799999999999999864	0.01799999999999999864	6.068999999999999950262	1.9819999999999999840128	0.0830000000000000043299	0.4099999999999999755751	0.9150000000000000355271	0.01799999999999999864	0.0030000000000000000625	0.0560000000000000011657	1.0040000000000000035527	0.1089999999999999996669	0.0889999999999999957812	0.0759999999999999981126
24630	1	10.3550000000000004263256	12.7479999999999993320898	1.375	11.887999999999999900524	9.2820000000000000284217	36.0880000000000009663381	1.4470000000000000639488	1.1479999999999999094058	2.8460000000000000852651	0.5600000000000000532907	0.2859999999999999764633	0.3589999999999999857891	1.3959999999999999076294	0.2919999999999999817923	0.0630000000000000004441	0.98899999999999999023	0.1419999999999999873435	0.8439999999999999724665	3.6049999999999999822364	0.1799999999999999933387	0.3039999999999999924505	0.7399999999999999911182	0.0070000000000000001457	0.0050000000000000001041	0.3910000000000000142109	2.2749999999999999111822	0.1390000000000000124345	0.0899999999999999966693	0.1570000000000000006661
24640	1	1.5049999999999998934186	2.1450000000000000177636	0.0189999999999999995282	7.9770000000000003126388	5.5599999999999996092015	17.2620000000000004547474	12.9260000000000001563194	4.8070000000000003836931	10.0190000000000001278977	6.4059999999999996944666	0.2449999999999999955591	0.0850000000000000061062	0.1509999999999999953371	0.6490000000000000213163	3.7440000000000002167155	10.0559999999999991615596	0.2819999999999999729106	0.8649999999999999911182	3.0859999999999998543387	0.0280000000000000005829	0.3009999999999999897859	0.1320000000000000062172	0.094000000000000000222	0.0280000000000000005829	0.2540000000000000035527	7.4599999999999999644729	1.4959999999999999964473	0.4050000000000000266454	2.012999999999999900524
24650	1	2.3349999999999999644729	9.6809999999999991615596	2.9889999999999998792077	2.5590000000000001634248	6.0469999999999997086775	20.6099999999999994315658	3.2050000000000000710543	0.9729999999999999760192	7.96999999999999975131	5.2649999999999996802558	0.9859999999999999875655	5.5540000000000002700062	7.1479999999999996873612	0.8649999999999999911182	0.2720000000000000195399	4.2480000000000002202682	0.7239999999999999769074	1.2310000000000000941469	3.9470000000000000639488	0.1120000000000000023315	2.1320000000000001172396	0.8259999999999999564793	0.0480000000000000009992	0.0080000000000000001665	0.1890000000000000013323	7.599000000000000198952	0.5360000000000000319744	1.0500000000000000444089	0.8940000000000000168754
24660	1	2.8239999999999998436806	2.6629999999999998117062	0.4480000000000000093259	12.0739999999999998436806	2.1139999999999998792077	34.0420000000000015916157	0.7029999999999999582556	0.0759999999999999981126	0.7339999999999999857891	0.4000000000000000222045	0.1940000000000000057732	0.1199999999999999955591	0.3820000000000000062172	0.0539999999999999993894	0.030999999999999999778	0.2790000000000000257572	0.2000000000000000111022	1.4810000000000000941469	17.007999999999999118927	0.6969999999999999529265	5.1050000000000004263256	0.0759999999999999981126	9.1530000000000004689582	0.9340000000000000524025	0.0170000000000000012212	5.3550000000000004263256	0.1509999999999999953371	0.2790000000000000257572	2.4049999999999998046007
24670	1	2.4689999999999998614442	12.0039999999999995594635	5.4640000000000004121148	9.1660000000000003694822	7.3440000000000003055334	24.257999999999999118927	9.1760000000000001563194	0.0990000000000000046629	5.9139999999999997015721	4.1269999999999997797318	0.2139999999999999957812	1.8640000000000001012523	3.8180000000000000603961	3.0120000000000000106581	0.0990000000000000046629	0.2700000000000000177636	0.0539999999999999993894	1.4119999999999999218403	0.664000000000000034639	0.2059999999999999886757	7.3380000000000000781597	0	0.0060000000000000001249	0.0060000000000000001249	0.0160000000000000003331	0.6330000000000000071054	0.0459999999999999992228	0.0480000000000000009992	0.2700000000000000177636
24680	1	4.2309999999999998721023	25.7169999999999987494448	3.8410000000000001918465	7.4880000000000004334311	4.9359999999999999431566	17.1479999999999996873612	10.5749999999999992894573	0.1239999999999999991118	4.9560000000000004050094	1.5909999999999999698019	0.4000000000000000222045	1.0569999999999999396039	7.3710000000000004405365	1.2099999999999999644729	0.0709999999999999936717	0.1049999999999999961142	0.0340000000000000024425	1.3180000000000000603961	0.8080000000000000515143	0.1759999999999999897859	5.3559999999999998721023	0.0020000000000000000416	0.0050000000000000001041	0	0.0439999999999999974465	0.795000000000000039968	0.0320000000000000006661	0.1509999999999999953371	0.4590000000000000190958
24690	1	2.7419999999999999928946	6.3380000000000000781597	2.0169999999999999040767	3.9479999999999999538147	25.7809999999999988062882	25.143000000000000682121	0.892000000000000015099	2.6859999999999999431566	3.6129999999999999893419	0.6490000000000000213163	0.7189999999999999724665	1.7250000000000000888178	2.2189999999999998614442	0.0909999999999999975575	0.4309999999999999942268	0.1409999999999999864553	0.1189999999999999946709	1.2709999999999999076294	5.3719999999999998863132	2.9129999999999998117062	0.6300000000000000044409	4.8529999999999997584155	0.0040000000000000000833	0.0060000000000000001249	0.2640000000000000124345	4.5759999999999996234124	0.5020000000000000017764	0.1539999999999999980016	0.2010000000000000119904
24700	1	2.7309999999999998721023	11.1590000000000006963319	7.8600000000000003197442	4.4130000000000002557954	4.5650000000000003907985	22.9750000000000014210855	10.0719999999999991757704	1.2620000000000000106581	3.9270000000000000461853	0.3459999999999999742428	3.2660000000000000142109	3.6760000000000001563194	8.7349999999999994315658	0.0250000000000000013878	0.0040000000000000000833	0.0160000000000000003331	0.0269999999999999996947	5.0510000000000001563194	3.3809999999999997832845	0.3340000000000000190958	1.665999999999999925393	1.9910000000000001030287	0.5150000000000000133227	0.0140000000000000002914	0.1590000000000000024425	0.7850000000000000310862	0.1300000000000000044409	0.5659999999999999475975	0.3479999999999999760192
24710	1	0.5590000000000000524025	1.6639999999999999236167	1.7920000000000000373035	3.4609999999999998543387	18.6879999999999988347099	32.1039999999999992041921	3.1480000000000001314504	0.8040000000000000479616	2.2940000000000000390799	1.3560000000000000941469	0.3850000000000000088818	4.7320000000000002060574	1.4110000000000000319744	0.5290000000000000257572	0.03599999999999999728	0.0229999999999999996114	0.0189999999999999995282	9.2129999999999991899813	4.8300000000000000710543	0.9499999999999999555911	9.3559999999999998721023	0.8349999999999999644729	0.0129999999999999994033	0.00899999999999999932	0.4979999999999999982236	0.6870000000000000550671	0.5250000000000000222045	0.0080000000000000001665	0.0719999999999999945599
24720	1	5.7309999999999998721023	10.3970000000000002415845	2.0609999999999999431566	15.4830000000000005400125	5.7850000000000001421085	32.7909999999999968167685	5.0730000000000003979039	1.5500000000000000444089	5.0700000000000002842171	1.7760000000000000230926	0.4329999999999999960032	0.2000000000000000111022	2.1899999999999999467093	1.2869999999999999218403	0.3810000000000000053291	1.5800000000000000710543	0.3940000000000000168754	0.3290000000000000146549	3.0550000000000001598721	0.087999999999999994893	0.2580000000000000071054	0.2030000000000000137668	0.0210000000000000013045	0.0210000000000000013045	0.1590000000000000024425	2.7459999999999999964473	0.6800000000000000488498	0.01799999999999999864	0.23899999999999999023
24730	1	2.4020000000000001350031	8.2490000000000005542233	1.2740000000000000213163	4.293000000000000149214	4.7569999999999996731503	21.609000000000001762146	2.9620000000000001882938	0.5629999999999999449329	11.6999999999999992894573	2.3769999999999997797318	5.2019999999999999573674	0.7369999999999999884537	9.2560000000000002273737	1.4990000000000001101341	0.1910000000000000031086	2.1410000000000000142109	0.2520000000000000017764	2.7019999999999999573674	5.099000000000000198952	0.5100000000000000088818	2.831999999999999850786	1.5029999999999998916422	0.029000000000000001471	0.2079999999999999904521	0.077999999999999999889	5.8029999999999999360512	0.556000000000000049738	0.8379999999999999671374	0.3800000000000000044409
24740	1	0.4699999999999999733546	2.0729999999999999538147	1.1149999999999999911182	4.5480000000000000426326	13.1020000000000003126388	18.5229999999999996873612	3.0449999999999999289457	0.13600000000000000977	2.8799999999999998934186	3.390000000000000124345	0.0769999999999999990008	1.2569999999999998951949	0.6800000000000000488498	2.2419999999999999928946	0.1610000000000000042188	0.13600000000000000977	0.1590000000000000024425	22.2669999999999994599875	4.0599999999999996092015	0.7309999999999999831246	17.1799999999999997157829	0	1.3919999999999999040767	0.03599999999999999728	0	0.0269999999999999996947	0	0.0020000000000000000416	0.3089999999999999968914
24750	1	1.7190000000000000834888	3.4879999999999999893419	0.539000000000000034639	36.875	6.8509999999999999786837	38.8149999999999977262632	0.6770000000000000461853	0.5699999999999999511502	2.4950000000000001065814	0.392000000000000015099	0.094000000000000000222	0.162000000000000005107	0.4689999999999999724665	0.0459999999999999992228	0.029000000000000001471	0.0410000000000000017208	0.0010000000000000000208	1.3089999999999999413802	2.1549999999999998046007	0.0899999999999999966693	0.2379999999999999893419	0.6760000000000000452971	0.0070000000000000001457	0.0030000000000000000625	0.2379999999999999893419	1.415999999999999925393	0.4699999999999999733546	0.051999999999999997613	0.0830000000000000043299
24760	1	6.3499999999999996447286	13.1929999999999996163069	0.6889999999999999458211	5.5759999999999996234124	4.7549999999999998934186	22.4370000000000011652901	0.6280000000000000026645	1.1020000000000000905942	12.0489999999999994884092	2.4510000000000000675016	1.7430000000000001048051	0.3669999999999999928946	2.7850000000000001421085	0.3410000000000000253131	0.6580000000000000293099	5.8010000000000001563194	3.7099999999999999644729	0.4460000000000000075495	5.6349999999999997868372	0.051999999999999997613	0.4699999999999999733546	0.6270000000000000017764	0.2560000000000000053291	0.0529999999999999985012	0.0550000000000000002776	6.0979999999999998649969	0.5490000000000000435207	0.5270000000000000239808	0.596999999999999975131
24770	1	8.6720000000000005968559	3.2170000000000000817124	1.1619999999999999218403	6.8760000000000003339551	8.1460000000000007958079	40.8239999999999980673238	0.6380000000000000115463	1.4279999999999999360512	4.3070000000000003836931	0.4099999999999999755751	0.2540000000000000035527	0.2560000000000000053291	0.6169999999999999928946	0.0350000000000000033307	0.155999999999999999778	0.2520000000000000017764	0.3539999999999999813483	0.1400000000000000133227	8.5139999999999993463007	0.3099999999999999977796	0.26100000000000000977	0.7099999999999999644729	0.5520000000000000461853	0.0889999999999999957812	0.068000000000000004885	9.3219999999999991757704	1.3020000000000000461853	0.0580000000000000029421	1.0709999999999999520384
24780	1	0.460000000000000019984	1.2059999999999999609201	1.2310000000000000941469	1.9679999999999999715783	14.0719999999999991757704	28.2630000000000016768809	7.4130000000000002557954	3.6419999999999999040767	1.6259999999999998898659	3.7160000000000001918465	0.2640000000000000124345	3.8660000000000001030287	0.4510000000000000119904	0.4620000000000000217604	0.1089999999999999996669	0.2439999999999999946709	0.0330000000000000015543	17.4439999999999990620836	2.7940000000000000390799	0.2810000000000000275335	5.1059999999999998721023	2.1840000000000001634248	0.0219999999999999987232	0.0070000000000000001457	0.3439999999999999724665	1.8220000000000000639488	0.3950000000000000177636	0.0919999999999999984457	0.482999999999999984901
24790	1	1.0540000000000000479616	7.6520000000000001350031	0.3459999999999999742428	4.8380000000000000781597	8.5570000000000003836931	38.4969999999999998863132	1.1299999999999998934186	1.9550000000000000710543	3.2749999999999999111822	2.6589999999999998081535	0.5400000000000000355271	3.2139999999999999680256	1.5180000000000000159872	5.5190000000000001278977	3.974000000000000198952	0.2660000000000000142109	0.212999999999999994893	1.4910000000000001030287	5.9409999999999998365752	0.5130000000000000115463	0.806000000000000049738	0.0869999999999999940048	0.1179999999999999937828	0.0189999999999999995282	0.1219999999999999973355	3.153000000000000024869	0.3310000000000000164313	0.6009999999999999786837	1.6129999999999999893419
24800	1	0.2540000000000000035527	0.375	0.0700000000000000066613	5.1349999999999997868372	10.2660000000000000142109	27.2899999999999991473487	2.3389999999999999680256	1.9859999999999999875655	2.5200000000000000177636	2.1490000000000000213163	0.0539999999999999993894	0.1869999999999999995559	0.0389999999999999999445	4.1280000000000001136868	0.4779999999999999804601	1.2059999999999999609201	0.144999999999999990008	32.0589999999999974988896	3.515000000000000124345	0.4079999999999999737987	3.1520000000000001350031	0.7770000000000000239808	0.0060000000000000001249	0	0.115000000000000004996	1.0820000000000000728306	0.0820000000000000034417	0.0240000000000000004996	0.1600000000000000033307
24810	1	2.8580000000000000959233	11.1859999999999999431566	0.2949999999999999844569	5.34499999999999975131	2.7839999999999998081535	11.5210000000000007958079	12.117000000000000881073	0.1110000000000000014433	6.7060000000000004050094	9.6059999999999998721023	0.2949999999999999844569	0.1110000000000000014433	1.1049999999999999822364	11.5429999999999992610356	6.9960000000000004405365	3.9679999999999999715783	3.0769999999999999573674	0.6400000000000000133227	6.0359999999999995878852	0.0389999999999999999445	0.6570000000000000284217	0.556000000000000049738	0.0120000000000000002498	0.0070000000000000001457	0.1130000000000000032196	1.6149999999999999911182	0.3370000000000000217604	0.0269999999999999996947	0.3320000000000000173195
24820	1	3.3389999999999999680256	15.099000000000000198952	4.3979999999999996873612	4.0199999999999995736744	4.3639999999999998792077	7.7649999999999996802558	1.8959999999999999076294	0.0509999999999999967248	5.5	2.4559999999999999609201	0.3390000000000000235367	1.443999999999999950262	7.1310000000000002273737	16.4729999999999989768185	3.0929999999999999715783	1.7439999999999999946709	8.2200000000000006394885	0.6089999999999999857891	4.4459999999999997299938	0.3059999999999999942268	4.9169999999999998152589	0.2700000000000000177636	0.0210000000000000013045	0.0030000000000000000625	0.0129999999999999994033	1.4359999999999999431566	0.0899999999999999966693	0.1900000000000000022204	0.3699999999999999955591
24830	1	0.3150000000000000022204	1.9859999999999999875655	0.818999999999999950262	4.5449999999999999289457	15.7720000000000002415845	33.7329999999999969872988	3.5360000000000000319744	1.0460000000000000408562	2.0019999999999997797318	1.8700000000000001065814	0.1529999999999999971134	1.8169999999999999484857	0.5550000000000000488498	3.5139999999999997903899	0.1300000000000000044409	0.0379999999999999990563	0.0599999999999999977796	17.9529999999999994031441	2.8159999999999998365752	0.8850000000000000088818	3.8370000000000001882938	0.9180000000000000381917	0.0040000000000000000833	0.0010000000000000000208	0.1140000000000000041078	1.3269999999999999573674	0.1630000000000000059952	0.0259999999999999988065	0.0630000000000000004441
24840	1	0.2570000000000000062172	1.7949999999999999289457	0.6680000000000000381917	4.9230000000000000426326	6.8769999999999997797318	21.0779999999999994031441	4.8680000000000003268497	0.7930000000000000381917	4.6490000000000000213163	0.8289999999999999591438	0.1509999999999999953371	1.0029999999999998916422	0.3270000000000000128786	0.1140000000000000041078	0.1489999999999999935607	0.1409999999999999864553	0.1019999999999999934497	13.1649999999999991473487	2.9900000000000002131628	1.7010000000000000675016	28.9029999999999986926014	0.9330000000000000515143	0.0410000000000000017208	0.0609999999999999986677	0.047000000000000000111	2.6549999999999998046007	0.5719999999999999529265	0.0800000000000000016653	0.1270000000000000017764
24850	1	0.5380000000000000337508	1.2439999999999999946709	0.3689999999999999946709	3.8370000000000001882938	8.119999999999999218403	17.4679999999999999715783	5.2140000000000004121148	3.7419999999999999928946	2.1160000000000001030287	4.3220000000000000639488	0.1069999999999999978906	0.4400000000000000022204	0.1380000000000000115463	2.2309999999999998721023	4.431000000000000049738	13.5459999999999993747224	6.0090000000000003410605	5.7130000000000000781597	6.8869999999999995665689	0.1110000000000000014433	3.8660000000000001030287	0.0379999999999999990563	0.2650000000000000133227	0.0200000000000000004163	0.3689999999999999946709	6.8669999999999999928946	1.3389999999999999680256	0.0560000000000000011657	0.5959999999999999742428
24860	1	0.2949999999999999844569	1.012999999999999900524	0.6270000000000000017764	4.3730000000000002202682	11.4100000000000001421085	13.2520000000000006679102	2.7179999999999999715783	3.6619999999999999218403	2.8410000000000001918465	1.7800000000000000266454	1.6570000000000000284217	6.3360000000000002984279	1.2239999999999999769074	9.1470000000000002415845	0.9320000000000000506262	2.0049999999999998934186	2.0630000000000001669775	8.0950000000000006394885	6.2939999999999995949906	0.3669999999999999928946	13.2829999999999994741984	2.7210000000000000852651	0.0160000000000000003331	0.0160000000000000003331	0.5719999999999999529265	1.9279999999999999360512	0.3489999999999999769074	0.4089999999999999746869	0.6159999999999999920064
24870	1	1.3720000000000001083578	3.4020000000000001350031	1.2030000000000000692779	3.2429999999999998827604	7.5860000000000002984279	9.8599999999999994315658	1.0329999999999999182876	2.2280000000000002025047	15.5009999999999994457767	6.2320000000000002060574	0.1650000000000000077716	0.4919999999999999928946	1.3000000000000000444089	1.5369999999999999218403	0.0640000000000000013323	1.7330000000000000959233	0.2399999999999999911182	2.3679999999999998827604	4.6710000000000002629008	0.2810000000000000275335	33.7800000000000011368684	0.3250000000000000111022	0.0749999999999999972244	0.0109999999999999993616	0.144999999999999990008	0.7560000000000000053291	0.0700000000000000066613	0.0400000000000000008327	0.2879999999999999782396
24880	1	0.5070000000000000062172	2.1690000000000000390799	1.3640000000000001012523	1.9219999999999999307221	13.9890000000000007673862	11.0980000000000007531753	7.6449999999999995736744	2.1429999999999997939426	4.7709999999999999076294	1.8069999999999999396039	0.0990000000000000046629	0.835999999999999965361	0.5160000000000000142109	1.4319999999999999396039	0.0459999999999999992228	0.1439999999999999891198	0.029000000000000001471	32.6060000000000016484591	2.8269999999999999573674	0.9639999999999999680256	9.3390000000000004121148	1.1169999999999999928946	0.0599999999999999977796	0.0020000000000000000416	0.5300000000000000266454	1.8209999999999999520384	0.0800000000000000016653	0.0490000000000000018874	0.087999999999999994893
24890	1	0.2720000000000000195399	8.1489999999999991331379	1.8320000000000000728306	2.3790000000000000035527	1.9990000000000001101341	13.0769999999999999573674	4.7220000000000004192202	1.1459999999999999076294	54.5750000000000028421709	2.8410000000000001918465	0.1429999999999999882316	0.5540000000000000479616	0.7970000000000000417444	2.2429999999999998827604	2.25	0.5510000000000000452971	0.4939999999999999946709	0.0650000000000000022204	1.0229999999999999094058	0.0140000000000000002914	0.1890000000000000013323	0.0030000000000000000625	0.0100000000000000002082	0	0.0070000000000000001457	0.3410000000000000253131	0.0619999999999999995559	0.0040000000000000000833	0.2580000000000000071054
24900	1	7.0899999999999998578915	7.3789999999999995594635	0.6280000000000000026645	3.7820000000000000284217	4.1330000000000000071054	32.5730000000000003979039	7.931000000000000049738	0.8679999999999999937828	3.262999999999999900524	1.4730000000000000870415	0.5130000000000000115463	0.4859999999999999875655	1.084000000000000074607	0.5380000000000000337508	2.6389999999999997903899	2.5569999999999999396039	5.4080000000000003623768	1.4799999999999999822364	8.7699999999999995736744	0.2139999999999999957812	0.4959999999999999964473	0.4209999999999999853451	0.0820000000000000034417	0.0250000000000000013878	0.0149999999999999994449	4.7359999999999997655209	0.2680000000000000159872	0.1529999999999999971134	0.9919999999999999928946
24910	1	13.2829999999999994741984	8.1839999999999992752464	0.2650000000000000133227	4.5320000000000000284217	6.206999999999999850786	40.9110000000000013642421	0.5729999999999999538147	0.8169999999999999484857	3.099000000000000198952	0.8729999999999999982236	0.13600000000000000977	0.1160000000000000058842	0.2169999999999999984457	0.1660000000000000086597	0.8319999999999999618083	4.4820000000000002060574	1.790999999999999925393	0.1280000000000000026645	2.2989999999999999324984	0.1590000000000000024425	0.3830000000000000071054	0.5530000000000000470735	0.1029999999999999943379	0.0280000000000000005829	0.0250000000000000013878	7.5320000000000000284217	0.4410000000000000031086	0.6109999999999999875655	1.2569999999999998951949
24920	1	0.1960000000000000075495	1.9410000000000000586198	0.2790000000000000257572	6.8230000000000003979039	11.1769999999999996020961	9.6950000000000002842171	0.2510000000000000008882	3.8999999999999999111822	7.7789999999999999147349	1.1049999999999999822364	1.4119999999999999218403	5.5	0.5889999999999999680256	3.8540000000000000923706	0.931000000000000049738	11.4519999999999999573674	9.5820000000000007389644	1.2889999999999999236167	1.5800000000000000710543	0.0509999999999999967248	14.9570000000000007389644	1.3549999999999999822364	0.0129999999999999994033	0.0109999999999999993616	0.0259999999999999988065	2.7700000000000000177636	0.9959999999999999964473	0.0759999999999999981126	0.4099999999999999755751
24930	1	0.2240000000000000046629	1.3890000000000000124345	0.2600000000000000088818	11.755000000000000781597	5.9359999999999999431566	11.0969999999999995310418	0.1239999999999999991118	3.75	5.6289999999999995594635	0.289999999999999980016	0.2929999999999999826805	0.9599999999999999644729	0.9579999999999999626965	2.3589999999999999857891	0.3669999999999999928946	4.1989999999999998436806	7.1360000000000001207923	4.7900000000000000355271	5.1570000000000000284217	0.8030000000000000470735	23.5790000000000006252776	0.9020000000000000239808	0.0240000000000000004996	0.0240000000000000004996	0.1219999999999999973355	7	0.3699999999999999955591	0.3009999999999999897859	0.2010000000000000119904
24940	1	4.1079999999999996518341	9.4480000000000003979039	3.5929999999999999715783	6.2510000000000003339551	8.0139999999999993463007	28.5899999999999998578915	4.7279999999999997584155	0.6069999999999999840128	4.5730000000000003979039	1.6359999999999998987477	0.6929999999999999493738	0.9340000000000000524025	3.221999999999999975131	0.2800000000000000266454	0.4540000000000000146549	4.762999999999999900524	0.3980000000000000204281	1.8580000000000000959233	3.8940000000000001278977	0.1199999999999999955591	0.8479999999999999760192	2.3860000000000001207923	0.0210000000000000013045	0.0229999999999999996114	0.1179999999999999937828	6.7690000000000001278977	0.8800000000000000044409	0.1570000000000000006661	0.6350000000000000088818
24950	1	0.3739999999999999991118	1.6279999999999998916422	0.13600000000000000977	8.6869999999999993889332	0.6979999999999999538147	4.4130000000000002557954	3.1089999999999999857891	0.4349999999999999977796	10.1899999999999995026201	7.0670000000000001705303	0.2550000000000000044409	0.00899999999999999932	0.2320000000000000117684	0.9389999999999999458211	32.4249999999999971578291	2.2829999999999999182876	0.3910000000000000142109	0.0459999999999999992228	0.6199999999999999955591	0.0259999999999999988065	0.0259999999999999988065	0.0120000000000000002498	0.0259999999999999988065	0.0030000000000000000625	0.0640000000000000013323	22.8460000000000000852651	2.5059999999999997832845	0.1300000000000000044409	0.4229999999999999871214
24960	1	0.029000000000000001471	0.0509999999999999967248	0.115000000000000004996	2.9679999999999999715783	14.8140000000000000568434	8.099000000000000198952	0.9929999999999999937828	5.7210000000000000852651	0.2690000000000000168754	0.267000000000000015099	0.0269999999999999996947	1.431000000000000049738	0.0589999999999999968914	0.0599999999999999977796	0.01799999999999999864	0.0790000000000000007772	0.0350000000000000033307	46.6009999999999990905053	6.9100000000000001421085	0.920000000000000039968	7.7590000000000003410605	1.4250000000000000444089	0.0109999999999999993616	0	0.6069999999999999840128	0.5709999999999999520384	0.0810000000000000025535	0.0330000000000000015543	0.0459999999999999992228
24970	1	3.0059999999999997832845	12.255000000000000781597	3.8269999999999999573674	2.0390000000000001456613	4.2089999999999996305178	15.9299999999999997157829	17.1050000000000004263256	0.1829999999999999960032	4.5670000000000001705303	7.3509999999999999786837	1.1370000000000000106581	1.4770000000000000905942	4	0.0219999999999999987232	0.0060000000000000001249	0.1910000000000000031086	0.1330000000000000071054	1.653000000000000024869	2.637999999999999900524	0.0820000000000000034417	5.9989999999999996660449	1.5949999999999999733546	2.9390000000000000568434	0.0100000000000000002082	0.1529999999999999971134	3.9580000000000001847411	0.1350000000000000088818	1.9730000000000000870415	1.4259999999999999342748
24980	1	2.668000000000000149214	7.7809999999999996944666	6.2690000000000001278977	3.6179999999999998827604	5.5620000000000002771117	31.8039999999999984936494	5.53000000000000024869	0.00899999999999999932	0.8529999999999999804601	0.5500000000000000444089	0.1120000000000000023315	4.3010000000000001563194	3.2660000000000000142109	0.0080000000000000001665	0	0.00899999999999999932	0.0060000000000000001249	1.8700000000000001065814	1.1169999999999999928946	0.2049999999999999877875	13.3770000000000006679102	1.5380000000000000337508	1.9890000000000001012523	0.0379999999999999990563	0.6350000000000000088818	3.2280000000000002025047	0.3980000000000000204281	1.3500000000000000888178	1.9099999999999999200639
24990	1	3.8730000000000002202682	15.6370000000000004547474	0.5769999999999999573674	12.2980000000000000426326	3.9550000000000000710543	19.849000000000000198952	0.2349999999999999866773	4.8159999999999998365752	15.4420000000000001705303	2.7029999999999998472333	0.2550000000000000044409	0.1650000000000000077716	1.4130000000000000337508	1.0580000000000000515143	1.0540000000000000479616	7.3140000000000000568434	0.2939999999999999835687	0.1179999999999999937828	2.4399999999999999467093	0.0759999999999999981126	0.3009999999999999897859	1.7379999999999999893419	0.00899999999999999932	0.0060000000000000001249	0.2399999999999999911182	2.9399999999999999467093	0.5490000000000000435207	0.2109999999999999931166	0.4339999999999999968914
25000	1	6.1349999999999997868372	19.5420000000000015916157	2.5070000000000001172396	3.8020000000000000461853	6.1820000000000003836931	18.9460000000000015063506	1.5909999999999999698019	9.9429999999999996163069	11.5090000000000003410605	0.6620000000000000328626	0.3140000000000000013323	0.8249999999999999555911	2.887999999999999900524	0.7590000000000000079936	0.1799999999999999933387	0.7960000000000000408562	0.3280000000000000137668	1.6799999999999999378275	5.6109999999999997655209	0.1749999999999999888978	0.2949999999999999844569	0.7179999999999999715783	0.0170000000000000012212	0.0030000000000000000625	0.3280000000000000137668	3.7149999999999998578915	0.2879999999999999782396	0.1749999999999999888978	0.0869999999999999940048
25010	1	1.7620000000000000106581	16.7789999999999999147349	10.6790000000000002700062	9.3219999999999991757704	4.8300000000000000710543	23.5609999999999999431566	5.125	0.1300000000000000044409	2.7850000000000001421085	2.0939999999999998614442	0.5939999999999999724665	1.7279999999999999804601	5.6609999999999995878852	1.4830000000000000959233	0.2630000000000000115463	1.0920000000000000817124	0.3629999999999999893419	1.1879999999999999449329	2.1970000000000000639488	0.0709999999999999936717	1.387999999999999900524	1.2439999999999999946709	0.0080000000000000001665	0.0140000000000000002914	0.3499999999999999777955	3.5769999999999999573674	0.8569999999999999840128	0.4899999999999999911182	0.36399999999999999023
25020	1	2.6209999999999999964473	19.6419999999999994599875	6.6859999999999999431566	4.3830000000000000071054	9.0559999999999991615596	23.9059999999999988062882	4.1219999999999998863132	0.084000000000000005218	0.9929999999999999937828	0.0560000000000000011657	0.6179999999999999937828	1.4650000000000000799361	6.3230000000000003979039	0.0160000000000000003331	0.0259999999999999988065	0.01799999999999999864	0.0500000000000000027756	6.0499999999999998223643	5.3339999999999996305178	0.3669999999999999928946	1.0800000000000000710543	1.4850000000000000976996	0.042000000000000002609	0.0240000000000000004996	1.1759999999999999342748	3.5	0.5500000000000000444089	0.0759999999999999981126	0.2510000000000000008882
25030	1	0.818999999999999950262	10.4749999999999996447286	1.0929999999999999715783	21.4520000000000017337243	3.5529999999999999360512	42.6920000000000001705303	0.4899999999999999911182	0.0690000000000000057732	1.278000000000000024869	0.8429999999999999715783	0.1759999999999999897859	0.1600000000000000033307	0.9060000000000000275335	0.0080000000000000001665	0	0.0050000000000000001041	0.0109999999999999993616	6.6390000000000002344791	4.1890000000000000568434	0.1839999999999999968914	3.2170000000000000817124	0	1.3000000000000000444089	0.0010000000000000000208	0	0.0160000000000000003331	0	0.0100000000000000002082	0.4129999999999999782396
25040	1	0.443000000000000004885	0.7930000000000000381917	0.6570000000000000284217	2.1469999999999997974953	17.7169999999999987494448	19.7310000000000016484591	8.781000000000000582645	3.262999999999999900524	1.9079999999999999182876	4.4850000000000003197442	0.7790000000000000257572	3.7050000000000000710543	0.2210000000000000019984	4.5700000000000002842171	1.5389999999999999236167	7.0170000000000003481659	0.7469999999999999973355	6.2539999999999995594635	1.6539999999999999147349	0.1290000000000000035527	4.8830000000000000071054	2.9399999999999999467093	0.0189999999999999995282	0.0140000000000000002914	1.2900000000000000355271	3.0729999999999999538147	0.8289999999999999591438	0.1880000000000000004441	0.2220000000000000028866
25050	1	0.2770000000000000239808	0.4620000000000000217604	0.3400000000000000244249	3.8559999999999998721023	11.2690000000000001278977	20.1299999999999990052402	1.834000000000000074607	4.0979999999999998649969	0.7970000000000000417444	0.8599999999999999866773	0.1330000000000000071054	2.0929999999999999715783	0.2510000000000000008882	0.4010000000000000230926	0.2979999999999999871214	0.3270000000000000128786	0.0410000000000000017208	32.1679999999999992610356	6.8470000000000004192202	1.0260000000000000230926	7.2599999999999997868372	0.4289999999999999924505	0.0020000000000000000416	0	0.6820000000000000506262	2.9150000000000000355271	1.0849999999999999644729	0.0200000000000000004163	0.1000000000000000055511
25060	1	1.0669999999999999484857	4.1900000000000003907985	3.4190000000000000390799	4.1070000000000002060574	14.9290000000000002700062	24.591000000000001080025	0.9919999999999999928946	0.5190000000000000168754	8.393000000000000682121	3.637999999999999900524	0.3009999999999999897859	1.8129999999999999449329	1.137999999999999900524	7.5700000000000002842171	0.4289999999999999924505	5.6950000000000002842171	1.7940000000000000390799	7.0039999999999995594635	2.7890000000000001456613	0.23899999999999999023	3.4609999999999998543387	1.3489999999999999769074	0.0020000000000000000416	0.0020000000000000000416	0.030999999999999999778	0.2590000000000000079936	0.0449999999999999983347	0.0140000000000000002914	0.2220000000000000028866
25070	1	2.8839999999999998969713	7.8559999999999998721023	3.084000000000000074607	4.1289999999999995594635	7.4710000000000000852651	21.7910000000000003694822	3.334000000000000074607	3.2010000000000000675016	8.4450000000000002842171	4.2300000000000004263256	0.6949999999999999511502	3.112000000000000099476	1.4839999999999999857891	5.2249999999999996447286	0.5200000000000000177636	2.8870000000000000106581	1.5680000000000000603961	0.1799999999999999933387	1.6029999999999999804601	0.1340000000000000079936	1.2869999999999999218403	1.334000000000000074607	0.0149999999999999994449	0.0050000000000000001041	1.556000000000000049738	10.2859999999999995878852	0.6850000000000000532907	0.3629999999999999893419	0.63600000000000000977
25080	1	4.793000000000000149214	12.5709999999999997299938	1.4210000000000000408562	7.6159999999999996589395	5.7060000000000004050094	36.0330000000000012505552	5.3659999999999996589395	1.8429999999999999715783	7.8990000000000000213163	0.9000000000000000222045	0.920000000000000039968	0.3310000000000000164313	2.540999999999999925393	0.0490000000000000018874	0.0929999999999999993339	0.2079999999999999904521	0.0820000000000000034417	1.7399999999999999911182	3.5769999999999999573674	0.2349999999999999866773	0.892000000000000015099	0.3910000000000000142109	1.3240000000000000657252	0.0160000000000000003331	0.0170000000000000012212	1.5849999999999999644729	0.2640000000000000124345	0.8090000000000000524025	0.778000000000000024869
25090	1	6.9939999999999997726263	5.7939999999999995949906	0.6680000000000000381917	4.6890000000000000568434	4.6619999999999999218403	27.4720000000000013073986	4.8120000000000002771117	0.596999999999999975131	4.8349999999999999644729	4.0839999999999996305178	0.2829999999999999737987	0.0859999999999999931166	1.1069999999999999840128	0.5649999999999999467093	0.9969999999999999973355	6.4459999999999997299938	2.6629999999999998117062	0.9849999999999999866773	8.1920000000000001705303	0.1640000000000000068834	0.4339999999999999968914	0.568999999999999950262	0.2359999999999999875655	0.0189999999999999995282	0.0609999999999999986677	9.4879999999999995452526	1.1259999999999998898659	0.7169999999999999706901	1.2549999999999998934186
25100	1	1.0680000000000000603961	1.2949999999999999289457	1.7869999999999999218403	4.6340000000000003410605	15.8070000000000003836931	22.2519999999999988915533	4.3540000000000000923706	1.137999999999999900524	7.0220000000000002415845	7.9150000000000000355271	0.2989999999999999880096	0.1690000000000000113243	3.6339999999999998969713	1.3460000000000000852651	2.2029999999999998472333	2.512999999999999900524	0.9060000000000000275335	1.0309999999999999165112	3.0080000000000000071054	1.9790000000000000923706	9.1920000000000001705303	2.8239999999999998436806	0.0020000000000000000416	0.0020000000000000000416	0.1809999999999999942268	2.6610000000000000319744	0.4289999999999999924505	0.1100000000000000005551	0.2369999999999999884537
25110	1	0.9290000000000000479616	3.9750000000000000888178	3.1600000000000001421085	2.7050000000000000710543	11.2400000000000002131628	17.7190000000000011937118	4.7080000000000001847411	0.403000000000000024869	2.7639999999999997903899	0.7309999999999999831246	0.4550000000000000155431	3.625	0.8169999999999999484857	0.1459999999999999908962	0.0160000000000000003331	0.01799999999999999864	0.0619999999999999995559	11.130000000000000781597	2.484999999999999875655	0.3539999999999999813483	30.6610000000000013642421	0.6310000000000000053291	0.0640000000000000013323	0.0100000000000000002082	0.1880000000000000004441	0.3019999999999999906741	0.0660000000000000031086	0.0439999999999999974465	0.5909999999999999698019
25120	1	0.219000000000000000222	9.8960000000000007958079	0.1950000000000000066613	13.1570000000000000284217	2.3559999999999998721023	12.8719999999999998863132	0.6059999999999999831246	0.61399999999999999023	11.3689999999999997726263	0.306999999999999995115	3.2200000000000001953993	0.4309999999999999942268	4.0400000000000000355271	0.8970000000000000195399	0.087999999999999994893	0.3619999999999999884537	2.3069999999999999396039	2.3889999999999997903899	11.2530000000000001136868	0.0800000000000000016653	10.656000000000000582645	0.3240000000000000102141	5.8200000000000002842171	0.051999999999999997613	0.6280000000000000026645	5.1840000000000001634248	0.1100000000000000005551	0.0739999999999999963363	0.4959999999999999964473
25130	1	2.4249999999999998223643	4.6710000000000002629008	0.1950000000000000066613	1.7350000000000000976996	3.5400000000000000355271	10.4209999999999993747224	1.0640000000000000568434	3.9300000000000001598721	24.5700000000000002842171	5.4119999999999999218403	1.1080000000000000959233	0.2290000000000000091038	0.5490000000000000435207	4.8739999999999996660449	0.2859999999999999764633	13.7850000000000001421085	1.9399999999999999467093	0.8760000000000000008882	4.3650000000000002131628	0.8990000000000000213163	9.8780000000000001136868	0	0.094000000000000000222	0	0.0200000000000000004163	1.6770000000000000461853	0.2159999999999999975575	0.0100000000000000002082	1.2290000000000000923706
25140	1	0.3320000000000000173195	1.0269999999999999129585	0.7840000000000000301981	4.7089999999999996305178	13.7379999999999995452526	22.2869999999999990336619	4.9560000000000004050094	2.0009999999999998898659	1.4110000000000000319744	1.1519999999999999129585	0.1219999999999999973355	1.1490000000000000213163	0.7540000000000000035527	0.2010000000000000119904	0.2620000000000000106581	2.0459999999999998188116	0.23899999999999999023	10.3580000000000005400125	6.6900000000000003907985	0.5230000000000000204281	10.8409999999999993036681	3.6669999999999998152589	0.0869999999999999940048	0.0480000000000000009992	1.612000000000000099476	6	1.875	0.1330000000000000071054	0.9959999999999999964473
25150	1	3.0640000000000000568434	4.1600000000000001421085	0.6109999999999999875655	3.1600000000000001421085	6.8520000000000003126388	36.341000000000001080025	14.3360000000000002984279	3.446000000000000174083	7.0880000000000000781597	5.8529999999999997584155	0.517000000000000015099	0.7379999999999999893419	0.9160000000000000364153	0.5340000000000000301981	0.5230000000000000204281	0.2750000000000000222045	0.0299999999999999988898	1.6990000000000000657252	1.2190000000000000834888	0.3820000000000000062172	1.0900000000000000799361	0.6089999999999999857891	0.0490000000000000018874	0.0280000000000000005829	0.4530000000000000137668	4.1449999999999995736744	1.3899999999999999023004	0.1439999999999999891198	0.3479999999999999760192
25160	1	1.4479999999999999538147	4.1459999999999999076294	1.4930000000000001048051	2.2490000000000001101341	19.2820000000000000284217	41.3879999999999981241672	1.7549999999999998934186	0.0769999999999999990008	0.4490000000000000102141	0.0330000000000000015543	0.0459999999999999992228	0.6750000000000000444089	0.2829999999999999737987	0.0030000000000000000625	0.0010000000000000000208	0.0030000000000000000625	0.0030000000000000000625	20.8840000000000003410605	3.4559999999999999609201	0.4689999999999999724665	1.1839999999999999413802	0.4249999999999999888978	0.0060000000000000001249	0.0040000000000000000833	0.0060000000000000001249	0.0490000000000000018874	0.0960000000000000019984	0.0100000000000000002082	0.077999999999999999889
25170	1	1.7729999999999999094058	2.9369999999999998330225	0.9040000000000000257572	3.7360000000000002096101	3.415999999999999925393	17.640999999999998237854	9.630000000000000781597	0.0850000000000000061062	9.6649999999999991473487	26.2020000000000017337243	0.3800000000000000044409	0.3499999999999999777955	1.5329999999999999182876	4.0910000000000001918465	0.0800000000000000016653	0.2449999999999999955591	0.8840000000000000079936	3.112000000000000099476	2.4620000000000001882938	0.6490000000000000213163	5.3990000000000000213163	0.3900000000000000133227	1.4479999999999999538147	0.0400000000000000008327	0.2149999999999999966693	1.0789999999999999591438	0.3950000000000000177636	0.4349999999999999977796	0.8239999999999999547029
25180	1	4.568999999999999950262	7.6699999999999999289457	1.2279999999999999804601	8.8330000000000001847411	3.2690000000000001278977	30.981999999999999317879	0.6219999999999999973355	0.278000000000000024869	3.4039999999999999147349	0.6350000000000000088818	0.36399999999999999023	0.3320000000000000173195	1.2709999999999999076294	0.278000000000000024869	1.1410000000000000142109	5.1769999999999996020961	5.4649999999999998578915	0.3729999999999999982236	8.1590000000000006963319	0.2159999999999999975575	0.8259999999999999564793	1.4059999999999999165112	0.375	0.03599999999999999728	0.0580000000000000029421	8.5830000000000001847411	0.86399999999999999023	0.9859999999999999875655	2.6000000000000000888178
25190	1	8.3610000000000006536993	6.4900000000000002131628	0.357999999999999984901	14.7650000000000005684342	5.4859999999999997655209	43.3669999999999973283593	0.8459999999999999742428	0.4369999999999999995559	2.0040000000000000035527	0.2220000000000000028866	0.1260000000000000008882	0.094000000000000000222	0.4109999999999999764633	0.6570000000000000284217	1.1799999999999999378275	0.8169999999999999484857	3.1040000000000000923706	0.1310000000000000053291	3.2970000000000001527667	0.0899999999999999966693	0.1839999999999999968914	0.8970000000000000195399	0.2520000000000000017764	0.0599999999999999977796	0.0599999999999999977796	5.2419999999999999928946	0.4660000000000000253131	0.0509999999999999967248	0.5440000000000000390799
25200	1	6.3129999999999997228883	13.2330000000000005400125	2.1429999999999997939426	11.4679999999999999715783	6.7290000000000000923706	25.2970000000000005968559	5.5919999999999996376232	2.2589999999999998969713	5.8120000000000002771117	2.556000000000000049738	0.8649999999999999911182	1.290999999999999925393	3.3180000000000000603961	1.8140000000000000568434	0.6460000000000000186517	2.2999999999999998223643	0.4010000000000000230926	0.6780000000000000470735	2.6840000000000001634248	0.1409999999999999864553	0.4460000000000000075495	0.115000000000000004996	0.0050000000000000001041	0.0050000000000000001041	0.0439999999999999974465	2.7389999999999998792077	0.3119999999999999995559	0.0449999999999999983347	0.7520000000000000017764
25210	1	1.3919999999999999040767	6.8819999999999996731503	1.3700000000000001065814	5.7580000000000000071054	17.7489999999999987778665	23.9929999999999985504928	0.2399999999999999911182	0.2139999999999999957812	0.7720000000000000195399	0.0369999999999999981681	0.0129999999999999994033	0.1690000000000000113243	0.181999999999999995115	0.0040000000000000000833	0.00899999999999999932	0.0109999999999999993616	0.0040000000000000000833	23.474000000000000198952	14.1880000000000006110668	0.9120000000000000328626	2.4529999999999998472333	0	0.0109999999999999993616	0	0	0.0729999999999999954481	0.0129999999999999994033	0	0.0759999999999999981126
25220	1	2.7730000000000001314504	16.6080000000000005400125	1.0700000000000000621725	9.3539999999999992041921	5.5709999999999997299938	21.5790000000000006252776	14.4070000000000000284217	0.3910000000000000142109	8.0899999999999998578915	0.4799999999999999822364	0.6540000000000000257572	0.3300000000000000155431	4.5039999999999995594635	0.0189999999999999995282	0.0219999999999999987232	0.0599999999999999977796	0.0640000000000000013323	2.0640000000000000568434	3.9260000000000001563194	0.1400000000000000133227	1.1619999999999999218403	1.709000000000000074607	0.0250000000000000013878	0.0030000000000000000625	0.0439999999999999974465	3.5859999999999998543387	0.5530000000000000470735	0.4159999999999999809042	0.3970000000000000195399
25230	1	2.1600000000000001421085	11.862000000000000099476	1.5029999999999998916422	6.4889999999999998792077	6.8120000000000002771117	14.6349999999999997868372	0.9180000000000000381917	0.2359999999999999875655	4.3079999999999998294697	1.4919999999999999928946	0.5160000000000000142109	1.5720000000000000639488	2.3250000000000001776357	2.4470000000000000639488	0.00899999999999999932	0.2000000000000000111022	1.0940000000000000834888	0.9529999999999999582556	2.4510000000000000675016	0.1859999999999999986677	10.6099999999999994315658	5.0060000000000002273737	0.1469999999999999917843	0.0439999999999999974465	3.7580000000000000071054	13.3019999999999996020961	0.6099999999999999866773	3.6579999999999999182876	0.6949999999999999511502
25240	1	4.4290000000000002700062	9.900999999999999801048	0.8389999999999999680256	18.0689999999999990620836	5.9649999999999998578915	46.4690000000000011937118	0.094000000000000000222	0.3549999999999999822364	5.4539999999999997370992	0.1489999999999999935607	0.76100000000000000977	0.2330000000000000126565	2.0110000000000001207923	0.0480000000000000009992	0.3910000000000000142109	0.0269999999999999996947	0.1219999999999999973355	0.2700000000000000177636	1.0489999999999999324984	0.0280000000000000005829	0.0919999999999999984457	0.0280000000000000005829	0.0050000000000000001041	0.0050000000000000001041	0.0560000000000000011657	2.2610000000000001207923	0.517000000000000015099	0.1010000000000000064393	0.2710000000000000186517
25250	1	1.8580000000000000959233	2.9540000000000001811884	0.6189999999999999946709	25.3260000000000005115908	2.7229999999999998649969	57.984000000000001762146	3.0030000000000001136868	0.4380000000000000004441	0.9619999999999999662492	0.0759999999999999981126	0.0550000000000000002776	0.2710000000000000186517	0.3589999999999999857891	0.0129999999999999994033	0.0080000000000000001665	0.0050000000000000001041	0.0100000000000000002082	1.5989999999999999769074	0.6560000000000000275335	0.0280000000000000005829	0.278000000000000024869	0.0250000000000000013878	0.0400000000000000008327	0.0030000000000000000625	0.0400000000000000008327	0.4510000000000000119904	0.1310000000000000053291	0.0040000000000000000833	0.0830000000000000043299
25260	1	2.2669999999999999040767	2.7620000000000000106581	1.3040000000000000479616	1.915999999999999925393	2.5670000000000001705303	26.2650000000000005684342	7.9230000000000000426326	2.1739999999999999324984	8.2479999999999993320898	7.3780000000000001136868	1.8040000000000000479616	0.3059999999999999942268	2.4449999999999998401279	0.9100000000000000310862	0.4099999999999999755751	3.9700000000000001953993	1.0860000000000000763833	7.1970000000000000639488	8.7639999999999993463007	0.1680000000000000104361	2.653000000000000024869	0.3270000000000000128786	0.1920000000000000039968	0.0369999999999999981681	0.0429999999999999965583	3.7730000000000001314504	0.3300000000000000155431	0.7740000000000000213163	2.0110000000000001207923
25270	1	1.084000000000000074607	14.8940000000000001278977	3.721999999999999975131	3.8950000000000000177636	1.8020000000000000461853	7.2460000000000004405365	6.0270000000000001350031	0.1660000000000000086597	5.9679999999999999715783	5.9119999999999999218403	1.3009999999999999342748	1.6410000000000000142109	12.9719999999999995310418	1.4059999999999999165112	0.7870000000000000328626	0.6470000000000000195399	0.4749999999999999777955	4.5960000000000000852651	7.4939999999999997726263	0.3300000000000000155431	8.7080000000000001847411	1.7640000000000000124345	0.4239999999999999880096	0.0690000000000000057732	0.1069999999999999978906	3.5089999999999998969713	0.8840000000000000079936	1.3109999999999999431566	0.8559999999999999831246
25280	1	1.2050000000000000710543	2.0360000000000000319744	0.7970000000000000417444	4.762999999999999900524	18.007999999999999118927	23.2100000000000008526513	3.7210000000000000852651	0.9529999999999999582556	4.612000000000000099476	4.2469999999999998863132	1.0420000000000000373035	2.9830000000000000959233	0.7740000000000000213163	1.362000000000000099476	0.4899999999999999911182	5.0730000000000003979039	1.1180000000000001048051	3.0379999999999998117062	6.0999999999999996447286	0.2489999999999999991118	7.8099999999999996092015	1.7450000000000001065814	0.0080000000000000001665	0.0219999999999999987232	0.3850000000000000088818	2.4540000000000001811884	1.3669999999999999928946	0.0250000000000000013878	0.4050000000000000266454
25290	1	4.5339999999999998081535	5.5519999999999996020961	0.4789999999999999813483	7.1360000000000001207923	12.9139999999999997015721	28.1649999999999991473487	1.2270000000000000905942	0.9389999999999999458211	7.956999999999999850786	1.9399999999999999467093	0.1499999999999999944489	0.1010000000000000064393	0.7279999999999999804601	1.6670000000000000373035	0.6660000000000000364153	8.025999999999999801048	1.3349999999999999644729	0.3370000000000000217604	2.4489999999999998436806	0.2630000000000000115463	0.6610000000000000319744	0.5849999999999999644729	0.0250000000000000013878	0.0149999999999999994449	0.1010000000000000064393	10.0030000000000001136868	1.0200000000000000177636	0.2730000000000000204281	0.75
25300	1	5.3990000000000000213163	19.2310000000000016484591	4.125	5.0860000000000002984279	4.5499999999999998223643	17.775999999999999801048	1.9810000000000000941469	2.709000000000000074607	9.0329999999999994741984	1.3229999999999999538147	0.4460000000000000075495	0.5899999999999999689138	3.3380000000000000781597	3.6150000000000002131628	1.5320000000000000284217	3.4390000000000000568434	3.8940000000000001278977	0.2550000000000000044409	5.1630000000000002557954	0.1570000000000000006661	0.9459999999999999520384	0.2889999999999999791278	0.0210000000000000013045	0.0240000000000000004996	0.3770000000000000017764	3.862000000000000099476	0.3079999999999999960032	0.1330000000000000071054	0.3980000000000000204281
25310	1	8.1479999999999996873612	7.9230000000000000426326	0.8389999999999999680256	5.0309999999999996944666	4.4269999999999996020961	34.3860000000000027853275	4.6269999999999997797318	0.482999999999999984901	5.7119999999999997442046	5.4839999999999999857891	0.1429999999999999882316	0.0550000000000000002776	0.5590000000000000524025	0.3400000000000000244249	0.5060000000000000053291	3.2620000000000000106581	0.6049999999999999822364	2.0729999999999999538147	4.3920000000000003481659	0.181999999999999995115	0.1260000000000000008882	0.6550000000000000266454	0.0459999999999999992228	0.0320000000000000006661	0.0250000000000000013878	7.5389999999999997015721	1.6919999999999999484857	0.094000000000000000222	0.61399999999999999023
25320	1	1.1180000000000001048051	4.3830000000000000071054	1.7589999999999998969713	3.9470000000000000639488	5.7949999999999999289457	37.9099999999999965893949	10.2330000000000005400125	0.7139999999999999680256	2.8849999999999997868372	0.4759999999999999786837	0.1920000000000000039968	0.5320000000000000284217	1.3320000000000000728306	0.0410000000000000017208	0.0189999999999999995282	0.030999999999999999778	0.030999999999999999778	11.0909999999999993036681	1.3669999999999999928946	0.1859999999999999986677	10.7409999999999996589395	1.2620000000000000106581	0.0739999999999999963363	0.0120000000000000002498	0.2020000000000000128786	2.6070000000000002060574	0.5320000000000000284217	0.1089999999999999996669	0.4169999999999999817923
25330	1	1.0800000000000000710543	3.4529999999999998472333	0.5220000000000000195399	4.7610000000000001207923	13.7780000000000004689582	43.981999999999999317879	2.6139999999999998792077	0.2510000000000000008882	5.0709999999999997299938	1.9350000000000000532907	0.087999999999999994893	0.4689999999999999724665	0.3430000000000000270894	0.4339999999999999968914	0.2240000000000000046629	1.971999999999999975131	0.1419999999999999873435	12.4749999999999996447286	3.9900000000000002131628	0.0490000000000000018874	1.403000000000000024869	0.084000000000000005218	0.0020000000000000000416	0.0020000000000000000416	0.0080000000000000001665	0.4570000000000000173195	0.1769999999999999906741	0.0020000000000000000416	0.2320000000000000117684
25340	1	0.6179999999999999937828	17.3969999999999984652277	4.1909999999999998365752	3.8839999999999998969713	2.7690000000000001278977	18.3880000000000016768809	2.9479999999999999538147	2.3580000000000000959233	6.8979999999999996873612	4.2640000000000002344791	1.2840000000000000301981	2.2229999999999998649969	7.8269999999999999573674	4.8650000000000002131628	3.2940000000000000390799	7.2779999999999995807798	4.1360000000000001207923	0.3380000000000000226485	2.8100000000000000532907	0.144999999999999990008	0.8149999999999999467093	0	0.0690000000000000057732	0.0170000000000000012212	0.0030000000000000000625	0.7009999999999999564793	0.0929999999999999993339	0.0140000000000000002914	0.3689999999999999946709
25350	1	3.4140000000000001456613	20.518000000000000682121	2.1880000000000001669775	6.2030000000000002913225	6.2359999999999997655209	28.4359999999999999431566	3.1240000000000001101341	0.3320000000000000173195	3.706999999999999850786	0.4420000000000000039968	0.6590000000000000301981	1.0149999999999999023004	5.7770000000000001350031	0.0219999999999999987232	0.0240000000000000004996	0.0650000000000000022204	0.01799999999999999864	4.78000000000000024869	5.8419999999999996376232	0.2220000000000000028866	0.8539999999999999813483	0.9010000000000000230926	0.0240000000000000004996	0.029000000000000001471	0.0410000000000000017208	3.8279999999999998472333	0.5869999999999999662492	0.2159999999999999975575	0.4979999999999999982236
25360	1	2.5190000000000001278977	12.7639999999999993463007	9.6859999999999999431566	4.7869999999999999218403	7.6650000000000000355271	20.0889999999999986357579	8.1869999999999993889332	0.0379999999999999990563	6.2300000000000004263256	7.6580000000000003623768	0.1980000000000000093259	1.2039999999999999591438	4.2419999999999999928946	3.6610000000000000319744	0.6780000000000000470735	1.1089999999999999857891	0.3589999999999999857891	0.6229999999999999982236	1.3149999999999999467093	0.0990000000000000046629	1.2390000000000001012523	1.1619999999999999218403	0.0140000000000000002914	0.0050000000000000001041	0.6580000000000000293099	1.9099999999999999200639	1.306000000000000049738	0.0820000000000000034417	0.5120000000000000106581
25370	1	1.5589999999999999413802	7.8049999999999997157829	3.9220000000000001527667	3.4399999999999999467093	10.4930000000000003268497	23.9540000000000006252776	1.5860000000000000763833	3.1129999999999999893419	5.4429999999999996163069	2.8780000000000001136868	1.7960000000000000408562	7.7359999999999997655209	4.6070000000000002060574	2.2400000000000002131628	0.1980000000000000093259	0.2290000000000000091038	0.2640000000000000124345	0.8110000000000000541789	2.8380000000000000781597	0.2690000000000000168754	1.7960000000000000408562	4.5320000000000000284217	0.0299999999999999988898	0.0210000000000000013045	1.1029999999999999804601	3.793000000000000149214	0.6969999999999999529265	1.6819999999999999396039	1.1639999999999999236167
25380	1	1.3930000000000000159872	25.2890000000000014779289	5.2179999999999999715783	15.0790000000000006252776	2.1309999999999997832845	21.9190000000000004831691	4.2329999999999996518341	0.0160000000000000003331	0.7540000000000000035527	0.4079999999999999737987	0.2750000000000000222045	0.8599999999999999866773	5.8949999999999995736744	0.0040000000000000000833	0.0040000000000000000833	0.0120000000000000002498	0.0070000000000000001457	7.668000000000000149214	2.3809999999999997832845	0.1869999999999999995559	1.7769999999999999129585	0.4329999999999999960032	0.4979999999999999982236	0.0040000000000000000833	0.0189999999999999995282	2.2280000000000002025047	0.4460000000000000075495	0.5999999999999999777955	0.26100000000000000977
25390	1	3.1179999999999998827604	12.862000000000000099476	3.3460000000000000852651	6.1070000000000002060574	2.8769999999999997797318	14.2469999999999998863132	7.5449999999999999289457	0.2449999999999999955591	15.8640000000000007673862	5.5209999999999999076294	0.9100000000000000310862	0.144999999999999990008	4.1570000000000000284217	5.2380000000000004334311	2.9470000000000000639488	7.5410000000000003694822	1.6999999999999999555911	0.3990000000000000213163	2.3239999999999998436806	0.0210000000000000013045	0.357999999999999984901	0.2740000000000000213163	0.1700000000000000122125	0.0790000000000000007772	0.0250000000000000013878	0.8399999999999999689138	0.2119999999999999940048	0.0909999999999999975575	0.835999999999999965361
25400	1	0.2530000000000000026645	1.0369999999999999218403	0.6189999999999999946709	5.0810000000000004050094	10.4670000000000005258016	26.0470000000000005968559	0.8110000000000000541789	1.5329999999999999182876	2.0790000000000001811884	2.3690000000000002167155	0.0539999999999999993894	1.1439999999999999058531	0.6260000000000000008882	2.9889999999999998792077	2.168000000000000149214	8.1539999999999999147349	1.0189999999999999058531	17.6320000000000014495072	4.6980000000000003979039	0.1489999999999999935607	5.9580000000000001847411	2.0230000000000001314504	0.0200000000000000004163	0.0060000000000000001249	0.0899999999999999966693	1.6220000000000001083578	1.137999999999999900524	0.0330000000000000015543	0.1809999999999999942268
25410	1	0.7540000000000000035527	2.0790000000000001811884	0.528000000000000024869	6.4089999999999998081535	21.7229999999999989768185	19.1389999999999993463007	3.8199999999999998401279	6.8360000000000002984279	2.2820000000000000284217	1.9939999999999999946709	0.2439999999999999946709	1.2170000000000000817124	0.5480000000000000426326	0.4209999999999999853451	0.3960000000000000186517	0.7740000000000000213163	0.1300000000000000044409	3.918000000000000149214	5.1349999999999997868372	3.737000000000000099476	6.4850000000000003197442	0.3160000000000000031086	1.5749999999999999555911	0.0340000000000000024425	0.077999999999999999889	3.8820000000000001172396	0.5420000000000000373035	3.9470000000000000639488	1.056000000000000049738
25420	1	1.1270000000000000017764	7.2750000000000003552714	0.3190000000000000057732	9.5320000000000000284217	2.3170000000000001705303	25.8009999999999983799626	13.3900000000000005684342	0.1920000000000000039968	16.0199999999999995736744	4.1470000000000002415845	0.2429999999999999937828	0.0570000000000000020539	1.1060000000000000941469	0.9050000000000000266454	0.1290000000000000035527	1.2050000000000000710543	0.2939999999999999835687	5.9409999999999998365752	4.8170000000000001705303	0.3370000000000000217604	1.5780000000000000692779	0.4929999999999999937828	0.042000000000000002609	0.00899999999999999932	0.042000000000000002609	2.1339999999999998969713	0.1320000000000000062172	0.0869999999999999940048	0.3310000000000000164313
25430	1	4.2380000000000004334311	4.4269999999999996020961	0.7920000000000000373035	5.5419999999999998152589	4.4199999999999999289457	11.6270000000000006679102	0.4979999999999999982236	10.1259999999999994457767	21.8290000000000006252776	2.4670000000000000817124	2.0270000000000001350031	1.0149999999999999023004	4.1879999999999997228883	3.5739999999999998436806	3.4390000000000000568434	2.9500000000000001776357	2.3079999999999998294697	0.0529999999999999985012	1.112000000000000099476	0.0340000000000000024425	0.0790000000000000007772	0.03599999999999999728	0.0439999999999999974465	0.0080000000000000001665	0.8619999999999999884537	9.3030000000000008242296	1.9299999999999999378275	0.2829999999999999737987	0.7880000000000000337508
25440	1	0	0	0	9.4990000000000005542233	2.5870000000000001882938	8.3330000000000001847411	0	0	0	0	0	0	0	0	0	0	0	0.3130000000000000004441	79.2549999999999954525265	0	0	0	0.0010000000000000000208	0	0	0.0100000000000000002082	0.0010000000000000000208	0	0
25450	1	0.5120000000000000106581	12.8100000000000004973799	4.6210000000000004405365	3.3170000000000001705303	3.0240000000000000213163	26.8949999999999995736744	15.0899999999999998578915	0.0500000000000000027756	2.9639999999999999680256	0.63600000000000000977	0.5899999999999999689138	1.4390000000000000568434	6.9089999999999998081535	0.0280000000000000005829	0.0050000000000000001041	0.094000000000000000222	0.0259999999999999988065	3.2290000000000000923706	2.8700000000000001065814	0.1590000000000000024425	8.5190000000000001278977	0.556000000000000049738	1.0909999999999999698019	0.3430000000000000270894	0.219000000000000000222	2.831999999999999850786	0.3790000000000000035527	0.2770000000000000239808	0.5150000000000000133227
25460	1	1.153000000000000024869	3.7589999999999998969713	2.9689999999999998614442	2.3300000000000000710543	12.3469999999999995310418	21.4160000000000003694822	1.3509999999999999786837	0.5669999999999999484857	7.0979999999999998649969	9.6630000000000002557954	0.2520000000000000017764	2.3180000000000000603961	2.4390000000000000568434	16.4980000000000011084467	0.3290000000000000146549	0.8479999999999999760192	0.48899999999999999023	4.0419999999999998152589	3.306000000000000049738	0.26100000000000000977	3.9020000000000001350031	1.1870000000000000550671	0.0020000000000000000416	0.0050000000000000001041	0.2109999999999999931166	0.7840000000000000301981	0.4229999999999999871214	0.0140000000000000002914	0.0369999999999999981681
25470	1	0.767000000000000015099	13.0449999999999999289457	0.9849999999999999866773	12.6159999999999996589395	2.109999999999999875655	11.3759999999999994457767	12.4529999999999994031441	0.2149999999999999966693	15.4770000000000003126388	7.125	0.6989999999999999547029	0.4570000000000000173195	4.6490000000000000213163	2.6619999999999999218403	0.0790000000000000007772	1.2319999999999999840128	0.7349999999999999866773	0.6949999999999999511502	2.0859999999999998543387	0.3340000000000000190958	8.0109999999999992326138	0	0.2540000000000000035527	0.068000000000000004885	0	0.1469999999999999917843	0.03599999999999999728	0.0560000000000000011657	1.6290000000000000035527
25480	1	0.3950000000000000177636	1.693999999999999950262	0.3330000000000000182077	7.4240000000000003765876	14.8460000000000000852651	14.0210000000000007958079	0.6199999999999999955591	2.915999999999999925393	4.6730000000000000426326	0.6159999999999999920064	0.2650000000000000133227	1.4139999999999999236167	0.4680000000000000270894	3.8399999999999998578915	3.1160000000000001030287	10.1240000000000005542233	8.9700000000000006394885	2.8849999999999997868372	11.4049999999999993605115	0.1069999999999999978906	4.9599999999999999644729	0.4500000000000000111022	0.0599999999999999977796	0.0030000000000000000625	0.0769999999999999990008	3.262999999999999900524	0.7680000000000000159872	0.0369999999999999981681	0.2530000000000000026645
25490	1	6.5069999999999996731503	16.859000000000001762146	1.2969999999999999307221	6.3540000000000000923706	4.6089999999999999857891	17.6080000000000005400125	0.875	1.1739999999999999324984	9.0160000000000000142109	0.3599999999999999866773	0.7419999999999999928946	0.4739999999999999769074	3.112000000000000099476	1.5849999999999999644729	0.7439999999999999946709	4.5309999999999996944666	3.2829999999999999182876	2.3629999999999999893419	8.2270000000000003126388	0.5080000000000000071054	3.1640000000000001456613	2.3269999999999999573674	0.01799999999999999864	0.00899999999999999932	0.0129999999999999994033	3.2200000000000001953993	0.5779999999999999582556	0.0759999999999999981126	0.3659999999999999920064
25500	1	2.8149999999999999467093	8.0830000000000001847411	1.0829999999999999626965	11.755000000000000781597	2.0320000000000000284217	13.0540000000000002700062	0.3980000000000000204281	0.5739999999999999547029	12.3320000000000007389644	6.5400000000000000355271	1.2390000000000001012523	0.3310000000000000164313	3.4150000000000000355271	1.4139999999999999236167	1.4110000000000000319744	12.406000000000000582645	3.9889999999999998792077	0.2630000000000000115463	2.1259999999999998898659	0.2059999999999999886757	0.954999999999999960032	0.0709999999999999936717	0.0509999999999999967248	0.0100000000000000002082	0.0129999999999999994033	10.0199999999999995736744	0.5230000000000000204281	1.7010000000000000675016	1.1910000000000000586198
25510	1	0.2340000000000000135447	0.704999999999999960032	0.482999999999999984901	3.7029999999999998472333	12.8109999999999999431566	16.5670000000000001705303	1.625	1.0400000000000000355271	1.1020000000000000905942	0.9539999999999999591438	0.0379999999999999990563	0.7900000000000000355271	0.1990000000000000102141	2.0550000000000001598721	0.1900000000000000022204	0.0650000000000000022204	0.4239999999999999880096	24.3099999999999987210231	9.6660000000000003694822	1.6310000000000000053291	17.6670000000000015916157	1.5600000000000000532907	0.0229999999999999996114	0.00899999999999999932	0.3609999999999999875655	1.4450000000000000621725	0.2690000000000000168754	0.0379999999999999990563	0.03599999999999999728
[truncated: 88 more rows]
