# Supplementary material for: Self-explaining artificial intelligence for the classification of B cell non-Hodgkin lymphoma: A diagnostic decision support study
Source: PLoS Med. 2026 Jul 13;23(7):e1004889. doi: 10.1371/journal.pmed.1004889 (PMC13421771; doi:10.1371/journal.pmed.1004889)
Supplement: S1 Data — (ZIP) [file pmed.1004889.s004.zip › PUM2_DecisionLogic/12Marburg_T2_pB_BNHLvsNonBNHL_UngatedV2_ExtendedSplitmin6k_600k_PopulationsHaeufigkeitenInPercent_V2_Patients638.lrn]

#<?lrn version="2.0" created_at="2026-05-05 17:10:52"?>
# 05ApplyALPODS.R; Cls is 1st column, Populationen in percent using Marburg_T2_pB_BNHLvsNonBNHL_UngatedV2_ExtendedSplitmin6k_600k_ImpurityBasedClassifier
%	638
%	22
% 9	3	1	1	1	1	1	1	1	1	1	1	1	1	1	1	1	1	1	1	1	1
% Key	Cls	C0001	C0002	C0003	C0004	C0005	C0006	C0007	C0008	C0009	C0010	C0011	C0012	C0013	C0014	C0015	C0016	C0017	C0018	C0019	C0020
20010	2	0.1110000000000000014433	13.5160000000000000142109	14.0250000000000003552714	5.5069999999999996731503	1.0989999999999999769074	0.029000000000000001471	0.0200000000000000004163	13.8339999999999996305178	5.1769999999999996020961	0.2959999999999999853451	0.1960000000000000075495	0.5620000000000000550671	1.3720000000000001083578	27.3560000000000016484591	9.3680000000000003268497	0.5360000000000000319744	5.6399999999999996802558	0.2760000000000000230926	0.7349999999999999866773	0.3430000000000000270894
20020	5	0.3370000000000000217604	9.9679999999999999715783	18.0579999999999998294697	7.2549999999999998934186	12.1620000000000008100187	0.7369999999999999884537	0.75	2.4700000000000001953993	8.9550000000000000710543	7.0389999999999997015721	1.6439999999999999058531	1.5889999999999999680256	0.7860000000000000319744	0.5040000000000000035527	3.9990000000000001101341	3.9700000000000001953993	6.7149999999999998578915	0.6189999999999999946709	11.8640000000000007673862	0.5769999999999999573674
20030	2	0.596999999999999975131	7.9980000000000002202682	12.6839999999999992752464	4.1900000000000003907985	0.4939999999999999946709	1.1160000000000001030287	0.9709999999999999742428	7.318999999999999950262	1.5309999999999999165112	0.1880000000000000004441	2.1749999999999998223643	1.0240000000000000213163	13.3369999999999997442046	30.6140000000000007673862	1.5209999999999999076294	0.5530000000000000470735	6.2740000000000000213163	0.3360000000000000208722	3.821000000000000174083	3.2549999999999998934186
20040	3	1.5660000000000000586198	16.9579999999999984083843	13.0250000000000003552714	7.1420000000000003481659	3.474000000000000198952	0.084000000000000005218	0.051999999999999997613	0.7409999999999999920064	2.0299999999999998046007	0.9280000000000000470735	0.25	0.38600000000000000977	1.5180000000000000159872	3.7860000000000000319744	1.3160000000000000586198	19.0880000000000009663381	2.0600000000000000532907	0.6750000000000000444089	23.5289999999999999147349	1.3930000000000000159872
20050	2	0.5080000000000000071054	14.7430000000000003268497	10.5039999999999995594635	3.3170000000000001705303	2.1920000000000001705303	0.0070000000000000001457	0.0070000000000000001457	0.8229999999999999538147	7.7320000000000002060574	0.5350000000000000310862	0.0149999999999999994449	0.6840000000000000524025	3.9980000000000002202682	0.721999999999999975131	0.2320000000000000117684	13.1150000000000002131628	0.5090000000000000079936	0.5370000000000000328626	39.2989999999999994884092	0.5240000000000000213163
20060	2	0.1690000000000000113243	0.6969999999999999529265	2.5790000000000001811884	0.25	0.0410000000000000017208	0.084000000000000005218	0.1330000000000000071054	0.2000000000000000111022	0.1880000000000000004441	0.01799999999999999864	0.6189999999999999946709	0.0909999999999999975575	0.5070000000000000062172	1.2540000000000000035527	1.2390000000000001012523	25.5760000000000005115908	3.346999999999999975131	0.0830000000000000043299	62.6980000000000003979039	0.2260000000000000064393
20070	2	1.3600000000000000976996	8.7870000000000008100187	4.9370000000000002771117	1.5449999999999999289457	0.0229999999999999996114	0.1670000000000000095479	0.1739999999999999880096	1.1180000000000001048051	0.0630000000000000004441	0.0219999999999999987232	0.7530000000000000026645	0.3599999999999999866773	2.1760000000000001563194	43.6420000000000030127012	1.1229999999999999982236	0.4680000000000000270894	13.093999999999999417355	1.4930000000000001048051	18.6400000000000005684342	0.0539999999999999993894
20080	4	0.9130000000000000337508	9.9619999999999997442046	8.7889999999999997015721	13.1530000000000004689582	0.2399999999999999911182	3.4710000000000000852651	2.1049999999999999822364	21.1439999999999983515409	9.4109999999999995878852	2.3929999999999997939426	3.096999999999999975131	8.6989999999999998436806	0.4269999999999999906741	0.1100000000000000005551	0.6239999999999999991118	6.693999999999999950262	1.2419999999999999928946	0.1769999999999999906741	7.0730000000000003979039	0.2760000000000000230926
20090	2	0.26100000000000000977	6.7279999999999997584155	12.5190000000000001278977	2.5670000000000001705303	2.5600000000000000532907	0.1120000000000000023315	0.1019999999999999934497	0.5600000000000000532907	3.9510000000000000675016	1.5180000000000000159872	0.219000000000000000222	0.5410000000000000364153	0.6959999999999999520384	58.1689999999999969304554	1.2620000000000000106581	0.4909999999999999920064	5.4729999999999998649969	0.3190000000000000057732	1.8089999999999999413802	0.1429999999999999882316
20100	2	2.0369999999999999218403	12.3269999999999999573674	10.156000000000000582645	6.625	11.0030000000000001136868	0.0700000000000000066613	0.0350000000000000033307	1.3609999999999999875655	16.4329999999999998294697	4.3659999999999996589395	0.219000000000000000222	1.3959999999999999076294	0.5140000000000000124345	15.2110000000000002984279	9.5779999999999994031441	0.4000000000000000222045	2.7040000000000001811884	0.5550000000000000488498	1.2749999999999999111822	3.734999999999999875655
20110	2	1.8759999999999998898659	12.1899999999999995026201	9.7059999999999995168309	9.8529999999999997584155	6.2690000000000001278977	0.1120000000000000023315	0.0660000000000000031086	2.4750000000000000888178	15.0920000000000005258016	2.5670000000000001705303	0.4460000000000000075495	1.5820000000000000728306	1.3819999999999998951949	20.8350000000000008526513	7.512999999999999900524	0.5260000000000000230926	3.8830000000000000071054	0.5649999999999999467093	0.9679999999999999715783	2.0939999999999998614442
20120	2	1.6330000000000000071054	6.0570000000000003836931	11.9030000000000004689582	4.1050000000000004263256	1.4970000000000001083578	0.0080000000000000001665	0.0010000000000000000208	0.1089999999999999996669	0.219000000000000000222	0.2650000000000000133227	0.0299999999999999988898	0.4610000000000000208722	10.5640000000000000568434	33.3280000000000029558578	1.4739999999999999769074	3.6370000000000000106581	16.3960000000000007958079	2.028000000000000024869	4.5830000000000001847411	1.7019999999999999573674
20130	3	0.4560000000000000164313	10.1780000000000008242296	13.0340000000000006963319	9.9450000000000002842171	10.4469999999999991757704	0.0340000000000000024425	0.0389999999999999999445	0.4179999999999999826805	5.5890000000000004121148	13.6799999999999997157829	0.1010000000000000064393	1.8589999999999999857891	3.3790000000000000035527	2.3799999999999998934186	1.2459999999999999964473	8.6489999999999991331379	5.1490000000000000213163	2.8069999999999999396039	9.3450000000000006394885	1.2649999999999999023004
20140	5	0.125	13.9540000000000006252776	11.9879999999999995452526	3.7829999999999999182876	4.112000000000000099476	0.0550000000000000002776	0.0219999999999999987232	0.3529999999999999804601	3.6979999999999999538147	1.8269999999999999573674	0.0869999999999999940048	1.0980000000000000870415	1.6850000000000000532907	1.0100000000000000088818	0.4570000000000000173195	47.6189999999999997726263	0.8820000000000000062172	0.7279999999999999804601	5.7300000000000004263256	0.7870000000000000328626
20150	2	0.4759999999999999786837	2.7660000000000000142109	8.1210000000000004405365	1.9190000000000000390799	2.8260000000000000675016	0.0729999999999999954481	0.0950000000000000011102	1.112000000000000099476	5.4550000000000000710543	4.7969999999999997086775	0.2790000000000000257572	0.5869999999999999662492	7.0339999999999998081535	39.4949999999999974420462	0.5919999999999999706901	4.0780000000000002913225	10.724000000000000198952	0.1469999999999999917843	8.6820000000000003836931	0.7439999999999999946709
20160	2	0.4159999999999999809042	4.8769999999999997797318	2.2789999999999999147349	1.0780000000000000692779	1.0120000000000000106581	0.00899999999999999932	0.0080000000000000001665	0.144999999999999990008	0.8840000000000000079936	0.2790000000000000257572	0.0250000000000000013878	0.2550000000000000044409	11.5289999999999999147349	67.8840000000000003410605	1.778000000000000024869	0.2560000000000000053291	6.4349999999999996092015	0.392000000000000015099	0.3529999999999999804601	0.1069999999999999978906
20170	2	0.2879999999999999782396	3.553999999999999825917	16.1849999999999987210231	4.0469999999999997086775	1.3950000000000000177636	0.03599999999999999728	0.042000000000000002609	0.8810000000000000053291	2.400999999999999801048	0.2510000000000000008882	0.1789999999999999924505	0.9050000000000000266454	3.1330000000000000071054	47.6959999999999979536369	0.76100000000000000977	4.1130000000000004334311	8.231999999999999317879	0.4959999999999999964473	4.8840000000000003410605	0.5210000000000000186517
20180	7	0.9779999999999999804601	4.3769999999999997797318	9.025999999999999801048	2.7869999999999999218403	0.1229999999999999982236	0.6290000000000000035527	0.6029999999999999804601	2.4220000000000001527667	0.4440000000000000057732	0.13600000000000000977	1.7099999999999999644729	1.6109999999999999875655	0.5250000000000000222045	0.6129999999999999893419	7.9989999999999996660449	0.0660000000000000031086	1.0829999999999999626965	0.1340000000000000079936	3.0190000000000001278977	61.7139999999999986357579
20190	5	2.0049999999999998934186	6.6139999999999998792077	5.7039999999999997370992	3.7860000000000000319744	16.8030000000000008242296	0.0459999999999999992228	0.0509999999999999967248	1.9299999999999999378275	28.609000000000001762146	3.6949999999999998401279	0.1209999999999999964473	0.8810000000000000053291	12.2119999999999997442046	6.8179999999999996163069	0.4289999999999999924505	4.5599999999999996092015	1.5729999999999999538147	0.2650000000000000133227	1.7869999999999999218403	2.112000000000000099476
20200	5	1.0080000000000000071054	5.0780000000000002913225	31.6479999999999996873612	4.8300000000000000710543	0.8429999999999999715783	0.0800000000000000016653	0.0830000000000000043299	10.1590000000000006963319	6.1760000000000001563194	0.5500000000000000444089	0.9519999999999999573674	1.5340000000000000301981	3.8629999999999999893419	10.3710000000000004405365	7.8099999999999996092015	1.1979999999999999538147	7.4160000000000003694822	1.1790000000000000479616	3.1749999999999998223643	2.0470000000000001527667
20210	2	0.289999999999999980016	0.094000000000000000222	0.4709999999999999742428	0.0869999999999999940048	0.0070000000000000001457	0.0070000000000000001457	0.0080000000000000001665	0.0650000000000000022204	0.0189999999999999995282	0	0.0129999999999999994033	0.0080000000000000001665	0.0480000000000000009992	79.6059999999999945430318	11.0630000000000006110668	0.0070000000000000001457	5.887999999999999900524	0.1260000000000000008882	2.0200000000000000177636	0.1710000000000000131006
20220	8	1.4679999999999999715783	5.6429999999999997939426	7.5739999999999998436806	1.3999999999999999111822	1.5009999999999998898659	0.0560000000000000011657	0.0550000000000000002776	0.4299999999999999933387	4.1020000000000003126388	1.5069999999999998951949	0.1660000000000000086597	1.0729999999999999538147	4.9560000000000004050094	10.7230000000000007531753	1.6650000000000000355271	11.2820000000000000284217	31.8260000000000005115908	8.8849999999999997868372	3.2059999999999999609201	2.4839999999999999857891
20230	2	0.0529999999999999985012	1.5709999999999999520384	1.7740000000000000213163	1.0540000000000000479616	0.115000000000000004996	0.2510000000000000008882	0.1839999999999999968914	2.2269999999999998685496	0.8770000000000000017764	0.1069999999999999978906	0.710999999999999965361	0.2929999999999999826805	9.4130000000000002557954	61.8370000000000032969183	6.6210000000000004405365	0.1390000000000000124345	12.1110000000000006536993	0.0990000000000000046629	0.2660000000000000142109	0.2979999999999999871214
20240	2	1.3329999999999999626965	9.5269999999999992468247	13.2799999999999993605115	9.3219999999999991757704	8.2840000000000006963319	0.0240000000000000004996	0.0120000000000000002498	1.3069999999999999396039	3.4649999999999998578915	0.3130000000000000004441	0.1140000000000000041078	0.920000000000000039968	1.1879999999999999449329	33.7779999999999986926014	5.3710000000000004405365	0.1739999999999999880096	9.5679999999999996163069	0.9130000000000000337508	0.5230000000000000204281	0.5839999999999999635847
20250	2	0.4099999999999999755751	1.7379999999999999893419	10.8379999999999991899813	2.6979999999999999538147	5.5929999999999999715783	0.0449999999999999983347	0.0869999999999999940048	0.1940000000000000057732	1.7039999999999999591438	1.1299999999999998934186	0.7790000000000000257572	0.2349999999999999866773	3.4359999999999999431566	43.9540000000000006252776	3.1469999999999997974953	2.474000000000000198952	15.0589999999999992752464	2.1770000000000000461853	3.6389999999999997903899	0.6630000000000000337508
20260	2	0.6949999999999999511502	1.3560000000000000941469	5.6529999999999995807798	1.9750000000000000888178	5.2469999999999998863132	0.030999999999999999778	0.0709999999999999936717	0.0670000000000000039968	0.5480000000000000426326	0.5460000000000000408562	0.6009999999999999786837	0.1069999999999999978906	5.8339999999999996305178	39.1910000000000025011104	4.0279999999999995807798	0.9070000000000000284217	27.4409999999999989483968	1.209000000000000074607	3.8549999999999999822364	0.6380000000000000115463
20270	2	0.3370000000000000217604	7.5019999999999997797318	13.2149999999999998578915	4.181000000000000049738	1.7620000000000000106581	0.0070000000000000001457	0.0010000000000000000208	1.5060000000000000053291	2.6859999999999999431566	0.5180000000000000159872	0.0120000000000000002498	0.3220000000000000084377	11.0350000000000001421085	46.979999999999996873612	0.806000000000000049738	1.7609999999999998987477	4.2160000000000001918465	0.9949999999999999955591	1.7339999999999999857891	0.4209999999999999853451
20280	2	0.3089999999999999968914	3.346999999999999975131	3.3020000000000000461853	5.2300000000000004263256	3.3090000000000001634248	0.1140000000000000041078	0.0589999999999999968914	8.8710000000000004405365	6.6660000000000003694822	0.8289999999999999591438	0.1330000000000000071054	0.4309999999999999942268	0.2459999999999999964473	59.6559999999999988062882	3.112000000000000099476	0.051999999999999997613	2.625	0.0490000000000000018874	1.1000000000000000888178	0.5580000000000000515143
20290	4	0.5240000000000000213163	15.7929999999999992610356	20.1479999999999996873612	12.5169999999999994599875	2.5630000000000001669775	2.6110000000000002096101	1.7760000000000000230926	10.512999999999999900524	9.8759999999999994457767	2.3130000000000001669775	3.3300000000000000710543	6.4989999999999996660449	0.1439999999999999891198	0.1849999999999999977796	6.4160000000000003694822	2.581999999999999850786	0.7199999999999999733546	0.1459999999999999908962	0.6680000000000000381917	0.6770000000000000461853
20300	2	1.1029999999999999804601	17.0670000000000001705303	23.3629999999999995452526	8.9049999999999993605115	1.3810000000000000053291	0.0769999999999999990008	0.0410000000000000017208	12.8429999999999999715783	4.6260000000000003339551	0.1270000000000000017764	0.1789999999999999924505	0.9350000000000000532907	2.668000000000000149214	13.8239999999999998436806	2.6290000000000000035527	0.806000000000000049738	5.0330000000000003623768	0.7179999999999999715783	1.7860000000000000319744	1.8870000000000000106581
20310	2	0.2210000000000000019984	10.9510000000000005115908	16.4070000000000000284217	6.8860000000000001207923	0.5610000000000000541789	0.029000000000000001471	0.0330000000000000015543	9.1660000000000003694822	6.2910000000000003694822	0.335000000000000019984	0.1950000000000000066613	2.6859999999999999431566	0.4339999999999999968914	35.6300000000000025579538	5.6929999999999996163069	0.3559999999999999831246	1.2130000000000000781597	0.8279999999999999582556	1.2849999999999999200639	0.7980000000000000426326
20320	2	8.8230000000000003979039	5.5579999999999998294697	19.6460000000000007958079	4.3869999999999995665689	9.2699999999999995736744	0.1869999999999999995559	0.2829999999999999737987	2.0520000000000000461853	7.9790000000000000923706	2.515000000000000124345	2.3980000000000001314504	0.8760000000000000008882	1.3049999999999999378275	19.8530000000000015347723	6.2019999999999999573674	0.4879999999999999893419	3.1840000000000001634248	0.1019999999999999934497	2.081999999999999850786	2.8109999999999999431566
20330	2	0.2439999999999999946709	1.1490000000000000213163	2.5659999999999998365752	0.2909999999999999809042	0.2530000000000000026645	0.0749999999999999972244	0.0850000000000000061062	0.1769999999999999906741	0.3910000000000000142109	0.094000000000000000222	0.2079999999999999904521	0.0550000000000000002776	0.9270000000000000461853	62.843000000000003524292	6.1689999999999995949906	0.3019999999999999906741	22.5429999999999992610356	0.0320000000000000006661	1.4099999999999999200639	0.1880000000000000004441
20340	2	1.8899999999999999023004	3.9620000000000001882938	7.5190000000000001278977	3.1610000000000000319744	0.9340000000000000524025	0.0070000000000000001457	0.0030000000000000000625	0.0909999999999999975575	0.1140000000000000041078	0.094000000000000000222	0.0149999999999999994449	0.4979999999999999982236	1.709000000000000074607	61.591000000000001080025	3.0630000000000001669775	0.7279999999999999804601	7.5369999999999999218403	1.0909999999999999698019	1.6739999999999999324984	4.318999999999999950262
20350	2	0.2399999999999999911182	1.0920000000000000817124	3.7740000000000000213163	0.4969999999999999973355	2.6139999999999998792077	0.0040000000000000000833	0.0030000000000000000625	0.0240000000000000004996	0.5779999999999999582556	0.0759999999999999981126	0.01799999999999999864	0.1209999999999999964473	0.9629999999999999671374	56.4859999999999971009856	19.393000000000000682121	0.5989999999999999769074	9.362000000000000099476	0.3780000000000000026645	3.0979999999999998649969	0.681000000000000049738
20360	2	0.1010000000000000064393	2.025999999999999801048	2.7940000000000000390799	0.2620000000000000106581	0.0709999999999999936717	0.0859999999999999931166	0.0619999999999999995559	0.3130000000000000004441	0.0200000000000000004163	0.0050000000000000001041	0.3009999999999999897859	0.3619999999999999884537	17.0289999999999999147349	63.8310000000000030695446	6.6420000000000003481659	0.1799999999999999933387	3.3100000000000000532907	0.0490000000000000018874	0.7179999999999999715783	1.8360000000000000763833
20370	2	8.2859999999999995878852	9.5690000000000008384404	8.281000000000000582645	21.7070000000000007389644	25.117000000000000881073	0.0670000000000000039968	0.0690000000000000057732	0.6440000000000000168754	6.0700000000000002842171	6.2990000000000003765876	0.2230000000000000037748	0.7339999999999999857891	1.4390000000000000568434	1.5520000000000000461853	1.7039999999999999591438	2.4879999999999999893419	1.6879999999999999449329	1.459000000000000074607	2.0489999999999999324984	0.5550000000000000488498
20380	2	0.1960000000000000075495	3.1269999999999997797318	1.8580000000000000959233	1.8560000000000000941469	0.3130000000000000004441	0.5370000000000000328626	0.3200000000000000066613	1.5460000000000000408562	1.9119999999999999218403	0.278000000000000024869	0.4099999999999999755751	0.0670000000000000039968	1.2059999999999999609201	74.3319999999999936335371	1.0520000000000000461853	0.0219999999999999987232	8.262999999999999900524	0.0459999999999999992228	2.081999999999999850786	0.5769999999999999573674
20390	2	0.1670000000000000095479	6.4900000000000002131628	6.237000000000000099476	1.5209999999999999076294	1.5269999999999999129585	0.0010000000000000000208	0.0020000000000000000416	0.1209999999999999964473	1.9639999999999999680256	0.4879999999999999893419	0.0040000000000000000833	0.7359999999999999875655	2.4209999999999998188116	70.0289999999999963620212	0.9100000000000000310862	0.3870000000000000106581	4.7300000000000004263256	0.3099999999999999977796	1.7479999999999999982236	0.2069999999999999895639
20400	2	1.1229999999999999982236	6.8689999999999997726263	9.9070000000000000284217	4.650999999999999801048	18.0360000000000013642421	0.6540000000000000257572	0.6460000000000000186517	1.9190000000000000390799	5.9660000000000001918465	5.0229999999999996873612	0.9389999999999999458211	0.5909999999999999698019	0.6979999999999999538147	31.5309999999999988062882	1.4610000000000000763833	2.1349999999999997868372	2.859999999999999875655	0.2469999999999999973355	4.0010000000000003339551	0.7449999999999999955591
20410	2	0.1590000000000000024425	1.584000000000000074607	3.5209999999999999076294	1.1719999999999999307221	0.1690000000000000113243	0.1529999999999999971134	0.2530000000000000026645	1.7419999999999999928946	0.7369999999999999884537	0.0749999999999999972244	1.0949999999999999733546	0.4199999999999999844569	29.5169999999999994599875	50.2169999999999987494448	3.2290000000000000923706	0.3150000000000000022204	3.7820000000000000284217	0.0330000000000000015543	1.737000000000000099476	0.0889999999999999957812
20420	5	1.9470000000000000639488	10.5389999999999997015721	6.5940000000000003055334	17.0270000000000010231815	0.0599999999999999977796	0.3340000000000000190958	0.4909999999999999920064	0.9959999999999999964473	0.0719999999999999945599	0.030999999999999999778	1.6799999999999999378275	0.6580000000000000293099	31.9600000000000008526513	1.0500000000000000444089	0.6330000000000000071054	3.7639999999999997903899	10.4190000000000004831691	0.7580000000000000071054	4.4889999999999998792077	6.4989999999999996660449
20430	2	0.721999999999999975131	16.9520000000000017337243	12.2949999999999999289457	27.1600000000000001421085	2.5219999999999997974953	0.0820000000000000034417	0.0909999999999999975575	9.6679999999999992610356	4.0140000000000002344791	0.1690000000000000113243	0.36399999999999999023	2.3809999999999997832845	2.5310000000000001385558	7.1689999999999995949906	4.525999999999999801048	0.2139999999999999957812	2.7339999999999999857891	1.3839999999999998969713	1.9070000000000000284217	3.1150000000000002131628
20440	7	2.7320000000000002060574	5.0069999999999996731503	9.406000000000000582645	3.696000000000000174083	5.5769999999999999573674	0.0070000000000000001457	0.0080000000000000001665	0.1029999999999999943379	3.4620000000000001882938	1.443999999999999950262	0.1100000000000000005551	0.7479999999999999982236	0.5889999999999999680256	1.0269999999999999129585	3.6930000000000000603961	0.2049999999999999877875	0.3850000000000000088818	0.3719999999999999973355	1.0680000000000000603961	60.3599999999999994315658
20450	2	0.2089999999999999913403	9.9550000000000000710543	7.5350000000000001421085	10.9359999999999999431566	3.9990000000000001101341	0.0330000000000000015543	0.0250000000000000013878	6.8470000000000004192202	5.5110000000000001207923	0.1829999999999999960032	0.1370000000000000106581	0.4410000000000000031086	9.1950000000000002842171	40.2469999999999998863132	1.346999999999999975131	0.2359999999999999875655	1.3919999999999999040767	0.3079999999999999960032	1.1959999999999999520384	0.267000000000000015099
20460	2	0.1489999999999999935607	3.7740000000000000213163	7.1820000000000003836931	3.221999999999999975131	2.2589999999999998969713	0.162000000000000005107	0.2590000000000000079936	2.2789999999999999147349	7.3079999999999998294697	4.1070000000000002060574	0.8880000000000000115463	0.6979999999999999538147	1.0440000000000000390799	54.9540000000000006252776	4.9809999999999998721023	0.0449999999999999983347	3.025999999999999801048	0.0210000000000000013045	2.1309999999999997832845	1.5100000000000000088818
20470	4	1.2050000000000000710543	4.043000000000000149214	10.599000000000000198952	6.5490000000000003765876	7.2169999999999996376232	0.4470000000000000084377	0.4789999999999999813483	0.9509999999999999564793	3.8220000000000000639488	2.0849999999999999644729	1.2139999999999999680256	0.8369999999999999662492	2.403000000000000024869	2.318999999999999950262	2.6339999999999998969713	4.0620000000000002771117	24.8560000000000016484591	0.2790000000000000257572	20.4170000000000015916157	3.5849999999999999644729
20480	2	0.3699999999999999955591	9.0229999999999996873612	8.2200000000000006394885	12.012999999999999900524	2.9609999999999998543387	0.0480000000000000009992	0.0160000000000000003331	8.4480000000000003979039	7.1699999999999999289457	0.375	0.0330000000000000015543	0.3800000000000000044409	0.8110000000000000541789	38.9110000000000013642421	5.2770000000000001350031	0.068000000000000004885	1.7529999999999998916422	0.6770000000000000461853	0.3709999999999999964473	3.0720000000000000639488
20490	2	0.5719999999999999529265	2.4300000000000001598721	9.7609999999999992326138	6.6100000000000003197442	5.9429999999999996163069	0.0140000000000000002914	0.0500000000000000027756	0.2220000000000000028866	3.2179999999999999715783	1.3669999999999999928946	0.3800000000000000044409	0.8800000000000000044409	1.8009999999999999342748	50.0459999999999993747224	5.9889999999999998792077	0.9120000000000000328626	5.5549999999999997157829	0.2240000000000000046629	3.0920000000000000817124	0.9320000000000000506262
20500	2	0.0650000000000000022204	0.2169999999999999984457	1.8369999999999999662492	0.1499999999999999944489	0.0599999999999999977796	0.0040000000000000000833	0.0050000000000000001041	0.1059999999999999970024	0.1320000000000000062172	0.0080000000000000001665	0.0160000000000000003331	0.0320000000000000006661	13.6890000000000000568434	71.2259999999999990905053	3.4110000000000000319744	0.1580000000000000015543	7.5090000000000003410605	0.0790000000000000007772	0.9699999999999999733546	0.3260000000000000119904
20510	2	1.8629999999999999893419	12.3710000000000004405365	23.0150000000000005684342	6.5480000000000000426326	1.0169999999999999040767	0.00899999999999999932	0.0189999999999999995282	0.2200000000000000011102	0.144999999999999990008	0.0439999999999999974465	0.047000000000000000111	1.1630000000000000337508	7.2019999999999999573674	29.3049999999999997157829	0.9449999999999999511502	3.331999999999999850786	8.4280000000000008242296	0.6019999999999999795719	2.8700000000000001065814	0.8549999999999999822364
20520	2	29.2480000000000011084467	1.6279999999999998916422	16.2469999999999998863132	21.5599999999999987210231	0.5070000000000000062172	0.0170000000000000012212	0.0100000000000000002082	0.0899999999999999966693	0.3119999999999999995559	0.2550000000000000044409	0.0509999999999999967248	0.1260000000000000008882	4.2419999999999999928946	7.0469999999999997086775	1.806000000000000049738	1.9610000000000000763833	10.0899999999999998578915	0.0749999999999999972244	3.7700000000000000177636	0.9579999999999999626965
20530	3	15.4329999999999998294697	4.9839999999999999857891	4.9130000000000002557954	10.9139999999999997015721	0.0970000000000000028866	0.0240000000000000004996	0.0080000000000000001665	9.6880000000000006110668	0.9809999999999999831246	0.0700000000000000066613	0.0459999999999999992228	0.6169999999999999928946	0.4630000000000000226485	3.8959999999999999076294	0.9899999999999999911182	26.010000000000001563194	0.9290000000000000479616	0.2139999999999999957812	18.742000000000000881073	0.9809999999999999831246
20540	2	0.0749999999999999972244	1.6009999999999999786837	5.8029999999999999360512	0.4540000000000000146549	1.6220000000000001083578	0.2889999999999999791278	0.3840000000000000079936	0.4560000000000000164313	0.6570000000000000284217	0.9589999999999999635847	1.0429999999999999271694	0.5120000000000000106581	0.3850000000000000088818	75.7150000000000034106051	1.8300000000000000710543	0.3039999999999999924505	5.3730000000000002202682	0.0960000000000000019984	2.193999999999999950262	0.2479999999999999982236
20550	6	0.2260000000000000064393	9.6050000000000004263256	6.5650000000000003907985	8.3239999999999998436806	1.2989999999999999324984	0.0630000000000000004441	0.0299999999999999988898	4.1749999999999998223643	2.1619999999999999218403	0.0960000000000000019984	0.1499999999999999944489	0.4560000000000000164313	1.1550000000000000266454	38.3190000000000026147973	3.6610000000000000319744	0.1010000000000000064393	18.6439999999999983515409	0.6039999999999999813483	4.1109999999999997655209	0.2540000000000000035527
20560	2	0.2409999999999999920064	11.1099999999999994315658	4.8949999999999995736744	4.7279999999999997584155	1.0089999999999998969713	0.0739999999999999963363	0.0189999999999999995282	5.706999999999999850786	7.6059999999999998721023	0.6860000000000000541789	0.077999999999999999889	0.9909999999999999920064	6.2949999999999999289457	46.2310000000000016484591	0.8659999999999999920064	0.1940000000000000057732	7.1230000000000002202682	0.8379999999999999671374	1.0120000000000000106581	0.2969999999999999862332
20570	2	0.1950000000000000066613	3.8250000000000001776357	5.2480000000000002202682	2.6419999999999999040767	0.2260000000000000064393	1.5880000000000000781597	1.0960000000000000852651	2.8669999999999999928946	1.1279999999999998916422	0.2379999999999999893419	1.5040000000000000035527	0.4079999999999999737987	1.9499999999999999555911	56.0009999999999976694198	3.6160000000000001030287	0.3499999999999999777955	15.5489999999999994884092	0.0970000000000000028866	1.4299999999999999378275	0.0410000000000000017208
20580	2	0.1170000000000000067724	1.7350000000000000976996	1.8819999999999998951949	1.0989999999999999769074	0.0120000000000000002498	0.2179999999999999993339	0.2359999999999999875655	0.4769999999999999795719	0.0589999999999999968914	0.0080000000000000001665	0.5580000000000000515143	0.4410000000000000031086	0.2760000000000000230926	81.8810000000000002273737	1.1229999999999999982236	0.4050000000000000266454	7.7350000000000003197442	0.0729999999999999954481	1.4530000000000000692779	0.2109999999999999931166
20590	2	0.2690000000000000168754	10.987000000000000099476	13.5879999999999991899813	7.9710000000000000852651	3.5200000000000000177636	0.125	0.0630000000000000004441	8.8079999999999998294697	12.6479999999999996873612	1.5860000000000000763833	0.2049999999999999877875	1.3799999999999998934186	0.6550000000000000266454	33.0039999999999977831067	2.9300000000000001598721	0.2419999999999999928946	0.8349999999999999644729	0.4550000000000000155431	0.3400000000000000244249	0.3890000000000000124345
20600	2	0.1469999999999999917843	0.5240000000000000213163	1.1069999999999999840128	0.3830000000000000071054	0.0490000000000000018874	0.0439999999999999974465	0.0250000000000000013878	0.1950000000000000066613	0.0990000000000000046629	0.0120000000000000002498	0.077999999999999999889	0.0320000000000000006661	0.3980000000000000204281	90.6340000000000003410605	1.7490000000000001101341	0.084000000000000005218	3.3450000000000001953993	0.0060000000000000001249	1.0180000000000000159872	0.0700000000000000066613
20610	2	1.0629999999999999449329	1.2070000000000000728306	9.2650000000000005684342	8.7509999999999994457767	2.8290000000000001811884	0.0070000000000000001457	0.0070000000000000001457	1.7410000000000001030287	0.4759999999999999786837	0.0100000000000000002082	0.1739999999999999880096	0.1170000000000000067724	0.9300000000000000488498	50.3010000000000019326762	17.1000000000000014210855	0.1479999999999999926725	2.9110000000000000319744	0.5420000000000000373035	1.8680000000000001048051	0.5510000000000000452971
20620	2	0.0129999999999999994033	2.2730000000000001314504	1.6060000000000000941469	1.181000000000000049738	0.051999999999999997613	0.2690000000000000168754	0.2260000000000000064393	0.556000000000000049738	0.1219999999999999973355	0.0369999999999999981681	0.4749999999999999777955	0.403000000000000024869	24.0820000000000007389644	66.2289999999999992041921	0.2520000000000000017764	0.3280000000000000137668	0.931000000000000049738	0.0100000000000000002082	0.7620000000000000106581	0.1900000000000000022204
20630	2	0.8529999999999999804601	13.6219999999999998863132	8.492000000000000881073	7.025999999999999801048	0.7359999999999999875655	0.00899999999999999932	0.0080000000000000001665	2.3959999999999999076294	0.539000000000000034639	0.0229999999999999996114	0.0269999999999999996947	0.2459999999999999964473	23.9349999999999987210231	36.6490000000000009094947	0.7029999999999999582556	0.4949999999999999955591	2.9889999999999998792077	0.8259999999999999564793	0.2320000000000000117684	0.1920000000000000039968
20640	2	1.084000000000000074607	7.7460000000000004405365	10.0489999999999994884092	3.362000000000000099476	1.3839999999999998969713	0.0219999999999999987232	0.0160000000000000003331	0.1120000000000000023315	0.2379999999999999893419	0.6390000000000000124345	0.0700000000000000066613	0.4709999999999999742428	9.8320000000000007389644	53.3299999999999982946974	0.9260000000000000452971	1.1229999999999999982236	4.1799999999999997157829	0.7690000000000000168754	3.8980000000000001314504	0.7489999999999999991118
20650	2	0.2310000000000000108802	1.1670000000000000373035	6.9039999999999999147349	1.4259999999999999342748	1.2920000000000000373035	0.0109999999999999993616	0.0070000000000000001457	0.2419999999999999928946	0.539000000000000034639	0.0189999999999999995282	0.0589999999999999968914	0.0950000000000000011102	1.5620000000000000550671	60.4960000000000022168933	15.3780000000000001136868	0.0960000000000000019984	6.1390000000000002344791	0.6179999999999999937828	3.0769999999999999573674	0.6410000000000000142109
20660	2	0.1910000000000000031086	5.6790000000000002700062	4.6079999999999996518341	5.1859999999999999431566	3.6989999999999998436806	0.0149999999999999994449	0.00899999999999999932	0.9130000000000000337508	2.9750000000000000888178	0.9399999999999999467093	0.0500000000000000027756	0.6239999999999999991118	10.5630000000000006110668	57.0880000000000009663381	1.1739999999999999324984	0.392000000000000015099	4.1959999999999997299938	0.4580000000000000182077	0.7189999999999999724665	0.5220000000000000195399
20670	2	0.1799999999999999933387	19.0410000000000003694822	17.9579999999999984083843	7.8129999999999997228883	30.0719999999999991757704	0.1419999999999999873435	0.13600000000000000977	0.9819999999999999840128	1.9739999999999999769074	0.2929999999999999826805	0.9909999999999999920064	0.6899999999999999467093	2.1129999999999999893419	0.8760000000000000008882	12.1649999999999991473487	0.3569999999999999840128	3.0160000000000000142109	0.047000000000000000111	0.7139999999999999680256	0.4410000000000000031086
20680	3	11.0320000000000000284217	1.9959999999999999964473	4.2699999999999995736744	15.8219999999999991757704	0.8439999999999999724665	0.7469999999999999973355	0.3960000000000000186517	1.0020000000000000017764	1	2.0059999999999997832845	0.2510000000000000008882	0.3099999999999999977796	11.5850000000000008526513	0.3569999999999999840128	0.6390000000000000124345	27.5010000000000012221335	3.8969999999999997974953	0.1179999999999999937828	12.7720000000000002415845	3.456999999999999850786
20690	5	0.3629999999999999893419	7.8070000000000003836931	12.7249999999999996447286	7.6449999999999995736744	14.2560000000000002273737	0	0	0.3310000000000000164313	10.7710000000000007958079	6.4429999999999996163069	0	1.7769999999999999129585	19.9759999999999990905053	0.0060000000000000001249	0.0739999999999999963363	8.7590000000000003410605	0.3019999999999999906741	0.0749999999999999972244	4.0339999999999998081535	4.6559999999999996944666
20700	2	1.5909999999999999698019	3.3509999999999999786837	10.3350000000000008526513	0.9559999999999999609201	0.3760000000000000008882	0.0160000000000000003331	0.0070000000000000001457	0.2620000000000000106581	1.5640000000000000568434	0.3410000000000000253131	0.0389999999999999999445	0.4219999999999999862332	10.9779999999999997584155	59.7740000000000009094947	0.2520000000000000017764	1.0289999999999999147349	4.7949999999999999289457	0.3340000000000000190958	2.8220000000000000639488	0.7570000000000000062172
20710	6	22.7040000000000006252776	10.8249999999999992894573	12.531000000000000582645	13.2750000000000003552714	1.2319999999999999840128	0.0410000000000000017208	0.0120000000000000002498	0.2079999999999999904521	0.125	0.0810000000000000025535	0.0140000000000000002914	0.3160000000000000031086	0.7429999999999999937828	0.2109999999999999931166	3.1089999999999999857891	2.859999999999999875655	13.8109999999999999431566	2.4300000000000001598721	3.081999999999999850786	12.3919999999999994599875
20720	4	2.890000000000000124345	0.2979999999999999871214	5.5730000000000003979039	0.3810000000000000053291	0.4359999999999999986677	0.0570000000000000020539	0.0219999999999999987232	0.1910000000000000031086	0.2590000000000000079936	0.0719999999999999945599	0.0640000000000000013323	0.3210000000000000075495	0.4189999999999999835687	4.9790000000000000923706	67.8370000000000032969183	0.4989999999999999991118	8.5589999999999992752464	1.3240000000000000657252	5.0780000000000002913225	0.7379999999999999893419
20730	2	0.0749999999999999972244	2.8610000000000002096101	3.9489999999999998436806	7.8399999999999998578915	2.3940000000000001278977	0.403000000000000024869	0.3800000000000000044409	4.0659999999999998365752	5.5289999999999999147349	1.9910000000000001030287	0.9399999999999999467093	0.8840000000000000079936	6.775999999999999801048	46.0940000000000011937118	1.9759999999999999786837	0.1630000000000000059952	12.218999999999999417355	0.5899999999999999689138	0.6760000000000000452971	0.1950000000000000066613
20740	2	0.2650000000000000133227	9.8290000000000006252776	25.239999999999998436806	2.0329999999999999182876	0.6860000000000000541789	0.4480000000000000093259	0.6899999999999999467093	4.5620000000000002771117	1.9039999999999999147349	0.1120000000000000023315	3.6829999999999998294697	0.4550000000000000155431	2.168000000000000149214	10.0769999999999999573674	14.3659999999999996589395	0.0850000000000000061062	2.2900000000000000355271	0.5869999999999999662492	19.9029999999999986926014	0.6159999999999999920064
20750	2	0.042000000000000002609	0.7339999999999999857891	0.931000000000000049738	0.1779999999999999915623	0.0160000000000000003331	0.2179999999999999993339	0.1880000000000000004441	0.2369999999999999884537	0.0539999999999999993894	0.01799999999999999864	0.4849999999999999866773	0.0909999999999999975575	0.829999999999999960032	92.3850000000000051159077	0.3029999999999999915623	0.0320000000000000006661	2.7290000000000000923706	0.0320000000000000006661	0.4480000000000000093259	0.0490000000000000018874
20760	6	4.7140000000000004121148	10.6050000000000004263256	13.9909999999999996589395	38.5249999999999985789145	8.9570000000000007389644	0.084000000000000005218	0.1300000000000000044409	5.5860000000000002984279	0.3009999999999999897859	0.0269999999999999996947	0.5600000000000000532907	0.6470000000000000195399	0.6430000000000000159872	4.7439999999999997726263	5.2809999999999996944666	0.0129999999999999994033	2.8460000000000000852651	0.5520000000000000461853	0.3810000000000000053291	1.4119999999999999218403
20780	2	4.1399999999999996802558	11.9760000000000008668621	12.8989999999999991331379	6.6429999999999997939426	4.1749999999999998223643	0.7409999999999999920064	0.5150000000000000133227	6.8330000000000001847411	9.8360000000000002984279	1.7050000000000000710543	1.1450000000000000177636	1.2889999999999999236167	4.525999999999999801048	2.8940000000000001278977	0.7720000000000000195399	7.6959999999999997299938	9.6799999999999997157829	2.3669999999999999928946	8.8499999999999996447286	1.3169999999999999484857
20790	2	1.6140000000000001012523	19.140999999999998237854	9.875	2.9430000000000000603961	4.7190000000000003055334	0.0229999999999999996114	0.0030000000000000000625	0.3079999999999999960032	1.6550000000000000266454	3.596999999999999975131	0.0140000000000000002914	0.5190000000000000168754	5.6219999999999998863132	33.5730000000000003979039	0.2139999999999999957812	4.8899999999999996802558	1.5220000000000000195399	0.6979999999999999538147	7.7419999999999999928946	1.3280000000000000692779
20800	2	0.2469999999999999973355	6.6349999999999997868372	9.9860000000000006536993	2.6389999999999997903899	6.2229999999999998649969	0.8840000000000000079936	0.8970000000000000195399	0.9929999999999999937828	3.3830000000000000071054	4.3040000000000002700062	2.1989999999999998436806	0.6590000000000000301981	1.2310000000000000941469	43.1550000000000011368684	1.9959999999999999964473	0.7479999999999999982236	6.2960000000000002629008	0.2250000000000000055511	7.0769999999999999573674	0.2240000000000000046629
20810	2	0.5869999999999999662492	11.2720000000000002415845	13.5739999999999998436806	2.5640000000000000568434	0.7459999999999999964473	0.0400000000000000008327	0.0240000000000000004996	0.2469999999999999973355	0.48899999999999999023	0.3539999999999999813483	0.0670000000000000039968	0.2720000000000000195399	10.0920000000000005258016	49.1940000000000026147973	0.6460000000000000186517	0.4089999999999999746869	4.3780000000000001136868	1.3740000000000001101341	1.5749999999999999555911	2.096999999999999975131
20820	2	1.0269999999999999129585	4.5350000000000001421085	1.4470000000000000639488	9.893000000000000682121	3.6699999999999999289457	0.0449999999999999983347	0.0200000000000000004163	4.2339999999999999857891	14.5229999999999996873612	2	0.1000000000000000055511	1.1109999999999999875655	2.3079999999999998294697	34.6640000000000014779289	0.3970000000000000195399	5.0279999999999995807798	1.3080000000000000515143	1.7179999999999999715783	5.4550000000000000710543	6.5140000000000002344791
20830	2	2.8700000000000001065814	1.5120000000000000106581	8.369999999999999218403	1.4479999999999999538147	0.8970000000000000195399	0.0210000000000000013045	0.0149999999999999994449	0.1539999999999999980016	0.670000000000000039968	0.1610000000000000042188	0.0369999999999999981681	0.1419999999999999873435	2.556000000000000049738	56.5330000000000012505552	10.1180000000000003268497	0.6310000000000000053291	7.6870000000000002771117	0.1710000000000000131006	4.8920000000000003481659	1.1140000000000001012523
20840	2	0.0379999999999999990563	0.6870000000000000550671	1.1240000000000001101341	0.1789999999999999924505	0.0240000000000000004996	0.0280000000000000005829	0.029000000000000001471	0.778000000000000024869	0.1120000000000000023315	0.0070000000000000001457	0.0919999999999999984457	0.1429999999999999882316	0.0619999999999999995559	84.3490000000000037516656	1.971999999999999975131	0.00899999999999999932	7.0380000000000002557954	0.00899999999999999932	3.099000000000000198952	0.2210000000000000019984
20850	2	0.0619999999999999995559	1.0869999999999999662492	0.5779999999999999582556	0.1670000000000000095479	0.2889999999999999791278	0	0	0.1769999999999999906741	0.4640000000000000235367	0.051999999999999997613	0.0030000000000000000625	0.1469999999999999917843	0.3930000000000000159872	92.6599999999999965893949	1.2179999999999999715783	0.0259999999999999988065	1.8249999999999999555911	0.0609999999999999986677	0.4269999999999999906741	0.3629999999999999893419
20860	2	0.4480000000000000093259	6.0800000000000000710543	11.5380000000000002557954	1.8979999999999999094058	0.9340000000000000524025	0.1400000000000000133227	0.1859999999999999986677	0.3459999999999999742428	0.7079999999999999626965	0.3099999999999999977796	0.5190000000000000168754	0.4480000000000000093259	2.6600000000000001421085	59.8780000000000001136868	0.61399999999999999023	0.5729999999999999538147	9.7339999999999999857891	0.0650000000000000022204	2.7999999999999998223643	0.1219999999999999973355
20870	5	1.7450000000000001065814	18.7710000000000007958079	23.8260000000000005115908	12.731999999999999317879	2.2799999999999998046007	0.392000000000000015099	0.2550000000000000044409	12.7910000000000003694822	10.5899999999999998578915	2.2669999999999999040767	0.4450000000000000066613	3.2589999999999998969713	3.3660000000000001030287	1.1859999999999999431566	1.7099999999999999644729	0.5629999999999999449329	0.63600000000000000977	0.1229999999999999982236	2.6019999999999998685496	0.4610000000000000208722
20880	2	2.0640000000000000568434	3.2620000000000000106581	12.2010000000000005115908	4.0960000000000000852651	0.9739999999999999769074	0.0400000000000000008327	0.047000000000000000111	0.4050000000000000266454	5.8570000000000002060574	0.4000000000000000222045	0.6690000000000000390799	1.4650000000000000799361	6.293000000000000149214	48.5670000000000001705303	2.3269999999999999573674	0.3230000000000000093259	7.3399999999999998578915	0.3009999999999999897859	2.8540000000000000923706	0.5150000000000000133227
20890	2	0.4189999999999999835687	5.0330000000000003623768	2.2860000000000000319744	12.5470000000000005968559	0.8339999999999999635847	0.0389999999999999999445	0.0200000000000000004163	31.091000000000001080025	11.8680000000000003268497	0.2829999999999999737987	0.0869999999999999940048	0.539000000000000034639	7.8209999999999997299938	20.0650000000000012789769	0.3300000000000000155431	1.5889999999999999680256	2.9399999999999999467093	1.0629999999999999449329	0.7429999999999999937828	0.403000000000000024869
20900	2	2.5830000000000001847411	9.2639999999999993463007	16.0040000000000013358203	13.612000000000000099476	3.2029999999999998472333	0.8459999999999999742428	1.1610000000000000319744	7.2549999999999998934186	9.9450000000000002842171	6.1200000000000001065814	4.8669999999999999928946	7.6989999999999998436806	0.5620000000000000550671	0.6670000000000000373035	5.1840000000000001634248	0.5380000000000000337508	4.0490000000000003765876	0.4979999999999999982236	3.4689999999999998614442	2.4750000000000000888178
20910	2	0.2989999999999999880096	2.3140000000000000568434	0.8219999999999999529265	5.8559999999999998721023	1.6959999999999999520384	1.1679999999999999271694	0.5580000000000000515143	2.2719999999999997974953	0.6189999999999999946709	0.6159999999999999920064	0.5989999999999999769074	0.4560000000000000164313	0.0850000000000000061062	77.4429999999999978399501	0.9100000000000000310862	0.0219999999999999987232	3.8309999999999999609201	0.0269999999999999996947	0.3519999999999999795719	0.0550000000000000002776
20920	5	0.9300000000000000488498	8.1660000000000003694822	6.5019999999999997797318	20.3189999999999990620836	6.7569999999999996731503	5.5279999999999995807798	3.8429999999999999715783	9.6289999999999995594635	5.724000000000000198952	1.8600000000000000976996	6.3239999999999998436806	3.3650000000000002131628	0.267000000000000015099	0.1610000000000000042188	15.6039999999999992041921	0.1229999999999999982236	1.4730000000000000870415	0.0960000000000000019984	2.2549999999999998934186	1.0760000000000000675016
20930	5	0.8399999999999999689138	7.9589999999999996305178	16.1290000000000013358203	16.6990000000000016200374	0.5739999999999999547029	0.9220000000000000417444	0.8950000000000000177636	19.658999999999998919975	1.012999999999999900524	0.0509999999999999967248	1.4110000000000000319744	0.9320000000000000506262	2.9249999999999998223643	0.8249999999999999555911	4.1859999999999999431566	2.6589999999999998081535	16.5150000000000005684342	0.4460000000000000075495	3.709000000000000074607	1.6510000000000000230926
20940	3	1.6470000000000000195399	4.3689999999999997726263	7.6429999999999997939426	7.706999999999999850786	0.4400000000000000022204	1.3580000000000000959233	1.2689999999999999058531	3.446000000000000174083	2.1410000000000000142109	1.3970000000000000195399	2.3199999999999998401279	1.7470000000000001083578	3.2919999999999998152589	1.6550000000000000266454	1.9539999999999999591438	20.466000000000001080025	17.8389999999999986357579	0.2149999999999999966693	11.7609999999999992326138	7.3339999999999996305178
20950	2	0.4869999999999999884537	6.7649999999999996802558	8.242000000000000881073	9.6539999999999999147349	1.5160000000000000142109	5.1749999999999998223643	3.6309999999999997832845	3.5929999999999999715783	2.7580000000000000071054	2.2309999999999998721023	4.081999999999999850786	1.0609999999999999431566	1.3990000000000000213163	46.3190000000000026147973	1.0529999999999999360512	0.1719999999999999862332	0.846999999999999975131	0.162000000000000005107	0.4909999999999999920064	0.3619999999999999884537
20960	2	0.6949999999999999511502	3.803999999999999825917	5.5659999999999998365752	5.7690000000000001278977	0.3039999999999999924505	0.5240000000000000213163	0.5839999999999999635847	0.9170000000000000373035	0.6600000000000000310862	0.6029999999999999804601	1.2459999999999999964473	1.8249999999999999555911	0.5070000000000000062172	8.3539999999999992041921	47.0670000000000001705303	0.2989999999999999880096	4.1070000000000002060574	0.7479999999999999982236	15.4239999999999994884092	0.9959999999999999964473
20970	2	0.8790000000000000035527	3.3570000000000002060574	4.3310000000000004050094	5.2060000000000004050094	2.7959999999999998188116	0.7580000000000000071054	0.6570000000000000284217	2.3629999999999999893419	3.4110000000000000319744	1.6819999999999999396039	0.8709999999999999964473	0.2089999999999999913403	1.3930000000000000159872	57.6970000000000027284841	3.8910000000000000142109	0.1140000000000000041078	8.4109999999999995878852	1.2540000000000000035527	0.6490000000000000213163	0.0700000000000000066613
20980	2	0.6870000000000000550671	2.9879999999999999893419	5.6539999999999999147349	1.1370000000000000106581	0.8649999999999999911182	0.1600000000000000033307	0.1660000000000000086597	0.7710000000000000186517	1.1100000000000000976996	0.077999999999999999889	0.8559999999999999831246	0.3529999999999999804601	45.6980000000000003979039	31.2360000000000006536993	3.0659999999999998365752	0.3400000000000000244249	1.6180000000000001048051	0.042000000000000002609	1.971999999999999975131	1.2030000000000000692779
20990	2	1.0929999999999999715783	4.5389999999999997015721	8.4710000000000000852651	4.2000000000000001776357	0.2750000000000000222045	1.8979999999999999094058	1.9639999999999999680256	2.0760000000000000675016	0.4500000000000000111022	0.1130000000000000032196	4.025999999999999801048	1.6299999999999998934186	25.9490000000000016200374	28.8069999999999986073362	2.5099999999999997868372	0.6860000000000000541789	5.5069999999999996731503	0.1590000000000000024425	1.9430000000000000603961	3.7029999999999998472333
21000	4	1.0240000000000000213163	8.4900000000000002131628	11.4649999999999998578915	9.9320000000000003836931	0.5100000000000000088818	2.071000000000000174083	2.2410000000000001030287	23.5360000000000013642421	6.7419999999999999928946	2.0400000000000000355271	6.0270000000000001350031	7.2830000000000003623768	0.5889999999999999680256	1.7459999999999999964473	9.0160000000000000142109	0.5679999999999999493738	1.6109999999999999875655	0.2030000000000000137668	3.5009999999999998898659	1.4039999999999999147349
21010	4	2.2059999999999999609201	7.4420000000000001705303	7.6210000000000004405365	7.0570000000000003836931	0.5819999999999999618083	3.1930000000000000603961	2.1469999999999997974953	29.0599999999999987210231	11.3350000000000008526513	3.9039999999999999147349	3.403000000000000024869	2.7019999999999999573674	1.5429999999999999271694	3.1089999999999999857891	7.4160000000000003694822	0.3689999999999999946709	3.0139999999999997903899	0.1479999999999999926725	2.8029999999999999360512	0.9459999999999999520384
21020	4	0.3400000000000000244249	4.15500000000000024869	19.2530000000000001136868	7.4189999999999995949906	1.0429999999999999271694	0.8930000000000000159872	1.5009999999999998898659	13.5250000000000003552714	6.3150000000000003907985	1.3700000000000001065814	6.3010000000000001563194	2.9169999999999998152589	0.914000000000000034639	5.8360000000000002984279	16.1159999999999996589395	2.2610000000000001207923	2.9799999999999999822364	1.1259999999999998898659	4.262999999999999900524	1.4699999999999999733546
21030	4	0.7590000000000000079936	8.5199999999999995736744	11.4909999999999996589395	13.8770000000000006679102	1.7600000000000000088818	2.4670000000000000817124	2.1200000000000001065814	22.5919999999999987494448	5.7419999999999999928946	1.3740000000000001101341	4.1210000000000004405365	4.5679999999999996163069	1.4039999999999999147349	0.664000000000000034639	3.3910000000000000142109	4.5979999999999998649969	3.5139999999999997903899	0.6480000000000000204281	5.8659999999999996589395	0.5240000000000000213163
21040	4	1.1060000000000000941469	7.3979999999999996873612	3.4919999999999999928946	21.5569999999999986073362	0.9689999999999999724665	4.9889999999999998792077	1.9119999999999999218403	27.7650000000000005684342	5.78000000000000024869	0.8179999999999999493738	2.1920000000000001705303	4.7389999999999998792077	0.6710000000000000408562	0.1079999999999999987788	1.165999999999999925393	7.1050000000000004263256	1.6310000000000000053291	0.4919999999999999928946	5.9539999999999997370992	0.1590000000000000024425
21050	4	1.2270000000000000905942	12.5099999999999997868372	6.987000000000000099476	17.3009999999999983799626	0.835999999999999965361	2.4430000000000000603961	1.5140000000000000124345	16.0189999999999983515409	5.8109999999999999431566	1.1140000000000001012523	4.1959999999999997299938	13.1039999999999992041921	0.2590000000000000079936	0.0909999999999999975575	0.5080000000000000071054	8.7720000000000002415845	0.5909999999999999698019	0.1859999999999999986677	6.4109999999999995878852	0.1189999999999999946709
21060	2	1.1559999999999999165112	3.0899999999999998578915	2.9270000000000000461853	3.8079999999999998294697	0.2280000000000000082157	1.7509999999999998898659	0.9370000000000000550671	2.8170000000000001705303	1.4670000000000000817124	0.704999999999999960032	1.1799999999999999378275	0.6690000000000000390799	0.1229999999999999982236	66.5799999999999982946974	1.4730000000000000870415	0.0219999999999999987232	9.7940000000000004831691	0.1350000000000000088818	0.9789999999999999813483	0.1580000000000000015543
21070	4	10.9260000000000001563194	3.4889999999999998792077	6.3819999999999996731503	56.7710000000000007958079	2.4359999999999999431566	0.7590000000000000079936	0.1469999999999999917843	4.775999999999999801048	3.6760000000000001563194	2.6150000000000002131628	0.103999999999999995226	0.0919999999999999984457	0.1330000000000000071054	0.0670000000000000039968	4.1340000000000003410605	0.2330000000000000126565	2.0169999999999999040767	0.0189999999999999995282	1.0400000000000000355271	0.1849999999999999977796
21080	2	0.2449999999999999955591	4.0609999999999999431566	5.0410000000000003694822	5.3630000000000004334311	0.3130000000000000004441	2.0249999999999999111822	1.1439999999999999058531	1.8790000000000000035527	1.4890000000000001012523	0.9350000000000000532907	1.0040000000000000035527	0.607999999999999984901	0.1079999999999999987788	70.0210000000000007958079	0.3850000000000000088818	0.0389999999999999999445	4.5090000000000003410605	0.03599999999999999728	0.6039999999999999813483	0.1940000000000000057732
21090	8	0.3410000000000000253131	0.3910000000000000142109	0.6179999999999999937828	1.9779999999999999804601	1.471999999999999975131	0.1799999999999999933387	0.0599999999999999977796	0.8369999999999999662492	0.5360000000000000319744	0.5729999999999999538147	0.0739999999999999963363	0.4440000000000000057732	0.4259999999999999897859	0.0850000000000000061062	0.1380000000000000115463	16.7519999999999988915533	57.3380000000000009663381	3.0929999999999999715783	11.5960000000000000852651	3.0680000000000000603961
21100	2	0.5729999999999999538147	5.8799999999999998934186	3.7749999999999999111822	8.0090000000000003410605	0.2330000000000000126565	4.987000000000000099476	2.8330000000000001847411	6.9390000000000000568434	1.2139999999999999680256	0.5520000000000000461853	2.9470000000000000639488	0.482999999999999984901	5.1730000000000000426326	21.1009999999999990905053	0.4620000000000000217604	0.2760000000000000230926	2.9599999999999999644729	0.1290000000000000035527	31.3440000000000011937118	0.1290000000000000035527
21110	2	1.7350000000000000976996	3.6440000000000001278977	10.9399999999999995026201	4.6260000000000003339551	3.8610000000000002096101	0.7239999999999999769074	0.3840000000000000079936	1.5320000000000000284217	0.2250000000000000055511	0.9150000000000000355271	0.4640000000000000235367	0.8539999999999999813483	0.4929999999999999937828	30.4849999999999994315658	1.7520000000000000017764	1.8249999999999999555911	20.2940000000000004831691	0.2359999999999999875655	8.8019999999999996020961	6.2089999999999996305178
21120	2	0.0259999999999999988065	1.4630000000000000781597	2.1209999999999999964473	1.9339999999999999413802	0.1290000000000000035527	1.3460000000000000852651	1.0169999999999999040767	1.1299999999999998934186	0.155999999999999999778	0.077999999999999999889	1.2720000000000000195399	0.3459999999999999742428	4.0549999999999997157829	77.6680000000000063664629	1.2110000000000000763833	0.0299999999999999988898	4.2990000000000003765876	0.0280000000000000005829	1.5160000000000000142109	0.1759999999999999897859
21130	3	0.6370000000000000106581	7.9919999999999999928946	4.5369999999999999218403	10.5160000000000000142109	7.4610000000000002984279	6.2409999999999996589395	2.928999999999999825917	5.1879999999999997228883	6.8819999999999996731503	4.3109999999999999431566	3.4110000000000000319744	3.7040000000000001811884	5.4690000000000003055334	0.2260000000000000064393	0.5849999999999999644729	7.1449999999999995736744	2.681000000000000049738	0.8960000000000000186517	18.5650000000000012789769	0.6239999999999999991118
21140	8	1.0020000000000000017764	12.0109999999999992326138	24.3780000000000001136868	2.8990000000000000213163	0.0250000000000000013878	0.8499999999999999777955	0.6109999999999999875655	1.3020000000000000461853	0.1280000000000000026645	0.0070000000000000001457	1.2290000000000000923706	1.9170000000000000373035	20.8820000000000014495072	8.0449999999999999289457	1.1009999999999999786837	7.8810000000000002273737	6.5019999999999997797318	1.9130000000000000337508	5.1630000000000002557954	2.1539999999999999147349
21150	2	0.5829999999999999626965	1.7490000000000001101341	1.3660000000000001030287	3.0459999999999998188116	0.8489999999999999769074	1.8890000000000000124345	1.112000000000000099476	2.096999999999999975131	1.2620000000000000106581	0.6820000000000000506262	1.2110000000000000763833	0.3300000000000000155431	6.4919999999999999928946	69.4569999999999936335371	1.2680000000000000159872	0.0889999999999999957812	5.5830000000000001847411	0.0609999999999999986677	0.7369999999999999884537	0.1380000000000000115463
21160	2	0.0550000000000000002776	1.0709999999999999520384	0.5260000000000000230926	1.0540000000000000479616	0.1940000000000000057732	0.9389999999999999458211	0.4279999999999999915623	0.5420000000000000373035	0.1330000000000000071054	0.1300000000000000044409	0.4480000000000000093259	0.1970000000000000084377	49.6390000000000028990144	31.8200000000000002842171	0.3569999999999999840128	3.1890000000000000568434	7.2329999999999996518341	0.0060000000000000001249	1.4490000000000000657252	0.5909999999999999698019
21170	2	0.23899999999999999023	0.8389999999999999680256	0.7229999999999999760192	0.9210000000000000408562	0.1859999999999999986677	0.3150000000000000022204	0.212999999999999994893	0.2879999999999999782396	0.0500000000000000027756	0.0269999999999999996947	0.4279999999999999915623	0.1469999999999999917843	16.0300000000000011368684	71.9020000000000010231815	0.1610000000000000042188	0.2829999999999999737987	6.7839999999999998081535	0.0060000000000000001249	0.3489999999999999769074	0.1069999999999999978906
21180	2	0.1950000000000000066613	10.0670000000000001705303	14.0830000000000001847411	3.4540000000000001811884	0.2760000000000000230926	9.0899999999999998578915	7.3150000000000003907985	3.4359999999999999431566	0.9449999999999999511502	1.0580000000000000515143	9.900999999999999801048	3.4830000000000000959233	5.0220000000000002415845	20.7070000000000007389644	6.2729999999999996873612	0.0500000000000000027756	1.2310000000000000941469	0.1710000000000000131006	2.275999999999999801048	0.9659999999999999698019
21190	2	0.8479999999999999760192	3.4839999999999999857891	3.3309999999999999609201	7.1159999999999996589395	2.4190000000000000390799	0.6430000000000000159872	0.75	2.5830000000000001847411	1.7640000000000000124345	1.568999999999999950262	1.2319999999999999840128	0.818999999999999950262	54.4329999999999998294697	9.2110000000000002984279	0.3960000000000000186517	2.9839999999999999857891	5.2460000000000004405365	0.0899999999999999966693	0.86399999999999999023	0.2169999999999999984457
21200	2	0.7019999999999999573674	2.9919999999999999928946	4.1650000000000000355271	7.4100000000000001421085	5.3650000000000002131628	0.6009999999999999786837	0.6680000000000000381917	1.2230000000000000870415	1.2359999999999999875655	0.75	1.2290000000000000923706	0.1700000000000000122125	6.8650000000000002131628	60.3449999999999988631316	1.7299999999999999822364	0.2630000000000000115463	3.6370000000000000106581	0.0889999999999999957812	0.4709999999999999742428	0.0859999999999999931166
21210	2	0.2879999999999999782396	6.1369999999999995665689	13.3979999999999996873612	10.5719999999999991757704	2.1150000000000002131628	1.2589999999999998969713	1.5089999999999998969713	3.4449999999999998401279	1.887999999999999900524	1.9079999999999999182876	3.7080000000000001847411	0.9350000000000000532907	0.7209999999999999742428	43.9489999999999980673238	1.4830000000000000959233	0.9989999999999999991118	4.2619999999999995665689	0.1640000000000000068834	0.9809999999999999831246	0.2800000000000000266454
21220	2	0.7339999999999999857891	6.4900000000000002131628	4.7480000000000002202682	11.0440000000000004831691	1.2929999999999999271694	3.8870000000000000106581	2.0649999999999999467093	4.3650000000000002131628	2.5240000000000000213163	1.0880000000000000781597	1.5469999999999999307221	0.23899999999999999023	33.5060000000000002273737	20.117000000000000881073	0.5470000000000000417444	1.0949999999999999733546	3.0670000000000001705303	0.4470000000000000084377	0.7820000000000000284217	0.4139999999999999791278
21230	9	1.9699999999999999733546	11.8399999999999998578915	12.5160000000000000142109	12.0779999999999994031441	3.9300000000000001598721	4.5599999999999996092015	3.9830000000000000959233	11.0929999999999999715783	5.6539999999999999147349	2.4969999999999998863132	5.0190000000000001278977	2.5009999999999998898659	0.4079999999999999737987	0.2730000000000000204281	2.0179999999999997939426	1.5960000000000000852651	2.9140000000000001456613	0.9240000000000000435207	10.2119999999999997442046	4.0149999999999996802558
21240	2	0.1549999999999999988898	4.2030000000000002913225	17.382999999999999118927	0.7760000000000000230926	2.3769999999999997797318	0.0690000000000000057732	0.0759999999999999981126	0.1069999999999999978906	0.5719999999999999529265	1.6919999999999999484857	0.219000000000000000222	0.1779999999999999915623	5.1650000000000000355271	37.2730000000000032400749	9.8450000000000006394885	1.4110000000000000319744	14.018000000000000682121	0.1769999999999999906741	3.734999999999999875655	0.5709999999999999520384
21250	10	1.8740000000000001101341	15.3409999999999993036681	8.2170000000000005258016	5.9530000000000002913225	0.4929999999999999937828	3.3159999999999998365752	2.5979999999999998649969	3.2940000000000000390799	3.6410000000000000142109	2.2450000000000001065814	5.1959999999999997299938	2.0729999999999999538147	0.7309999999999999831246	2.650999999999999801048	9.6020000000000003126388	10.2769999999999992468247	10.7669999999999994599875	2.6800000000000001598721	5.0490000000000003765876	4
21260	3	2.2570000000000001172396	6.8810000000000002273737	5.4489999999999998436806	9.2089999999999996305178	3.0960000000000000852651	7.7939999999999995949906	3.2170000000000000817124	10.8339999999999996305178	7.5400000000000000355271	3.0899999999999998578915	2.5779999999999998472333	1.068999999999999950262	3.3990000000000000213163	0.5520000000000000461853	1.8120000000000000550671	2.6139999999999998792077	9.4480000000000003979039	1.0729999999999999538147	9.6500000000000003552714	8.4390000000000000568434
21270	2	0.3960000000000000186517	5.6050000000000004263256	21.1670000000000015916157	2.2639999999999997903899	3.4969999999999998863132	0.0490000000000000018874	0.0660000000000000031086	0.2510000000000000008882	2.3610000000000002096101	0.9350000000000000532907	0.8289999999999999591438	0.3390000000000000235367	1.8970000000000000195399	41.3130000000000023874236	7.9230000000000000426326	0.7139999999999999680256	4.1330000000000000071054	1.1670000000000000373035	3.7480000000000002202682	1.346999999999999975131
21280	2	0.1719999999999999862332	7.7869999999999999218403	15.2859999999999995878852	3.5390000000000001456613	1.5140000000000000124345	0.4989999999999999991118	0.795000000000000039968	0.7439999999999999946709	1.1819999999999999396039	2.1440000000000001278977	3.5699999999999998401279	1.8790000000000000035527	1.1750000000000000444089	47.2999999999999971578291	1.6499999999999999111822	0.5190000000000000168754	4.1689999999999995949906	0.9210000000000000408562	4.1369999999999995665689	1.0149999999999999023004
21290	2	2.6819999999999999396039	13.8770000000000006679102	14.8040000000000002700062	16.5479999999999982662757	3.6299999999999998934186	1.7150000000000000799361	1.6710000000000000408562	3.2000000000000001776357	0.710999999999999965361	0.4929999999999999937828	3.4409999999999998365752	2.359999999999999875655	0.3150000000000000022204	21.2469999999999998863132	1.5200000000000000177636	1.4259999999999999342748	4.2439999999999997726263	0.7860000000000000319744	5.1390000000000002344791	0.193000000000000004885
21300	2	0.596999999999999975131	4.9240000000000003765876	7.9420000000000001705303	2.471999999999999975131	0.0810000000000000025535	1.8729999999999999982236	1.5849999999999999644729	1.3509999999999999786837	0.7429999999999999937828	0.7930000000000000381917	2.7040000000000001811884	0.8000000000000000444089	6.6029999999999997584155	46.5469999999999970441422	0.5180000000000000159872	2.4710000000000000852651	13.619999999999999218403	0.1479999999999999926725	3.8309999999999999609201	0.3980000000000000204281
21310	2	0.1769999999999999906741	0.7730000000000000204281	0.6189999999999999946709	0.7540000000000000035527	0.1170000000000000067724	0.1590000000000000024425	0.1209999999999999964473	0.7409999999999999920064	0.48899999999999999023	0.0929999999999999993339	0.2139999999999999957812	0.2479999999999999982236	7.03000000000000024869	3.4399999999999999467093	8.7590000000000003410605	55.7469999999999998863132	16.6389999999999993463007	0.2630000000000000115463	3.5329999999999999182876	0.0850000000000000061062
21320	2	0.2660000000000000142109	3.2360000000000002096101	12.8149999999999995026201	2.5670000000000001705303	0.3370000000000000217604	0.2909999999999999809042	0.3410000000000000253131	0.7930000000000000381917	0.3210000000000000075495	0.2069999999999999895639	1.4399999999999999467093	1.9970000000000001083578	1.9530000000000000692779	23.0309999999999988062882	1.9810000000000000941469	1.318999999999999950262	34.1129999999999995452526	1.4199999999999999289457	10.3910000000000000142109	1.1819999999999999396039
21330	2	0.414999999999999980016	1.334000000000000074607	8.0239999999999991331379	1.443999999999999950262	0.2290000000000000091038	0.1000000000000000055511	0.193000000000000004885	1.8930000000000000159872	0.6620000000000000328626	0.1219999999999999973355	1.137999999999999900524	0.1640000000000000068834	26.1829999999999998294697	48.6349999999999980104803	2.9679999999999999715783	0.6620000000000000328626	4.8470000000000004192202	0.0769999999999999990008	0.5550000000000000488498	0.3549999999999999822364
21340	2	0.0189999999999999995282	0.5160000000000000142109	1.6599999999999999200639	0.3780000000000000026645	0.0259999999999999988065	0.0210000000000000013045	0.0269999999999999996947	0.1920000000000000039968	0.1069999999999999978906	0.0570000000000000020539	0.0859999999999999931166	0.0240000000000000004996	64.018000000000000682121	21.4750000000000014210855	0.3089999999999999968914	3.3700000000000001065814	7.2649999999999996802558	0.0040000000000000000833	0.3910000000000000142109	0.0560000000000000011657
21350	11	1.0940000000000000834888	6.7329999999999996518341	8.1799999999999997157829	16.9669999999999987494448	1.7809999999999999165112	9.367000000000000881073	6.1760000000000001563194	15.0510000000000001563194	2.3439999999999998614442	0.5420000000000000373035	7.5629999999999997228883	1.3140000000000000568434	2.3149999999999999467093	0.9000000000000000222045	1.0989999999999999769074	0.2510000000000000008882	14.3949999999999995736744	0.2000000000000000111022	3.4559999999999999609201	0.2720000000000000195399
21360	2	0.9619999999999999662492	4.568999999999999950262	5.1059999999999998721023	1.7760000000000000230926	0.4540000000000000146549	0.8689999999999999946709	0.63600000000000000977	1.2190000000000000834888	2.1089999999999999857891	1.1850000000000000532907	0.7860000000000000319744	0.1160000000000000058842	2.0520000000000000461853	68.1380000000000052295945	1.7110000000000000763833	0.103999999999999995226	5.3890000000000002344791	0.1199999999999999955591	2.6129999999999999893419	0.0869999999999999940048
21370	2	0.2770000000000000239808	5.3589999999999999857891	3.0659999999999998365752	1.75	3.5950000000000001953993	0.7590000000000000079936	0.460000000000000019984	1.0640000000000000568434	0.6760000000000000452971	0.596999999999999975131	0.8149999999999999467093	0.5899999999999999689138	0.2530000000000000026645	0.3479999999999999760192	22.4559999999999995168309	0.1539999999999999980016	1.1049999999999999822364	0.00899999999999999932	54.2539999999999977831067	2.4150000000000000355271
21380	7	3.6709999999999998188116	13.0139999999999993463007	8.7289999999999992041921	12.5649999999999995026201	1.6470000000000000195399	12.3689999999999997726263	7.0190000000000001278977	15.8109999999999999431566	0.4209999999999999853451	0.1189999999999999946709	7.5250000000000003552714	3.8180000000000000603961	0.2399999999999999911182	0.1469999999999999917843	2.2269999999999998685496	0.857999999999999984901	3.4070000000000000284217	0.5220000000000000195399	2.3399999999999998578915	3.553999999999999825917
21390	2	0.6720000000000000417444	5.2080000000000001847411	5.1369999999999995665689	7.1790000000000002700062	0.4580000000000000182077	2.8010000000000001563194	1.9859999999999999875655	6.6410000000000000142109	1.987000000000000099476	0.8489999999999999769074	2.762999999999999900524	0.8960000000000000186517	1.0240000000000000213163	58.6120000000000018758328	0.1779999999999999915623	0.1670000000000000095479	1.721999999999999975131	0.1650000000000000077716	1.3509999999999999786837	0.2030000000000000137668
21400	10	0.9210000000000000408562	9.117000000000000881073	8.0250000000000003552714	8.5600000000000004973799	2.5009999999999998898659	0.01799999999999999864	0.0030000000000000000625	1.3129999999999999449329	1.4959999999999999964473	2.8830000000000000071054	0.0060000000000000001249	1.9139999999999999236167	3.224000000000000198952	0.3019999999999999906741	3.3199999999999998401279	5.012999999999999900524	5.9219999999999997086775	0.7359999999999999875655	20.7609999999999992326138	23.9639999999999986357579
21410	2	14.3960000000000007958079	3.0049999999999998934186	3.0739999999999998436806	12.2560000000000002273737	4.3429999999999999715783	1.4250000000000000444089	0.5220000000000000195399	1.4399999999999999467093	0.6340000000000000079936	0.7179999999999999715783	0.4530000000000000137668	0.3599999999999999866773	0.8810000000000000053291	52.8239999999999980673238	0.2089999999999999913403	0.2280000000000000082157	1.3799999999999998934186	0.0109999999999999993616	1.7569999999999998951949	0.0859999999999999931166
21420	2	0.0769999999999999990008	2.0590000000000001634248	2.9150000000000000355271	0.789000000000000034639	0.0320000000000000006661	0.8489999999999999769074	0.6630000000000000337508	1.1799999999999999378275	0.2919999999999999817923	0.0690000000000000057732	0.9330000000000000515143	0.3940000000000000168754	0.3019999999999999906741	86.5639999999999929514161	0.5610000000000000541789	0.0250000000000000013878	1.7010000000000000675016	0.0080000000000000001665	0.4849999999999999866773	0.1000000000000000055511
21430	2	0.2240000000000000046629	8.9629999999999991899813	14.5340000000000006963319	2.0299999999999998046007	0.1829999999999999960032	1.2230000000000000870415	1.1160000000000001030287	1.7540000000000000035527	0.6470000000000000195399	0.2640000000000000124345	2.8870000000000000106581	0.8289999999999999591438	0.3140000000000000013323	7.2969999999999997086775	50.2869999999999990336619	0.2530000000000000026645	4.1330000000000000071054	0.3430000000000000270894	2.3290000000000001811884	0.3910000000000000142109
21440	2	0.2750000000000000222045	3.6129999999999999893419	7.9219999999999997086775	1.4610000000000000763833	0.1380000000000000115463	0.3970000000000000195399	0.5470000000000000417444	1.5260000000000000230926	0.4420000000000000039968	0.125	1.7809999999999999165112	0.3039999999999999924505	0.9469999999999999529265	59.6940000000000026147973	9.6820000000000003836931	0.2489999999999999991118	7.4660000000000001918465	1.1899999999999999467093	1.9239999999999999324984	0.3190000000000000057732
21450	2	1.9250000000000000444089	3.668000000000000149214	2.5769999999999999573674	7.3979999999999996873612	0.9010000000000000230926	4.6630000000000002557954	1.7920000000000000373035	2.4540000000000001811884	0.5620000000000000550671	0.4119999999999999773515	1.5	0.4630000000000000226485	0.0299999999999999988898	67.031999999999996475708	0.5629999999999999449329	0.1239999999999999991118	2.3740000000000001101341	0.5739999999999999547029	0.9260000000000000452971	0.0609999999999999986677
21460	2	0.5709999999999999520384	3.1970000000000000639488	5.6440000000000001278977	2.5219999999999997974953	0.5350000000000000310862	1.0249999999999999111822	0.892000000000000015099	1.5989999999999999769074	1.0429999999999999271694	0.9070000000000000284217	1.6750000000000000444089	2.1240000000000001101341	18.1119999999999983231191	50.1349999999999980104803	1.3770000000000000017764	0.7309999999999999831246	4.5880000000000000781597	0.0709999999999999936717	2.0550000000000001598721	1.1979999999999999538147
21470	3	3.6280000000000001136868	10.2010000000000005115908	9.8529999999999997584155	16.2070000000000007389644	0.3230000000000000093259	11.0190000000000001278977	6.4679999999999999715783	19.9639999999999986357579	0.9589999999999999635847	0.1779999999999999915623	9.2539999999999995594635	3.2139999999999999680256	1.6550000000000000266454	0.2039999999999999868994	0.8810000000000000053291	0.8649999999999999911182	2.515000000000000124345	0.1829999999999999960032	2.0579999999999998294697	0.3699999999999999955591
21480	3	2.9049999999999998046007	21.8309999999999995168309	22.9349999999999987210231	8.2140000000000004121148	0.1539999999999999980016	3.9420000000000001705303	3.2940000000000000390799	7.7220000000000004192202	0.9619999999999999662492	0.1260000000000000008882	9.4979999999999993320898	4.4720000000000004192202	1.9019999999999999129585	1.8280000000000000692779	3.1059999999999998721023	1.0929999999999999715783	1.8220000000000000639488	0.3270000000000000128786	2.5510000000000001563194	1.3140000000000000568434
21490	3	4.0769999999999999573674	7.5	8.5280000000000004689582	19.4909999999999996589395	0.579999999999999960032	9.0809999999999995168309	5.9630000000000000781597	16.4939999999999997726263	1.4630000000000000781597	0.4660000000000000253131	9.4000000000000003552714	4.4320000000000003836931	1.1410000000000000142109	0.1310000000000000053291	0.8589999999999999857891	1.7330000000000000959233	5.3970000000000002415845	0.2320000000000000117684	2.4729999999999998649969	0.5590000000000000524025
21500	3	1.3709999999999999964473	7.568999999999999950262	4.7859999999999995878852	7.4230000000000000426326	0.0189999999999999995282	17.1280000000000001136868	7.2290000000000000923706	17.481999999999999317879	0.482999999999999984901	0.1570000000000000006661	8.6539999999999999147349	4.5410000000000003694822	13.8940000000000001278977	2.0400000000000000355271	1.1080000000000000959233	1.4930000000000001048051	2.5809999999999999609201	0.3760000000000000008882	1.3449999999999999733546	0.3200000000000000066613
21510	3	0.0909999999999999975575	2.2120000000000001882938	1.0960000000000000852651	1.6650000000000000355271	0.0060000000000000001249	3.3709999999999999964473	1.3910000000000000142109	6.2859999999999995878852	0.289999999999999980016	0.1000000000000000055511	1.7900000000000000355271	1.1479999999999999094058	29.0899999999999998578915	0.1459999999999999908962	0.03599999999999999728	33.8140000000000000568434	2.2679999999999997939426	0.8020000000000000461853	14.2260000000000008668621	0.1729999999999999871214
21520	2	1.862000000000000099476	8.8019999999999996020961	5.2569999999999996731503	16.0960000000000000852651	1.1290000000000000035527	10.6470000000000002415845	3.1970000000000000639488	7.7320000000000002060574	1.7680000000000000159872	0.2859999999999999764633	2.2189999999999998614442	2.8769999999999997797318	0.0570000000000000020539	32.7740000000000009094947	2.4759999999999999786837	0.0330000000000000015543	1.4270000000000000461853	0.0700000000000000066613	0.9849999999999999866773	0.3049999999999999933387
21530	10	3.7450000000000001065814	9.6720000000000005968559	3.3170000000000001705303	15.5399999999999991473487	0.7720000000000000195399	4.0490000000000003765876	0.8669999999999999928946	39.640999999999998237854	2.2669999999999999040767	0.5819999999999999618083	0.8729999999999999982236	2.6949999999999998401279	0.212999999999999994893	0.1499999999999999944489	2.084000000000000074607	2.7250000000000000888178	1.6710000000000000408562	0.3109999999999999986677	7.1669999999999998152589	1.6579999999999999182876
21540	3	1.1639999999999999236167	10.9610000000000002984279	9.4540000000000006252776	7.1349999999999997868372	2.7389999999999998792077	6.6299999999999998934186	3.7250000000000000888178	5.1950000000000002842171	5.7779999999999995807798	5.0069999999999996731503	4.3710000000000004405365	0.6919999999999999484857	1.7479999999999999982236	0.5210000000000000186517	0.4239999999999999880096	11.5929999999999999715783	8.1259999999999994457767	0.9949999999999999955591	10.1029999999999997584155	3.6389999999999997903899
21550	3	2.1009999999999999786837	5.0579999999999998294697	21.2289999999999992041921	5.4130000000000002557954	3.7639999999999997903899	0.3400000000000000244249	0.653000000000000024869	1.1129999999999999893419	3.0680000000000000603961	0.7810000000000000275335	3.0849999999999999644729	0.7129999999999999671374	2.7059999999999999609201	5.6200000000000001065814	2.8559999999999998721023	8.7309999999999998721023	21.7259999999999990905053	1.7419999999999999928946	6.5940000000000003055334	2.7059999999999999609201
21560	3	0.4129999999999999782396	7.1779999999999999360512	9.018000000000000682121	7.1639999999999997015721	1.4079999999999999182876	4.1719999999999997086775	3.346999999999999975131	6.0080000000000000071054	2.553999999999999825917	0.710999999999999965361	5.8250000000000001776357	0.8169999999999999484857	9.8780000000000001136868	0.3130000000000000004441	0.1650000000000000077716	23.0710000000000015063506	4.137999999999999900524	0.5739999999999999547029	9.4290000000000002700062	3.8180000000000000603961
21570	3	0.3669999999999999928946	0.7399999999999999911182	0.6400000000000000133227	1.1069999999999999840128	0	0.5699999999999999511502	0.1650000000000000077716	0.3019999999999999906741	0.0269999999999999996947	0.0010000000000000000208	0.1290000000000000035527	0.0350000000000000033307	36.8870000000000004547474	0.0640000000000000013323	0.0810000000000000025535	56.9639999999999986357579	1.1779999999999999360512	0.357999999999999984901	0.3119999999999999995559	0.0709999999999999936717
21580	10	1.8000000000000000444089	10.0030000000000001136868	2.9479999999999999538147	31.9869999999999983231191	1.6579999999999999182876	5.3140000000000000568434	2.025999999999999801048	5.3899999999999996802558	4.2060000000000004050094	0.5330000000000000293099	1.8669999999999999928946	0.9869999999999999884537	0.778000000000000024869	0.5540000000000000479616	7.0869999999999997442046	1.903000000000000024869	9.6699999999999999289457	0.4540000000000000146549	10.3970000000000002415845	0.4390000000000000013323
21590	2	8.119999999999999218403	6.3079999999999998294697	5.4189999999999995949906	20.4080000000000012505552	3.3389999999999999680256	5.431000000000000049738	3.9780000000000002025047	8.4000000000000003552714	1.6579999999999999182876	0.4670000000000000262013	5.9000000000000003552714	2.0550000000000001598721	0.2680000000000000159872	20.0380000000000002557954	0.6710000000000000408562	1.1759999999999999342748	3.5950000000000001953993	0.2999999999999999888978	2.3290000000000001811884	0.1380000000000000115463
21600	2	0.1429999999999999882316	1.4119999999999999218403	2.6699999999999999289457	1.0729999999999999538147	0.1469999999999999917843	0.1739999999999999880096	0.2059999999999999886757	0.4239999999999999880096	0.7479999999999999982236	0.5659999999999999475975	0.4620000000000000217604	0.7339999999999999857891	11.7040000000000006252776	67.7930000000000063664629	0.2570000000000000062172	0.4410000000000000031086	5.1410000000000000142109	0.1089999999999999996669	5.0170000000000003481659	0.7790000000000000257572
21610	10	0.0210000000000000013045	1.2760000000000000230926	1.9210000000000000408562	1.2230000000000000870415	0.1370000000000000106581	0.3950000000000000177636	0.3479999999999999760192	0.9419999999999999484857	0.4759999999999999786837	0.212999999999999994893	0.6760000000000000452971	0.2119999999999999940048	1.0889999999999999680256	3.6699999999999999289457	0.3529999999999999804601	40.5459999999999993747224	4.099000000000000198952	30.0689999999999990620836	12.2539999999999995594635	0.0810000000000000025535
21620	2	5.6500000000000003552714	11.4350000000000004973799	8.2650000000000005684342	19.7850000000000001421085	6.6310000000000002273737	4.2320000000000002060574	2.4599999999999999644729	5.5659999999999998365752	4.0039999999999995594635	3.5529999999999999360512	4.3830000000000000071054	3.8269999999999999573674	0.1529999999999999971134	7.6200000000000001065814	1.0589999999999999413802	1.1730000000000000426326	1.6220000000000001083578	3.0369999999999999218403	5.3090000000000001634248	0.2369999999999999884537
21630	2	0.931000000000000049738	6.1890000000000000568434	12.8599999999999994315658	4.3090000000000001634248	0.5460000000000000408562	1.0960000000000000852651	1.2390000000000001012523	2.4249999999999998223643	1.2010000000000000675016	1.0649999999999999467093	3.7540000000000000035527	3.6410000000000000142109	0.5809999999999999609201	14.6720000000000005968559	1.7940000000000000390799	0.3830000000000000071054	5.5629999999999997228883	0.9280000000000000470735	36.2920000000000015916157	0.5330000000000000293099
21640	2	5.1369999999999995665689	7.7270000000000003126388	13.1630000000000002557954	15.2210000000000000852651	0.4410000000000000031086	7.5510000000000001563194	5.4980000000000002202682	7.7389999999999998792077	2.0910000000000001918465	0.892000000000000015099	6.0190000000000001278977	1.6069999999999999840128	1.068999999999999950262	16.9100000000000001421085	0.6129999999999999893419	1.3529999999999999804601	4.3669999999999999928946	0.1920000000000000039968	1.3260000000000000675016	1.0829999999999999626965
21650	11	0.2810000000000000275335	4.9889999999999998792077	3.1720000000000001527667	4.9649999999999998578915	2.665999999999999925393	1.5120000000000000106581	1.0920000000000000817124	3.4940000000000002167155	1.3609999999999999875655	0.5180000000000000159872	2.4270000000000000461853	0.7970000000000000417444	0.7960000000000000408562	68.4320000000000021600499	0.7089999999999999635847	0.1160000000000000058842	1.040999999999999925393	0.1610000000000000042188	1.3509999999999999786837	0.1219999999999999973355
21660	2	7.4960000000000004405365	1.7549999999999998934186	2.2429999999999998827604	12.6940000000000008384404	4.5720000000000000639488	0.2479999999999999982236	0.1630000000000000059952	3.2749999999999999111822	8.6400000000000005684342	4.71999999999999975131	0.2680000000000000159872	0.3360000000000000208722	4.4839999999999999857891	6.237000000000000099476	5.8910000000000000142109	0.6989999999999999547029	22.8790000000000013358203	1.4219999999999999307221	10.2400000000000002131628	1.7379999999999999893419
21670	2	4.7949999999999999289457	4.5460000000000002629008	4.7660000000000000142109	12.7959999999999993747224	2.9039999999999999147349	1.5049999999999998934186	1.0109999999999998987477	5.8840000000000003410605	11.2639999999999993463007	11.0220000000000002415845	1.0249999999999999111822	1.6040000000000000923706	5.6399999999999996802558	1.875	1.5580000000000000515143	1.040999999999999925393	10.757999999999999118927	1.237000000000000099476	11.0929999999999999715783	3.6770000000000000461853
21680	1	0.2109999999999999931166	10.7539999999999995594635	18.3150000000000012789769	3.806000000000000049738	1.3200000000000000621725	1.6240000000000001101341	1.7520000000000000017764	2.9110000000000000319744	1.2600000000000000088818	0.9699999999999999733546	5.6310000000000002273737	4.9279999999999999360512	4.0869999999999997442046	4.3579999999999996518341	0.4749999999999999777955	2.0019999999999997797318	20.515999999999998237854	0.2270000000000000073275	12.3520000000000003126388	2.5030000000000001136868
21690	2	0.2439999999999999946709	3.1859999999999999431566	1.8220000000000000639488	2.2379999999999999893419	0.8080000000000000515143	5.7149999999999998578915	2.599000000000000198952	7.987000000000000099476	0.4779999999999999804601	0.2540000000000000035527	3.1200000000000001065814	1.7900000000000000355271	0.8269999999999999573674	64.1979999999999932924766	0.1940000000000000057732	0.144999999999999990008	2.8100000000000000532907	0.0539999999999999993894	1.3489999999999999769074	0.1809999999999999942268
21700	2	2.056000000000000049738	18.7199999999999988631316	16.4849999999999994315658	8.882999999999999118927	3.6370000000000000106581	5.4130000000000002557954	3.3929999999999997939426	5.9880000000000004334311	2.4700000000000001953993	0.7820000000000000284217	7.3520000000000003126388	2.1450000000000000177636	1.5089999999999998969713	2.5040000000000000035527	13.9749999999999996447286	0.1489999999999999935607	1.6310000000000000053291	0.2320000000000000117684	1.9099999999999999200639	0.7660000000000000142109
21710	2	0.144999999999999990008	2.7080000000000001847411	7.7419999999999999928946	2.1690000000000000390799	3.5640000000000000568434	0.0619999999999999995559	0.1160000000000000058842	0.289999999999999980016	3.5329999999999999182876	2.5979999999999998649969	0.971999999999999975131	0.4709999999999999742428	4.1900000000000003907985	32.6330000000000026716407	1.7620000000000000106581	0.9050000000000000266454	33.0009999999999976694198	0.1729999999999999871214	2.7490000000000001101341	0.2159999999999999975575
21720	2	0.7199999999999999733546	5.6239999999999996660449	12.1720000000000005968559	4.6520000000000001350031	0.5610000000000000541789	0.6650000000000000355271	0.9429999999999999493738	0.7119999999999999662492	4.0110000000000001207923	2.1200000000000001065814	3.2389999999999998792077	1.5469999999999999307221	0.9150000000000000355271	52.5039999999999977831067	3.2210000000000000852651	0.2079999999999999904521	2.8279999999999998472333	0.1499999999999999944489	2.3530000000000002025047	0.8569999999999999840128
21730	10	0.155999999999999999778	2.4150000000000000355271	2.7099999999999999644729	4.0640000000000000568434	0.6800000000000000488498	0.0400000000000000008327	0.0330000000000000015543	0.7179999999999999715783	0.1019999999999999934497	0.0379999999999999990563	0.1610000000000000042188	2.1049999999999999822364	0.0970000000000000028866	0.0120000000000000002498	0.1799999999999999933387	64.5400000000000062527761	0.2149999999999999966693	0.9799999999999999822364	19.3090000000000010516032	1.4459999999999999520384
21740	6	1.0149999999999999023004	10.6709999999999993747224	17.0609999999999999431566	13.768000000000000682121	5.0869999999999997442046	5.2519999999999997797318	5.5839999999999996305178	2.9319999999999999396039	0.704999999999999960032	0.3109999999999999986677	13.7870000000000008100187	1.0500000000000000444089	0.3160000000000000031086	0.2290000000000000091038	11.2019999999999999573674	0.6039999999999999813483	8.3239999999999998436806	0.115000000000000004996	0.7269999999999999795719	1.2589999999999998969713
21750	4	9.3910000000000000142109	1.9470000000000000639488	5.6870000000000002771117	1.8549999999999999822364	0.5320000000000000284217	0.6099999999999999866773	0.2770000000000000239808	2.1560000000000001385558	2.4359999999999999431566	0.5030000000000000026645	0.4570000000000000173195	0.2320000000000000117684	0.5729999999999999538147	2.484999999999999875655	44.3840000000000003410605	6.6210000000000004405365	11.5099999999999997868372	1.806000000000000049738	6.4459999999999997299938	0.0929999999999999993339
21760	3	1.3280000000000000692779	19.3479999999999989768185	12.4199999999999999289457	16.5940000000000011937118	3.7709999999999999076294	1.7640000000000000124345	1.3020000000000000461853	1.8549999999999999822364	1.9910000000000001030287	0.8509999999999999786837	2.2770000000000001350031	1.7509999999999998898659	0.3150000000000000022204	0.7570000000000000062172	9.6370000000000004547474	0.2829999999999999737987	4.1699999999999999289457	1.5649999999999999467093	7.775999999999999801048	10.2469999999999998863132
21770	10	0.8960000000000000186517	11.5299999999999993605115	9.4619999999999997442046	16.5880000000000009663381	2.5	3.5489999999999999324984	1.7600000000000000088818	12.1730000000000000426326	2.4209999999999998188116	3.1570000000000000284217	3	13.4369999999999993889332	0.1990000000000000102141	13.6400000000000005684342	0.6430000000000000159872	0.1729999999999999871214	1.4110000000000000319744	0.4159999999999999809042	2.765000000000000124345	0.2810000000000000275335
21780	2	0.2459999999999999964473	3.0800000000000000710543	4.3230000000000003979039	2.6709999999999998188116	0.0200000000000000004163	2.6819999999999999396039	1.5629999999999999449329	1.4019999999999999129585	0.0700000000000000066613	0.03599999999999999728	1.4479999999999999538147	0.2570000000000000062172	0.2730000000000000204281	46.6550000000000011368684	0.9699999999999999733546	0.1199999999999999955591	33.4200000000000017053026	0.144999999999999990008	0.4530000000000000137668	0.1670000000000000095479
21790	2	0.2020000000000000128786	12.380000000000000781597	18.7719999999999984652277	6.3239999999999998436806	1.3240000000000000657252	2.5640000000000000568434	2.8460000000000000852651	6.9340000000000001634248	4.0160000000000000142109	1.4850000000000000976996	5.75	2.040999999999999925393	8.9450000000000002842171	10.3810000000000002273737	1.5209999999999999076294	2.0329999999999999182876	5.5179999999999997939426	0.3509999999999999786837	6.0629999999999997228883	0.5510000000000000452971
21800	10	7.5769999999999999573674	4.9349999999999996092015	4.3360000000000002984279	25.966000000000001080025	0.4279999999999999915623	10.1460000000000007958079	2.1850000000000000532907	21.2910000000000003694822	1.0469999999999999307221	0.1749999999999999888978	1.3850000000000000088818	2.2259999999999999786837	1.7669999999999999040767	0.6029999999999999804601	2.650999999999999801048	9.1920000000000001705303	1.9170000000000000373035	0.6239999999999999991118	0.3569999999999999840128	1.1910000000000000586198
21810	8	4.6900000000000003907985	1.9990000000000001101341	4.4550000000000000710543	11.0500000000000007105427	0.9459999999999999520384	2.665999999999999925393	1.262999999999999900524	6.8609999999999997655209	1.6060000000000000941469	0.3810000000000000053291	1.040999999999999925393	0.914000000000000034639	20.2970000000000005968559	20.760000000000001563194	2.2850000000000001421085	1.9230000000000000426326	7.5839999999999996305178	0.1779999999999999915623	2.4049999999999998046007	6.6959999999999997299938
21820	2	0.0219999999999999987232	1.0229999999999999094058	0.9869999999999999884537	1.1049999999999999822364	0.0619999999999999995559	0.3210000000000000075495	0.1769999999999999906741	1.4810000000000000941469	0.4020000000000000239808	0.0619999999999999995559	0.1660000000000000086597	0.3109999999999999986677	9.2400000000000002131628	80.0649999999999977262632	2.3399999999999998578915	0.1290000000000000035527	1.6410000000000000142109	0.0259999999999999988065	0.1170000000000000067724	0.3210000000000000075495
21830	2	0.539000000000000034639	10.4550000000000000710543	4.8869999999999995665689	7.2190000000000003055334	1.1719999999999999307221	2.4110000000000000319744	0.8239999999999999547029	2.8820000000000001172396	1.4970000000000001083578	3.362000000000000099476	1.0020000000000000017764	1.4530000000000000692779	0.9739999999999999769074	52.0219999999999984652277	0.3589999999999999857891	0.4380000000000000004441	1.4099999999999999200639	1.0320000000000000284217	5.7290000000000000923706	0.3340000000000000190958
21840	2	0.6670000000000000373035	12.2720000000000002415845	33.7989999999999994884092	4.2480000000000002202682	5.5309999999999996944666	0.5020000000000000017764	0.8940000000000000168754	0.5719999999999999529265	2.5160000000000000142109	2.0520000000000000461853	5.4480000000000003979039	0.88600000000000000977	1.6439999999999999058531	4.9690000000000003055334	15.494999999999999218403	0.4249999999999999888978	3.0960000000000000852651	0.2959999999999999853451	1.7159999999999999698019	2.9729999999999998649969
21850	2	0.9949999999999999955591	6.4000000000000003552714	8.8849999999999997868372	4.21999999999999975131	4.2009999999999996234124	0.0609999999999999986677	0.0769999999999999990008	1.2390000000000001012523	2.6419999999999999040767	0.4480000000000000093259	0.3870000000000000106581	0.8699999999999999955591	8.612000000000000099476	40.7740000000000009094947	8.8109999999999999431566	1.7980000000000000426326	5.7099999999999999644729	0.1029999999999999943379	2.9860000000000002096101	0.7800000000000000266454
21860	2	0.3900000000000000133227	1.75	1.1100000000000000976996	2.846999999999999975131	0.8110000000000000541789	0.5510000000000000452971	0.3459999999999999742428	1.8160000000000000586198	0.5340000000000000301981	0.1300000000000000044409	0.4129999999999999782396	0.2349999999999999866773	26.5799999999999982946974	57.8849999999999980104803	1.237000000000000099476	0.1769999999999999906741	2.6709999999999998188116	0.0429999999999999965583	0.3880000000000000115463	0.087999999999999994893
21870	2	0.6560000000000000275335	10.5320000000000000284217	11.5060000000000002273737	6.2939999999999995949906	3.2469999999999998863132	1.8049999999999999378275	1.7889999999999999236167	3.1490000000000000213163	2.5499999999999998223643	0.7429999999999999937828	4.3220000000000000639488	1.0420000000000000373035	2.0329999999999999182876	38.8599999999999994315658	1.1160000000000001030287	0.857999999999999984901	5.6390000000000002344791	0.2979999999999999871214	3.3330000000000001847411	0.2280000000000000082157
21880	11	0.4540000000000000146549	11.3599999999999994315658	11.9800000000000004263256	6.1909999999999998365752	0.0670000000000000039968	4.2469999999999998863132	3.0209999999999999076294	12.4230000000000000426326	1.4119999999999999218403	0.7249999999999999777955	5.7510000000000003339551	4.9160000000000003694822	0.664000000000000034639	1.7700000000000000177636	13.4969999999999998863132	0.2530000000000000026645	8.281000000000000582645	0.3840000000000000079936	4.3659999999999996589395	8.2400000000000002131628
21890	10	2.5609999999999999431566	1.7319999999999999840128	2.6979999999999999538147	6.443999999999999950262	0.5669999999999999484857	1.5349999999999999200639	1.0909999999999999698019	5.6650000000000000355271	4.5069999999999996731503	0.3019999999999999906741	1.9219999999999999307221	3.6410000000000000142109	3.3109999999999999431566	2.0670000000000001705303	2.7269999999999998685496	7.0620000000000002771117	35.4329999999999998294697	0.1110000000000000014433	6.5979999999999998649969	10.025999999999999801048
21900	2	0.1089999999999999996669	1.7849999999999999200639	3.4060000000000001385558	0.6480000000000000204281	0.1600000000000000033307	0.3689999999999999946709	0.4129999999999999782396	0.5220000000000000195399	0.2730000000000000204281	0.0719999999999999945599	0.6089999999999999857891	0.0529999999999999985012	0.3880000000000000115463	84.4030000000000057980287	0.482999999999999984901	0.0189999999999999995282	5.2980000000000000426326	0.030999999999999999778	0.8619999999999999884537	0.0970000000000000028866
21910	2	0.7169999999999999706901	5.3509999999999999786837	5.9839999999999999857891	4.5400000000000000355271	1.3939999999999999058531	1.1279999999999998916422	0.9599999999999999644729	4.1660000000000003694822	1.6020000000000000905942	3.668000000000000149214	3.4399999999999999467093	5.1959999999999997299938	19.489999999999998436806	19.5889999999999986357579	0.3780000000000000026645	2.0550000000000001598721	10.4830000000000005400125	0.3539999999999999813483	9.2119999999999997442046	0.2919999999999999817923
21920	8	0.4079999999999999737987	3.9489999999999998436806	4.474000000000000198952	6.7110000000000002984279	0.2260000000000000064393	1.9970000000000001083578	0.6270000000000000017764	4.0350000000000001421085	1.0220000000000000195399	0.5310000000000000275335	0.4440000000000000057732	1.6650000000000000355271	0.0500000000000000027756	2.7309999999999998721023	1.5269999999999999129585	0.0160000000000000003331	4.6280000000000001136868	34.2150000000000034106051	30.0629999999999988347099	0.681000000000000049738
21930	2	0.0709999999999999936717	1.0089999999999998969713	0.9479999999999999538147	1.0109999999999998987477	0.0820000000000000034417	1.5729999999999999538147	0.5779999999999999582556	0.5520000000000000461853	0.2059999999999999886757	0.2630000000000000115463	0.3900000000000000133227	0.2829999999999999737987	4.875	7.8540000000000000923706	0.4349999999999999977796	5.2729999999999996873612	5.6859999999999999431566	0.0340000000000000024425	68.768000000000000682121	0.1069999999999999978906
21940	2	1.0980000000000000870415	12.6539999999999999147349	17.6720000000000005968559	3.9550000000000000710543	5.099000000000000198952	2.4300000000000001598721	2.0729999999999999538147	3.3639999999999998792077	10.3030000000000008242296	10.8190000000000008384404	4.5369999999999999218403	1.6319999999999998951949	1.7470000000000001083578	1.4039999999999999147349	5.9900000000000002131628	0.2099999999999999922284	3.9430000000000000603961	0.5080000000000000071054	9.4109999999999995878852	1.1510000000000000230926
21950	2	0.4680000000000000270894	4.5899999999999998578915	4.931000000000000049738	2.2149999999999998578915	2.5009999999999998898659	0.2399999999999999911182	0.267000000000000015099	0.5929999999999999715783	1.2609999999999998987477	0.539000000000000034639	1.0429999999999999271694	1.125	16.9810000000000016484591	23.1580000000000012505552	1.6570000000000000284217	3.0950000000000001953993	24.4070000000000000284217	0.5310000000000000275335	8.018000000000000682121	2.3809999999999997832845
21960	2	0.8890000000000000124345	4.1870000000000002771117	10.6969999999999991757704	10.7089999999999996305178	7.0119999999999995665689	1.0009999999999998898659	1.2540000000000000035527	13.7029999999999994031441	16.4669999999999987494448	11.2669999999999994599875	3.9070000000000000284217	3.5160000000000000142109	0.5759999999999999564793	3.8730000000000002202682	3.568999999999999950262	0.2469999999999999973355	1.1279999999999998916422	2.4169999999999998152589	2.7029999999999998472333	0.8770000000000000017764
21970	3	0.1340000000000000079936	0.0790000000000000007772	0.5470000000000000417444	0.1960000000000000075495	0.0020000000000000000416	0.0070000000000000001457	0.0140000000000000002914	0.0219999999999999987232	0.00899999999999999932	0	0.0369999999999999981681	0.0269999999999999996947	0.2750000000000000222045	0.0919999999999999984457	0.1100000000000000005551	47.7999999999999971578291	46.8719999999999998863132	1.0060000000000000053291	2.4860000000000002096101	0.2859999999999999764633
21980	4	2.0179999999999997939426	0.4390000000000000013323	2.9489999999999998436806	5.7350000000000003197442	0.914000000000000034639	0.2760000000000000230926	0.2340000000000000135447	0.6850000000000000532907	0.0899999999999999966693	0.0140000000000000002914	0.3619999999999999884537	0.0429999999999999965583	0.00899999999999999932	0.144999999999999990008	82.888999999999995793587	0.0340000000000000024425	1.6730000000000000426326	0.230000000000000009992	1.2410000000000001030287	0.0200000000000000004163
21990	4	0.7319999999999999840128	5.3799999999999998934186	11.2119999999999997442046	1.4259999999999999342748	0.7520000000000000017764	0.0630000000000000004441	0.0739999999999999963363	0.2660000000000000142109	0.2039999999999999868994	0.0299999999999999988898	0.6760000000000000452971	1.1999999999999999555911	4.4809999999999998721023	21.0459999999999993747224	29.0040000000000013358203	1.3429999999999999715783	6.137999999999999900524	1.0849999999999999644729	10.4969999999999998863132	4.3899999999999996802558
22000	2	0.4369999999999999995559	8.7330000000000005400125	23.0829999999999984083843	18.0700000000000002842171	20.7109999999999985220711	0.1280000000000000026645	0.2109999999999999931166	0.4450000000000000066613	0.6109999999999999875655	0.0550000000000000002776	0.8960000000000000186517	0.1700000000000000122125	1.318999999999999950262	11.4930000000000003268497	8.9839999999999999857891	0.289999999999999980016	2.0099999999999997868372	0.375	1.8759999999999998898659	0.1029999999999999943379
22010	2	1.6240000000000001101341	10.0769999999999999573674	7.7169999999999996376232	11.5060000000000002273737	2.1549999999999998046007	4.293000000000000149214	2.4660000000000001918465	2.7459999999999999964473	1.5089999999999998969713	0.5769999999999999573674	2.5379999999999998117062	0.4349999999999999977796	16.6219999999999998863132	28.1209999999999986641797	0.3950000000000000177636	1.1479999999999999094058	4.4029999999999995807798	0.0570000000000000020539	0.9170000000000000373035	0.6929999999999999493738
22020	2	0.3170000000000000039968	10.1029999999999997584155	5.4139999999999997015721	7.0640000000000000568434	0.3739999999999999991118	7.5839999999999996305178	2.3559999999999998721023	6.3159999999999998365752	2.0800000000000000710543	2.8180000000000000603961	2.293000000000000149214	2.9670000000000000817124	14.4350000000000004973799	18.9729999999999989768185	0.4550000000000000155431	1.0620000000000000550671	2.2149999999999998578915	0.2810000000000000275335	4.6349999999999997868372	8.2590000000000003410605
22030	2	0.3430000000000000270894	0.7730000000000000204281	0.8010000000000000452971	0.5480000000000000426326	0.0899999999999999966693	0.5310000000000000275335	0.4040000000000000257572	0.6209999999999999964473	0.2859999999999999764633	0.1130000000000000032196	0.4909999999999999920064	0.1600000000000000033307	0.346999999999999975131	84.9849999999999994315658	0.7710000000000000186517	0.0140000000000000002914	8.0169999999999994599875	0.0759999999999999981126	0.5620000000000000550671	0.0690000000000000057732
22040	2	0.443000000000000004885	1.3770000000000000017764	0.6949999999999999511502	1.3109999999999999431566	0.0859999999999999931166	1.1930000000000000603961	0.4299999999999999933387	1.2210000000000000852651	0.5300000000000000266454	0.3210000000000000075495	0.4139999999999999791278	0.3960000000000000186517	0.155999999999999999778	81.7469999999999998863132	1.3040000000000000479616	0.0210000000000000013045	6.59499999999999975131	0.030999999999999999778	1.5480000000000000426326	0.181999999999999995115
22050	2	2.5880000000000000781597	5.6859999999999999431566	5.3550000000000004263256	6.9630000000000000781597	0.4670000000000000262013	3.9150000000000000355271	1.8990000000000000213163	2.9079999999999999182876	0.4209999999999999853451	0.2030000000000000137668	1.7419999999999999928946	0.4759999999999999786837	0.077999999999999999889	55.1000000000000014210855	0.8020000000000000461853	0.0690000000000000057732	10.2750000000000003552714	0.3170000000000000039968	0.517000000000000015099	0.2169999999999999984457
22060	2	0.0580000000000000029421	1.9079999999999999182876	3.3029999999999999360512	3.5779999999999998472333	0.2810000000000000275335	2.612000000000000099476	1.0529999999999999360512	2.0240000000000000213163	1.1020000000000000905942	0.6580000000000000293099	0.9929999999999999937828	0.5480000000000000426326	0.1630000000000000059952	0.3629999999999999893419	18.3249999999999992894573	0.1880000000000000004441	6.4020000000000001350031	6.5389999999999997015721	49.4179999999999992610356	0.4849999999999999866773
22070	3	1.4630000000000000781597	5.0160000000000000142109	9.3369999999999997442046	6.1269999999999997797318	0.4390000000000000013323	2.7179999999999999715783	2.8479999999999998649969	12.9760000000000008668621	2.6370000000000000106581	0.5540000000000000479616	5.0730000000000003979039	2.1699999999999999289457	4.4320000000000003836931	0.335000000000000019984	0.5839999999999999635847	15.7050000000000000710543	3.8820000000000001172396	0.6490000000000000213163	21.5199999999999995736744	1.5360000000000000319744
22080	2	0.4460000000000000075495	6.099000000000000198952	18.091000000000001080025	2.653000000000000024869	0.0500000000000000027756	0.9040000000000000257572	1.6169999999999999928946	4.9930000000000003268497	0.4199999999999999844569	0.0429999999999999965583	6.6790000000000002700062	0.9919999999999999928946	0.5610000000000000541789	37.6950000000000002842171	12.3350000000000008526513	0.3960000000000000186517	2.3389999999999999680256	1.1169999999999999928946	1.7700000000000000177636	0.8030000000000000470735
22090	5	0.3230000000000000093259	7.2820000000000000284217	2.5680000000000000603961	1.7540000000000000035527	0.2790000000000000257572	0.7259999999999999786837	0.4929999999999999937828	3.2850000000000001421085	0.3430000000000000270894	0.0650000000000000022204	1.5869999999999999662492	2.0190000000000001278977	1.6359999999999998987477	0.0560000000000000011657	0.2810000000000000275335	32.1730000000000018189894	2.9350000000000000532907	0.5480000000000000426326	39.6640000000000014779289	1.9819999999999999840128
22100	6	0.5320000000000000284217	3.8660000000000001030287	4.2320000000000002060574	10.518000000000000682121	2.596999999999999975131	3.6520000000000001350031	2.7379999999999999893419	8.6489999999999991331379	3.6600000000000001421085	7.2999999999999998223643	6.2560000000000002273737	3.7599999999999997868372	0.7630000000000000115463	0.0800000000000000016653	1.987000000000000099476	9.6039999999999992041921	3.0520000000000000461853	0.6019999999999999795719	8.093999999999999417355	18.0579999999999998294697
22110	6	1.278000000000000024869	10.0909999999999993036681	10.849000000000000198952	13.2249999999999996447286	4.0640000000000000568434	5.1130000000000004334311	3.8639999999999998792077	6.3419999999999996376232	1.8799999999999998934186	0.2949999999999999844569	6.03000000000000024869	0.8880000000000000115463	0.5400000000000000355271	0.3830000000000000071054	6.8650000000000002131628	11.1500000000000003552714	2.7259999999999999786837	1.4639999999999999680256	8.0600000000000004973799	4.8920000000000003481659
22120	11	0.8379999999999999671374	12.5449999999999999289457	20.0060000000000002273737	8.7539999999999995594635	1.862000000000000099476	0.3310000000000000164313	0.3830000000000000071054	4.6470000000000002415845	1.7600000000000000088818	8.5980000000000007531753	1.1579999999999999182876	10.7799999999999993605115	1.8930000000000000159872	0.8709999999999999964473	0.431999999999999995115	3.375	2.3919999999999999040767	0.1769999999999999906741	14.7989999999999994884092	4.3990000000000000213163
22130	3	8.6679999999999992610356	6.2779999999999995807798	12.5069999999999996731503	11.4659999999999993036681	2.6389999999999997903899	0.4610000000000000208722	0.8020000000000000461853	7.4320000000000003836931	3.609999999999999875655	0.181999999999999995115	3.8809999999999997832845	0.4759999999999999786837	6.8970000000000002415845	3.0510000000000001563194	0.4450000000000000066613	20.5809999999999995168309	3.7019999999999999573674	0.0650000000000000022204	5.3910000000000000142109	1.4650000000000000799361
22140	3	2.5929999999999999715783	7.7590000000000003410605	7.3979999999999996873612	11.843999999999999417355	1.6990000000000000657252	3.5489999999999999324984	3.3229999999999999538147	15.0969999999999995310418	6.237000000000000099476	1.4219999999999999307221	5.6660000000000003694822	1.9659999999999999698019	6.4199999999999999289457	0.3200000000000000066613	0.2800000000000000266454	6.2400000000000002131628	0.960999999999999965361	0.162000000000000005107	5.7329999999999996518341	11.3300000000000000710543
22150	3	0.103999999999999995226	2.1450000000000000177636	1.0809999999999999609201	3.1760000000000001563194	0.2640000000000000124345	3.1760000000000001563194	1.0640000000000000568434	2.418000000000000149214	0.8110000000000000541789	0.2089999999999999913403	1.0080000000000000071054	0.3380000000000000226485	0.7900000000000000355271	0.0589999999999999968914	0.2660000000000000142109	66.1089999999999946567186	2.9679999999999999715783	11.3350000000000008526513	2.5649999999999999467093	0.1130000000000000032196
22160	2	0.607999999999999984901	3.0499999999999998223643	5.2999999999999998223643	5.8780000000000001136868	1.3520000000000000905942	0.5849999999999999644729	0.7469999999999999973355	4.9530000000000002913225	2.640000000000000124345	0.7399999999999999911182	1.9250000000000000444089	1.5889999999999999680256	5.6959999999999997299938	58.5099999999999980104803	1.9490000000000000657252	1.3360000000000000763833	1.4399999999999999467093	0.1710000000000000131006	1.0789999999999999591438	0.4520000000000000128786
22170	2	1.4330000000000000515143	3.1890000000000000568434	1.0929999999999999715783	4.2220000000000004192202	0.5120000000000000106581	0.3980000000000000204281	0.3499999999999999777955	1.0140000000000000124345	0.278000000000000024869	0.03599999999999999728	0.5759999999999999564793	0.0820000000000000034417	3.5849999999999999644729	67.4009999999999962483344	5.1079999999999996518341	1.5600000000000000532907	3.5480000000000000426326	0.2740000000000000213163	5.1349999999999997868372	0.2059999999999999886757
22180	2	0.3729999999999999982236	0.7930000000000000381917	0.460000000000000019984	0.5190000000000000168754	0.1459999999999999908962	0.0269999999999999996947	0.0189999999999999995282	0.1010000000000000064393	0.087999999999999994893	0.0330000000000000015543	0.0369999999999999981681	0.0170000000000000012212	0.6879999999999999449329	80.9140000000000014779289	8.1010000000000008668621	0.0539999999999999993894	5.7389999999999998792077	0.1529999999999999971134	1.5740000000000000657252	0.162000000000000005107
22190	3	19.3449999999999988631316	5.1730000000000000426326	1.6080000000000000959233	30.1200000000000009947598	1.3169999999999999484857	0.2730000000000000204281	0.1880000000000000004441	1.1259999999999998898659	0.585999999999999965361	0.0250000000000000013878	0.6129999999999999893419	0.4249999999999999888978	1.5020000000000000017764	24.75	5.8369999999999997442046	3.3700000000000001065814	0.7159999999999999698019	0.3449999999999999733546	2.224000000000000198952	0.4570000000000000173195
22200	2	0.4139999999999999791278	8.8369999999999997442046	5.293000000000000149214	8.3160000000000007247536	1.4350000000000000532907	2.5339999999999998081535	1.1790000000000000479616	2.8759999999999998898659	0.6780000000000000470735	1.5900000000000000799361	1.6630000000000000337508	2.5009999999999998898659	0.1690000000000000113243	3.0329999999999999182876	47.7199999999999988631316	0.1280000000000000026645	3.2360000000000002096101	0.6260000000000000008882	6.9240000000000003765876	0.8479999999999999760192
22210	10	1.6650000000000000355271	2.8769999999999997797318	0.5649999999999999467093	10.2210000000000000852651	1.1830000000000000515143	3.2080000000000001847411	0.7540000000000000035527	7.1070000000000002060574	1.8830000000000000071054	0.7850000000000000310862	0.8120000000000000550671	0.653000000000000024869	2.943999999999999950262	4.3869999999999995665689	45.9849999999999994315658	0.1010000000000000064393	2.3700000000000001065814	0.1630000000000000059952	12.1259999999999994457767	0.2089999999999999913403
22220	2	1.0860000000000000763833	2.0070000000000001172396	1.2190000000000000834888	2.6949999999999998401279	4.1539999999999999147349	0.1130000000000000032196	0.0560000000000000011657	0.5550000000000000488498	3.5230000000000001314504	1.0340000000000000301981	0.0919999999999999984457	0.1370000000000000106581	8.3409999999999993036681	54.6950000000000002842171	1.7210000000000000852651	2.7549999999999998934186	8.8559999999999998721023	0.1209999999999999964473	6.0570000000000003836931	0.7840000000000000301981
22230	2	0.61399999999999999023	1.25	0.7179999999999999715783	0.6199999999999999955591	0.4179999999999999826805	0.144999999999999990008	0.0980000000000000037748	0.1910000000000000031086	0.3689999999999999946709	0.1769999999999999906741	0.2030000000000000137668	0.1089999999999999996669	1.8669999999999999928946	81.8679999999999949977791	4.237000000000000099476	0.0599999999999999977796	2.818999999999999950262	0.0709999999999999936717	3.1139999999999998792077	1.0509999999999999342748
22240	2	4.2080000000000001847411	7.1050000000000004263256	5.0830000000000001847411	19.1419999999999994599875	0.7870000000000000328626	6.6399999999999996802558	3.2210000000000000852651	6.7169999999999996376232	1.9330000000000000515143	1.4379999999999999449329	3.2229999999999998649969	2.4599999999999999644729	4.9349999999999996092015	16.6840000000000010516032	11.0540000000000002700062	0.0299999999999999988898	1.9650000000000000799361	0.1439999999999999891198	2.0769999999999999573674	1.1539999999999999147349
22250	7	0.3130000000000000004441	2.224000000000000198952	2.5609999999999999431566	5.3429999999999999715783	0.3109999999999999986677	1.4659999999999999698019	0.3320000000000000173195	0.9100000000000000310862	0.3089999999999999968914	0.7810000000000000275335	0.3689999999999999946709	0.3290000000000000146549	0.0149999999999999994449	0.0509999999999999967248	58.2809999999999988062882	0.2839999999999999746869	0.38600000000000000977	0.1130000000000000032196	15.5020000000000006679102	10.119999999999999218403
22260	7	0.36399999999999999023	1.5220000000000000195399	0.9040000000000000257572	5.0049999999999998934186	0.1789999999999999924505	3.0169999999999999040767	0.914000000000000034639	2.4550000000000000710543	0.4139999999999999791278	0.4010000000000000230926	0.8810000000000000053291	0.5739999999999999547029	0.1940000000000000057732	0.103999999999999995226	34.9050000000000011368684	0.7880000000000000337508	0.4620000000000000217604	0.0480000000000000009992	20.6980000000000003979039	26.1720000000000005968559
22270	2	0.7009999999999999564793	2.4889999999999998792077	2.4550000000000000710543	1.7880000000000000337508	1.1339999999999998969713	0.0609999999999999986677	0.0909999999999999975575	0.1370000000000000106581	0.3629999999999999893419	0.0690000000000000057732	0.2250000000000000055511	0.1310000000000000053291	2.4329999999999998294697	69.6200000000000045474735	13.9890000000000007673862	0.1809999999999999942268	2.3580000000000000959233	0.2540000000000000035527	1.3480000000000000870415	0.1739999999999999880096
22280	2	4.5400000000000000355271	9.612000000000000099476	5.9960000000000004405365	5.6109999999999997655209	0.2409999999999999920064	0.6560000000000000275335	0.357999999999999984901	1.3810000000000000053291	0.2510000000000000008882	0.094000000000000000222	0.6350000000000000088818	1.0620000000000000550671	5.5810000000000004050094	14.0139999999999993463007	3.6499999999999999111822	20.1909999999999989483968	5.8520000000000003126388	0.778000000000000024869	14.8940000000000001278977	4.6040000000000000923706
22290	2	9.1029999999999997584155	1.4579999999999999626965	2.5480000000000000426326	61.8140000000000000568434	0.664000000000000034639	1.3600000000000000976996	0.8329999999999999626965	1.1519999999999999129585	0.5290000000000000257572	0.4040000000000000257572	1.0020000000000000017764	0.2740000000000000213163	0.0200000000000000004163	17.5309999999999988062882	0.9539999999999999591438	0.0350000000000000033307	0.1160000000000000058842	0.0589999999999999968914	0.125	0.0160000000000000003331
22300	10	1.7130000000000000781597	11.3719999999999998863132	6.9939999999999997726263	9.7739999999999991331379	0.4510000000000000119904	10.862000000000000099476	5.3959999999999999076294	5.3499999999999996447286	3.2789999999999999147349	1.9819999999999999840128	4.7019999999999999573674	3.7980000000000000426326	0.403000000000000024869	0.51100000000000000977	2.7269999999999998685496	1.5009999999999998898659	9.9450000000000002842171	4.7019999999999999573674	13.0419999999999998152589	1.4970000000000001083578
22310	2	0.4859999999999999875655	3.0649999999999999467093	2.7360000000000002096101	3.9769999999999998685496	1.0949999999999999733546	1.9539999999999999591438	1.1499999999999999111822	1.8329999999999999626965	0.278000000000000024869	0.9779999999999999804601	1.1710000000000000408562	0.3230000000000000093259	0.2089999999999999913403	59.8299999999999982946974	1.7920000000000000373035	0.3200000000000000066613	11.8010000000000001563194	0.2270000000000000073275	6.4580000000000001847411	0.3160000000000000031086
22320	2	0.3150000000000000022204	0.2210000000000000019984	0.960999999999999965361	0.5440000000000000390799	0.0060000000000000001249	0.0020000000000000000416	0.0020000000000000000416	0.0100000000000000002082	0.0020000000000000000416	0	0.0060000000000000001249	0.0010000000000000000208	9.2330000000000005400125	48.3849999999999980104803	10.9990000000000005542233	3.1290000000000000035527	21.4510000000000005115908	0.2359999999999999875655	4.1829999999999998294697	0.3130000000000000004441
22330	2	1.2809999999999999165112	2.5499999999999998223643	0.8499999999999999777955	2.875	0.0670000000000000039968	0.3190000000000000057732	0.084000000000000005218	2.5419999999999998152589	0.9060000000000000275335	0.414999999999999980016	0.1189999999999999946709	0.4050000000000000266454	66.7150000000000034106051	13.4649999999999998578915	0.7439999999999999946709	2.2719999999999997974953	3.5059999999999997832845	0.2479999999999999982236	0.2520000000000000017764	0.3840000000000000079936
22340	2	0.4020000000000000239808	1.584000000000000074607	0.7439999999999999946709	0.3840000000000000079936	0.1330000000000000071054	0.0729999999999999954481	0.0410000000000000017208	0.1069999999999999978906	0.0219999999999999987232	0.0120000000000000002498	0.0539999999999999993894	0.0100000000000000002082	7.2179999999999999715783	83.5999999999999943156581	2.7299999999999999822364	0.1400000000000000133227	2.0289999999999999147349	0.0330000000000000015543	0.5709999999999999520384	0.1140000000000000041078
22350	2	0.144999999999999990008	1.5500000000000000444089	0.846999999999999975131	1.3389999999999999680256	0.0170000000000000012212	0.2680000000000000159872	0.030999999999999999778	0.4680000000000000270894	0.0429999999999999965583	0.0170000000000000012212	0.01799999999999999864	0.0739999999999999963363	2.5950000000000001953993	89.602999999999994429345	0.7530000000000000026645	0.0950000000000000011102	1.6919999999999999484857	0.0080000000000000001665	0.3529999999999999804601	0.084000000000000005218
22360	2	10.5359999999999995878852	1.8580000000000000959233	1.8329999999999999626965	36.6009999999999990905053	0.4470000000000000084377	0.1650000000000000077716	0.068000000000000004885	0.0670000000000000039968	0.1390000000000000124345	0.1809999999999999942268	0.0439999999999999974465	0.0129999999999999994033	1.5480000000000000426326	16.0749999999999992894573	3.7519999999999997797318	1.4570000000000000728306	7.8940000000000001278977	2.2660000000000000142109	14.8949999999999995736744	0.1600000000000000033307
22370	5	0.6330000000000000071054	6.7910000000000003694822	16.0270000000000010231815	8.1370000000000004547474	0.3099999999999999977796	0.6470000000000000195399	0.3609999999999999875655	4.9649999999999998578915	1.0189999999999999058531	0.3400000000000000244249	0.6560000000000000275335	3.1389999999999997903899	0.710999999999999965361	0.267000000000000015099	0.5310000000000000275335	15.117000000000000881073	7.0279999999999995807798	0.6660000000000000364153	28.2250000000000014210855	4.4299999999999997157829
22380	5	2.7610000000000001207923	11.9339999999999992752464	12.0690000000000008384404	10.3070000000000003836931	0.642000000000000015099	18.5330000000000012505552	8.5399999999999991473487	3.3740000000000001101341	2.459000000000000074607	2.7010000000000000675016	9.3219999999999991757704	5.9900000000000002131628	0.1580000000000000015543	0.2379999999999999893419	6.2649999999999996802558	0.2020000000000000128786	2.1949999999999998401279	0.2379999999999999893419	0.6390000000000000124345	1.4319999999999999396039
22390	2	3.3180000000000000603961	2.2919999999999998152589	4.8780000000000001136868	35.8620000000000018758328	4.2720000000000002415845	1.1899999999999999467093	1.2849999999999999200639	0.6480000000000000204281	0.4279999999999999915623	0.7099999999999999644729	1.9859999999999999875655	0.212999999999999994893	0.2379999999999999893419	31.099000000000000198952	2.2700000000000000177636	0.3980000000000000204281	4.6920000000000001705303	0.3360000000000000208722	3.5809999999999999609201	0.3059999999999999942268
22400	2	0.2439999999999999946709	0.8499999999999999777955	0.8659999999999999920064	0.5040000000000000035527	0.103999999999999995226	0.0200000000000000004163	0.0200000000000000004163	0.0219999999999999987232	0.0299999999999999988898	0.0219999999999999987232	0.0200000000000000004163	0.0379999999999999990563	1.4250000000000000444089	85.2039999999999935198502	2.5240000000000000213163	0.1640000000000000068834	5.3680000000000003268497	0.0490000000000000018874	2.150999999999999801048	0.375
22410	2	12.244999999999999218403	6.4210000000000002629008	4.7380000000000004334311	8.3729999999999993320898	2.349000000000000198952	0.2369999999999999884537	0.1300000000000000044409	0.219000000000000000222	0.3019999999999999906741	0.5659999999999999475975	0.1630000000000000059952	0.2750000000000000222045	2.793000000000000149214	16.8990000000000009094947	11.6319999999999996731503	5.150999999999999801048	9.9760000000000008668621	0.1089999999999999996669	14.2859999999999995878852	3.1370000000000000106581
22420	6	4.4329999999999998294697	7.1730000000000000426326	19.2049999999999982946974	18.9059999999999988062882	3.2639999999999997903899	4.3830000000000000071054	5.3010000000000001563194	5.1650000000000000355271	3.4529999999999998472333	1.9559999999999999609201	14.7400000000000002131628	1.2509999999999998898659	0.1489999999999999935607	0.4859999999999999875655	8.1579999999999994741984	0.0170000000000000012212	0.2740000000000000213163	0.1199999999999999955591	0.8050000000000000488498	0.76100000000000000977
22430	3	0.6109999999999999875655	4.7389999999999998792077	2.4929999999999998827604	9.5709999999999997299938	0.8930000000000000159872	8.2929999999999992610356	3.3029999999999999360512	3.1640000000000001456613	0.7700000000000000177636	0.346999999999999975131	2.803999999999999825917	0.5889999999999999680256	1.8380000000000000781597	0.13600000000000000977	3.2450000000000001065814	22.3399999999999998578915	2.862000000000000099476	3.0089999999999998969713	28.8530000000000015347723	0.1419999999999999873435
22440	3	0.0660000000000000031086	1.443999999999999950262	0.6370000000000000106581	3.056000000000000049738	0.346999999999999975131	2.150999999999999801048	0.7269999999999999795719	2.9919999999999999928946	0.4050000000000000266454	0.1839999999999999968914	0.6189999999999999946709	0.6119999999999999884537	3.4620000000000001882938	0.0729999999999999954481	1.0549999999999999378275	29.8889999999999993463007	1.0029999999999998916422	0.6159999999999999920064	49.8280000000000029558578	0.8339999999999999635847
22450	3	1.7039999999999999591438	2.3709999999999999964473	1.4330000000000000515143	3.487000000000000099476	0.2939999999999999835687	0.5130000000000000115463	0.4219999999999999862332	0.2550000000000000044409	0.4550000000000000155431	0.0129999999999999994033	0.664000000000000034639	0.2089999999999999913403	3.2740000000000000213163	34.2959999999999993747224	20.4190000000000004831691	1.9750000000000000888178	1.8939999999999999058531	0.1499999999999999944489	25.0560000000000009379164	1.1149999999999999911182
22460	7	2.459000000000000074607	6.0229999999999996873612	8.7639999999999993463007	22.1230000000000011084467	8.1570000000000000284217	3.8959999999999999076294	3.5240000000000000213163	6.1089999999999999857891	2.9780000000000002025047	4.1749999999999998223643	6.7670000000000003481659	3.9729999999999998649969	0.5040000000000000035527	0.2349999999999999866773	1.3509999999999999786837	0.2159999999999999975575	2.8589999999999999857891	3.8980000000000001314504	9.8840000000000003410605	2.1040000000000000923706
22470	2	1.0060000000000000053291	7.9900000000000002131628	3.790999999999999925393	1.4019999999999999129585	0.1280000000000000026645	0.2010000000000000119904	0.1400000000000000133227	0.2210000000000000019984	0.0550000000000000002776	0.0229999999999999996114	0.1890000000000000013323	0.1160000000000000058842	2.665999999999999925393	45.0489999999999994884092	6.9710000000000000852651	2.1280000000000001136868	21.3000000000000007105427	0.6099999999999999866773	4.8990000000000000213163	1.1149999999999999911182
22480	2	0.1839999999999999968914	0.1380000000000000115463	0.6059999999999999831246	0.25	0.0149999999999999994449	0.0259999999999999988065	0.0070000000000000001457	0.1290000000000000035527	0.0250000000000000013878	0.0050000000000000001041	0.0050000000000000001041	0.0080000000000000001665	4.7919999999999998152589	91.625	0.7479999999999999982236	0.0120000000000000002498	0.8800000000000000044409	0.0280000000000000005829	0.4859999999999999875655	0.0299999999999999988898
22490	5	1.8480000000000000870415	13.3230000000000003979039	10.130000000000000781597	9.2089999999999996305178	0.2250000000000000055511	8.5950000000000006394885	4.9279999999999999360512	21.6499999999999985789145	1.8689999999999999946709	1.3629999999999999893419	6.8840000000000003410605	6.0190000000000001278977	0.3390000000000000235367	0.3719999999999999973355	1.0900000000000000799361	0.1829999999999999960032	1.1439999999999999058531	0.3039999999999999924505	5.6650000000000000355271	4.8609999999999997655209
22500	5	2.5929999999999999715783	10.4830000000000005400125	10.650999999999999801048	11.0190000000000001278977	0.1229999999999999982236	7.599000000000000198952	5.7460000000000004405365	18.7330000000000005400125	1.7689999999999999058531	1.2520000000000000017764	9.7590000000000003410605	7.400999999999999801048	0.5729999999999999538147	0.2109999999999999931166	0.5220000000000000195399	0.6390000000000000124345	1.4690000000000000834888	0.7560000000000000053291	3.5680000000000000603961	5.1310000000000002273737
22510	5	1.1299999999999998934186	6.1230000000000002202682	2.9559999999999999609201	3.0529999999999999360512	0.3109999999999999986677	1.778000000000000024869	0.9190000000000000390799	3.3109999999999999431566	0.5190000000000000168754	0.125	1.0460000000000000408562	0.36399999999999999023	5.1909999999999998365752	56.479999999999996873612	2.7109999999999998543387	0.2979999999999999871214	2.1059999999999998721023	0.5320000000000000284217	1.8629999999999999893419	9.1829999999999998294697
22520	2	0.2030000000000000137668	1.1450000000000000177636	0.6069999999999999840128	0.6370000000000000106581	0.2949999999999999844569	0.0140000000000000002914	0.0080000000000000001665	0.0550000000000000002776	0.431999999999999995115	0.0640000000000000013323	0.0189999999999999995282	0.042000000000000002609	1.9919999999999999928946	87.736000000000004206413	3.8359999999999998543387	0.0619999999999999995559	1.7259999999999999786837	0.042000000000000002609	1.0160000000000000142109	0.0670000000000000039968
22530	2	2.068999999999999950262	2.5270000000000001350031	1.7470000000000001083578	1.818999999999999950262	0.0040000000000000000833	0.3019999999999999906741	0.2200000000000000011102	1.0449999999999999289457	0.030999999999999999778	0	0.4249999999999999888978	0.5570000000000000506262	4.4329999999999998294697	34.5270000000000010231815	11.742000000000000881073	0.2550000000000000044409	5.1390000000000002344791	0.7379999999999999893419	4.2789999999999999147349	28.140999999999998237854
22540	2	0.6780000000000000470735	1.2059999999999999609201	0.9499999999999999555911	1.8729999999999999982236	0.3039999999999999924505	0.9729999999999999760192	0.431999999999999995115	2.6779999999999999360512	2.1930000000000000603961	2.8959999999999999076294	0.6860000000000000541789	0.5070000000000000062172	3.6450000000000000177636	73.5909999999999939745976	4.0789999999999997370992	0.0389999999999999999445	1.9270000000000000461853	0.0389999999999999999445	0.9060000000000000275335	0.3970000000000000195399
22550	7	1.4799999999999999822364	12.9079999999999994741984	14.8390000000000004121148	14.2360000000000006536993	1.7880000000000000337508	2.4839999999999999857891	2.2519999999999997797318	17.8560000000000016484591	5.0160000000000000142109	1.1410000000000000142109	5.2119999999999997442046	9.343999999999999417355	0.2829999999999999737987	0.1179999999999999937828	1.5880000000000000781597	0.1960000000000000075495	4.0039999999999995594635	0.3900000000000000133227	3.7700000000000000177636	1.0960000000000000852651
22560	7	1.0389999999999999236167	20.908999999999998919975	8.8689999999999997726263	20.8200000000000002842171	3.7059999999999999609201	5.5119999999999995665689	2.306000000000000049738	18.1179999999999985504928	3.7789999999999999147349	0.6570000000000000284217	2.4729999999999998649969	3.0550000000000001598721	0.3719999999999999973355	0.0749999999999999972244	1.6610000000000000319744	0.1010000000000000064393	2.4430000000000000603961	0.2000000000000000111022	2.7229999999999998649969	1.1799999999999999378275
22570	7	1.2729999999999999094058	10.0730000000000003979039	14.1669999999999998152589	15.6010000000000008668621	1.1209999999999999964473	2.7429999999999998827604	2.2229999999999998649969	25.3730000000000011084467	4.4029999999999995807798	1.0420000000000000373035	4.7179999999999999715783	7.2460000000000004405365	0.267000000000000015099	0.4670000000000000262013	3.9860000000000002096101	0.0509999999999999967248	2.4060000000000001385558	0.0719999999999999945599	2.0670000000000001705303	0.7019999999999999573674
22580	2	0.392000000000000015099	2.4809999999999998721023	0.8129999999999999449329	1.1670000000000000373035	0.5550000000000000488498	0.4879999999999999893419	0.2849999999999999755751	0.4630000000000000226485	0.8289999999999999591438	0.1370000000000000106581	0.2630000000000000115463	0.047000000000000000111	0.9010000000000000230926	49.854999999999996873612	8.6310000000000002273737	0.0589999999999999968914	4.2430000000000003268497	0.094000000000000000222	26.033999999999998919975	2.2610000000000001207923
22590	2	1.7509999999999998898659	3.8820000000000001172396	2.0489999999999999324984	11.4559999999999995168309	2.0400000000000000355271	6.9720000000000004192202	1.818999999999999950262	2.5440000000000000390799	0.4450000000000000066613	0.3029999999999999915623	1.1479999999999999094058	0.2349999999999999866773	5.1650000000000000355271	50.3250000000000028421709	1.2709999999999999076294	0.5719999999999999529265	4.5339999999999998081535	0.0899999999999999966693	3.0419999999999998152589	0.3569999999999999840128
22600	2	4.1929999999999996163069	2.6230000000000002202682	2.3130000000000001669775	8.9930000000000003268497	0.3629999999999999893419	0.1630000000000000059952	0.115000000000000004996	0.0560000000000000011657	0.0129999999999999994033	0.0149999999999999994449	0.1380000000000000115463	0.0149999999999999994449	1.0600000000000000532907	51.4579999999999984083843	10.7050000000000000710543	0.3930000000000000159872	12.7260000000000008668621	0.1089999999999999996669	4.0289999999999999147349	0.5190000000000000168754
22610	2	0.5160000000000000142109	2.7139999999999999680256	1.8500000000000000888178	0.8090000000000000524025	0.3559999999999999831246	0.1209999999999999964473	0.0580000000000000029421	0.1429999999999999882316	0.4839999999999999857891	0.7640000000000000124345	0.0690000000000000057732	0.042000000000000002609	1.903000000000000024869	73.2300000000000039790393	3.7330000000000000959233	0.4249999999999999888978	3.9839999999999999857891	0.03599999999999999728	7.125	1.6370000000000000106581
22620	11	2.2200000000000001953993	6.8179999999999996163069	3.4399999999999999467093	3.7789999999999999147349	0.7419999999999999928946	0.6270000000000000017764	0.4329999999999999960032	2.778000000000000024869	1.3589999999999999857891	0.1940000000000000057732	0.6770000000000000461853	0.3290000000000000146549	2.2210000000000000852651	40.9519999999999981810106	19.5210000000000007958079	0.3290000000000000146549	6.7839999999999998081535	0.4269999999999999906741	3.859999999999999875655	2.5099999999999997868372
22630	8	0.5829999999999999626965	2.4270000000000000461853	0.9949999999999999955591	9.9640000000000004121148	0.1549999999999999988898	0.1260000000000000008882	0.047000000000000000111	3.2519999999999997797318	0.2320000000000000117684	0.0060000000000000001249	0.0330000000000000015543	0.0229999999999999996114	0.9150000000000000355271	29.9909999999999996589395	33.3650000000000019895197	0.1439999999999999891198	3.4260000000000001563194	3.6000000000000000888178	10.525999999999999801048	0.1890000000000000013323
22640	7	4.4100000000000001421085	17.9529999999999994031441	22.2229999999999989768185	22.2330000000000005400125	3.7599999999999997868372	2.1730000000000000426326	2.0649999999999999467093	8.2520000000000006679102	0.4859999999999999875655	0.1690000000000000113243	3.9329999999999998294697	5.0970000000000004192202	0.1769999999999999906741	0.0570000000000000020539	1.0140000000000000124345	0.2760000000000000230926	1.459000000000000074607	2.637999999999999900524	1.0789999999999999591438	0.545000000000000039968
22650	2	0.3049999999999999933387	1.5960000000000000852651	3.9119999999999999218403	2.8679999999999998827604	0.2220000000000000028866	0.3499999999999999777955	0.1120000000000000023315	0.5300000000000000266454	0.0749999999999999972244	0.0369999999999999981681	0.1010000000000000064393	0.1859999999999999986677	8.7179999999999999715783	62.6510000000000033537617	5.3140000000000000568434	0.6069999999999999840128	7.5599999999999996092015	0.0560000000000000011657	3.9430000000000000603961	0.8549999999999999822364
22660	6	3.2459999999999999964473	4.681000000000000049738	2.2059999999999999609201	8.8650000000000002131628	5.7690000000000001278977	0.2489999999999999991118	0.1680000000000000104361	1.0400000000000000355271	1.8349999999999999644729	0.0929999999999999993339	0.1990000000000000102141	0.1260000000000000008882	1.8790000000000000035527	52.3280000000000029558578	14.3460000000000000852651	0.0219999999999999987232	0.892000000000000015099	0.5679999999999999493738	1.1719999999999999307221	0.3140000000000000013323
22670	3	2.2690000000000001278977	11.9090000000000006963319	5.943999999999999950262	27.6520000000000010231815	2.5489999999999999324984	1.3729999999999999982236	0.3850000000000000088818	17.135000000000001563194	2.2000000000000001776357	2.3020000000000000461853	0.3519999999999999795719	4.293000000000000149214	1.459000000000000074607	0.6440000000000000168754	0.1019999999999999934497	7.4829999999999996518341	3	0.2469999999999999973355	8.0220000000000002415845	0.6820000000000000506262
22680	3	3.3109999999999999431566	4.737000000000000099476	3.8250000000000001776357	3.2639999999999997903899	1.0340000000000000301981	0.0200000000000000004163	0.0140000000000000002914	1.0480000000000000426326	1.1339999999999998969713	0.806000000000000049738	0.0050000000000000001041	0.2320000000000000117684	27.2729999999999996873612	4.1909999999999998365752	0.181999999999999995115	20.0599999999999987210231	14.1649999999999991473487	0.0589999999999999968914	11.9969999999999998863132	2.6440000000000001278977
22690	2	1.1209999999999999964473	3.4620000000000001882938	3.3429999999999999715783	1.3950000000000000177636	0.2640000000000000124345	0.0970000000000000028866	0.0820000000000000034417	0.1459999999999999908962	0.5080000000000000071054	0.3109999999999999986677	0.1179999999999999937828	0.1380000000000000115463	5.7789999999999999147349	66.4549999999999982946974	3.1760000000000001563194	0.8980000000000000204281	6.887999999999999900524	0.1950000000000000066613	4.7679999999999997939426	0.857999999999999984901
22700	2	1.8260000000000000675016	2.9319999999999999396039	1.4490000000000000657252	5.1490000000000000213163	0.6830000000000000515143	3.0489999999999999324984	1.0600000000000000532907	1.9230000000000000426326	0.5699999999999999511502	0.6989999999999999547029	0.6209999999999999964473	0.2690000000000000168754	1.193999999999999950262	74.3829999999999955662133	0.693999999999999950262	0.0790000000000000007772	1.6559999999999999165112	0.0919999999999999984457	1.5460000000000000408562	0.1280000000000000026645
22710	5	0.2800000000000000266454	4.6040000000000000923706	3.9049999999999998046007	1.637999999999999900524	0.3679999999999999937828	0.047000000000000000111	0.0379999999999999990563	3.5219999999999997974953	0.7179999999999999715783	0.0899999999999999966693	0.0229999999999999996114	0.5530000000000000470735	3.6899999999999999467093	40.7190000000000011937118	15.8550000000000004263256	6.9470000000000000639488	11.5190000000000001278977	0.3200000000000000066613	4.5670000000000001705303	0.5929999999999999715783
22720	2	0.0729999999999999954481	1.5909999999999999698019	2.2709999999999999076294	3.9519999999999999573674	0.3330000000000000182077	2.6389999999999997903899	2.0569999999999999396039	1.1060000000000000941469	0.36399999999999999023	0.5679999999999999493738	3.2919999999999998152589	1.3000000000000000444089	5.2850000000000001421085	70.4150000000000062527761	0.6570000000000000284217	0.0820000000000000034417	3.2589999999999998969713	0.0140000000000000002914	0.5819999999999999618083	0.1580000000000000015543
22730	11	5.4829999999999996518341	6.7889999999999997015721	3.1309999999999997832845	16.3049999999999997157829	0.1849999999999999977796	1.9219999999999999307221	0.6850000000000000532907	4.9589999999999996305178	1.1650000000000000355271	0.0960000000000000019984	0.5520000000000000461853	0.5370000000000000328626	4.3830000000000000071054	46.372999999999997555733	3.3279999999999998472333	0.1000000000000000055511	2.3199999999999998401279	0.3479999999999999760192	1.1519999999999999129585	0.1880000000000000004441
22740	7	3.3709999999999999964473	11.3949999999999995736744	22.2480000000000011084467	8.781000000000000582645	5.4850000000000003197442	3.4129999999999998117062	4.1100000000000003197442	3.3300000000000000710543	0.9759999999999999786837	1.3200000000000000621725	8.3269999999999999573674	2.4479999999999999538147	0.5639999999999999458211	0.1459999999999999908962	0.2399999999999999911182	4.3810000000000002273737	2.2259999999999999786837	0.8719999999999999973355	10.1189999999999997726263	6.25
22750	7	5.9349999999999996092015	7.7919999999999998152589	8.6739999999999994884092	15.4499999999999992894573	3.150999999999999801048	2.612000000000000099476	0.6979999999999999538147	7.1230000000000002202682	1.2330000000000000959233	1.2410000000000001030287	0.6780000000000000470735	1.3919999999999999040767	0.6650000000000000355271	0.0690000000000000057732	2.0289999999999999147349	12.7919999999999998152589	10.4369999999999993889332	1.0080000000000000071054	13.4049999999999993605115	3.6160000000000001030287
22760	2	0.98899999999999999023	3.096999999999999975131	4.7809999999999996944666	2	0.0010000000000000000208	0.1390000000000000124345	0.1310000000000000053291	0.2849999999999999755751	0.0219999999999999987232	0.0120000000000000002498	0.2710000000000000186517	0.1869999999999999995559	3.6669999999999998152589	34.3599999999999994315658	3.318999999999999950262	6.5289999999999999147349	30.1799999999999997157829	0.6710000000000000408562	8.5160000000000000142109	0.8439999999999999724665
22770	2	0.585999999999999965361	2.2999999999999998223643	1.0220000000000000195399	0.7550000000000000044409	1.8080000000000000515143	0.13600000000000000977	0.0640000000000000013323	0.2819999999999999729106	0.1660000000000000086597	0.4849999999999999866773	0.0660000000000000031086	0.0739999999999999963363	8.8989999999999991331379	61.2550000000000025579538	7.9370000000000002771117	1.5249999999999999111822	5.9619999999999997442046	0.0859999999999999931166	5.9679999999999999715783	0.625
22780	2	0.2419999999999999928946	1.7299999999999999822364	0.6949999999999999511502	7.0890000000000004121148	0.1869999999999999995559	1.5149999999999999023004	0.3930000000000000159872	2.5089999999999998969713	0.5410000000000000364153	0.2510000000000000008882	0.2240000000000000046629	0.0719999999999999945599	0.1130000000000000032196	82.0540000000000020463631	1.2640000000000000124345	0.0609999999999999986677	0.5789999999999999591438	0.0389999999999999999445	0.3089999999999999968914	0.1330000000000000071054
22790	2	2.1440000000000001278977	2.7570000000000001172396	1.4410000000000000586198	2.3719999999999998863132	0.0040000000000000000833	0.6049999999999999822364	0.3499999999999999777955	4.21999999999999975131	0.0160000000000000003331	0	0.6270000000000000017764	1.3569999999999999840128	5.2709999999999999076294	51.5589999999999974988896	2.1219999999999998863132	0.8329999999999999626965	13.0589999999999992752464	0.8890000000000000124345	10.0860000000000002984279	0.2859999999999999764633
22800	2	6.4299999999999997157829	12.8610000000000006536993	14.0809999999999995168309	20.2560000000000002273737	2.1080000000000000959233	4.2099999999999999644729	3.9300000000000001598721	3.890000000000000124345	2.0369999999999999218403	1.7509999999999998898659	9.7509999999999994457767	2.8439999999999998614442	0.1000000000000000055511	1.4379999999999999449329	1.8990000000000000213163	0.4309999999999999942268	4.7530000000000001136868	0.8770000000000000017764	6.1299999999999998934186	0.2230000000000000037748
22810	2	1.0509999999999999342748	12.8889999999999993463007	17.2719999999999984652277	12.5220000000000002415845	1.0429999999999999271694	10.2509999999999994457767	5.9119999999999999218403	9.5380000000000002557954	4.1989999999999998436806	2.459000000000000074607	5.4390000000000000568434	1.584000000000000074607	0.181999999999999995115	1.8509999999999999786837	4.2980000000000000426326	0.1739999999999999880096	3.6840000000000001634248	0.7980000000000000426326	4.0010000000000003339551	0.8519999999999999795719
22820	2	0.9399999999999999467093	4.5739999999999998436806	3.6979999999999999538147	1.9679999999999999715783	1.4250000000000000444089	0.2710000000000000186517	0.3210000000000000075495	0.5899999999999999689138	1.4690000000000000834888	0.4689999999999999724665	0.9120000000000000328626	0.1170000000000000067724	1.8349999999999999644729	47.622999999999997555733	20.9179999999999992610356	0.6550000000000000266454	3.9799999999999999822364	0.8419999999999999706901	6.6189999999999997726263	0.7740000000000000213163
22830	2	1.306000000000000049738	6.1760000000000001563194	10.7019999999999999573674	20.3000000000000007105427	0.4209999999999999853451	0.8249999999999999555911	0.3930000000000000159872	2.7480000000000002202682	0.585999999999999965361	0.0800000000000000016653	0.4709999999999999742428	0.9370000000000000550671	2.3999999999999999111822	32.6950000000000002842171	0.4169999999999999817923	4.6230000000000002202682	6.4919999999999999928946	0.0810000000000000025535	5.1769999999999996020961	3.1699999999999999289457
22840	3	9.0570000000000003836931	2.4070000000000000284217	1.8000000000000000444089	19.1720000000000005968559	1.681000000000000049738	0.0389999999999999999445	0.0389999999999999999445	0.1079999999999999987788	0.4570000000000000173195	0.3280000000000000137668	0.0429999999999999965583	0.0850000000000000061062	5.4230000000000000426326	19.3790000000000013358203	13.7690000000000001278977	6.6100000000000003197442	10.4519999999999999573674	0.2620000000000000106581	7.9320000000000003836931	0.9569999999999999618083
22850	2	0.3800000000000000044409	4.1139999999999998792077	2.0089999999999998969713	2.7259999999999999786837	0.0070000000000000001457	0.2939999999999999835687	0.1590000000000000024425	0.2179999999999999993339	0.0330000000000000015543	0.0070000000000000001457	0.0990000000000000046629	0.0120000000000000002498	12.1940000000000008384404	56.6730000000000018189894	9.7949999999999999289457	0.6380000000000000115463	9.7339999999999999857891	0.0919999999999999984457	0.6029999999999999804601	0.2149999999999999966693
22860	2	0.4060000000000000275335	1.9479999999999999538147	0.9579999999999999626965	2.7980000000000000426326	0.9370000000000000550671	0.2770000000000000239808	0.1380000000000000115463	1.5180000000000000159872	1.028000000000000024869	0.0909999999999999975575	0.1580000000000000015543	0.087999999999999994893	0.9909999999999999920064	64.7469999999999998863132	18.7959999999999993747224	0.0869999999999999940048	2.7010000000000000675016	0.357999999999999984901	1.1850000000000000532907	0.7910000000000000364153
22870	2	2.0939999999999998614442	3.1480000000000001314504	5.21999999999999975131	31.6630000000000002557954	1.5869999999999999662492	1.9950000000000001065814	1.2980000000000000426326	1.4770000000000000905942	0.3599999999999999866773	0.7339999999999999857891	1.0260000000000000230926	0.23899999999999999023	0.1769999999999999906741	29.6559999999999988062882	4.056000000000000049738	1.0100000000000000088818	7.9240000000000003765876	0.0709999999999999936717	4.0049999999999998934186	2.2599999999999997868372
22880	2	1.6970000000000000639488	5.6009999999999999786837	10.0749999999999992894573	12.8300000000000000710543	3.0219999999999997974953	3.8950000000000000177636	3.8940000000000001278977	2.9020000000000001350031	1.0160000000000000142109	0.7399999999999999911182	7.0999999999999996447286	0.7880000000000000337508	0.5779999999999999582556	39.4119999999999990336619	0.7620000000000000106581	0.0899999999999999966693	2.6629999999999998117062	0.3079999999999999960032	2.5230000000000001314504	0.1029999999999999943379
22890	3	0.1419999999999999873435	1.9059999999999999165112	1.1599999999999999200639	1.1040000000000000923706	0.0340000000000000024425	0.155999999999999999778	0.1370000000000000106581	0.7029999999999999582556	0.1489999999999999935607	0.0149999999999999994449	0.2280000000000000082157	0.077999999999999999889	1.5400000000000000355271	11.2409999999999996589395	2.1299999999999998934186	4.0199999999999995736744	3.390000000000000124345	0.0859999999999999931166	71.1560000000000059117156	0.6260000000000000008882
22900	3	0.3719999999999999973355	0.8050000000000000488498	0.5729999999999999538147	0.7129999999999999671374	0.0210000000000000013045	0.0609999999999999986677	0.0529999999999999985012	0.2379999999999999893419	0.0970000000000000028866	0.0250000000000000013878	0.087999999999999994893	0.1539999999999999980016	1.8569999999999999840128	5.6109999999999997655209	0.5180000000000000159872	5.0320000000000000284217	3.0179999999999997939426	0.1670000000000000095479	78.5969999999999942019713	2.0009999999999998898659
22910	3	2.693999999999999950262	3.7480000000000002202682	3.3130000000000001669775	7.099000000000000198952	2.5480000000000000426326	0.0619999999999999995559	0.042000000000000002609	0.1330000000000000071054	0.1950000000000000066613	0.0749999999999999972244	0.042000000000000002609	0.3210000000000000075495	1.3939999999999999058531	7.0599999999999996092015	57.3810000000000002273737	1.375	4.2750000000000003552714	1.3790000000000000035527	3.6309999999999997832845	3.2320000000000002060574
22920	2	0.6510000000000000230926	2.237000000000000099476	2.943999999999999950262	3.0569999999999999396039	0.2969999999999999862332	0.4179999999999999826805	0.2359999999999999875655	1.3229999999999999538147	0.3210000000000000075495	0.460000000000000019984	0.5869999999999999662492	1.6240000000000001101341	0.579999999999999960032	81.9500000000000028421709	0.556000000000000049738	0.0369999999999999981681	1.7459999999999999964473	0.0919999999999999984457	0.7980000000000000426326	0.0859999999999999931166
22930	2	3.4790000000000000923706	6.1580000000000003623768	4.0800000000000000710543	2.2050000000000000710543	0.7830000000000000293099	0.3430000000000000270894	0.2530000000000000026645	2.5	2.7290000000000000923706	0.642000000000000015099	0.5540000000000000479616	0.6310000000000000053291	1.5909999999999999698019	53.5469999999999970441422	15.869999999999999218403	0.1199999999999999955591	1.4130000000000000337508	0.1749999999999999888978	2.1899999999999999467093	0.7379999999999999893419
22940	2	0.5320000000000000284217	3.0630000000000001669775	3.278000000000000024869	11.8629999999999995452526	6.7859999999999995878852	3.193999999999999950262	1.0929999999999999715783	2.8370000000000001882938	0.5869999999999999662492	0.1409999999999999864553	0.7960000000000000408562	0.2999999999999999888978	1.1339999999999998969713	37.7640000000000028990144	1.1910000000000000586198	1.6770000000000000461853	8.025999999999999801048	3.1089999999999999857891	12.2799999999999993605115	0.3509999999999999786837
22950	11	51.5820000000000007389644	1.4710000000000000852651	15.481999999999999317879	16.9140000000000014779289	0.0529999999999999985012	0.517000000000000015099	0.2640000000000000124345	4.2750000000000003552714	0.3800000000000000044409	0.2230000000000000037748	0.2359999999999999875655	1.0509999999999999342748	0.2449999999999999955591	0.0210000000000000013045	0.1849999999999999977796	1.5649999999999999467093	0.7550000000000000044409	0.3830000000000000071054	4.2000000000000001776357	0.1980000000000000093259
22960	2	0.9599999999999999644729	4.8589999999999999857891	2.0569999999999999396039	14.2260000000000008668621	4.5289999999999999147349	5.8609999999999997655209	1.7849999999999999200639	3.5550000000000001598721	1.6399999999999999023004	1.278000000000000024869	1.2490000000000001101341	0.5330000000000000293099	0.6630000000000000337508	24.2409999999999996589395	8.507999999999999118927	1.1459999999999999076294	6.6909999999999998365752	0.3029999999999999915623	14.0579999999999998294697	1.8580000000000000959233
22970	2	1.5189999999999999058531	10.6750000000000007105427	7.5389999999999997015721	4.3070000000000003836931	0.1519999999999999962252	3.9089999999999998081535	2.1970000000000000639488	2.4519999999999999573674	4.1589999999999998081535	2.1349999999999997868372	2.2580000000000000071054	2.7989999999999999324984	0.7810000000000000275335	50.9359999999999999431566	1.5209999999999999076294	0.0619999999999999995559	0.7059999999999999609201	0.1570000000000000006661	1.262999999999999900524	0.4729999999999999760192
22980	2	0.2879999999999999782396	3.7080000000000001847411	1.959000000000000074607	3.1619999999999999218403	1.6040000000000000923706	0.4249999999999999888978	0.528000000000000024869	0.4769999999999999795719	0.98899999999999999023	0.1140000000000000041078	1.3500000000000000888178	0.2310000000000000108802	1.0189999999999999058531	61.518000000000000682121	14.7330000000000005400125	0.1519999999999999962252	6.012999999999999900524	0.6929999999999999493738	0.8239999999999999547029	0.212999999999999994893
22990	11	2.4609999999999998543387	9.8460000000000000852651	1.4239999999999999324984	19.7199999999999988631316	9.7910000000000003694822	0.8820000000000000062172	0.2929999999999999826805	5.4450000000000002842171	5.7949999999999999289457	1.2230000000000000870415	0.2260000000000000064393	0.077999999999999999889	2.137999999999999900524	26.6290000000000013358203	8.8529999999999997584155	0.1049999999999999961142	1.556000000000000049738	0.5929999999999999715783	2.7869999999999999218403	0.1539999999999999980016
23000	2	0.75	2.8130000000000001669775	5.6660000000000003694822	4.6029999999999997584155	1.137999999999999900524	0.8950000000000000177636	0.4159999999999999809042	1.2720000000000000195399	0.267000000000000015099	1.2620000000000000106581	0.4129999999999999782396	0.4050000000000000266454	0.2999999999999999888978	67.9749999999999943156581	2.2160000000000001918465	1.0440000000000000390799	3.025999999999999801048	0.0650000000000000022204	5.0540000000000002700062	0.4229999999999999871214
23010	2	14.2379999999999995452526	1.9330000000000000515143	1.8140000000000000568434	20.4359999999999999431566	2.2519999999999997797318	0.0500000000000000027756	0.0140000000000000002914	0.1469999999999999917843	0.4159999999999999809042	0.1330000000000000071054	0.0830000000000000043299	0.0820000000000000034417	3.1819999999999999396039	50.856999999999999317879	1.8589999999999999857891	0.084000000000000005218	1.4139999999999999236167	0.2999999999999999888978	0.642000000000000015099	0.0660000000000000031086
23020	2	0.8970000000000000195399	12.0589999999999992752464	11.8970000000000002415845	3.9529999999999998472333	1.6439999999999999058531	3.8999999999999999111822	2.9169999999999998152589	2.0169999999999999040767	1.25	2.2149999999999998578915	4.8799999999999998934186	1.3320000000000000728306	0.2700000000000000177636	3.9529999999999998472333	41.0640000000000000568434	0.1089999999999999996669	4.2210000000000000852651	0.0889999999999999957812	1.1450000000000000177636	0.1859999999999999986677
23030	2	2.9780000000000002025047	8.0060000000000002273737	3.5680000000000000603961	6.1399999999999996802558	1.8970000000000000195399	0.5620000000000000550671	0.3280000000000000137668	0.7770000000000000239808	0.4249999999999999888978	0.0929999999999999993339	0.5420000000000000373035	0.1179999999999999937828	2.0910000000000001918465	35.5810000000000030695446	31.5070000000000014495072	0.042000000000000002609	4.2560000000000002273737	0.1580000000000000015543	0.6009999999999999786837	0.3290000000000000146549
23040	2	0.0100000000000000002082	0.6280000000000000026645	0.2730000000000000204281	0.3760000000000000008882	0.0229999999999999996114	0.6430000000000000159872	0.1570000000000000006661	0.2869999999999999773515	0.0700000000000000066613	0.1029999999999999943379	0.1189999999999999946709	0.0899999999999999966693	0.3380000000000000226485	95.5190000000000054569682	0.0800000000000000016653	0.0109999999999999993616	0.7209999999999999742428	0.0129999999999999994033	0.517000000000000015099	0.0219999999999999987232
23050	2	4.7009999999999996234124	3.5870000000000001882938	5.0780000000000002913225	4.3579999999999996518341	1.4170000000000000373035	0.5600000000000000532907	0.5060000000000000053291	0.6680000000000000381917	0.03599999999999999728	0.0060000000000000001249	0.7850000000000000310862	0.4450000000000000066613	9.0660000000000007247536	54.7289999999999992041921	4.5880000000000000781597	0.4339999999999999968914	4.1950000000000002842171	0.7960000000000000408562	3.5299999999999998046007	0.5140000000000000124345
23060	2	0.5869999999999999662492	3.1209999999999999964473	1.2940000000000000390799	2.2850000000000001421085	1.125	0.1869999999999999995559	0.1670000000000000095479	1.0089999999999998969713	0.6149999999999999911182	0.1000000000000000055511	0.2099999999999999922284	0.0950000000000000011102	1.9690000000000000834888	73.4950000000000045474735	5.931000000000000049738	0.094000000000000000222	3.831999999999999850786	0.5679999999999999493738	3.1299999999999998934186	0.1869999999999999995559
23070	2	0.5430000000000000381917	3.7299999999999999822364	7.1730000000000000426326	2.3780000000000001136868	0.6119999999999999884537	4.1150000000000002131628	2.8180000000000000603961	4.4839999999999999857891	2.9780000000000002025047	1.8249999999999999555911	2.7860000000000000319744	3.1819999999999999396039	2.8969999999999997974953	43.8400000000000034106051	0.0909999999999999975575	8.0220000000000002415845	2.6490000000000000213163	0.094000000000000000222	3.8119999999999998330225	1.9710000000000000852651
23080	10	1.1839999999999999413802	5.6150000000000002131628	2.5499999999999998223643	24.8880000000000016768809	0.8120000000000000550671	6.0899999999999998578915	2.7949999999999999289457	9.4019999999999992468247	5.1920000000000001705303	1.4170000000000000373035	3.3269999999999999573674	2.403000000000000024869	0.2179999999999999993339	0.5819999999999999618083	12.5779999999999994031441	1.6970000000000000639488	3.418000000000000149214	0.1509999999999999953371	14.900999999999999801048	0.7790000000000000257572
23090	7	1.1069999999999999840128	12.8420000000000005258016	29.0030000000000001136868	5.3239999999999998436806	1.7540000000000000035527	5.3410000000000001918465	6.3150000000000003907985	7.6390000000000002344791	1.3300000000000000710543	0.403000000000000024869	15.8119999999999993889332	2.2160000000000001918465	0.5190000000000000168754	0.2640000000000000124345	1.3729999999999999982236	1.2190000000000000834888	2.6520000000000001350031	0.642000000000000015099	2.1610000000000000319744	2.0859999999999998543387
23100	2	0.818999999999999950262	6.1410000000000000142109	3.5099999999999997868372	7.5400000000000000355271	1.5380000000000000337508	1.3770000000000000017764	0.7830000000000000293099	1.7150000000000000799361	0.9769999999999999795719	0.4520000000000000128786	1.1109999999999999875655	1.0140000000000000124345	10.8089999999999992752464	55.3470000000000013073986	0.3900000000000000133227	1.5880000000000000781597	2.8090000000000001634248	0.1270000000000000017764	1.7860000000000000319744	0.1650000000000000077716
23110	9	0.2869999999999999773515	9.3460000000000000852651	8.9120000000000008100187	9.3379999999999991899813	0.1419999999999999873435	11.0139999999999993463007	3.6970000000000000639488	5.3479999999999998649969	2.8119999999999998330225	0.5570000000000000506262	2.2860000000000000319744	1.3839999999999998969713	0.6290000000000000035527	11.0359999999999995878852	23.8389999999999986357579	2.471999999999999975131	3.3870000000000000106581	0.3270000000000000128786	2.2320000000000002060574	0.9529999999999999582556
23120	7	1.7039999999999999591438	6.9800000000000004263256	2.9409999999999998365752	4.1219999999999998863132	0.7339999999999999857891	0.3029999999999999915623	0.1839999999999999968914	1.3720000000000001083578	0.5190000000000000168754	0.0909999999999999975575	0.1630000000000000059952	0.0210000000000000013045	1.3160000000000000586198	34.6289999999999977831067	27.7089999999999996305178	0.1459999999999999908962	11.1440000000000001278977	0.1199999999999999955591	3.1070000000000002060574	2.6930000000000000603961
23130	2	0.7229999999999999760192	2.1009999999999999786837	1.4739999999999999769074	1.2969999999999999307221	0.3629999999999999893419	0.1170000000000000067724	0.1219999999999999973355	0.7960000000000000408562	1.2390000000000001012523	0.125	0.318000000000000004885	0.1059999999999999970024	1.1610000000000000319744	82.9599999999999937472239	3.5070000000000001172396	0.1739999999999999880096	2.0640000000000000568434	0.2510000000000000008882	1.0429999999999999271694	0.0599999999999999977796
23140	7	0.3729999999999999982236	2.2360000000000002096101	3.0099999999999997868372	1.5800000000000000710543	0.2290000000000000091038	0.0550000000000000002776	0.0729999999999999954481	0.0889999999999999957812	0.1409999999999999864553	0.0650000000000000022204	0.1509999999999999953371	0.2240000000000000046629	5.84499999999999975131	12.6359999999999992326138	7.8209999999999997299938	0.1010000000000000064393	0.230000000000000009992	0.0529999999999999985012	0.6780000000000000470735	64.4120000000000061390892
23150	2	0.4689999999999999724665	0.6340000000000000079936	0.7550000000000000044409	2.1869999999999998330225	0.8000000000000000444089	0.193000000000000004885	0.13600000000000000977	0.5020000000000000017764	0.1260000000000000008882	0.2959999999999999853451	0.1749999999999999888978	0.3099999999999999977796	2.6459999999999999076294	78.4470000000000027284841	2.7999999999999998223643	0.0640000000000000013323	8.2230000000000007531753	0.029000000000000001471	0.9929999999999999937828	0.2149999999999999966693
23160	2	2.0529999999999999360512	1.0029999999999998916422	2.3429999999999999715783	3.5449999999999999289457	0.2139999999999999957812	0.1019999999999999934497	0.051999999999999997613	0.1419999999999999873435	0.00899999999999999932	0.0109999999999999993616	0.0570000000000000020539	0.042000000000000002609	2.9020000000000001350031	52.3969999999999984652277	7.5279999999999995807798	0.6300000000000000044409	24.484000000000001762146	0.1069999999999999978906	1.7860000000000000319744	0.5909999999999999698019
23170	2	0.5490000000000000435207	7.2910000000000003694822	17.2210000000000000852651	4.75	0.8629999999999999893419	1.056000000000000049738	1.3910000000000000142109	0.8169999999999999484857	0.8689999999999999946709	1.0660000000000000586198	5.6760000000000001563194	1.8629999999999999893419	0.829999999999999960032	36.3710000000000022168933	1.1209999999999999964473	0.2200000000000000011102	8.6400000000000005684342	0.4500000000000000111022	5.7169999999999996376232	3.2389999999999998792077
23180	10	3.2570000000000001172396	6.9219999999999997086775	2.8389999999999999680256	14.6850000000000004973799	7.1100000000000003197442	0.6410000000000000142109	0.346999999999999975131	0.8519999999999999795719	0.3009999999999999897859	0.029000000000000001471	0.3320000000000000173195	0.1239999999999999991118	2.5830000000000001847411	29.6370000000000004547474	22.4710000000000000852651	0.7169999999999999706901	2.9209999999999998188116	0.3499999999999999777955	3.3610000000000002096101	0.5200000000000000177636
23190	2	0.2909999999999999809042	5.1260000000000003339551	5.1210000000000004405365	8.4079999999999994741984	2.1829999999999998294697	1.5589999999999999413802	0.4380000000000000004441	1.9479999999999999538147	0.4010000000000000230926	0.1400000000000000133227	0.2819999999999999729106	0.2949999999999999844569	0.4400000000000000022204	52.3539999999999992041921	1.8489999999999999769074	0.3430000000000000270894	8.5239999999999991331379	0.0919999999999999984457	9.5960000000000000852651	0.6099999999999999866773
23200	2	3.7389999999999998792077	12.7850000000000001421085	5.5490000000000003765876	21.2689999999999983515409	7.1490000000000000213163	6.4089999999999998081535	3.6610000000000000319744	7.0899999999999998578915	3.5240000000000000213163	4.012999999999999900524	6.1020000000000003126388	2.609999999999999875655	0.1920000000000000039968	0.914000000000000034639	7.2080000000000001847411	0.1100000000000000005551	1.6959999999999999520384	0.3519999999999999795719	5.2249999999999996447286	0.4020000000000000239808
23210	2	0.7730000000000000204281	2.540999999999999925393	1.0229999999999999094058	6.418000000000000149214	0.8940000000000000168754	0.306999999999999995115	0.1869999999999999995559	2.4279999999999999360512	0.6410000000000000142109	0.042000000000000002609	0.2240000000000000046629	0.1110000000000000014433	2.7000000000000001776357	67.1189999999999997726263	10.9969999999999998863132	0.4089999999999999746869	1.9170000000000000373035	0.2540000000000000035527	0.9669999999999999706901	0.0480000000000000009992
23220	2	0.9569999999999999618083	0.5719999999999999529265	0.4380000000000000004441	6.6559999999999996944666	0.0550000000000000002776	0.0040000000000000000833	0.0040000000000000000833	0.0040000000000000000833	0.0040000000000000000833	0	0.0030000000000000000625	0.0010000000000000000208	1.2720000000000000195399	72.7030000000000029558578	7.693999999999999950262	0.103999999999999995226	8.3070000000000003836931	0.0810000000000000025535	1.0320000000000000284217	0.1069999999999999978906
23230	2	0.0140000000000000002914	1.0660000000000000586198	0.357999999999999984901	0.9399999999999999467093	0.0919999999999999984457	0.6959999999999999520384	0.1419999999999999873435	0.4640000000000000235367	0.267000000000000015099	0.3029999999999999915623	0.1029999999999999943379	0.2469999999999999973355	5.9589999999999996305178	87.0360000000000013642421	0.1130000000000000032196	0.0429999999999999965583	0.7810000000000000275335	0.0040000000000000000833	1.2989999999999999324984	0.0729999999999999954481
23240	2	0.0259999999999999988065	0.4500000000000000111022	0.1380000000000000115463	0.5889999999999999680256	0.0070000000000000001457	0.5550000000000000488498	0.1729999999999999871214	0.6730000000000000426326	0.0619999999999999995559	0.0269999999999999996947	0.2159999999999999975575	0.0589999999999999968914	0.0250000000000000013878	94.7609999999999956799002	1.5529999999999999360512	0.0030000000000000000625	0.4129999999999999782396	0.0010000000000000000208	0.2620000000000000106581	0.0040000000000000000833
23250	11	7.5160000000000000142109	6.3869999999999995665689	5.4290000000000002700062	29.0749999999999992894573	3.8519999999999998685496	4.9160000000000003694822	3.4790000000000000923706	14.2490000000000005542233	4.7309999999999998721023	2.7330000000000000959233	5.2850000000000001421085	2.0529999999999999360512	0.219000000000000000222	0.9959999999999999964473	4.9880000000000004334311	0.1029999999999999943379	1.2319999999999999840128	0.3280000000000000137668	1.887999999999999900524	0.5410000000000000364153
23260	11	5.3570000000000002060574	11.762999999999999900524	7.7560000000000002273737	14.1590000000000006963319	0.8159999999999999475975	6.8979999999999996873612	3.1549999999999998046007	8.2639999999999993463007	6.2339999999999999857891	6.4420000000000001705303	2.9430000000000000603961	5.6719999999999997086775	0.7009999999999999564793	0.5620000000000000550671	11.7899999999999991473487	0.3659999999999999920064	2.7709999999999999076294	0.7039999999999999591438	3.0760000000000000675016	0.5709999999999999520384
23270	2	0.9130000000000000337508	3.2700000000000000177636	6.7460000000000004405365	2.8700000000000001065814	0.5749999999999999555911	2.6370000000000000106581	1.6670000000000000373035	3.0360000000000000319744	0.778000000000000024869	5.5890000000000004121148	2.1949999999999998401279	1.9599999999999999644729	1.5500000000000000444089	58.2620000000000004547474	0.3220000000000000084377	1.3779999999999998916422	1.0620000000000000550671	0.0759999999999999981126	4.9580000000000001847411	0.155999999999999999778
23280	8	1.5800000000000000710543	2.612000000000000099476	0.960999999999999965361	4.9029999999999995807798	0.0709999999999999936717	0.1459999999999999908962	0.1479999999999999926725	3.1009999999999999786837	0.2099999999999999922284	0.0040000000000000000833	0.1479999999999999926725	0.2979999999999999871214	8.1020000000000003126388	37.2969999999999970441422	19.4579999999999984083843	1.9079999999999999182876	10.8049999999999997157829	0.6780000000000000470735	1.8560000000000000941469	5.7149999999999998578915
23290	2	0.3800000000000000044409	0.6580000000000000293099	1.3959999999999999076294	0.4259999999999999897859	0.0950000000000000011102	0.00899999999999999932	0.0109999999999999993616	0.0070000000000000001457	0.0219999999999999987232	0.0280000000000000005829	0.0790000000000000007772	0.0120000000000000002498	0.9619999999999999662492	41.0409999999999968167685	39.8389999999999986357579	0.3200000000000000066613	9.3450000000000006394885	0.2550000000000000044409	4.5720000000000000639488	0.5410000000000000364153
23300	2	0.4139999999999999791278	1.2649999999999999023004	0.7459999999999999964473	9.4760000000000008668621	0.4289999999999999924505	1.0460000000000000408562	0.4969999999999999973355	2.6930000000000000603961	0.4630000000000000226485	0.2989999999999999880096	0.3609999999999999875655	1.4550000000000000710543	53.3579999999999969872988	22.5109999999999992326138	0.4709999999999999742428	0.8169999999999999484857	2.1640000000000001456613	0.0980000000000000037748	0.971999999999999975131	0.4650000000000000244249
23310	2	1.4430000000000000603961	1.1770000000000000461853	3.0080000000000000071054	10.1690000000000004831691	1.2809999999999999165112	1.3080000000000000515143	1.0380000000000000337508	0.6490000000000000213163	0.3330000000000000182077	0.1779999999999999915623	1.1519999999999999129585	0.1960000000000000075495	0.2560000000000000053291	63.6370000000000004547474	3.6269999999999997797318	0.1640000000000000068834	8.4640000000000004121148	0.1789999999999999924505	1.5780000000000000692779	0.1640000000000000068834
23320	2	1.7339999999999999857891	4.3499999999999996447286	1.2310000000000000941469	8.2159999999999993036681	1.3200000000000000621725	0.0820000000000000034417	0.0580000000000000029421	2.1690000000000000390799	0.693999999999999950262	0.0459999999999999992228	0.0899999999999999966693	0.0550000000000000002776	1.5989999999999999769074	59.9789999999999992041921	13.4979999999999993320898	0.0410000000000000017208	3.6219999999999998863132	0.2000000000000000111022	0.8719999999999999973355	0.144999999999999990008
23330	2	1.3709999999999999964473	4.9779999999999997584155	17.0779999999999994031441	8.7330000000000005400125	3.9070000000000000284217	1.5309999999999999165112	3.9630000000000000781597	1.8810000000000000053291	0.7339999999999999857891	0.6889999999999999458211	24.3700000000000009947598	2.900999999999999801048	0.528000000000000024869	1.4259999999999999342748	11.8409999999999993036681	0.6149999999999999911182	6.1900000000000003907985	0.1829999999999999960032	6.5110000000000001207923	0.568999999999999950262
23340	2	0.2069999999999999895639	1.4599999999999999644729	0.5749999999999999555911	4.7850000000000001421085	1.3580000000000000959233	1.7150000000000000799361	0.8239999999999999547029	2.8399999999999998578915	0.9499999999999999555911	0.5320000000000000284217	0.9210000000000000408562	0.3290000000000000146549	6.168000000000000149214	72.75	0.1260000000000000008882	0.068000000000000004885	3.4409999999999998365752	0.0690000000000000057732	0.8090000000000000524025	0.0739999999999999963363
23350	2	1.4379999999999999449329	1.3429999999999999715783	1.2150000000000000799361	1.9570000000000000728306	0.6510000000000000230926	0.0960000000000000019984	0.0299999999999999988898	0.8509999999999999786837	1.2150000000000000799361	0.144999999999999990008	0.047000000000000000111	0.0909999999999999975575	3.1890000000000000568434	56.0840000000000031832315	6.3970000000000002415845	0.2730000000000000204281	20.0530000000000008242296	0.0149999999999999994449	2.2250000000000000888178	2.6859999999999999431566
23360	7	3.2440000000000002167155	8.7560000000000002273737	7.5240000000000000213163	10.9139999999999997015721	0.3960000000000000186517	2.9430000000000000603961	2.303999999999999825917	18.6140000000000007673862	1.5620000000000000550671	1.0229999999999999094058	7.6760000000000001563194	22.7379999999999995452526	0.2089999999999999913403	0.7479999999999999982236	0.5350000000000000310862	0.267000000000000015099	1.1790000000000000479616	1.25	3.043000000000000149214	5.0739999999999998436806
23370	7	1.1410000000000000142109	2.0230000000000001314504	2.3660000000000001030287	2.137999999999999900524	0.2429999999999999937828	0.1330000000000000071054	0.219000000000000000222	0.8669999999999999928946	0.23899999999999999023	0.0129999999999999994033	1.1890000000000000568434	0.4689999999999999724665	3.8910000000000000142109	61.4029999999999986926014	11.7750000000000003552714	0.0749999999999999972244	1.0169999999999999040767	0.3270000000000000128786	2.4919999999999999928946	7.9809999999999998721023
23380	6	3.0110000000000001207923	4.7160000000000001918465	2.5449999999999999289457	3.3910000000000000142109	1.0040000000000000035527	0.5100000000000000088818	0.1829999999999999960032	0.8689999999999999946709	1.0120000000000000106581	0.1890000000000000013323	0.1079999999999999987788	0.0439999999999999974465	16.1780000000000008242296	38.0150000000000005684342	0.6239999999999999991118	1.2399999999999999911182	8.869999999999999218403	0.2049999999999999877875	3.4940000000000002167155	13.7910000000000003694822
23390	10	0.5360000000000000319744	2.0310000000000001385558	1.1619999999999999218403	1.1020000000000000905942	0.3449999999999999733546	0.1019999999999999934497	0.0480000000000000009992	1.1839999999999999413802	0.6540000000000000257572	0.0500000000000000027756	0.029000000000000001471	0.1239999999999999991118	7.4379999999999997228883	24.8870000000000004547474	40.4690000000000011937118	1.1299999999999998934186	7.7080000000000001847411	0.0859999999999999931166	10.4320000000000003836931	0.482999999999999984901
23400	2	0.0570000000000000020539	0.1229999999999999982236	0.0550000000000000002776	0.0759999999999999981126	0.0269999999999999996947	0.0120000000000000002498	0.0080000000000000001665	0.0040000000000000000833	0.0080000000000000001665	0.0010000000000000000208	0.0030000000000000000625	0.0020000000000000000416	0.0660000000000000031086	97.8289999999999935198502	1.3799999999999998934186	0.0040000000000000000833	0.2000000000000000111022	0.0050000000000000001041	0.1290000000000000035527	0.00899999999999999932
23410	11	1.2860000000000000319744	19.4029999999999986926014	6.0750000000000001776357	18.125	3.4980000000000002202682	0.4099999999999999755751	0.13600000000000000977	2.6760000000000001563194	0.0800000000000000016653	0.1600000000000000033307	0.3509999999999999786837	1.6799999999999999378275	1.3680000000000001048051	24.5680000000000013926638	2.7000000000000001776357	1.5760000000000000675016	6.2460000000000004405365	1.403000000000000024869	7.8090000000000001634248	0.4500000000000000111022
23420	11	1.4370000000000000550671	4.7990000000000003765876	4.0780000000000002913225	1.5729999999999999538147	0.375	0.1700000000000000122125	0.2059999999999999886757	1.4610000000000000763833	2.4799999999999999822364	0.3619999999999999884537	0.5160000000000000142109	0.4450000000000000066613	7.831999999999999850786	36.6550000000000011368684	7.34499999999999975131	1.2010000000000000675016	19.8709999999999986641797	0.2250000000000000055511	2.9700000000000001953993	5.9980000000000002202682
23430	2	3.5040000000000000035527	2.3100000000000000532907	1.5629999999999999449329	3.6909999999999998365752	0.3930000000000000159872	0.0040000000000000000833	0	0.0250000000000000013878	0.0010000000000000000208	0	0.0010000000000000000208	0.0140000000000000002914	4.668000000000000149214	56.6670000000000015916157	1.8349999999999999644729	5.96999999999999975131	10.6159999999999996589395	0.0449999999999999983347	6.5099999999999997868372	2.1829999999999998294697
23440	2	1.0700000000000000621725	9.8409999999999993036681	4.1369999999999995665689	5.2619999999999995665689	0.0830000000000000043299	5.1619999999999999218403	1.3810000000000000053291	2.8090000000000001634248	1.0160000000000000142109	0.86399999999999999023	1.1390000000000000124345	2.1779999999999999360512	0.1049999999999999961142	53.1679999999999992610356	3.3870000000000000106581	0.1280000000000000026645	5.6150000000000002131628	0.2169999999999999984457	2.0590000000000001634248	0.3800000000000000044409
23450	2	1.0200000000000000177636	1.9070000000000000284217	2.1160000000000001030287	1.9419999999999999484857	1.2809999999999999165112	0.2270000000000000073275	0.1260000000000000008882	0.1719999999999999862332	0.1610000000000000042188	0.2049999999999999877875	0.155999999999999999778	0.0509999999999999967248	3.5870000000000001882938	64.9989999999999952251528	7.2480000000000002202682	0.5420000000000000373035	7.5750000000000001776357	0.0830000000000000043299	6.1829999999999998294697	0.4199999999999999844569
23460	2	16.356999999999999317879	1.2390000000000001012523	6.4729999999999998649969	10.3079999999999998294697	0.2680000000000000159872	0.2089999999999999913403	0.1890000000000000013323	0.2340000000000000135447	0.3539999999999999813483	0.4759999999999999786837	0.4590000000000000190958	0.0320000000000000006661	12.9710000000000000852651	46.1420000000000030127012	1.0909999999999999698019	0.230000000000000009992	2.2919999999999998152589	0.0320000000000000006661	0.5380000000000000337508	0.103999999999999995226
23470	10	0.9210000000000000408562	10.6050000000000004263256	12.8469999999999995310418	20.1920000000000001705303	4.8390000000000004121148	3.0209999999999999076294	2.7050000000000000710543	8.4000000000000003552714	1.6959999999999999520384	0.8209999999999999520384	6.612000000000000099476	11.4130000000000002557954	0.084000000000000005218	11.1720000000000005968559	1.2509999999999998898659	0.0800000000000000016653	0.7770000000000000239808	0.4520000000000000128786	1.8129999999999999449329	0.3009999999999999897859
23480	2	0.1610000000000000042188	0.5190000000000000168754	0.2710000000000000186517	0.3250000000000000111022	0.3950000000000000177636	0.051999999999999997613	0.0160000000000000003331	0.0929999999999999993339	0.2449999999999999955591	0.0480000000000000009992	0.0109999999999999993616	0.0210000000000000013045	0.9160000000000000364153	90.8149999999999977262632	3.0720000000000000639488	0.0640000000000000013323	1.6029999999999999804601	0.0539999999999999993894	0.6059999999999999831246	0.7129999999999999671374
23490	7	2.4199999999999999289457	12.9369999999999993889332	7.1840000000000001634248	13.5679999999999996163069	0.2379999999999999893419	18.4340000000000010516032	6.4329999999999998294697	10.025999999999999801048	2.0169999999999999040767	0.8129999999999999449329	4.9770000000000003126388	1.7359999999999999875655	0.2399999999999999911182	0.0449999999999999983347	0.2510000000000000008882	0.4229999999999999871214	0.4779999999999999804601	0.125	0.710999999999999965361	16.9430000000000013926638
23500	2	0.5520000000000000461853	0.607999999999999984901	0.267000000000000015099	1.2809999999999999165112	0.0050000000000000001041	0.0070000000000000001457	0.0060000000000000001249	0.1370000000000000106581	0.087999999999999994893	0.0389999999999999999445	0.0050000000000000001041	0.0500000000000000027756	12.0649999999999995026201	60.7730000000000032400749	0.1029999999999999943379	5.0620000000000002771117	16.617000000000000881073	0.0459999999999999992228	2.1770000000000000461853	0.1140000000000000041078
23510	2	0.1270000000000000017764	0.4630000000000000226485	0.3569999999999999840128	0.3430000000000000270894	0.219000000000000000222	0.0170000000000000012212	0.0129999999999999994033	0.1380000000000000115463	0.1330000000000000071054	0.0769999999999999990008	0.0269999999999999996947	0.0990000000000000046629	2.375	86.1880000000000023874236	2.4950000000000001065814	0.0869999999999999940048	3.890000000000000124345	0.0790000000000000007772	2.7330000000000000959233	0.1390000000000000124345
23520	7	6.7889999999999997015721	13.2520000000000006679102	35.252000000000002444267	10.7059999999999995168309	1.5989999999999999769074	0.4909999999999999920064	0.5460000000000000408562	3.625	1.7680000000000000159872	0.2369999999999999884537	1.568999999999999950262	4.068999999999999950262	0.8459999999999999742428	0.1019999999999999934497	0.5030000000000000026645	6.4509999999999996234124	3.9340000000000001634248	1.1759999999999999342748	1.4470000000000000639488	5.6390000000000002344791
23530	7	2.1280000000000001136868	27.9329999999999998294697	18.8619999999999983231191	18.1920000000000001705303	3.4430000000000000603961	1.9170000000000000373035	0.5570000000000000506262	10.1969999999999991757704	1.0580000000000000515143	0.2790000000000000257572	0.6520000000000000239808	2.5040000000000000035527	0.5360000000000000319744	0.2429999999999999937828	0.4209999999999999853451	1.8429999999999999715783	1.8669999999999999928946	0.0800000000000000016653	1.3540000000000000923706	5.9329999999999998294697
23540	3	0.9679999999999999715783	3.5979999999999998649969	12.8599999999999994315658	7.8970000000000002415845	2.4220000000000001527667	2.7459999999999999964473	4.7640000000000002344791	2.5179999999999997939426	2.0569999999999999396039	1.6089999999999999857891	10.6159999999999996589395	2.4390000000000000568434	1.1310000000000000053291	6.6139999999999998792077	4.568999999999999950262	4.2980000000000000426326	17.1189999999999997726263	0.4249999999999999888978	10.7409999999999996589395	0.6089999999999999857891
23550	3	0.3960000000000000186517	0.9649999999999999689138	2.2040000000000001811884	1.6779999999999999360512	0.0960000000000000019984	1.1930000000000000603961	0.5510000000000000452971	1.7039999999999999591438	0.2240000000000000046629	0.2560000000000000053291	0.5909999999999999698019	0.3439999999999999724665	0.2439999999999999946709	0.2270000000000000073275	2.2740000000000000213163	5.8890000000000002344791	71.9429999999999978399501	0.2630000000000000115463	8.7159999999999993036681	0.2429999999999999937828
23560	2	0.2320000000000000117684	0.8149999999999999467093	0.596999999999999975131	2.3679999999999998827604	0.2560000000000000053291	0.7009999999999999564793	0.4139999999999999791278	1.9670000000000000817124	0.6460000000000000186517	0.2359999999999999875655	0.4520000000000000128786	0.2290000000000000091038	0.1499999999999999944489	82.8859999999999956799002	0.704999999999999960032	0.0170000000000000012212	5.9679999999999999715783	0.0410000000000000017208	1.1779999999999999360512	0.1419999999999999873435
23570	4	0.7319999999999999840128	3.9559999999999999609201	2.2549999999999998934186	2.0899999999999998578915	0.5440000000000000390799	0.0859999999999999931166	0.115000000000000004996	1.6419999999999999040767	1.1109999999999999875655	0.0539999999999999993894	0.2510000000000000008882	0.5420000000000000373035	20.0770000000000017337243	31.364999999999998436806	6.3049999999999997157829	1.4559999999999999609201	18.3580000000000005400125	0.1920000000000000039968	6.8399999999999998578915	2.0289999999999999147349
23580	2	0.0240000000000000004996	0.2740000000000000213163	0.1029999999999999943379	0.0850000000000000061062	0.0129999999999999994033	0.0259999999999999988065	0.0050000000000000001041	0.029000000000000001471	0.0060000000000000001249	0.0040000000000000000833	0.0120000000000000002498	0.0100000000000000002082	1.0829999999999999626965	97.4110000000000013642421	0.1280000000000000026645	0.0280000000000000005829	0.5500000000000000444089	0.0040000000000000000833	0.1960000000000000075495	0.0080000000000000001665
23590	2	0.1749999999999999888978	1.625	0.8419999999999999706901	1.8380000000000000781597	0.2760000000000000230926	0.9300000000000000488498	0.2109999999999999931166	2.8629999999999999893419	0.5300000000000000266454	0.3190000000000000057732	0.1729999999999999871214	0.4729999999999999760192	2.7179999999999999715783	78.9210000000000064801498	0.5260000000000000230926	0.0950000000000000011102	6.2089999999999996305178	0.0580000000000000029421	1.0929999999999999715783	0.1260000000000000008882
23600	2	1.7170000000000000817124	3.387999999999999900524	2.3540000000000000923706	2.237000000000000099476	0.3719999999999999973355	0.0570000000000000020539	0.0670000000000000039968	1.0780000000000000692779	1.2869999999999999218403	0.1330000000000000071054	0.2530000000000000026645	0.3250000000000000111022	3.6129999999999999893419	72.8389999999999986357579	5.900999999999999801048	0.3810000000000000053291	1.9130000000000000337508	0.2119999999999999940048	1.6679999999999999271694	0.2059999999999999886757
23610	6	1.0540000000000000479616	3.418000000000000149214	4.1139999999999998792077	18.7740000000000009094947	13.9290000000000002700062	6.2460000000000004405365	3.790999999999999925393	4.90500000000000024869	1.7789999999999999147349	2.928999999999999825917	4.9119999999999999218403	1.2450000000000001065814	0.0350000000000000033307	0.0970000000000000028866	30.3919999999999994599875	0.0060000000000000001249	0.7019999999999999573674	0.0790000000000000007772	1.1290000000000000035527	0.4660000000000000253131
23620	2	0.2230000000000000037748	1.0609999999999999431566	1.8380000000000000781597	1.0460000000000000408562	0.0709999999999999936717	0.0509999999999999967248	0.0539999999999999993894	0.4079999999999999737987	0.03599999999999999728	0.0010000000000000000208	0.0960000000000000019984	0.0790000000000000007772	1.0460000000000000408562	78.5610000000000070485839	7.9290000000000002700062	0.0560000000000000011657	6.2249999999999996447286	0.1700000000000000122125	0.8169999999999999484857	0.2310000000000000108802
23630	7	3.721999999999999975131	9.6470000000000002415845	4.7969999999999997086775	24.4039999999999999147349	20.2360000000000006536993	4.0579999999999998294697	1.9219999999999999307221	6.9459999999999997299938	5.7750000000000003552714	3.765000000000000124345	2.4910000000000001030287	3.3910000000000000142109	0.721999999999999975131	0.1670000000000000095479	2.6770000000000000461853	0.2020000000000000128786	1.1350000000000000088818	0.2349999999999999866773	1.9070000000000000284217	1.8020000000000000461853
23640	11	0.5889999999999999680256	2.8429999999999999715783	1.3369999999999999662492	1.9090000000000000301981	1.4750000000000000888178	0.0200000000000000004163	0.0509999999999999967248	0.8459999999999999742428	2.150999999999999801048	0.1759999999999999897859	0.2230000000000000037748	0.1390000000000000124345	1.3260000000000000675016	55	25.5730000000000003979039	0.1590000000000000024425	1.5800000000000000710543	0.3509999999999999786837	3.8090000000000001634248	0.4420000000000000039968
23650	2	0.1160000000000000058842	1.1129999999999999893419	0.5520000000000000461853	0.5070000000000000062172	0.0660000000000000031086	0.0719999999999999945599	0.0529999999999999985012	0.0490000000000000018874	0.0219999999999999987232	0.0040000000000000000833	0.0630000000000000004441	0.01799999999999999864	0.3910000000000000142109	7.2460000000000004405365	5.6840000000000001634248	0.0830000000000000043299	0.3240000000000000102141	3.3380000000000000781597	80.0559999999999973852027	0.2439999999999999946709
23660	2	6.7900000000000000355271	1.9339999999999999413802	2.7940000000000000390799	4.7869999999999999218403	0.8629999999999999893419	0.1000000000000000055511	0.0410000000000000017208	0.2680000000000000159872	0.3009999999999999897859	0.0550000000000000002776	0.1280000000000000026645	0.0950000000000000011102	3.0699999999999998401279	71.1760000000000019326762	1.8169999999999999484857	0.0609999999999999986677	2.6619999999999999218403	0.0369999999999999981681	2.862000000000000099476	0.1580000000000000015543
23670	10	1.9199999999999999289457	5.012999999999999900524	1.8220000000000000639488	10.3100000000000004973799	7.4169999999999998152589	0.9569999999999999618083	0.4819999999999999840128	0.6870000000000000550671	0.5090000000000000079936	0.115000000000000004996	0.6019999999999999795719	0.0950000000000000011102	1.2130000000000000781597	29.5799999999999982946974	27.5130000000000016768809	0.5320000000000000284217	6.0099999999999997868372	1.0160000000000000142109	3.265000000000000124345	0.9399999999999999467093
23680	2	0.2949999999999999844569	0.2810000000000000275335	0.6119999999999999884537	0.9709999999999999742428	0.0899999999999999966693	0.0140000000000000002914	0.0070000000000000001457	0.0060000000000000001249	0.03599999999999999728	0.0280000000000000005829	0.0020000000000000000416	0.0010000000000000000208	0.3729999999999999982236	82.0510000000000019326762	11.130000000000000781597	0.0379999999999999990563	2.8170000000000001705303	0.0280000000000000005829	1.153000000000000024869	0.0660000000000000031086
23690	2	1.221999999999999975131	10.7040000000000006252776	3.8309999999999999609201	32.1829999999999998294697	3.7749999999999999111822	3.8980000000000001314504	1.7740000000000000213163	11.7490000000000005542233	5.6699999999999999289457	1.7700000000000000177636	2.6920000000000001705303	6.9980000000000002202682	0.2810000000000000275335	3.3149999999999999467093	0.9000000000000000222045	0.3220000000000000084377	1.7789999999999999147349	2.4390000000000000568434	4.4509999999999996234124	0.2479999999999999982236
23700	2	0.26100000000000000977	1.5449999999999999289457	0.6380000000000000115463	1.0489999999999999324984	0.6169999999999999928946	0.0259999999999999988065	0.029000000000000001471	0.8840000000000000079936	0.8389999999999999680256	0.1960000000000000075495	0.0369999999999999981681	0.181999999999999995115	6.0670000000000001705303	80.4749999999999943156581	3.5080000000000000071054	0.084000000000000005218	2.0920000000000000817124	0.0250000000000000013878	1.1459999999999999076294	0.3009999999999999897859
23710	2	0.2939999999999999835687	1.278000000000000024869	0.8110000000000000541789	1.0160000000000000142109	0.5320000000000000284217	0.0650000000000000022204	0.0729999999999999954481	0.1799999999999999933387	0.6959999999999999520384	0.2570000000000000062172	0.1260000000000000008882	0.2109999999999999931166	2.2179999999999999715783	81.7000000000000028421709	4.3289999999999997370992	0.1549999999999999988898	3.3010000000000001563194	0.0889999999999999957812	2.2700000000000000177636	0.3980000000000000204281
23720	2	1.2299999999999999822364	1.3770000000000000017764	1.9279999999999999360512	1.7929999999999999271694	0.9599999999999999644729	0.0259999999999999988065	0.0129999999999999994033	0.1890000000000000013323	0.7580000000000000071054	0.3300000000000000155431	0.051999999999999997613	0.181999999999999995115	3.2959999999999998188116	73.7750000000000056843419	3.443999999999999950262	0.3420000000000000262013	7.0510000000000001563194	0.1390000000000000124345	2.7179999999999999715783	0.3960000000000000186517
23730	5	0.9340000000000000524025	3.9790000000000000923706	0.7990000000000000435207	4.2709999999999999076294	1.7860000000000000319744	2.303999999999999825917	0.7870000000000000328626	1.0729999999999999538147	1.3460000000000000852651	0.4799999999999999822364	0.710999999999999965361	0.1260000000000000008882	2.7599999999999997868372	44.1060000000000016484591	28.4929999999999985504928	0.0990000000000000046629	2.6589999999999998081535	0.1160000000000000058842	1.4390000000000000568434	1.7319999999999999840128
23740	2	3.9799999999999999822364	6.0199999999999995736744	13.4380000000000006110668	16.908999999999998919975	4.0499999999999998223643	1.9610000000000000763833	2.0019999999999997797318	1.4339999999999999413802	0.5120000000000000106581	0.539000000000000034639	3.7379999999999999893419	1.2600000000000000088818	0.2079999999999999904521	27.6200000000000009947598	1.362000000000000099476	0.1400000000000000133227	3.2890000000000001456613	1.5329999999999999182876	7.8849999999999997868372	2.1179999999999998827604
23750	11	4.1859999999999999431566	2.6579999999999999182876	2.0379999999999998117062	14.6750000000000007105427	3.4529999999999998472333	4.6070000000000002060574	2.4409999999999998365752	36.354999999999996873612	1.4710000000000000852651	0.7479999999999999982236	3.8780000000000001136868	14.4610000000000002984279	0.1260000000000000008882	3.4340000000000001634248	1.9390000000000000568434	0.219000000000000000222	0.7029999999999999582556	0.9040000000000000257572	1.6519999999999999129585	0.0539999999999999993894
23760	2	0.2059999999999999886757	0.7439999999999999946709	0.2469999999999999973355	2.2259999999999999786837	0.693999999999999950262	0.9509999999999999564793	0.2849999999999999755751	0.9589999999999999635847	0.7730000000000000204281	0.5520000000000000461853	0.2489999999999999991118	0.4530000000000000137668	0.0170000000000000012212	80.3900000000000005684342	2.1059999999999998721023	0.0010000000000000000208	6.2750000000000003552714	0.0330000000000000015543	2.4689999999999998614442	0.3689999999999999946709
23770	2	0.1429999999999999882316	0.8269999999999999573674	0.6480000000000000204281	0.6149999999999999911182	0.4349999999999999977796	0.0509999999999999967248	0.0509999999999999967248	0.1509999999999999953371	0.1539999999999999980016	0.0109999999999999993616	0.1680000000000000104361	0.0810000000000000025535	1.4299999999999999378275	80.0639999999999929514161	9.5	0.1130000000000000032196	3.959000000000000074607	0.1170000000000000067724	0.9819999999999999840128	0.4989999999999999991118
23780	2	0.0529999999999999985012	0.1400000000000000133227	0.0580000000000000029421	0.0889999999999999957812	0.0739999999999999963363	0.03599999999999999728	0.0160000000000000003331	0.0410000000000000017208	0.051999999999999997613	0.0120000000000000002498	0.0330000000000000015543	0.0100000000000000002082	0.8030000000000000470735	95.7219999999999942019713	1.3140000000000000568434	0.0670000000000000039968	0.9260000000000000452971	0.0070000000000000001457	0.482999999999999984901	0.0619999999999999995559
23790	2	5.6660000000000003694822	3.6690000000000000390799	2.4820000000000002060574	8.218999999999999417355	4.2830000000000003623768	0.9300000000000000488498	0.4630000000000000226485	0.9539999999999999591438	0.4109999999999999764633	0.3430000000000000270894	0.3439999999999999724665	0.1290000000000000035527	2.7810000000000001385558	38.2150000000000034106051	0.7119999999999999662492	5.1269999999999997797318	18.140999999999998237854	0.4779999999999999804601	5.6360000000000001207923	1.0169999999999999040767
23800	2	0.4540000000000000146549	1.1359999999999998987477	0.471999999999999975131	0.7209999999999999742428	0.3780000000000000026645	0.0389999999999999999445	0.0250000000000000013878	0.0739999999999999963363	0.2839999999999999746869	0.0619999999999999995559	0.0219999999999999987232	0.0280000000000000005829	2.3950000000000000177636	83.102999999999994429345	0.6410000000000000142109	0.4369999999999999995559	6.1749999999999998223643	0.1300000000000000044409	3.1629999999999998117062	0.26100000000000000977
23810	10	9.268000000000000682121	8.7149999999999998578915	11.7219999999999995310418	9.8360000000000002984279	1.1089999999999999857891	4.78000000000000024869	1.6049999999999999822364	4.099000000000000198952	2.6240000000000001101341	1.431000000000000049738	1.2039999999999999591438	2.2740000000000000213163	1.6330000000000000071054	4.068999999999999950262	3.3199999999999998401279	14.8989999999999991331379	4.9089999999999998081535	0.6189999999999999946709	8.0709999999999997299938	3.8149999999999999467093
23820	2	1.556000000000000049738	3.9319999999999999396039	3.553999999999999825917	2.8959999999999999076294	1.8729999999999999982236	0.1469999999999999917843	0.1839999999999999968914	0.1990000000000000102141	0.3790000000000000035527	0.1779999999999999915623	0.7059999999999999609201	0.3039999999999999924505	6.7400000000000002131628	52.9029999999999986926014	7.0549999999999997157829	1.1370000000000000106581	8.6730000000000000426326	1.1639999999999999236167	6.0860000000000002984279	0.335000000000000019984
23830	7	2.9879999999999999893419	16.9239999999999994884092	9.0399999999999991473487	6.1490000000000000213163	0.3509999999999999786837	16.0839999999999996305178	6.8659999999999996589395	18.3810000000000002273737	1.6310000000000000053291	0.8980000000000000204281	7.1490000000000000213163	3.6309999999999997832845	0.1260000000000000008882	0.1529999999999999971134	1.1830000000000000515143	0.4000000000000000222045	2.3950000000000000177636	1.0889999999999999680256	3.3500000000000000888178	1.2119999999999999662492
23840	2	3.0939999999999998614442	6.6360000000000001207923	2.6520000000000001350031	11.8580000000000005400125	0.3509999999999999786837	0.1380000000000000115463	0.1140000000000000041078	1.0180000000000000159872	0.0950000000000000011102	0.0070000000000000001457	0.181999999999999995115	0.0670000000000000039968	2.8180000000000000603961	36.2550000000000025579538	25.6550000000000011368684	0.5490000000000000435207	6.6970000000000000639488	0.2069999999999999895639	1.3830000000000000071054	0.2220000000000000028866
23850	11	3.5040000000000000035527	8.1730000000000000426326	1.7010000000000000675016	4.3460000000000000852651	2.734999999999999875655	0.3210000000000000075495	0.162000000000000005107	1.6930000000000000603961	2.525999999999999801048	0.6740000000000000435207	0.2839999999999999746869	0.1350000000000000088818	1.875	47.0170000000000030127012	15.8149999999999995026201	0.5200000000000000177636	5.7919999999999998152589	0.3609999999999999875655	2.1920000000000001705303	0.1739999999999999880096
23860	2	0.8509999999999999786837	3.2589999999999998969713	1.846999999999999975131	2.0649999999999999467093	0.0509999999999999967248	1.6959999999999999520384	0.8850000000000000088818	1.3959999999999999076294	0.721999999999999975131	0.3499999999999999777955	0.9250000000000000444089	0.9080000000000000293099	22.6340000000000003410605	55.3059999999999973852027	0.1350000000000000088818	0.5779999999999999582556	5.025999999999999801048	0.0509999999999999967248	1.2600000000000000088818	0.0560000000000000011657
23870	2	0.8930000000000000159872	1.7119999999999999662492	4.8230000000000003979039	3.0880000000000000781597	0.3410000000000000253131	0.4279999999999999915623	0.4610000000000000208722	1.3720000000000001083578	0.3529999999999999804601	0.1239999999999999991118	0.7640000000000000124345	0.3009999999999999897859	22.4520000000000017337243	52.156999999999996475708	0.5510000000000000452971	1.2170000000000000817124	7.8789999999999995594635	0.0830000000000000043299	0.8830000000000000071054	0.1170000000000000067724
23880	2	2.0089999999999998969713	11.0640000000000000568434	19.4549999999999982946974	12.1310000000000002273737	2.5670000000000001705303	2.278000000000000024869	2.5670000000000001705303	4.5769999999999999573674	2.1280000000000001136868	0.63600000000000000977	5.5380000000000002557954	0.6049999999999999822364	0.6750000000000000444089	21.3320000000000007389644	7.2329999999999996518341	0.0509999999999999967248	2.6179999999999998827604	0.0869999999999999940048	2.3180000000000000603961	0.1290000000000000035527
23890	10	0.9579999999999999626965	8.7899999999999991473487	3.4950000000000001065814	4.637999999999999900524	0.6790000000000000479616	0.3340000000000000190958	0.2640000000000000124345	0.6129999999999999893419	0.1710000000000000131006	0.0189999999999999995282	0.3509999999999999786837	0.3659999999999999920064	17.7510000000000012221335	24.9450000000000002842171	1.6029999999999999804601	5.0439999999999995949906	5.4950000000000001065814	4.21999999999999975131	20.0049999999999990052402	0.2590000000000000079936
23900	2	0.4699999999999999733546	1.0469999999999999307221	0.8149999999999999467093	0.5370000000000000328626	0.1209999999999999964473	0.0330000000000000015543	0.0299999999999999988898	1.1270000000000000017764	0.3240000000000000102141	0.00899999999999999932	0.0929999999999999993339	0.0379999999999999990563	2.484999999999999875655	76.4230000000000018189894	12.0779999999999994031441	0.087999999999999994893	1.4499999999999999555911	0.0889999999999999957812	1.7310000000000000941469	1.0140000000000000124345
23910	3	0.5639999999999999458211	7.1180000000000003268497	2.8250000000000001776357	14.5470000000000005968559	1.5709999999999999520384	5.8090000000000001634248	1.6759999999999999342748	9.1210000000000004405365	3.8250000000000001776357	1.9050000000000000266454	1.3759999999999998898659	1.7900000000000000355271	26.257999999999999118927	0.7700000000000000177636	0.431999999999999995115	1.5880000000000000781597	1.9810000000000000941469	0.2660000000000000142109	16.481999999999999317879	0.0980000000000000037748
23920	2	1.2569999999999998951949	4.5720000000000000639488	1.0989999999999999769074	5.3120000000000002771117	2.9529999999999998472333	0.0719999999999999945599	0.0690000000000000057732	0.3880000000000000115463	0.2800000000000000266454	0.030999999999999999778	0.1010000000000000064393	0.0149999999999999994449	1.4139999999999999236167	60.4510000000000005115908	15.8780000000000001136868	0.1089999999999999996669	3.4409999999999998365752	0.1270000000000000017764	2.2879999999999998117062	0.1429999999999999882316
23930	3	0.3719999999999999973355	0.7459999999999999964473	0.3709999999999999964473	1.4790000000000000923706	0.1859999999999999986677	0.1010000000000000064393	0.0570000000000000020539	0.9989999999999999991118	0.212999999999999994893	0.0140000000000000002914	0.0690000000000000057732	0.0320000000000000006661	0.7840000000000000301981	8.1980000000000003979039	2.8239999999999998436806	20.3799999999999990052402	0.3649999999999999911182	0.03599999999999999728	62.6820000000000021600499	0.0909999999999999975575
23940	2	0.2280000000000000082157	2.9329999999999998294697	2.6749999999999998223643	2.2989999999999999324984	0.0670000000000000039968	3.3010000000000001563194	2.1450000000000000177636	2.0880000000000000781597	0.5480000000000000426326	0.3310000000000000164313	2.196000000000000174083	0.4129999999999999782396	0.2640000000000000124345	66.75	2.2210000000000000852651	0.1000000000000000055511	9.9570000000000007389644	0.13600000000000000977	1.2419999999999999928946	0.1069999999999999978906
23950	2	0.4660000000000000253131	1.4639999999999999680256	1.9470000000000000639488	1.0009999999999998898659	2.165999999999999925393	0.0080000000000000001665	0.0140000000000000002914	0.0259999999999999988065	0.0200000000000000004163	0.0010000000000000000208	0.0250000000000000013878	0.0080000000000000001665	2.7440000000000002167155	45.1640000000000014779289	20.2549999999999990052402	3.2970000000000001527667	14.7799999999999993605115	0.7059999999999999609201	4.9980000000000002202682	0.9130000000000000337508
23960	5	4.4429999999999996163069	0.9240000000000000435207	1.5669999999999999484857	7.2460000000000004405365	0.1759999999999999897859	0	0	0.0070000000000000001457	0.0030000000000000000625	0.0020000000000000000416	0	0.0170000000000000012212	1.6390000000000000124345	0	0.030999999999999999778	39.2419999999999973283593	16.7289999999999992041921	0.1219999999999999973355	9.1649999999999991473487	18.6859999999999999431566
23970	2	0.7760000000000000230926	1.4210000000000000408562	1.4919999999999999928946	2.0299999999999998046007	0.4450000000000000066613	0.1120000000000000023315	0.0340000000000000024425	0.0210000000000000013045	0.03599999999999999728	0.1179999999999999937828	0.0160000000000000003331	0.0020000000000000000416	4.1299999999999998934186	74.0750000000000028421709	5.2619999999999995665689	1.0069999999999998951949	5.525999999999999801048	0.03599999999999999728	3.137999999999999900524	0.3220000000000000084377
23980	2	1.4910000000000001030287	1.8429999999999999715783	1.7549999999999998934186	1.0829999999999999626965	0.9709999999999999742428	0.0400000000000000008327	0.0449999999999999983347	0.0739999999999999963363	0.778000000000000024869	0.2989999999999999880096	0.1489999999999999935607	0.1049999999999999961142	3.3100000000000000532907	77.272000000000005570655	5.0679999999999996163069	0.267000000000000015099	2.2890000000000001456613	0.1799999999999999933387	2.0449999999999999289457	0.9370000000000000550671
23990	2	0.0709999999999999936717	1.8140000000000000568434	2.9079999999999999182876	1.9110000000000000319744	0.392000000000000015099	2.1770000000000000461853	1.3240000000000000657252	0.9979999999999999982236	0.4849999999999999866773	0.2489999999999999991118	1.3449999999999999733546	0.1839999999999999968914	0.01799999999999999864	10.2729999999999996873612	30.9750000000000014210855	0.00899999999999999932	14.7639999999999993463007	18.8629999999999995452526	10.2270000000000003126388	1.012999999999999900524
24000	2	1.6040000000000000923706	4.1989999999999998436806	1.6650000000000000355271	3.7599999999999997868372	2.0270000000000001350031	0.212999999999999994893	0.2039999999999999868994	1.1350000000000000088818	2.2700000000000000177636	0.482999999999999984901	0.3870000000000000106581	0.2230000000000000037748	8.6760000000000001563194	52.2800000000000011368684	14.9890000000000007673862	0.3140000000000000013323	3.1880000000000001669775	0.2349999999999999866773	1.9799999999999999822364	0.1690000000000000113243
24010	5	2.9769999999999998685496	5.6719999999999997086775	8.7149999999999998578915	19.5219999999999984652277	0.7550000000000000044409	3.446000000000000174083	3.4129999999999998117062	5.0640000000000000568434	5.5960000000000000852651	3.7139999999999999680256	6.0940000000000003055334	2.5019999999999997797318	0.5290000000000000257572	0.1300000000000000044409	13.005000000000000781597	2.1360000000000001207923	3.3790000000000000035527	2.443999999999999950262	10.3849999999999997868372	0.5240000000000000213163
24020	2	1.3300000000000000710543	6.3200000000000002842171	7.2270000000000003126388	10.4350000000000004973799	7.7699999999999995736744	1.7969999999999999307221	1.1100000000000000976996	4.0460000000000002629008	1.4559999999999999609201	0.3479999999999999760192	1.4450000000000000621725	2.8199999999999998401279	1.0780000000000000692779	40.4010000000000033537617	1.6819999999999999396039	0.2630000000000000115463	7.0929999999999999715783	0.8100000000000000532907	2.2700000000000000177636	0.2989999999999999880096
24030	2	0.4129999999999999782396	1.9410000000000000586198	1.1590000000000000301981	0.9709999999999999742428	1.0400000000000000355271	0.0919999999999999984457	0.0990000000000000046629	0.0429999999999999965583	0.1580000000000000015543	0.0739999999999999963363	0.1469999999999999917843	0.0060000000000000001249	12.106999999999999317879	53.2389999999999972146725	2.8229999999999999538147	0.5270000000000000239808	21.1110000000000006536993	0.9579999999999999626965	2.8830000000000000071054	0.2099999999999999922284
24040	2	0.6630000000000000337508	3.668000000000000149214	3.9780000000000002025047	7.2969999999999997086775	6.8259999999999996234124	1.5740000000000000657252	0.2740000000000000213163	1.8040000000000000479616	0.3629999999999999893419	0.1290000000000000035527	0.1260000000000000008882	0.0859999999999999931166	0.1320000000000000062172	58.8870000000000004547474	2.3809999999999997832845	0.2020000000000000128786	7.4100000000000001421085	0.0739999999999999963363	3.9959999999999999964473	0.1260000000000000008882
24050	2	0.4079999999999999737987	3.0110000000000001207923	2.775999999999999801048	4.5750000000000001776357	0.1839999999999999968914	1.7840000000000000301981	1.0389999999999999236167	8.5009999999999994457767	1.2079999999999999626965	0.3870000000000000106581	1.6790000000000000479616	2.6840000000000001634248	13.1620000000000008100187	52.2430000000000021032065	0.1280000000000000026645	0.51100000000000000977	2.8199999999999998401279	0.2369999999999999884537	2.4620000000000001882938	0.2030000000000000137668
24060	2	0.4069999999999999729106	3.9919999999999999928946	2.0289999999999999147349	4.1349999999999997868372	0.8010000000000000452971	0.0539999999999999993894	0.0609999999999999986677	0.4660000000000000253131	0.1330000000000000071054	0.0120000000000000002498	0.26100000000000000977	0.3990000000000000213163	19.4770000000000003126388	49.2539999999999977831067	2.3830000000000000071054	0.9070000000000000284217	10.2289999999999992041921	0.4109999999999999764633	3.903000000000000024869	0.6860000000000000541789
24070	2	2.0089999999999998969713	7	8.0039999999999995594635	6.9029999999999995807798	1.2709999999999999076294	7.262999999999999900524	4.2969999999999997086775	3.9249999999999998223643	0.9260000000000000452971	1.4259999999999999342748	4.3310000000000004050094	1.4670000000000000817124	3.6770000000000000461853	35.783999999999998919975	0.8760000000000000008882	1.0020000000000000017764	4.9169999999999998152589	0.2590000000000000079936	4.1109999999999997655209	0.5540000000000000479616
24080	2	0.2710000000000000186517	2.0830000000000001847411	11.112000000000000099476	1.8149999999999999467093	0.7479999999999999982236	0.1570000000000000006661	0.1869999999999999995559	0.5070000000000000062172	0.2979999999999999871214	0.539000000000000034639	0.5600000000000000532907	1.0780000000000000692779	3.2189999999999998614442	54.3980000000000032400749	2.943999999999999950262	1.9239999999999999324984	11.7599999999999997868372	0.1229999999999999982236	5.3300000000000000710543	0.9449999999999999511502
24090	2	15.5670000000000001705303	3.2540000000000000035527	4.0579999999999998294697	33.0709999999999979536369	0.0140000000000000002914	0.103999999999999995226	0.103999999999999995226	0.1489999999999999935607	0.0690000000000000057732	0.0020000000000000000416	0.2020000000000000128786	0.2159999999999999975575	6.1779999999999999360512	17.974000000000000198952	0.9769999999999999795719	3.0499999999999998223643	7.1580000000000003623768	0.4520000000000000128786	5.7750000000000003552714	1.625
24100	2	0.4979999999999999982236	13.9979999999999993320898	4.8360000000000002984279	13.6769999999999996020961	4.181000000000000049738	3.8100000000000000532907	1.2589999999999998969713	4.0080000000000000071054	1.1610000000000000319744	1.0220000000000000195399	1.7130000000000000781597	1.3939999999999999058531	0.6209999999999999964473	38.3380000000000009663381	1.6399999999999999023004	0.6169999999999999928946	2.8629999999999999893419	0.3930000000000000159872	3.7050000000000000710543	0.2660000000000000142109
24110	2	0.3980000000000000204281	2.8250000000000001776357	0.3499999999999999777955	2.2970000000000001527667	0.0219999999999999987232	0.3459999999999999742428	0.0869999999999999940048	0.2359999999999999875655	0.047000000000000000111	0.0070000000000000001457	0.1000000000000000055511	0.0219999999999999987232	1.5189999999999999058531	85.4599999999999937472239	0.6239999999999999991118	0.2270000000000000073275	0.9499999999999999555911	0.030999999999999999778	3.3010000000000001563194	1.1499999999999999111822
24120	2	1.5140000000000000124345	8.9399999999999995026201	10.7390000000000007673862	29.5539999999999984936494	0.4020000000000000239808	0.9919999999999999928946	0.6109999999999999875655	11.0960000000000000852651	2.1000000000000000888178	0.5809999999999999609201	0.5490000000000000435207	1.403000000000000024869	1.8629999999999999893419	0.7870000000000000328626	1.6570000000000000284217	8.9339999999999992752464	9.0399999999999991473487	0.8880000000000000115463	3.6480000000000001314504	4.7009999999999996234124
24130	2	0.7129999999999999671374	2.9500000000000001776357	5.1660000000000003694822	6.2210000000000000852651	2.2890000000000001456613	4.6059999999999998721023	2.0249999999999999111822	2.8239999999999998436806	2.3460000000000000852651	0.5919999999999999706901	1.7900000000000000355271	3.2379999999999999893419	0.6009999999999999786837	58.5110000000000027853275	0.8050000000000000488498	0.2819999999999999729106	1.0240000000000000213163	0.0580000000000000029421	3.4020000000000001350031	0.5540000000000000479616
24140	2	0.2849999999999999755751	0.3729999999999999982236	0.2919999999999999817923	0.2159999999999999975575	0	0.0129999999999999994033	0.0040000000000000000833	0.1670000000000000095479	0.0070000000000000001457	0	0.0100000000000000002082	0.0070000000000000001457	0.1829999999999999960032	94.6219999999999998863132	2.1800000000000001598721	0.0200000000000000004163	1.0860000000000000763833	0.0140000000000000002914	0.306999999999999995115	0.2149999999999999966693
24150	10	1.4819999999999999840128	8.1310000000000002273737	12.005000000000000781597	8.6219999999999998863132	0.3300000000000000155431	1.2789999999999999147349	1.4759999999999999786837	5.4169999999999998152589	3.3910000000000000142109	5.6669999999999998152589	3.2719999999999997974953	7.0209999999999999076294	2.5249999999999999111822	1.7569999999999998951949	0.5839999999999999635847	10.1110000000000006536993	7.0490000000000003765876	0.4279999999999999915623	15.382999999999999118927	4.0709999999999997299938
24160	1	2.5779999999999998472333	14.8840000000000003410605	6.443999999999999950262	15.4879999999999995452526	2.9270000000000000461853	9.6829999999999998294697	2.5040000000000000035527	15.8629999999999995452526	3.2410000000000001030287	0.8729999999999999982236	1.9550000000000000710543	1.5100000000000000088818	0.3950000000000000177636	0.0929999999999999993339	2.8820000000000001172396	0.9489999999999999547029	5.9260000000000001563194	0.6850000000000000532907	10.375	0.7469999999999999973355
24170	1	9.9369999999999993889332	2.4599999999999999644729	8.025999999999999801048	61.356999999999999317879	0.2710000000000000186517	1.193999999999999950262	0.9250000000000000444089	1.5600000000000000532907	0.2640000000000000124345	0.9330000000000000515143	1.0800000000000000710543	0.579999999999999960032	0.4769999999999999795719	0.0449999999999999983347	0.1650000000000000077716	1.7139999999999999680256	2.4390000000000000568434	0.267000000000000015099	5.9839999999999999857891	0.3240000000000000102141
24180	1	1.4930000000000001048051	12.6690000000000004831691	4.3860000000000001207923	23.4400000000000012789769	0.5600000000000000532907	10.0760000000000005115908	2.612000000000000099476	18.8380000000000009663381	2.5600000000000000532907	1.1160000000000001030287	2.1779999999999999360512	1.6359999999999998987477	0.4739999999999999769074	0.1970000000000000084377	2.1760000000000001563194	0.3870000000000000106581	4.1779999999999999360512	1.4890000000000001012523	8.4990000000000005542233	1.0360000000000000319744
24190	1	1.4850000000000000976996	11.5090000000000003410605	20.4699999999999988631316	18.5569999999999986073362	2.1560000000000001385558	6.7220000000000004192202	3.6150000000000002131628	2.900999999999999801048	0.6860000000000000541789	2.6570000000000000284217	3.9020000000000001350031	2.0329999999999999182876	0.9599999999999999644729	0.1409999999999999864553	0.5540000000000000479616	1.6850000000000000532907	2.1850000000000000532907	0.2859999999999999764633	16.239999999999998436806	1.2569999999999998951949
24200	1	0.9669999999999999706901	10.150999999999999801048	19.8790000000000013358203	14.6609999999999995878852	3.4500000000000001776357	0.5340000000000000301981	0.5639999999999999458211	2.681000000000000049738	7.6349999999999997868372	21.5219999999999984652277	1.7050000000000000710543	6.7009999999999996234124	0.4109999999999999764633	0.0299999999999999988898	0.6580000000000000293099	0.9370000000000000550671	1.7230000000000000870415	0.9429999999999999493738	4.2850000000000001421085	0.5610000000000000541789
24210	1	1.0789999999999999591438	6.2450000000000001065814	47.3269999999999981810106	5.2770000000000001350031	3.9820000000000002060574	0.0100000000000000002082	0.0429999999999999965583	0.3360000000000000208722	1.5989999999999999769074	0.3739999999999999991118	0.4620000000000000217604	0.6860000000000000541789	6.4679999999999999715783	6.1589999999999998081535	5.1299999999999998934186	3.5739999999999998436806	6.53000000000000024869	1.0209999999999999076294	2.8500000000000000888178	0.8489999999999999769074
24220	1	1.7450000000000001065814	5.043000000000000149214	15.0199999999999995736744	11.8940000000000001278977	1.056000000000000049738	0.2680000000000000159872	0.556000000000000049738	3.3679999999999998827604	0.5430000000000000381917	1.9270000000000000461853	1.6619999999999999218403	7.2149999999999998578915	1.2319999999999999840128	0.8209999999999999520384	3.165999999999999925393	1.1290000000000000035527	11.1129999999999995452526	0.219000000000000000222	26.1729999999999982662757	5.8479999999999998649969
24230	1	18.6580000000000012505552	2.849000000000000198952	10.0280000000000004689582	49.3049999999999997157829	0.5749999999999999555911	0.5989999999999999769074	0.7379999999999999893419	0.9419999999999999484857	0.1809999999999999942268	0.2660000000000000142109	1.612000000000000099476	0.7149999999999999689138	0.6620000000000000328626	0.0700000000000000066613	0.1519999999999999962252	4.706999999999999850786	1.5049999999999998934186	0.1260000000000000008882	5.931000000000000049738	0.3790000000000000035527
24240	1	19.2699999999999995736744	1.3180000000000000603961	4.2530000000000001136868	51.6899999999999977262632	7.2690000000000001278977	0.3300000000000000155431	0.4309999999999999942268	0.8950000000000000177636	3.5179999999999997939426	1.9679999999999999715783	1.1679999999999999271694	0.219000000000000000222	0.0129999999999999994033	0.0189999999999999995282	1.8449999999999999733546	0.3559999999999999831246	2.9830000000000000959233	0.2210000000000000019984	1.0989999999999999769074	1.1359999999999998987477
24250	1	1.9630000000000000781597	17.5090000000000003410605	31.9570000000000007389644	11.6999999999999992894573	2.3799999999999998934186	1.0580000000000000515143	1.0320000000000000284217	2.8519999999999998685496	0.8149999999999999467093	1.762999999999999900524	1.6390000000000000124345	2.9559999999999999609201	0.6169999999999999928946	0.0439999999999999974465	0.3960000000000000186517	1.4199999999999999289457	1.3660000000000001030287	1.0920000000000000817124	14.8819999999999996731503	2.5579999999999998294697
24260	1	1.2430000000000001048051	17.9400000000000012789769	40.8239999999999980673238	11.612000000000000099476	1.3249999999999999555911	0.0630000000000000004441	0.0970000000000000028866	4.8689999999999997726263	0.3150000000000000022204	0.5749999999999999555911	0.2459999999999999964473	3.3580000000000000959233	0.4859999999999999875655	0.4199999999999999844569	0.9160000000000000364153	4.4880000000000004334311	3.7860000000000000319744	0.6600000000000000310862	4.4720000000000004192202	2.306000000000000049738
24270	1	1.2150000000000000799361	9.4879999999999995452526	21.6000000000000014210855	23.6690000000000004831691	6.6050000000000004263256	3.0190000000000001278977	4.1600000000000001421085	6.5039999999999995594635	4.2450000000000001065814	1.7039999999999999591438	8.6959999999999997299938	0.9849999999999999866773	0.4119999999999999773515	1.0540000000000000479616	1.7929999999999999271694	0.230000000000000009992	0.8770000000000000017764	0.9949999999999999955591	2.3660000000000001030287	0.3820000000000000062172
24280	1	1.0669999999999999484857	8.0530000000000008242296	3.7810000000000001385558	30.7950000000000017053026	5.012999999999999900524	3.8109999999999999431566	0.9579999999999999626965	7.8899999999999996802558	0.8399999999999999689138	0.2540000000000000035527	0.6280000000000000026645	0.2510000000000000008882	2.4910000000000001030287	0.6229999999999999982236	1.6730000000000000426326	1.8080000000000000515143	17.5809999999999995168309	0.8669999999999999928946	10.7919999999999998152589	0.8229999999999999538147
24290	1	1.5709999999999999520384	9.3269999999999999573674	8.4309999999999991615596	24.0420000000000015916157	16.8659999999999996589395	1.9199999999999999289457	1.6419999999999999040767	6.1440000000000001278977	6.1340000000000003410605	2.515000000000000124345	2.3509999999999999786837	7.4649999999999998578915	0.1809999999999999942268	0.00899999999999999932	4.224000000000000198952	0.1049999999999999961142	1.193999999999999950262	0.3649999999999999911182	3.234999999999999875655	2.2810000000000001385558
24300	1	4.4809999999999998721023	12.7219999999999995310418	15.1850000000000004973799	25.7989999999999994884092	3.7610000000000001207923	4.4669999999999996376232	4.2439999999999997726263	3.7980000000000000426326	1.3160000000000000586198	0.9919999999999999928946	9.9659999999999993036681	2.9209999999999998188116	1.084000000000000074607	0.704999999999999960032	2.3759999999999998898659	0.4400000000000000022204	2.109999999999999875655	1.1759999999999999342748	2.1139999999999998792077	0.3420000000000000262013
24310	1	0.5120000000000000106581	6.9939999999999997726263	47.1400000000000005684342	12.7889999999999997015721	7.6009999999999999786837	0.0109999999999999993616	0.0250000000000000013878	0.1350000000000000088818	0.042000000000000002609	0.0060000000000000001249	0.6770000000000000461853	1.1850000000000000532907	2.275999999999999801048	0.8339999999999999635847	3.584000000000000074607	1.0049999999999998934186	6.4550000000000000710543	3.2599999999999997868372	5.3460000000000000852651	0.1229999999999999982236
24320	1	2.0779999999999998472333	4.7119999999999997442046	25.2590000000000003410605	3.196000000000000174083	33.0949999999999988631316	0.0439999999999999974465	0.0729999999999999954481	0.2250000000000000055511	1.2319999999999999840128	0.6979999999999999538147	0.5180000000000000159872	0.4689999999999999724665	4.2009999999999996234124	7.3029999999999999360512	8.9969999999999998863132	1.1870000000000000550671	2.3580000000000000959233	0.9190000000000000390799	3.3349999999999999644729	0.1010000000000000064393
24330	1	1.7949999999999999289457	24.9160000000000003694822	14.9399999999999995026201	25.0820000000000007389644	0.1300000000000000044409	3.2000000000000001776357	2.5350000000000001421085	4.9260000000000001563194	0.5809999999999999609201	0.1170000000000000067724	4.0369999999999999218403	1.596999999999999975131	1.5340000000000000301981	1.5460000000000000408562	2.8790000000000000035527	0.5849999999999999644729	4.099000000000000198952	1.9899999999999999911182	2.7620000000000000106581	0.75
24340	1	1.9610000000000000763833	35.8010000000000019326762	23.125	16.0060000000000002273737	4.1600000000000001421085	0.1970000000000000084377	0.2149999999999999966693	1.8449999999999999733546	0.9170000000000000373035	0.1970000000000000084377	1.0909999999999999698019	3.278000000000000024869	0.1390000000000000124345	0.0410000000000000017208	1.1080000000000000959233	0.3770000000000000017764	3.2599999999999997868372	0.7479999999999999982236	4.4379999999999997228883	1.0960000000000000852651
24350	1	0.2939999999999999835687	14.0760000000000005115908	41.4530000000000029558578	3.8950000000000000177636	8.4019999999999992468247	0.2580000000000000071054	0.3340000000000000190958	1.1109999999999999875655	3.3439999999999998614442	1.7669999999999999040767	1.875	3.1909999999999998365752	1.9450000000000000621725	0.931000000000000049738	1.2720000000000000195399	0.6330000000000000071054	1.9559999999999999609201	2.0929999999999999715783	10.3179999999999996163069	0.8519999999999999795719
24360	1	3.7980000000000000426326	15.6099999999999994315658	22.5309999999999988062882	13.9350000000000004973799	2.8109999999999999431566	8.5739999999999998436806	5.0650000000000003907985	5.6959999999999997299938	4.4649999999999998578915	3.2330000000000000959233	4.9770000000000003126388	1.0849999999999999644729	0.3119999999999999995559	0.3089999999999999968914	0.7840000000000000301981	0.2560000000000000053291	0.9879999999999999893419	0.1789999999999999924505	2.5070000000000001172396	2.8839999999999998969713
24370	1	0.63600000000000000977	6.0800000000000000710543	20.3599999999999994315658	5.5449999999999999289457	21.0869999999999997442046	0.4749999999999999777955	0.5520000000000000461853	0.4369999999999999995559	1.1000000000000000888178	0.5819999999999999618083	2.1669999999999998152589	0.2290000000000000091038	1.4079999999999999182876	4.6749999999999998223643	23.7959999999999993747224	0.6760000000000000452971	3.3119999999999998330225	0.7880000000000000337508	5.3609999999999997655209	0.732999999999999984901
24380	1	2.5609999999999999431566	15.3550000000000004263256	24.635000000000001563194	19.9649999999999998578915	0.6129999999999999893419	1.0909999999999999698019	0.7900000000000000355271	7.8410000000000001918465	0.3059999999999999942268	0.1330000000000000071054	1.0360000000000000319744	4.2320000000000002060574	0.2790000000000000257572	0.2270000000000000073275	1.9730000000000000870415	2.8549999999999999822364	5.1109999999999997655209	2.053999999999999825917	8.0350000000000001421085	0.9070000000000000284217
24390	1	2.0899999999999998578915	12.6099999999999994315658	9.6080000000000005400125	24.5629999999999988347099	3.4049999999999998046007	1.834000000000000074607	1.1129999999999999893419	6.3289999999999997370992	1.8489999999999999769074	5.2569999999999996731503	2.1690000000000000390799	5.7030000000000002913225	0.3059999999999999942268	0.1280000000000000026645	0.7359999999999999875655	1.2130000000000000781597	4	2.9860000000000002096101	12.1150000000000002131628	1.9830000000000000959233
24400	1	1.7549999999999998934186	5.8669999999999999928946	3.3050000000000001598721	42.2999999999999971578291	0.5300000000000000266454	4.737000000000000099476	1.9790000000000000923706	29.3960000000000007958079	1.6069999999999999840128	0.2790000000000000257572	1.4059999999999999165112	0.3569999999999999840128	0.1209999999999999964473	0.1209999999999999964473	1.4770000000000000905942	0.5050000000000000044409	1.1999999999999999555911	0.3109999999999999986677	1.596999999999999975131	1.1499999999999999111822
24410	1	0.7550000000000000044409	3.9790000000000000923706	30.5219999999999984652277	2.8279999999999998472333	10.5749999999999992894573	0.2560000000000000053291	0.5480000000000000426326	0.4510000000000000119904	2.0459999999999998188116	3.7050000000000000710543	3.6429999999999997939426	1.2419999999999999928946	0.596999999999999975131	0.767000000000000015099	13.593999999999999417355	1.3449999999999999733546	5.7350000000000003197442	1.4979999999999999982236	14.481999999999999317879	1.4339999999999999413802
24420	1	1.0389999999999999236167	4.4500000000000001776357	24.3520000000000003126388	2.668000000000000149214	0.8569999999999999840128	0.7209999999999999742428	1.0040000000000000035527	1.6730000000000000426326	3.3100000000000000532907	2.4380000000000001669775	3.7879999999999998117062	0.3230000000000000093259	2.5960000000000000852651	7.2999999999999998223643	9.5239999999999991331379	0.76100000000000000977	18.518000000000000682121	0.3230000000000000093259	11.882999999999999118927	2.471999999999999975131
24430	1	1.0780000000000000692779	7.3259999999999996234124	8.1929999999999996163069	15.5399999999999991473487	5.6730000000000000426326	5.8399999999999998578915	0.7720000000000000195399	11.7750000000000003552714	1.5729999999999999538147	3.1819999999999999396039	0.7570000000000000062172	6.8739999999999996660449	0.4660000000000000253131	0.1600000000000000033307	2.8839999999999998969713	4.4279999999999999360512	4.5080000000000000071054	0.4879999999999999893419	4.2019999999999999573674	14.281000000000000582645
24440	1	3.9790000000000000923706	9.1479999999999996873612	41.2220000000000013073986	8.8399999999999998578915	5.0270000000000001350031	0.0980000000000000037748	0.2349999999999999866773	0.4689999999999999724665	0.5550000000000000488498	1.0540000000000000479616	1.8440000000000000834888	1.3329999999999999626965	0.6909999999999999475975	0.3459999999999999742428	3.0299999999999998046007	2.7719999999999997974953	6.025999999999999801048	0.971999999999999975131	9.4000000000000003552714	2.956999999999999850786
24450	1	0.8369999999999999662492	6.9370000000000002771117	20.7710000000000007958079	9.8510000000000008668621	0.7920000000000000373035	0.9789999999999999813483	1.5169999999999999040767	3.8389999999999999680256	3.1499999999999999111822	1.9250000000000000444089	5.8929999999999997939426	4.9820000000000002060574	1.431000000000000049738	0.943999999999999950262	1.9139999999999999236167	1.8729999999999999982236	12.6530000000000004689582	1.3360000000000000763833	9.656000000000000582645	8.7200000000000006394885
24460	1	0.2540000000000000035527	7.7419999999999999928946	37.4780000000000015347723	3.5040000000000000035527	8.2479999999999993320898	0.8439999999999999724665	1.1899999999999999467093	2.8119999999999998330225	12.3589999999999999857891	5.7480000000000002202682	4.7130000000000000781597	0.4060000000000000275335	0.5060000000000000053291	0.8279999999999999582556	6.6330000000000000071054	1.9190000000000000390799	1.6579999999999999182876	1.2709999999999999076294	1.6479999999999999094058	0.2399999999999999911182
24470	1	11.4440000000000008384404	3.0230000000000001314504	21.7280000000000015347723	22.356999999999999317879	2.0030000000000001136868	0.36399999999999999023	0.8040000000000000479616	2.0790000000000001811884	4.0800000000000000710543	5.056000000000000049738	5.2430000000000003268497	6.2590000000000003410605	1.2079999999999999626965	1.7110000000000000763833	3.6760000000000001563194	0.6690000000000000390799	1.5589999999999999413802	0.9589999999999999635847	3.8839999999999998969713	1.8939999999999999058531
24480	1	2.9689999999999998614442	13.5960000000000000852651	14.4350000000000004973799	15.1050000000000004263256	0.1189999999999999946709	6.15500000000000024869	4.0209999999999999076294	10.3960000000000007958079	3.4350000000000000532907	2.6259999999999998898659	5.3579999999999996518341	7.2220000000000004192202	0.835999999999999965361	0.4000000000000000222045	3.6930000000000000603961	0.1600000000000000033307	2.3119999999999998330225	0.1539999999999999980016	6.2089999999999996305178	0.8000000000000000444089
24490	1	1.1270000000000000017764	7.3669999999999999928946	6.9039999999999999147349	26.7270000000000003126388	18.2010000000000005115908	2.1070000000000002060574	0.4099999999999999755751	6.9100000000000001421085	0.9909999999999999920064	1.1149999999999999911182	0.3039999999999999924505	0.9260000000000000452971	1.8409999999999999698019	0.1270000000000000017764	0.4660000000000000253131	4.0739999999999998436806	6.0899999999999998578915	0.1300000000000000044409	13.9969999999999998863132	0.1859999999999999986677
24500	1	0.681000000000000049738	17.1550000000000011368684	10.7080000000000001847411	11.6400000000000005684342	0.1710000000000000131006	10.9519999999999999573674	4.5320000000000000284217	9.4139999999999997015721	2.6330000000000000071054	0.4709999999999999742428	5.3600000000000003197442	2.7309999999999998721023	0.5649999999999999467093	1.1559999999999999165112	2.1049999999999999822364	0.7660000000000000142109	1.846999999999999975131	4.3289999999999997370992	12.3510000000000008668621	0.431999999999999995115
24510	1	0.4289999999999999924505	5.2179999999999999715783	8.867000000000000881073	10.4239999999999994884092	35.9859999999999971009856	0.1469999999999999917843	0.2969999999999999862332	0.9599999999999999644729	1.5060000000000000053291	0.4139999999999999791278	1.1639999999999999236167	1.5100000000000000088818	1.9959999999999999964473	0.9949999999999999955591	11.9610000000000002984279	0.4660000000000000253131	2.2080000000000001847411	1.3629999999999999893419	6.3470000000000004192202	7.7439999999999997726263
24520	1	2.5299999999999998046007	18.9329999999999998294697	8.5160000000000000142109	31.3739999999999987778665	11.1839999999999992752464	0.084000000000000005218	0.0229999999999999996114	4.3920000000000003481659	0.5669999999999999484857	3.1890000000000000568434	0.084000000000000005218	2.2690000000000001278977	0.3220000000000000084377	0.0379999999999999990563	2.0470000000000001527667	2.7440000000000002167155	3.8709999999999999964473	0.5899999999999999689138	5.0279999999999995807798	2.2149999999999998578915
24530	1	2.528000000000000024869	11.9499999999999992894573	34.158999999999998919975	11.268000000000000682121	1.6279999999999998916422	0.6159999999999999920064	0.704999999999999960032	2.3450000000000001953993	0.9290000000000000479616	0.6159999999999999920064	1.7889999999999999236167	3.4839999999999999857891	2.1150000000000002131628	0.8269999999999999573674	0.3599999999999999866773	6.1740000000000003765876	5.9749999999999996447286	2.0099999999999997868372	9.0289999999999999147349	1.4930000000000001048051
24540	1	1.568999999999999950262	14.0869999999999997442046	26.5360000000000013642421	6.9299999999999997157829	0.7369999999999999884537	3.762999999999999900524	3.8990000000000000213163	3.2389999999999998792077	0.693999999999999950262	1.0700000000000000621725	6.34499999999999975131	2.0600000000000000532907	2.2250000000000000888178	0.125	0.2200000000000000011102	6.6429999999999997939426	3.359999999999999875655	0.4680000000000000270894	14.4649999999999998578915	1.5669999999999999484857
24550	1	2.3910000000000000142109	8.8230000000000003979039	32.4900000000000019895197	16.0369999999999990336619	5.5199999999999995736744	0.1779999999999999915623	0.1290000000000000035527	4.0540000000000002700062	0.1330000000000000071054	0.068000000000000004885	0.2879999999999999782396	1.8069999999999999396039	0.2919999999999999817923	0.0719999999999999945599	2.7660000000000000142109	4.2320000000000002060574	7.2469999999999998863132	0.7119999999999999662492	8.4519999999999999573674	4.3109999999999999431566
24560	1	0.7630000000000000115463	9.8219999999999991757704	17.099000000000000198952	5.90500000000000024869	10.3559999999999998721023	0.0729999999999999954481	0.0919999999999999984457	1.8220000000000000639488	3.6669999999999998152589	1.7079999999999999626965	0.2790000000000000257572	1.7079999999999999626965	3.3050000000000001598721	2.1360000000000001207923	0.6049999999999999822364	25.0760000000000005115908	6.7850000000000001421085	0.1439999999999999891198	8.3450000000000006394885	0.3119999999999999995559
24570	1	2.3780000000000001136868	10.4420000000000001705303	24.2469999999999998863132	13.2270000000000003126388	8.8209999999999997299938	0.8800000000000000044409	0.6290000000000000035527	2.2299999999999999822364	2.2949999999999999289457	6.2160000000000001918465	1.1169999999999999928946	1.4690000000000000834888	1.4239999999999999324984	0.4139999999999999791278	1.3640000000000001012523	1.9479999999999999538147	2.2620000000000000106581	0.4929999999999999937828	17.6299999999999990052402	0.5130000000000000115463
24580	1	1.2609999999999998987477	15.0139999999999993463007	10.0109999999999992326138	12.8450000000000006394885	0.4510000000000000119904	1.6439999999999999058531	1.2609999999999998987477	11.0800000000000000710543	1.9099999999999999200639	1.3380000000000000781597	3.7810000000000001385558	15.9190000000000004831691	0.5090000000000000079936	0.1209999999999999964473	0.3109999999999999986677	2.3700000000000001065814	0.9969999999999999973355	0.6199999999999999955591	12.4410000000000007247536	6.1139999999999998792077
24590	1	0.6330000000000000071054	17.8180000000000013926638	10.5690000000000008384404	13.7409999999999996589395	4.2900000000000000355271	4.7080000000000001847411	2.7000000000000001776357	9.9600000000000008526513	1.8939999999999999058531	0.6550000000000000266454	6.4809999999999998721023	3.7999999999999998223643	1.0080000000000000071054	0.0859999999999999931166	0.3830000000000000071054	4.7019999999999999573674	4.0609999999999999431566	1.4959999999999999964473	10.1809999999999991615596	0.8329999999999999626965
24600	1	0.903000000000000024869	11.8379999999999991899813	5.9919999999999999928946	21.8520000000000003126388	1.8269999999999999573674	5.2859999999999995878852	2.5209999999999999076294	10.8399999999999998578915	5.1369999999999995665689	1.8320000000000000728306	5.4260000000000001563194	4.3970000000000002415845	0.5290000000000000257572	0.3260000000000000119904	3.3389999999999999680256	0.9579999999999999626965	5.2000000000000001776357	2.4900000000000002131628	8.7360000000000006536993	0.5719999999999999529265
24610	1	0.4869999999999999884537	1.6639999999999999236167	4.8300000000000000710543	3.5070000000000001172396	11.481999999999999317879	0.2020000000000000128786	0.3360000000000000208722	0.8810000000000000053291	2.6840000000000001634248	2.1320000000000001172396	1.306000000000000049738	0.7079999999999999626965	0.2069999999999999895639	0.2109999999999999931166	19.775999999999999801048	1.5729999999999999538147	13.7409999999999996589395	0.4490000000000000102141	11.3450000000000006394885	22.4789999999999992041921
24620	1	3.7580000000000000071054	13.849000000000000198952	7.5199999999999995736744	60.4119999999999990336619	1.6870000000000000550671	1.6330000000000000071054	0.5060000000000000053291	3.181000000000000049738	0.5180000000000000159872	0.1209999999999999964473	0.4299999999999999933387	0.1209999999999999964473	0.068000000000000004885	0.4299999999999999933387	0.8669999999999999928946	0.3160000000000000031086	1.7270000000000000905942	1.4739999999999999769074	1.3049999999999999378275	0.0759999999999999981126
24630	1	4.5449999999999999289457	21.1969999999999991757704	13.775999999999999801048	32.5540000000000020463631	1.7609999999999998987477	3.7170000000000000817124	1.5940000000000000834888	3.3460000000000000852651	0.6480000000000000204281	0.4739999999999999769074	2.0659999999999998365752	1.0760000000000000675016	0.5010000000000000008882	0.2919999999999999817923	0.5829999999999999626965	0.2859999999999999764633	1.9610000000000000763833	3.609999999999999875655	5.8380000000000000781597	0.1769999999999999906741
24640	1	4.3929999999999997939426	12.1349999999999997868372	9.4450000000000002842171	28.4100000000000001421085	7.5540000000000002700062	0.3009999999999999897859	0.1320000000000000062172	7.5919999999999996376232	1.3919999999999999040767	1.6270000000000000017764	0.094000000000000000222	3.0859999999999998543387	0.7239999999999999769074	0.1219999999999999973355	0.8279999999999999582556	2.7189999999999998614442	3.3769999999999997797318	0.6959999999999999520384	9.5389999999999997015721	5.8330000000000001847411
24650	1	1.4559999999999999609201	7.9599999999999999644729	28.992000000000000881073	6.474000000000000198952	2.4140000000000001456613	2.5449999999999999289457	3.4079999999999999182876	2.1880000000000001669775	2.6490000000000000213163	8.005000000000000781597	8.4619999999999997442046	1.3540000000000000923706	0.6520000000000000239808	0.4349999999999999977796	1.6710000000000000408562	1.3520000000000000905942	2.5249999999999999111822	1.2889999999999999236167	14.3759999999999994457767	1.7929999999999999271694
24660	1	4.1790000000000002700062	4.9550000000000000710543	10.4749999999999996447286	26.6990000000000016200374	1.1510000000000000230926	0.8479999999999999760192	0.4640000000000000235367	0.7900000000000000355271	0.3420000000000000262013	0.0929999999999999993339	0.4759999999999999786837	0.5470000000000000417444	0.528000000000000024869	0.1160000000000000058842	5.2660000000000000142109	7.3680000000000003268497	9.8350000000000008526513	0.6290000000000000035527	5.5549999999999997157829	19.6849999999999987210231
24670	1	2.8479999999999998649969	17.1580000000000012505552	23.7119999999999997442046	19.658999999999998919975	0.7970000000000000417444	3.0680000000000000603961	3.6190000000000002167155	6.1909999999999998365752	1.9650000000000000799361	0.5370000000000000328626	7.3120000000000002771117	1.5509999999999999342748	0.9360000000000000541789	0.6780000000000000470735	3.7080000000000001847411	0.1110000000000000014433	2.4329999999999998294697	0.1610000000000000042188	3.3950000000000000177636	0.1630000000000000059952
24680	1	1.6200000000000001065814	23.9679999999999999715783	10.8360000000000002984279	19.6810000000000009379164	0.7489999999999999991118	14.367000000000000881073	5.3360000000000002984279	5.3780000000000001136868	2.9889999999999998792077	1.1220000000000001083578	4.6189999999999997726263	2.015000000000000124345	0.4979999999999999982236	0.1849999999999999977796	3.196000000000000174083	0.0850000000000000061062	1.4519999999999999573674	0.1630000000000000059952	1.6639999999999999236167	0.0759999999999999981126
24690	1	0.5999999999999999777955	15.3290000000000006252776	40.531999999999996475708	7.8230000000000003979039	0.1519999999999999962252	1.5520000000000000461853	1.7809999999999999165112	2.446000000000000174083	0.2079999999999999904521	0.0040000000000000000833	4.3570000000000002060574	2.456999999999999850786	0.5090000000000000079936	0.471999999999999975131	4.4130000000000002557954	1.6559999999999999165112	5.5629999999999997228883	2.9759999999999999786837	6.8230000000000003979039	0.3479999999999999760192
24700	1	3.6739999999999999324984	8.6799999999999997157829	15	27.0650000000000012789769	1.7010000000000000675016	2.7900000000000000355271	3.668000000000000149214	3.7540000000000000035527	1.0229999999999999094058	0.8149999999999999467093	15.1890000000000000568434	6.8120000000000002771117	0.1029999999999999943379	0.1829999999999999960032	2.7259999999999999786837	0.2530000000000000026645	1.806000000000000049738	0.7580000000000000071054	3.6880000000000001669775	0.3109999999999999986677
24710	1	0.6909999999999999475975	9.606999999999999317879	36.7469999999999998863132	13.3589999999999999857891	5.3509999999999999786837	0.2280000000000000082157	0.4490000000000000102141	4.806000000000000049738	4.1029999999999997584155	0.2399999999999999911182	5.4210000000000002629008	1.6790000000000000479616	1.3289999999999999591438	4.5110000000000001207923	4.4150000000000000355271	0.4460000000000000075495	2.8999999999999999111822	2.846999999999999975131	0.7249999999999999777955	0.1439999999999999891198
24720	1	12.0320000000000000284217	8.781000000000000582645	14.4529999999999994031441	33.5489999999999994884092	0.6870000000000000550671	3.0779999999999998472333	1.9359999999999999431566	4.4470000000000000639488	0.7830000000000000293099	0.7720000000000000195399	2.7130000000000000781597	3.7269999999999998685496	0.278000000000000024869	0.0619999999999999995559	0.7960000000000000408562	1.4599999999999999644729	3.3669999999999999928946	0.8499999999999999777955	5.875	0.3519999999999999795719
24730	1	1.0369999999999999218403	5.0529999999999999360512	11.8740000000000005542233	16.6990000000000016200374	1.6879999999999999449329	4.9420000000000001705303	2.290999999999999925393	18.4390000000000000568434	1.8729999999999999982236	2.7610000000000001207923	3.2290000000000000923706	4.84499999999999975131	0.9569999999999999618083	0.5250000000000000222045	2.1429999999999997939426	1.0980000000000000870415	2.7989999999999999324984	0.4199999999999999844569	16.7719999999999984652277	0.556000000000000049738
24740	1	1.4739999999999999769074	11.1690000000000004831691	15.031000000000000582645	20.9100000000000001421085	3.112000000000000099476	0.4929999999999999937828	0.5510000000000000452971	13.593999999999999417355	3.0059999999999997832845	0.1980000000000000093259	2.0270000000000001350031	0.5590000000000000524025	0.7620000000000000106581	3.0830000000000001847411	14.6859999999999999431566	0.1519999999999999962252	3.0769999999999999573674	0.0539999999999999993894	3.1440000000000001278977	2.918000000000000149214
24750	1	33.6349999999999980104803	5.0320000000000000284217	7.7099999999999999644729	38.2400000000000019895197	3.3830000000000000071054	1.1850000000000000532907	0.6610000000000000319744	1.2640000000000000124345	0.8100000000000000532907	0.7449999999999999955591	0.9110000000000000319744	0.5440000000000000390799	0.084000000000000005218	0.1199999999999999955591	1.1069999999999999840128	0.2449999999999999955591	0.6800000000000000488498	1.5089999999999998969713	2.0880000000000000781597	0.0459999999999999992228
24760	1	4.7419999999999999928946	8.7019999999999999573674	13.2560000000000002273737	19.143000000000000682121	1.5849999999999999644729	5.7960000000000002629008	1.6619999999999999218403	10.7179999999999999715783	1.8409999999999999698019	3.8830000000000000071054	1.3049999999999999378275	2.403000000000000024869	0.2710000000000000186517	0.0529999999999999985012	0.4440000000000000057732	3.2360000000000002096101	7.262999999999999900524	0.1469999999999999917843	12.0359999999999995878852	1.5149999999999999023004
24770	1	2.9959999999999999964473	8.6739999999999994884092	32.0399999999999991473487	23.0530000000000008242296	0.2049999999999999877875	0.8709999999999999964473	0.7920000000000000373035	2.0960000000000000852651	0.5360000000000000319744	0.0210000000000000013045	1.4599999999999999644729	1.6510000000000000230926	0.2330000000000000126565	0.0929999999999999993339	0.7800000000000000266454	9.2149999999999998578915	7.4329999999999998294697	1.3489999999999999769074	3.637999999999999900524	2.8629999999999999893419
24780	1	0.3190000000000000057732	4.6950000000000002842171	35.2439999999999997726263	8.5340000000000006963319	21.481999999999999317879	0.1300000000000000044409	0.3039999999999999924505	0.5320000000000000284217	5.4470000000000000639488	1.7869999999999999218403	2.3069999999999999396039	1.0389999999999999236167	1.3580000000000000959233	0.9559999999999999609201	5.6040000000000000923706	0.5	3.1219999999999998863132	2.653000000000000024869	2.8650000000000002131628	1.1209999999999999964473
24790	1	1.1710000000000000408562	25.4170000000000015916157	8.6679999999999992610356	26.0219999999999984652277	2.178999999999999825917	3.0310000000000001385558	1.0420000000000000373035	5.4160000000000003694822	0.9699999999999999733546	0.3649999999999999911182	2.4799999999999999822364	3.4270000000000000461853	0.3230000000000000093259	0.5060000000000000053291	2.3010000000000001563194	2.4649999999999998578915	7.762999999999999900524	0.9769999999999999795719	3.9249999999999998223643	1.5520000000000000461853
24800	1	0.7740000000000000213163	4.9900000000000002131628	14.3550000000000004263256	5.7419999999999999928946	30.599000000000000198952	0.0299999999999999988898	0.03599999999999999728	1.1180000000000001048051	2.359999999999999875655	0.6199999999999999955591	0.2149999999999999966693	0.6590000000000000301981	2.2970000000000001527667	2.6629999999999998117062	15.6969999999999991757704	1.1450000000000000177636	10.3089999999999992752464	1.0789999999999999591438	5.0830000000000001847411	0.230000000000000009992
24810	1	2.2229999999999998649969	7.25	2.0040000000000000035527	20.3049999999999997157829	16.3979999999999996873612	3.4020000000000001350031	0.7850000000000000310862	7.1790000000000002700062	3.0800000000000000710543	2.8849999999999997868372	0.5829999999999999626965	0.3519999999999999795719	0.5909999999999999698019	0.278000000000000024869	1.3759999999999998898659	4.1870000000000002771117	7.5629999999999997228883	1.0829999999999999626965	16.515999999999998237854	1.9599999999999999644729
24820	1	0.8429999999999999715783	8.9420000000000001705303	12.2349999999999994315658	6.5599999999999996092015	0.7630000000000000115463	7.8349999999999999644729	4.8289999999999997370992	12.9100000000000001421085	3.4420000000000001705303	1.5620000000000000550671	5.3120000000000002771117	0.4570000000000000173195	4.9909999999999996589395	0.2359999999999999875655	0.375	1.9570000000000000728306	12.0190000000000001278977	0.2310000000000000108802	9.5320000000000000284217	4.9679999999999999715783
24830	1	0.1729999999999999871214	10.2530000000000001136868	18.6619999999999990336619	39.7010000000000005115908	3.918000000000000149214	0.5410000000000000364153	0.6059999999999999831246	2.8010000000000001563194	0.1729999999999999871214	0.01799999999999999864	2.2519999999999997797318	0.7289999999999999813483	1.1639999999999999236167	2.0179999999999997939426	6.5480000000000000426326	0.3340000000000000190958	6.3360000000000002984279	2.3759999999999998898659	1.2609999999999998987477	0.1380000000000000115463
24840	1	1.7749999999999999111822	7.8209999999999997299938	7.7130000000000000781597	13.7059999999999995168309	6.9939999999999997726263	0.4410000000000000031086	0.3980000000000000204281	8.5790000000000006252776	27.9179999999999992610356	1.1089999999999999857891	1.0209999999999999076294	0.7189999999999999724665	0.6450000000000000177636	3.75	8.781000000000000582645	0.5759999999999999564793	2.1819999999999999396039	0.4369999999999999995559	5.0620000000000002771117	0.3719999999999999973355
24850	1	1.7660000000000000142109	6.762999999999999900524	16.5019999999999988915533	5.3789999999999995594635	10.8740000000000005542233	0.1069999999999999978906	0.1890000000000000013323	0.8120000000000000550671	1.9510000000000000675016	4.3910000000000000142109	0.6179999999999999937828	1.3589999999999999857891	2.6850000000000000532907	0.6430000000000000159872	4.568999999999999950262	5.7999999999999998223643	8.2040000000000006252776	0.155999999999999999778	16.6129999999999995452526	10.6180000000000003268497
24860	1	0.5250000000000000222045	6.9770000000000003126388	23.3030000000000008242296	5.8990000000000000213163	4.3869999999999995665689	0.1209999999999999964473	0.2879999999999999782396	0.8159999999999999475975	3.7379999999999999893419	1.2589999999999998969713	2.9759999999999999786837	2.7389999999999998792077	3.1059999999999998721023	3.4150000000000000355271	5.1790000000000002700062	1.1990000000000000657252	21.4450000000000002842171	5.3650000000000002131628	6.4779999999999997584155	0.7850000000000000310862
24870	1	0.6860000000000000541789	5.943999999999999950262	14.2889999999999997015721	5.2030000000000002913225	1.8649999999999999911182	0.5999999999999999777955	0.653000000000000024869	6.6319999999999996731503	18.7369999999999983231191	7.0039999999999995594635	1.1870000000000000550671	2.362000000000000099476	1.9550000000000000710543	7.0010000000000003339551	11.6150000000000002131628	0.4069999999999999729106	8.4440000000000008384404	0.2439999999999999946709	3.1450000000000000177636	2.0270000000000001350031
24880	1	0.2690000000000000168754	4.7229999999999998649969	18.1179999999999985504928	17.9280000000000008242296	14.0660000000000007247536	0.2650000000000000133227	0.4530000000000000137668	8.2309999999999998721023	6.6619999999999999218403	0.7019999999999999573674	2.0830000000000001847411	1.2960000000000000408562	0.7349999999999999866773	1.2450000000000001065814	12.2880000000000002557954	0.5080000000000000071054	3.9110000000000000319744	2.8290000000000001811884	1.5729999999999999538147	2.1139999999999998792077
24890	1	0.9449999999999999511502	4.3760000000000003339551	1.6990000000000000657252	12.1739999999999994884092	1.3549999999999999822364	1.8709999999999999964473	1.0620000000000000550671	54.1289999999999977831067	5.9320000000000003836931	0.8489999999999999769074	3.6320000000000001172396	3.2869999999999999218403	0.3479999999999999760192	0.0320000000000000006661	0.25	3.6160000000000001030287	3.0169999999999999040767	0.1859999999999999986677	0.9649999999999999689138	0.2750000000000000222045
24900	1	1.7099999999999999644729	12.4519999999999999573674	17.1600000000000001421085	21.5820000000000007389644	3.1579999999999999182876	1.8000000000000000444089	0.6340000000000000079936	4.043000000000000149214	0.4249999999999999888978	0.5899999999999999689138	0.8429999999999999715783	1.0509999999999999342748	0.2240000000000000046629	0.0749999999999999972244	1.2980000000000000426326	6.1040000000000000923706	14.4610000000000002984279	0.0769999999999999990008	11.0449999999999999289457	1.2680000000000000159872
24910	1	1.6229999999999999982236	25.8069999999999986073362	25.3730000000000011084467	14.8100000000000004973799	1.6550000000000000266454	0.7349999999999999866773	0.3410000000000000253131	2.543000000000000149214	0.3679999999999999937828	0.4169999999999999817923	0.4309999999999999942268	1.1310000000000000053291	0.4510000000000000119904	0.1179999999999999937828	0.38600000000000000977	7.1950000000000002842171	3.6040000000000000923706	0.0509999999999999967248	12.2230000000000007531753	0.73899999999999999023
24920	1	1.9230000000000000426326	12.481999999999999317879	19.9480000000000003979039	2.525999999999999801048	1.3700000000000001065814	0.6039999999999999813483	0.443000000000000004885	1.3799999999999998934186	6.4130000000000002557954	5.6109999999999997655209	1.1990000000000000657252	0.8030000000000000470735	10.1999999999999992894573	8.2660000000000000142109	2.3420000000000000817124	1.7230000000000000870415	7.53000000000000024869	0.1650000000000000077716	14.3149999999999995026201	0.7560000000000000053291
24930	1	7.4790000000000000923706	5.9039999999999999147349	7.8390000000000004121148	9.1460000000000007958079	1.1470000000000000195399	0.8890000000000000124345	0.693999999999999950262	2.0099999999999997868372	3.4239999999999999324984	1.9510000000000000675016	1.3480000000000000870415	1.3380000000000000781597	8.507999999999999118927	14.237000000000000099476	1.9010000000000000230926	1.1899999999999999467093	7.650999999999999801048	0.4849999999999999866773	22.3700000000000009947598	0.4899999999999999911182
24940	1	3.2530000000000001136868	11.1010000000000008668621	18.4130000000000002557954	15.3900000000000005684342	5.6660000000000003694822	2.5649999999999999467093	2.790999999999999925393	3.028000000000000024869	1.1750000000000000444089	1.3349999999999999644729	5.6529999999999995807798	2.8119999999999998330225	0.7760000000000000230926	0.4349999999999999977796	1.4899999999999999911182	3.1200000000000001065814	3.4100000000000001421085	1.1579999999999999182876	14.6859999999999999431566	1.7439999999999999946709
24950	1	2.3820000000000001172396	7.0289999999999999147349	1.2920000000000000373035	28.8700000000000009947598	0.4899999999999999911182	0.3970000000000000195399	0.0490000000000000018874	17.1269999999999988915533	2.2770000000000001350031	0.7129999999999999671374	0.0229999999999999996114	2.9350000000000000532907	0.539000000000000034639	0.0379999999999999990563	0.1590000000000000024425	16.7560000000000002273737	0.4060000000000000275335	0.1829999999999999960032	6.9939999999999997726263	11.3409999999999993036681
24960	1	0.1940000000000000057732	5.2580000000000000071054	21.8389999999999986357579	33.3049999999999997157829	0.0020000000000000000416	0.0160000000000000003331	0.0219999999999999987232	1.1109999999999999875655	0.278000000000000024869	0.01799999999999999864	0.3420000000000000262013	0.267000000000000015099	3.8420000000000000817124	8.1229999999999993320898	16.8919999999999994599875	0.1499999999999999944489	2.2490000000000001101341	2.9580000000000001847411	3.0480000000000000426326	0.084000000000000005218
24970	1	0.5949999999999999733546	8.8140000000000000568434	15.9019999999999992468247	14.0549999999999997157829	1.4890000000000001012523	3.4759999999999999786837	3.8050000000000001598721	9.8460000000000000852651	8.5869999999999997442046	5.3680000000000003268497	5.6920000000000001705303	5.181000000000000049738	0.1330000000000000071054	0.103999999999999995226	3.6320000000000001172396	0.1310000000000000053291	1.0929999999999999715783	1.4570000000000000728306	8.3089999999999992752464	2.3300000000000000710543
24980	1	1.7470000000000001083578	12.0169999999999994599875	36.781999999999996475708	6.2539999999999995594635	0.5839999999999999635847	1.4470000000000000639488	2.0649999999999999467093	3.3830000000000000071054	4.7450000000000001065814	3.2839999999999998081535	6.5609999999999999431566	3.5609999999999999431566	0.3320000000000000173195	0.5210000000000000186517	8.5489999999999994884092	0.3190000000000000057732	0.9330000000000000515143	1.4110000000000000319744	4.9489999999999998436806	0.556000000000000049738
24990	1	4.4720000000000004192202	23.1490000000000009094947	5.7089999999999996305178	20.4520000000000017337243	3.4070000000000000284217	5.0339999999999998081535	1.2479999999999999982236	10.0350000000000001421085	4.9829999999999996518341	3.446000000000000174083	1.0449999999999999289457	2.0760000000000000675016	1.0909999999999999698019	0.2270000000000000073275	0.4570000000000000173195	1.0929999999999999715783	0.8379999999999999671374	1.8689999999999999946709	9.1180000000000003268497	0.25
25000	1	1.3640000000000001012523	18.614999999999998436806	9.099000000000000198952	20.4310000000000009379164	0.7960000000000000408562	7.0330000000000003623768	3.5120000000000000106581	11.4380000000000006110668	1.9899999999999999911182	0.556000000000000049738	4.1500000000000003552714	5.8769999999999997797318	0.7469999999999999973355	0.1719999999999999862332	1.0380000000000000337508	0.3619999999999999884537	2.234999999999999875655	3.3580000000000000959233	7.0810000000000004050094	0.1459999999999999908962
25010	1	2.709000000000000074607	13.3350000000000008526513	19.2250000000000014210855	12.2300000000000004263256	2.1339999999999998969713	2.9550000000000000710543	4.7670000000000003481659	3.928999999999999825917	1.4399999999999999467093	0.5130000000000000115463	17.9460000000000015063506	3.0350000000000001421085	0.4020000000000000239808	0.4249999999999999888978	1.2609999999999998987477	0.7429999999999999937828	2.8929999999999997939426	1.375	8.2539999999999995594635	0.4279999999999999915623
25020	1	3.3170000000000001705303	12.8130000000000006110668	19.4430000000000013926638	14.5429999999999992610356	3.349000000000000198952	6.9790000000000000923706	6.0839999999999996305178	5.6310000000000002273737	1.1499999999999999111822	0.3529999999999999804601	10.3450000000000006394885	1.0069999999999998951949	0.1100000000000000005551	0.1769999999999999906741	3.3889999999999997903899	1.6999999999999999555911	2.8719999999999998863132	2.1770000000000000461853	4.1660000000000003694822	0.3950000000000000177636
25030	1	9.762999999999999900524	5.0019999999999997797318	6.6570000000000000284217	53.4549999999999982946974	1.2620000000000000106581	5.4059999999999996944666	2.3500000000000000888178	3.224000000000000198952	0.7690000000000000168754	0.7229999999999999760192	1.7849999999999999200639	0.8279999999999999582556	0.4470000000000000084377	0.4400000000000000022204	5.4649999999999998578915	0.0500000000000000027756	0.7019999999999999573674	0.0229999999999999996114	1.3209999999999999520384	0.3290000000000000146549
25040	1	0.1670000000000000095479	7.2980000000000000426326	34.093000000000003524292	4.7709999999999999076294	8.5830000000000001847411	0.0609999999999999986677	0.0800000000000000016653	0.4189999999999999835687	5.2560000000000002273737	2.584000000000000074607	1.1229999999999999982236	1.0360000000000000319744	1.7359999999999999875655	1.4019999999999999129585	4.4020000000000001350031	2.1320000000000001172396	6.2919999999999998152589	2.818999999999999950262	14.7940000000000004831691	0.9519999999999999573674
25050	1	0.4749999999999999777955	7.1410000000000000142109	20.1980000000000003979039	7.6959999999999997299938	26.6939999999999990620836	0.0589999999999999968914	0.1179999999999999937828	0.4919999999999999928946	2.3719999999999998863132	0.4530000000000000137668	1.2259999999999999786837	1.3109999999999999431566	3.4049999999999998046007	6.0599999999999996092015	11.2859999999999995878852	0.6989999999999999547029	3.612000000000000099476	0.8689999999999999946709	5.668000000000000149214	0.1660000000000000086597
25060	1	0.6790000000000000479616	7.5049999999999998934186	23.8440000000000011937118	3.4070000000000000284217	20.6920000000000001705303	0.8110000000000000541789	1.1830000000000000515143	0.704999999999999960032	4.8979999999999996873612	4.9630000000000000781597	4.2169999999999996376232	0.7489999999999999991118	6.125	3.2869999999999999218403	1.9319999999999999396039	0.732999999999999984901	6.7249999999999996447286	1.1160000000000001030287	6.3010000000000001563194	0.1270000000000000017764
25070	1	1.306000000000000049738	13.6050000000000004263256	29.9570000000000007389644	6.3109999999999999431566	0.3910000000000000142109	0.9050000000000000266454	1.459000000000000074607	5.3509999999999999786837	3.6160000000000001030287	0.5460000000000000408562	4.7750000000000003552714	3.0299999999999998046007	0.9080000000000000293099	0.3489999999999999769074	0.3340000000000000190958	1.7660000000000000142109	7.2380000000000004334311	5.1920000000000001705303	12.3269999999999999573674	0.6340000000000000079936
25080	1	3.918000000000000149214	22.7710000000000007958079	11.6270000000000006679102	24.1789999999999984936494	0.73899999999999999023	2.8889999999999997903899	0.8940000000000000168754	14.2710000000000007958079	1.1160000000000001030287	0.5929999999999999715783	1.2889999999999999236167	4.4329999999999998294697	0.13600000000000000977	0.2119999999999999940048	1.9699999999999999733546	0.7349999999999999866773	2.043000000000000149214	0.36399999999999999023	4.0970000000000004192202	1.7259999999999999786837
25090	1	1.459000000000000074607	11.5060000000000002273737	16.7789999999999999147349	21.114999999999998436806	4.8579999999999996518341	1.9759999999999999786837	0.6730000000000000426326	4.9359999999999999431566	0.6159999999999999920064	3.3269999999999999573674	0.6830000000000000515143	1.3109999999999999431566	0.7379999999999999893419	0.0909999999999999975575	1.2459999999999999964473	2.7429999999999998827604	7.4539999999999997370992	0.1789999999999999924505	16.6449999999999995736744	1.665999999999999925393
25100	1	1.0489999999999999324984	12.7530000000000001136868	19.6239999999999987778665	7.0570000000000003836931	5.1699999999999999289457	0.2829999999999999737987	0.219000000000000000222	21.3610000000000006536993	2.7210000000000000852651	2.3079999999999998294697	0.5879999999999999671374	5.7169999999999996376232	0.8249999999999999555911	3.6129999999999999893419	2.0070000000000001172396	2.8830000000000000071054	3.9940000000000002167155	3.9959999999999999964473	3.6490000000000000213163	0.181999999999999995115
25110	1	1.040999999999999925393	8.718999999999999417355	21.2289999999999992041921	10.4730000000000007531753	3.8950000000000000177636	0.4969999999999999973355	0.5550000000000000488498	13.0370000000000008100187	10.3450000000000006394885	1.3300000000000000710543	2.5790000000000001811884	1.1470000000000000195399	0.6109999999999999875655	3.306000000000000049738	10.9120000000000008100187	0.0660000000000000031086	6.2320000000000002060574	0.5530000000000000470735	2.4129999999999998117062	1.0589999999999999413802
25120	1	7.2050000000000000710543	2.4790000000000000923706	1.9279999999999999360512	9.2569999999999996731503	0.0690000000000000057732	2.9100000000000001421085	0.9459999999999999520384	21.5279999999999986926014	2.5750000000000001776357	0.0990000000000000046629	1.0340000000000000301981	2.9950000000000001065814	1.0389999999999999236167	0.25	1.3409999999999999698019	3.4559999999999999609201	21.7059999999999995168309	2.8389999999999999680256	6.7830000000000003623768	9.5609999999999999431566
25130	1	0.4079999999999999737987	6.8570000000000002060574	10.6229999999999993320898	6.2809999999999996944666	2.7919999999999998152589	0.5659999999999999475975	0.3170000000000000039968	7.8680000000000003268497	9.737000000000000099476	21.1879999999999988347099	0.8319999999999999618083	6.4230000000000000426326	2.3100000000000000532907	1.1220000000000001083578	0.8080000000000000515143	0.3970000000000000195399	9.3190000000000008384404	0.9399999999999999467093	5.9779999999999997584155	5.2339999999999999857891
25140	1	0.7550000000000000044409	6.5220000000000002415845	29.1219999999999998863132	3.8399999999999998578915	6.0810000000000004050094	0.1580000000000000015543	0.2750000000000000222045	0.4480000000000000093259	0.7740000000000000213163	2.6209999999999999964473	1.9150000000000000355271	1.0269999999999999129585	4.6169999999999999928946	6.125	10.2019999999999999573674	3.1730000000000000426326	4.9000000000000003552714	2.599000000000000198952	13.4499999999999992894573	1.3950000000000000177636
25150	1	0.5709999999999999520384	13.9860000000000006536993	19.8580000000000005400125	22.6000000000000014210855	14.3550000000000004263256	0.5639999999999999458211	0.6310000000000000053291	2.931000000000000049738	2.4689999999999998614442	2.2309999999999998721023	1.9070000000000000284217	4.6299999999999998934186	0.3950000000000000177636	0.0990000000000000046629	2.6000000000000000888178	1.0209999999999999076294	1.6819999999999999396039	0.9100000000000000310862	5.5119999999999995665689	1.0489999999999999324984
25160	1	0.4670000000000000262013	15.2769999999999992468247	18.783999999999998919975	16.8960000000000007958079	35.9639999999999986357579	0.8000000000000000444089	0.6550000000000000266454	1.2099999999999999644729	1.6299999999999998934186	0.2479999999999999982236	1.6790000000000000479616	0.4769999999999999795719	0.1199999999999999955591	0.1509999999999999953371	1.2419999999999999928946	0.0410000000000000017208	2.3780000000000001136868	0.8289999999999999591438	1.084000000000000074607	0.0700000000000000066613
25170	1	1.4879999999999999893419	11.012999999999999900524	10.8589999999999999857891	10.099000000000000198952	0.5340000000000000301981	1.2290000000000000923706	0.6290000000000000035527	40.8269999999999981810106	5.5890000000000004121148	1.7680000000000000159872	0.789000000000000034639	2.9620000000000001882938	0.2250000000000000055511	0.1749999999999999888978	2.1080000000000000959233	0.3900000000000000133227	5.7290000000000000923706	0.61399999999999999023	1.8129999999999999449329	1.1590000000000000301981
25180	1	4.7999999999999998223643	8.3859999999999992326138	15.0809999999999995168309	17.3739999999999987778665	1.0889999999999999680256	3.7320000000000002060574	1.4750000000000000888178	2.5480000000000000426326	0.4400000000000000022204	2.5009999999999998898659	1.1270000000000000017764	0.5789999999999999591438	0.642000000000000015099	0.1570000000000000006661	0.9539999999999999591438	9.9800000000000004263256	9.9100000000000001421085	0.3770000000000000017764	16.2040000000000006252776	2.6429999999999997939426
25190	1	2.8519999999999998685496	14.6539999999999999147349	14.7070000000000007389644	39.6899999999999977262632	1.3509999999999999786837	1.8369999999999999662492	0.5949999999999999733546	1.7620000000000000106581	0.556000000000000049738	0.3140000000000000013323	0.4520000000000000128786	0.2829999999999999737987	0.3039999999999999924505	0.0990000000000000046629	0.2459999999999999964473	5.793000000000000149214	4.6410000000000000142109	0.3669999999999999928946	7.9809999999999998721023	1.5180000000000000159872
25200	1	1.9639999999999999680256	18.9439999999999990620836	11.1790000000000002700062	21.640999999999998237854	3.0049999999999998934186	4.0579999999999998294697	1.762999999999999900524	5.8710000000000004405365	2.1829999999999998294697	1.5949999999999999733546	2.0619999999999998330225	3.5529999999999999360512	1.8720000000000001083578	0.0560000000000000011657	0.8289999999999999591438	3.8990000000000000213163	5.5389999999999997015721	0.8619999999999999884537	8.5649999999999995026201	0.5600000000000000532907
25210	1	0.6770000000000000461853	14.5709999999999997299938	15.237000000000000099476	29.2740000000000009094947	9.6210000000000004405365	2.1179999999999998827604	1.6410000000000000142109	1.5709999999999999520384	0.1100000000000000005551	0.0020000000000000000416	2.6629999999999998117062	0.3930000000000000159872	0.8389999999999999680256	1.0140000000000000124345	13.7599999999999997868372	0.0259999999999999988065	3.4369999999999998330225	0.1990000000000000102141	2.5249999999999999111822	0.3220000000000000084377
25220	1	2.178999999999999825917	21.981999999999999317879	3.9100000000000001421085	26.0569999999999986073362	3.5640000000000000568434	7.8550000000000004263256	1.6069999999999999840128	11.2530000000000001136868	3.7700000000000000177636	2.7469999999999998863132	1.3209999999999999520384	1.0389999999999999236167	0.2540000000000000035527	0.5620000000000000550671	1.0349999999999999200639	0.5460000000000000408562	1.6479999999999999094058	0.6959999999999999520384	7.7270000000000003126388	0.2479999999999999982236
25230	1	2.2700000000000000177636	12.2530000000000001136868	18.216000000000001080025	4.9230000000000000426326	0.2069999999999999895639	3.418000000000000149214	2.5449999999999999289457	5.3769999999999997797318	2.2980000000000000426326	1.0649999999999999467093	3.2459999999999999964473	0.8599999999999999866773	2.0459999999999998188116	1.8020000000000000461853	2.5339999999999998081535	1.4390000000000000568434	5.8810000000000002273737	5.5069999999999996731503	20.1700000000000017053026	3.9409999999999998365752
25240	1	23.7789999999999999147349	5.6130000000000004334311	12.1699999999999999289457	37.1899999999999977262632	0.0189999999999999995282	1.9139999999999999236167	1.0989999999999999769074	7.6239999999999996660449	1.2640000000000000124345	0.0120000000000000002498	1.5260000000000000230926	1.9499999999999999555911	0.3059999999999999942268	0.0909999999999999975575	0.4279999999999999915623	1.1350000000000000088818	0.5979999999999999760192	0.2459999999999999964473	2.8020000000000000461853	0.2320000000000000117684
25250	1	14.8200000000000002842171	4.6040000000000000923706	5.7869999999999999218403	66.5619999999999976125764	1.4139999999999999236167	0.806000000000000049738	0.5500000000000000444089	1.3440000000000000834888	0.443000000000000004885	0.094000000000000000222	1.0740000000000000657252	0.6860000000000000541789	0.0189999999999999995282	0.0429999999999999965583	0.4060000000000000275335	0.1920000000000000039968	0.3760000000000000008882	0.2149999999999999966693	0.4229999999999999871214	0.1429999999999999882316
25260	1	1.1359999999999998987477	7.8940000000000001278977	12.906000000000000582645	9.4659999999999993036681	13.6539999999999999147349	1.0800000000000000710543	0.5240000000000000213163	10.4269999999999996020961	1.5860000000000000763833	8.242000000000000881073	0.6009999999999999786837	4.6639999999999997015721	0.2869999999999999773515	0.5590000000000000524025	3.1129999999999999893419	0.9949999999999999955591	5.6079999999999996518341	0.1330000000000000071054	14.612000000000000099476	2.5120000000000000106581
25270	1	1.290999999999999925393	5.2729999999999996873612	4.7770000000000001350031	9.2270000000000003126388	0.3250000000000000111022	9.0790000000000006252776	5.2140000000000004121148	15.637999999999999900524	2.5230000000000001314504	0.9280000000000000470735	8.5630000000000006110668	3.6169999999999999928946	2.099000000000000198952	2.512999999999999900524	4.3399999999999998578915	0.6750000000000000444089	5.1269999999999997797318	0.2989999999999999880096	14.3190000000000008384404	4.1740000000000003765876
25280	1	0.7540000000000000035527	6.7419999999999999928946	34.0099999999999980104803	6.9640000000000004121148	2.5390000000000001456613	0.3079999999999999960032	0.5290000000000000257572	0.5989999999999999769074	4.65500000000000024869	5.4759999999999999786837	2.1129999999999999893419	1.1459999999999999076294	2.2109999999999998543387	0.9469999999999999529265	4.6829999999999998294697	2.443999999999999950262	8.5570000000000003836931	0.7960000000000000408562	13.6059999999999998721023	0.920000000000000039968
25290	1	1.7509999999999998898659	11.9139999999999997015721	27.0880000000000009663381	14.3770000000000006679102	6.4029999999999995807798	2.2029999999999998472333	0.7940000000000000390799	5.4489999999999998436806	1.7560000000000000053291	3.3610000000000002096101	0.7029999999999999582556	1.4930000000000001048051	1.1930000000000000603961	0.2159999999999999975575	0.3760000000000000008882	2.0899999999999998578915	1.8369999999999999662492	0.1990000000000000102141	16.3000000000000007105427	0.4969999999999999973355
25300	1	2.6080000000000000959233	11.9830000000000005400125	10.400999999999999801048	13.8580000000000005400125	4.2309999999999998721023	6.9240000000000003765876	4.6289999999999995594635	8.9339999999999992752464	1.3309999999999999609201	0.6350000000000000088818	5.3700000000000001065814	3.3330000000000001847411	1.1850000000000000532907	0.1089999999999999996669	0.8980000000000000204281	1.4319999999999999396039	6.5279999999999995807798	2.5950000000000001953993	12.6099999999999994315658	0.4060000000000000275335
25310	1	2.5240000000000000213163	13.8900000000000005684342	18.640999999999998237854	27.3709999999999986641797	9.3160000000000007247536	1.8500000000000000888178	0.7289999999999999813483	3.525999999999999801048	1.3400000000000000799361	3.4479999999999999538147	0.8110000000000000541789	1.1100000000000000976996	0.5420000000000000373035	0.0830000000000000043299	1.1470000000000000195399	3.9879999999999999893419	2.8479999999999998649969	0.1630000000000000059952	6.2610000000000001207923	0.4109999999999999764633
25320	1	0.8369999999999999662492	11.8109999999999999431566	15.0860000000000002984279	18.7699999999999995736744	9.1899999999999995026201	0.9959999999999999964473	1.2620000000000000106581	10.6730000000000000426326	11.0340000000000006963319	4.3990000000000000213163	3.2610000000000001207923	1.4599999999999999644729	0.4410000000000000031086	1.637999999999999900524	2.1859999999999999431566	0.4480000000000000093259	0.9689999999999999724665	1.0500000000000000444089	3.9889999999999998792077	0.5010000000000000008882
25330	1	1.5049999999999998934186	9.8379999999999991899813	10.3979999999999996873612	9.8219999999999991757704	38.6180000000000021032065	1.2379999999999999893419	0.6500000000000000222045	1.3569999999999999840128	3.3929999999999997939426	3.4220000000000001527667	1.1020000000000000905942	0.5120000000000000106581	0.3039999999999999924505	0.2839999999999999746869	2.5929999999999999715783	1.5920000000000000817124	5.4580000000000001847411	0.2409999999999999920064	7.4790000000000000923706	0.193000000000000004885
25340	1	3.2010000000000000675016	7.3129999999999997228883	6.3079999999999998294697	14.0589999999999992752464	0.6179999999999999937828	5.0609999999999999431566	4.2779999999999995807798	11.4109999999999995878852	2.1720000000000001527667	1.1430000000000000159872	9.2739999999999991331379	7.3639999999999998792077	0.9010000000000000230926	0.0830000000000000043299	0.8219999999999999529265	3.206999999999999850786	7.387999999999999900524	0.7770000000000000239808	12.5540000000000002700062	2.0680000000000000603961
25350	1	1.2359999999999999875655	20.6400000000000005684342	5.6020000000000003126388	21.9939999999999997726263	6.2400000000000002131628	8.1609999999999995878852	4.0250000000000003552714	6.8499999999999996447286	2.3999999999999999111822	1.1129999999999999893419	5.4219999999999997086775	1.3640000000000001012523	0.528000000000000024869	0.3870000000000000106581	1.7310000000000000941469	0.5160000000000000142109	2.043000000000000149214	1.1990000000000000657252	7.9450000000000002842171	0.6039999999999999813483
25360	1	1.5040000000000000035527	10.9670000000000005258016	21.474000000000000198952	15.7989999999999994884092	1.3600000000000000976996	2.5089999999999998969713	4.1139999999999998792077	10.7710000000000007958079	2.875	0.6959999999999999520384	12.0719999999999991757704	1.3289999999999999591438	0.4249999999999999888978	0.5520000000000000461853	0.9160000000000000364153	2.428999999999999825917	3.2949999999999999289457	1.5680000000000000603961	4.9290000000000002700062	0.4179999999999999826805
25370	1	1.1229999999999999982236	10.6259999999999994457767	38.5579999999999998294697	4.03000000000000024869	0.5440000000000000390799	0.9449999999999999511502	1.834000000000000074607	2.5390000000000001456613	2.193999999999999950262	0.7740000000000000213163	9.9489999999999998436806	5.46999999999999975131	0.5370000000000000328626	0.4400000000000000022204	1.665999999999999925393	1.7110000000000000763833	4.9279999999999999360512	2.956999999999999850786	8.3729999999999993320898	0.8030000000000000470735
25380	1	8.0069999999999996731503	5.0490000000000003765876	5.0940000000000003055334	34.216000000000001080025	2.028000000000000024869	12.7729999999999996873612	7.1539999999999999147349	4.4089999999999998081535	1.1419999999999999040767	1.2299999999999999822364	6.0330000000000003623768	0.6830000000000000515143	0.4779999999999999804601	0.2959999999999999853451	5.831999999999999850786	0.0539999999999999993894	0.4869999999999999884537	0.0379999999999999990563	4.2599999999999997868372	0.73899999999999999023
25390	1	2.1869999999999998330225	6.0069999999999996731503	3.9199999999999999289457	26.908999999999998919975	2.7189999999999998614442	3.6080000000000000959233	1.5169999999999999040767	19.7510000000000012221335	4.6059999999999998721023	3.6000000000000000888178	2.4359999999999999431566	3.1389999999999997903899	0.6400000000000000133227	0.162000000000000005107	0.98899999999999999023	2.112000000000000099476	2.9769999999999998685496	0.7520000000000000017764	11.3239999999999998436806	0.6440000000000000168754
25400	1	0.6390000000000000124345	7.6619999999999999218403	16.9250000000000007105427	2.6650000000000000355271	25.3140000000000000568434	0.2510000000000000008882	0.4169999999999999817923	0.3270000000000000128786	1.8870000000000000106581	2.3159999999999998365752	2.165999999999999925393	0.5999999999999999777955	1.8790000000000000035527	4.8390000000000004121148	8.3239999999999998436806	2.8790000000000000035527	6.1410000000000000142109	0.9659999999999999698019	13.6240000000000005542233	0.1779999999999999915623
25410	1	0.5570000000000000506262	14.1910000000000007247536	34.5480000000000018189894	5.4530000000000002913225	1.4479999999999999538147	0.3039999999999999924505	0.4089999999999999746869	0.7119999999999999662492	0.357999999999999984901	0.0630000000000000004441	2.2040000000000001811884	2.4990000000000001101341	4.0839999999999996305178	8.599000000000000198952	3.1600000000000001421085	0.8529999999999999804601	3.5889999999999999680256	1.0829999999999999626965	6.4850000000000003197442	9.400999999999999801048
25420	1	2.0729999999999999538147	8.4860000000000006536993	2.3769999999999997797318	24.8539999999999992041921	12.3079999999999998294697	1.7700000000000000177636	0.4239999999999999880096	7.9660000000000001918465	4.9850000000000003197442	5	0.36399999999999999023	0.6039999999999999813483	0.5260000000000000230926	0.3099999999999999977796	3.6450000000000000177636	0.3340000000000000190958	7.1760000000000001563194	0.5709999999999999520384	15.656000000000000582645	0.5709999999999999520384
25430	1	2.2669999999999999040767	13.775999999999999801048	18.4409999999999989483968	15.6630000000000002557954	4.8310000000000004050094	1.443999999999999950262	1.4039999999999999147349	8.0120000000000004547474	4.4679999999999999715783	3.4689999999999998614442	3.0670000000000001705303	6.4900000000000002131628	1.3220000000000000639488	0.0850000000000000061062	0.2409999999999999920064	4.4409999999999998365752	2.2860000000000000319744	0.5949999999999999733546	7.375	0.3240000000000000102141
25440	1	14.2620000000000004547474	0.0010000000000000000208	5.2690000000000001278977	68.8449999999999988631316	0	0	0	0	0	0	0	0	0	0	10.1099999999999994315658	0.0060000000000000001249	1.3160000000000000586198	0.1829999999999999960032	0	0.00899999999999999932
25450	1	1.7310000000000000941469	6.1859999999999999431566	6.3200000000000002842171	14.3650000000000002131628	3.9430000000000000603961	6.0199999999999995736744	4.543000000000000149214	14.4710000000000000852651	11.593999999999999417355	11.0160000000000000142109	5.8869999999999995665689	2.5600000000000000532907	0.25	0.181999999999999995115	2.1859999999999999431566	0.4119999999999999773515	1.2640000000000000124345	0.7039999999999999591438	4.8360000000000002984279	1.5300000000000000266454
25460	1	0.2240000000000000046629	5.7279999999999997584155	21.9110000000000013642421	10.9760000000000008668621	16.1449999999999995736744	0.6580000000000000293099	1.2540000000000000035527	5.5469999999999997086775	6.6009999999999999786837	0.7650000000000000133227	5.2549999999999998934186	0.8990000000000000213163	2.3130000000000001669775	2.4420000000000001705303	2.9449999999999998401279	0.6989999999999999547029	10.4749999999999996447286	1.6149999999999999911182	3.5209999999999999076294	0.0250000000000000013878
25470	1	7.5899999999999998578915	5.0460000000000002629008	2.9479999999999999538147	18.2590000000000003410605	0.6909999999999999475975	8.031000000000000582645	1.6690000000000000390799	15.0559999999999991615596	5.2169999999999996376232	2.9249999999999998223643	1.2119999999999999662492	6.0679999999999996163069	2.9679999999999999715783	0.3850000000000000088818	3.3460000000000000852651	1.2119999999999999662492	9.1709999999999993747224	0.2859999999999999764633	4.4269999999999996020961	3.4929999999999998827604
25480	1	0.6860000000000000541789	12.1660000000000003694822	22.3369999999999997442046	2.7829999999999999182876	1.2940000000000000390799	0.3260000000000000119904	0.4899999999999999911182	1.584000000000000074607	2.7599999999999997868372	2.1619999999999999218403	1.4690000000000000834888	1.0809999999999999609201	5.0609999999999999431566	3.4790000000000000923706	1.4519999999999999573674	3.4070000000000000284217	15.3520000000000003126388	0.5150000000000000133227	20.0169999999999994599875	1.5800000000000000710543
25490	1	1.1599999999999999200639	15.1189999999999997726263	9.3379999999999991899813	11.6959999999999997299938	2.5249999999999999111822	12.3279999999999994031441	2.1469999999999997974953	7.0289999999999999147349	2.0889999999999999680256	0.4249999999999999888978	1.1739999999999999324984	0.8070000000000000506262	2.4910000000000001030287	0.3840000000000000079936	0.61399999999999999023	2.9409999999999998365752	5.09499999999999975131	0.1660000000000000086597	21.992000000000000881073	0.4789999999999999813483
25500	1	1.8289999999999999591438	7.012999999999999900524	4.9710000000000000852651	10.637999999999999900524	3.3410000000000001918465	5.2549999999999998934186	1.9070000000000000284217	7.931000000000000049738	3.4519999999999999573674	15.3859999999999992326138	1.2050000000000000710543	1.7680000000000000159872	1.2960000000000000408562	0.2290000000000000091038	0.5330000000000000293099	12.9529999999999994031441	2.9630000000000000781597	0.2600000000000000088818	13.4179999999999992610356	3.6520000000000001350031
25510	1	0.2069999999999999895639	5.5190000000000001278977	23.0539999999999984936494	9.9749999999999996447286	4.8849999999999997868372	0.1600000000000000033307	0.2429999999999999937828	4.53000000000000024869	2.6349999999999997868372	0.1270000000000000017764	0.9859999999999999875655	0.6039999999999999813483	2.1880000000000001669775	6.3659999999999996589395	20.6479999999999996873612	0.4819999999999999840128	10.1959999999999997299938	2.8570000000000002060574	3.8610000000000002096101	0.4769999999999999795719
25520	1	1.2969999999999999307221	9.494999999999999218403	17.1859999999999999431566	17.724000000000000198952	8.1859999999999999431566	0.2250000000000000055511	0.1340000000000000079936	7.6600000000000001421085	4.7660000000000000142109	2.0769999999999999573674	0.2989999999999999880096	5.5400000000000000355271	1.9059999999999999165112	0.00899999999999999932	1.0389999999999999236167	7.2220000000000004192202	3.7810000000000001385558	0.5719999999999999529265	8.8379999999999991899813	2.0459999999999998188116
25530	1	2.3460000000000000852651	8.9039999999999999147349	37.9709999999999965325514	5.762999999999999900524	6.3710000000000004405365	1.0369999999999999218403	1.9230000000000000426326	0.9280000000000000470735	0.3200000000000000066613	2.0440000000000000390799	7.4390000000000000568434	1.5360000000000000319744	0.8449999999999999733546	1.1000000000000000888178	3.3990000000000000213163	2.4420000000000001705303	3.7179999999999999715783	1.1339999999999998969713	9.7989999999999994884092	0.9799999999999999822364
25540	1	3.5099999999999997868372	13.2820000000000000284217	8.2949999999999999289457	9.718999999999999417355	6.2549999999999998934186	12.9350000000000004973799	2.7540000000000000035527	5.7119999999999997442046	1.7270000000000000905942	4.7140000000000004121148	2.0529999999999999360512	1.3329999999999999626965	1.0260000000000000230926	1.5880000000000000781597	7.262999999999999900524	0.3499999999999999777955	6.5	0.4560000000000000164313	8.9679999999999999715783	1.5600000000000000532907
25550	1	2.2719999999999997974953	33.9990000000000023305802	24.3210000000000015063506	7.056000000000000049738	0.5340000000000000301981	0.4179999999999999826805	0.4729999999999999760192	2.1000000000000000888178	0.3629999999999999893419	0.1650000000000000077716	3.1800000000000001598721	7.6330000000000000071054	0.1680000000000000104361	0.0599999999999999977796	2.5209999999999999076294	1.181000000000000049738	2.0870000000000001882938	2.3669999999999999928946	8.8510000000000008668621	0.2489999999999999991118
25560	1	0.4209999999999999853451	6.7480000000000002202682	27.8880000000000016768809	2.7040000000000001811884	13.3059999999999991615596	0.1059999999999999970024	0.1419999999999999873435	0.2919999999999999817923	2.2980000000000000426326	0.9050000000000000266454	0.7650000000000000133227	0.3669999999999999928946	2.5	4.2480000000000002202682	16.1829999999999998294697	0.482999999999999984901	11.8729999999999993320898	2.0499999999999998223643	6.625	0.0970000000000000028866
25570	1	2.0640000000000000568434	10.0690000000000008384404	27.0519999999999996020961	18.1729999999999982662757	4.2400000000000002131628	1.5649999999999999467093	0.5120000000000000106581	4.5510000000000001563194	1.2869999999999999218403	4.0049999999999998934186	0.3430000000000000270894	0.9020000000000000239808	1.6979999999999999538147	0.1280000000000000026645	2.1139999999999998792077	1.9379999999999999449329	6.5620000000000002771117	0.2079999999999999904521	9.8300000000000000710543	2.7599999999999997868372
25580	1	1.4759999999999999786837	11.4049999999999993605115	29.2689999999999983515409	8.5380000000000002557954	0.3699999999999999955591	1.290999999999999925393	1.2849999999999999200639	1.8489999999999999769074	1.1959999999999999520384	0.8100000000000000532907	3.1690000000000000390799	2.2540000000000000035527	2.1330000000000000071054	1.2339999999999999857891	2.5030000000000001136868	1.8300000000000000710543	5.7519999999999997797318	1.0080000000000000071054	15.3070000000000003836931	7.3200000000000002842171
25590	1	2.1610000000000000319744	11.8420000000000005258016	7.9340000000000001634248	17.6700000000000017053026	3.8460000000000000852651	15.5690000000000008384404	9.4789999999999992041921	8.4719999999999995310418	2.0830000000000001847411	0.8399999999999999689138	8.762999999999999900524	0.9569999999999999618083	0.1170000000000000067724	0.1209999999999999964473	3.7660000000000000142109	0.5769999999999999573674	1.6699999999999999289457	0.8120000000000000550671	2.4049999999999998046007	0.9160000000000000364153
25600	1	0.6229999999999999982236	3.3229999999999999538147	8.7279999999999997584155	2.8780000000000001136868	18.9220000000000005968559	0.0539999999999999993894	0.115000000000000004996	0.3310000000000000164313	4.8789999999999995594635	8.619999999999999218403	0.681000000000000049738	0.3870000000000000106581	1.9859999999999999875655	6.2380000000000004334311	21.7869999999999990336619	1.6229999999999999982236	6.3799999999999998934186	2.5070000000000001172396	9.6969999999999991757704	0.2399999999999999911182
25610	1	3.5750000000000001776357	8.5540000000000002700062	4.7080000000000001847411	18.2719999999999984652277	17.4110000000000013642421	4.8460000000000000852651	0.7079999999999999626965	16.7059999999999995168309	2.0120000000000000106581	11.656000000000000582645	0.4630000000000000226485	1.1229999999999999982236	0.4359999999999999986677	0.5570000000000000506262	0.7279999999999999804601	0.4119999999999999773515	0.6370000000000000106581	0.103999999999999995226	6.71999999999999975131	0.3719999999999999973355
25620	1	1.915999999999999925393	11.0890000000000004121148	6.6600000000000001421085	22.5719999999999991757704	20.2749999999999985789145	1.2520000000000000017764	0.8780000000000000026645	5.9710000000000000852651	11.7590000000000003410605	6.4359999999999999431566	1.3779999999999998916422	1.7319999999999999840128	0.2929999999999999826805	0.2829999999999999737987	4.6109999999999997655209	0.047000000000000000111	0.789000000000000034639	0.0790000000000000007772	0.7620000000000000106581	1.2190000000000000834888
25630	1	0.625	4.4329999999999998294697	20.1819999999999986073362	2.5899999999999998578915	0.9589999999999999635847	0.2819999999999999729106	0.3539999999999999813483	1.4850000000000000976996	10.3140000000000000568434	3.6880000000000001669775	1.1559999999999999165112	1.1990000000000000657252	7.8669999999999999928946	3.0139999999999997903899	2.3889999999999997903899	1.5040000000000000035527	17.9789999999999992041921	0.3509999999999999786837	12.1140000000000007673862	7.5160000000000000142109
25640	1	0.1580000000000000015543	9.2159999999999993036681	19.231999999999999317879	9.5820000000000007389644	40.0519999999999996020961	0.6430000000000000159872	0.7199999999999999733546	0.6560000000000000275335	1.0820000000000000728306	0.1310000000000000053291	2.3929999999999997939426	0.2169999999999999984457	0.6860000000000000541789	2.3140000000000000568434	8.2050000000000000710543	0.1110000000000000014433	1.1129999999999999893419	2.4220000000000001527667	0.9569999999999999618083	0.1089999999999999996669
25650	1	5.1130000000000004334311	3.8290000000000001811884	5.6820000000000003836931	75.0409999999999968167685	0.0749999999999999972244	1.096999999999999975131	0.5699999999999999511502	0.7650000000000000133227	0.1409999999999999864553	0.0210000000000000013045	0.4819999999999999840128	0.2560000000000000053291	0.3519999999999999795719	0.042000000000000002609	0.1409999999999999864553	2.6920000000000001705303	1.040999999999999925393	0.3719999999999999973355	2.112000000000000099476	0.1759999999999999897859
25660	1	6.9169999999999998152589	7.5350000000000001421085	23.2070000000000007389644	9.4540000000000006252776	0.4959999999999999964473	0.3619999999999999884537	0.6159999999999999920064	2.056000000000000049738	0.4199999999999999844569	0.042000000000000002609	4.6520000000000001350031	1.3109999999999999431566	2.568999999999999950262	1.7569999999999998951949	1.8489999999999999769074	5.8509999999999999786837	26.7560000000000002273737	1.0109999999999998987477	2.2010000000000000675016	0.9389999999999999458211
25670	1	1.1759999999999999342748	11.9380000000000006110668	17.3109999999999999431566	8.2430000000000003268497	12.2949999999999999289457	6.1660000000000003694822	3.4780000000000002025047	2.7250000000000000888178	1.0869999999999999662492	1.0240000000000000213163	3.5190000000000001278977	0.7820000000000000284217	0.7860000000000000319744	0.1079999999999999987788	0.5020000000000000017764	4.2060000000000004050094	4.2670000000000003481659	0.2510000000000000008882	19.7020000000000017337243	0.4309999999999999942268
25680	1	3.5249999999999999111822	9.4420000000000001705303	22.158999999999998919975	14.2159999999999993036681	1.0540000000000000479616	0.2439999999999999946709	0.2999999999999999888978	19.4589999999999996305178	1.6450000000000000177636	0.1900000000000000022204	1.1129999999999999893419	0.9360000000000000541789	2.1539999999999999147349	4.4829999999999996518341	14.0540000000000002700062	0.1670000000000000095479	3.0649999999999999467093	0.1880000000000000004441	1.3149999999999999467093	0.2909999999999999809042
25690	1	1.5700000000000000621725	10.2620000000000004547474	16.1539999999999999147349	20.6670000000000015916157	0.5679999999999999493738	7.2469999999999998863132	3.5030000000000001136868	8.625	2.7690000000000001278977	0.3360000000000000208722	2.8719999999999998863132	3.0289999999999999147349	0.1390000000000000124345	0.2640000000000000124345	2.2589999999999998969713	1.193999999999999950262	3.7669999999999999040767	2.8990000000000000213163	9.8640000000000007673862	2.012999999999999900524
25700	1	1.8209999999999999520384	20.9780000000000015347723	27.0979999999999989768185	12.3889999999999993463007	8.6080000000000005400125	0.0709999999999999936717	0.1509999999999999953371	0.2829999999999999737987	0.0739999999999999963363	0.0030000000000000000625	1.3819999999999998951949	0.5240000000000000213163	1.5829999999999999626965	7.6520000000000001350031	10.9480000000000003979039	0.1019999999999999934497	5.7419999999999999928946	0.1010000000000000064393	0.3509999999999999786837	0.1400000000000000133227
25710	1	1.1350000000000000088818	8.9199999999999999289457	11.8350000000000008526513	27.0979999999999989768185	0.0480000000000000009992	4.1230000000000002202682	0.7259999999999999786837	6.3659999999999996589395	0.5020000000000000017764	0.0700000000000000066613	0.4879999999999999893419	0.7570000000000000062172	0.4400000000000000022204	0.1710000000000000131006	0.4869999999999999884537	19.632999999999999118927	4.0590000000000001634248	1.1040000000000000923706	11.8910000000000000142109	0.1459999999999999908962
25720	1	0.9010000000000000230926	13.8849999999999997868372	14.3260000000000005115908	15.8100000000000004973799	8.5020000000000006679102	5.9409999999999998365752	2.3410000000000001918465	11.6280000000000001136868	2.3969999999999997974953	6.1710000000000002629008	1.75	1.943999999999999950262	0.3200000000000000066613	0.0429999999999999965583	0.3459999999999999742428	4.0250000000000003552714	1.5420000000000000373035	0.2210000000000000019984	7.456999999999999850786	0.4490000000000000102141
25730	1	16.4179999999999992610356	14.6649999999999991473487	11.2040000000000006252776	13.8420000000000005258016	0.6059999999999999831246	2.2280000000000002025047	1.7399999999999999911182	4.6779999999999999360512	2.2120000000000001882938	2.2160000000000001918465	2.8799999999999998934186	3.9169999999999998152589	1.6220000000000001083578	0.267000000000000015099	1.2869999999999999218403	8.3859999999999992326138	5.3849999999999997868372	0.5340000000000000301981	4.7740000000000000213163	1.137999999999999900524
25740	1	0.6410000000000000142109	22.0779999999999994031441	23.8440000000000011937118	12.2170000000000005258016	4.4950000000000001065814	2.6480000000000001314504	2.1160000000000001030287	4.6699999999999999289457	1.6799999999999999378275	2.4300000000000001598721	4.2640000000000002344791	4.3869999999999995665689	0.5649999999999999467093	0.084000000000000005218	2.1139999999999998792077	0.5310000000000000275335	2.375	1.2609999999999998987477	7.2259999999999999786837	0.3739999999999999991118
25750	1	3.6709999999999998188116	9.0060000000000002273737	18.6389999999999993463007	22.4789999999999992041921	4.5720000000000000639488	2.2730000000000001314504	1.2179999999999999715783	4.0849999999999999644729	1.2039999999999999591438	1.1350000000000000088818	0.903000000000000024869	3.571000000000000174083	0.3250000000000000111022	0.0660000000000000031086	0.5	4.3810000000000002273737	5.1040000000000000923706	0.2290000000000000091038	14.7899999999999991473487	1.8480000000000000870415
25760	1	0.9579999999999999626965	4.1900000000000003907985	12.0530000000000008242296	5.3019999999999996020961	13.4979999999999993320898	0.1160000000000000058842	0.1140000000000000041078	5.875	4.9130000000000002557954	4.2290000000000000923706	0.5909999999999999698019	2.2959999999999998188116	1.6270000000000000017764	1.1579999999999999182876	9.8219999999999991757704	4.1079999999999996518341	13.7469999999999998863132	0.1690000000000000113243	14.5190000000000001278977	0.7149999999999999689138
25770	1	4.2820000000000000284217	7.7450000000000001065814	30.6670000000000015916157	14.2040000000000006252776	7.3369999999999997442046	0.030999999999999999778	0.0660000000000000031086	0.4520000000000000128786	2.1650000000000000355271	8.5289999999999999147349	1.0349999999999999200639	4.5080000000000000071054	1.5149999999999999023004	0.4989999999999999991118	3.8519999999999998685496	1.5809999999999999609201	2.650999999999999801048	0.2010000000000000119904	3.7580000000000000071054	4.9219999999999997086775
25780	1	3.081999999999999850786	17.0390000000000014779289	30.8090000000000010516032	19.8859999999999992326138	7.1589999999999998081535	0.042000000000000002609	0.0240000000000000004996	0.2379999999999999893419	0.8619999999999999884537	3.0499999999999998223643	0.0790000000000000007772	1.209000000000000074607	0.3990000000000000213163	0.0320000000000000006661	2.0950000000000001953993	2.7170000000000000817124	2.5160000000000000142109	0.7960000000000000408562	6.2560000000000002273737	1.709000000000000074607
25790	1	0.6710000000000000408562	5.0369999999999999218403	18.0369999999999990336619	12.1310000000000002273737	35.5260000000000033537617	0.4729999999999999760192	0.5889999999999999680256	1.5049999999999998934186	3.0849999999999999644729	0.5230000000000000204281	1.7470000000000001083578	0.2889999999999999791278	0.6039999999999999813483	1.7450000000000001065814	7.2359999999999997655209	0.8199999999999999511502	4.0929999999999999715783	2.0520000000000000461853	3.775999999999999801048	0.0609999999999999986677
25800	1	1.6690000000000000390799	14.1419999999999994599875	16.2689999999999983515409	22.7259999999999990905053	15.3170000000000001705303	1.4810000000000000941469	1.431000000000000049738	5.7690000000000001278977	1.7190000000000000834888	2.2719999999999997974953	2.8709999999999999964473	7.6619999999999999218403	0.1380000000000000115463	0.087999999999999994893	1.6189999999999999946709	0.3119999999999999995559	1.2700000000000000177636	0.7079999999999999626965	2.2480000000000002202682	0.2879999999999999782396
25810	1	2.3730000000000002202682	12.6270000000000006679102	17.2459999999999986641797	21.882999999999999118927	22.4679999999999999715783	1.6619999999999999218403	1.5229999999999999094058	3.706999999999999850786	1.0680000000000000603961	1.2490000000000001101341	3.2080000000000001847411	4.6020000000000003126388	0.1650000000000000077716	0.1509999999999999953371	2.2109999999999998543387	0.1300000000000000044409	1.2250000000000000888178	0.7590000000000000079936	1.3720000000000001083578	0.3719999999999999973355
25820	1	1.6510000000000000230926	5.9139999999999997015721	7.8630000000000004334311	31.8939999999999983515409	9.2349999999999994315658	0.3870000000000000106581	0.585999999999999965361	6.081999999999999850786	9.518000000000000682121	2.9759999999999999786837	1.6319999999999998951949	4.0750000000000001776357	0.4289999999999999924505	0.2949999999999999844569	6.8250000000000001776357	0.5400000000000000355271	4.9029999999999995807798	0.4859999999999999875655	3.5659999999999998365752	1.1410000000000000142109
25830	1	1.4630000000000000781597	16.3780000000000001136868	32.2310000000000016484591	11.268000000000000682121	4.7889999999999997015721	0.3960000000000000186517	0.6119999999999999884537	2.3010000000000001563194	1.3660000000000001030287	0.5580000000000000515143	2.9700000000000001953993	5.0049999999999998934186	0.8559999999999999831246	0.2310000000000000108802	1.1209999999999999964473	3.3349999999999999644729	2.2290000000000000923706	2.3380000000000000781597	9.5839999999999996305178	0.9679999999999999715783
25840	1	1.7869999999999999218403	7.1520000000000001350031	2.7360000000000002096101	28.9480000000000003979039	0.4139999999999999791278	8.755000000000000781597	1.5029999999999998916422	21.8260000000000005115908	3.2949999999999999289457	1.8100000000000000532907	1.0769999999999999573674	4.3689999999999997726263	0.1209999999999999964473	0.1509999999999999953371	2.0529999999999999360512	0.3400000000000000244249	3.2179999999999999715783	0.3609999999999999875655	3.1230000000000002202682	6.9630000000000000781597
25850	1	0.8689999999999999946709	12.1189999999999997726263	38.9990000000000023305802	12.8369999999999997442046	0.5410000000000000364153	0.0580000000000000029421	0.00899999999999999932	2.6059999999999998721023	0.094000000000000000222	0.0400000000000000008327	0.0170000000000000012212	1.3489999999999999769074	0.2049999999999999877875	0.0429999999999999965583	6.0480000000000000426326	8.7859999999999995878852	9.3320000000000007389644	0.1390000000000000124345	2.7259999999999999786837	3.1859999999999999431566
25860	1	0.2230000000000000037748	12.4559999999999995168309	33.8149999999999977262632	28.9589999999999996305178	7.3349999999999999644729	0.5580000000000000515143	0.6330000000000000071054	2.3220000000000000639488	0.403000000000000024869	0.0350000000000000033307	1.6479999999999999094058	1.7549999999999998934186	1.2459999999999999964473	0.6229999999999999982236	2.8090000000000001634248	0.2879999999999999782396	0.9260000000000000452971	2.3029999999999999360512	1.5169999999999999040767	0.1469999999999999917843
25870	1	0.1600000000000000033307	7.2960000000000002629008	16.5399999999999991473487	43.4119999999999990336619	6.5179999999999997939426	0.1789999999999999924505	0.26100000000000000977	4.0030000000000001136868	0.2429999999999999937828	0.00899999999999999932	1.6299999999999998934186	0.357999999999999984901	0.4759999999999999786837	1.4559999999999999609201	12.0030000000000001136868	0.289999999999999980016	2.846999999999999975131	0.3200000000000000066613	1.9139999999999999236167	0.0850000000000000061062
25880	1	3.4609999999999998543387	10.768000000000000682121	28.5	10.3100000000000004973799	7.4429999999999996163069	0.0330000000000000015543	0.0660000000000000031086	0.6770000000000000461853	0.9569999999999999618083	2.1989999999999998436806	0.1570000000000000006661	0.9240000000000000435207	0.5610000000000000541789	0.0170000000000000012212	1.0029999999999998916422	6.931000000000000049738	5.5080000000000000071054	0.664000000000000034639	15.8010000000000001563194	4.0220000000000002415845
25890	1	0.8379999999999999671374	6.6710000000000002629008	17.364999999999998436806	3.7799999999999998046007	32.1809999999999973852027	0.1719999999999999862332	0.2600000000000000088818	0.5659999999999999475975	1.3999999999999999111822	1.4659999999999999698019	1.4670000000000000817124	1.6089999999999999857891	1.4919999999999999928946	1.7119999999999999662492	2.4020000000000001350031	3.734999999999999875655	10.9809999999999998721023	0.8020000000000000461853	11.0449999999999999289457	0.0580000000000000029421
25900	1	0.5490000000000000435207	4.6100000000000003197442	5.8509999999999999786837	15.3239999999999998436806	4.5529999999999999360512	0.2399999999999999911182	0.2869999999999999773515	20.5590000000000010516032	17.033999999999998919975	1.1699999999999999289457	1.0009999999999998898659	0.9919999999999999928946	0.3589999999999999857891	4.8349999999999999644729	19.3560000000000016484591	0.1160000000000000058842	1.9470000000000000639488	0.1400000000000000133227	0.5510000000000000452971	0.528000000000000024869
25910	1	1.4650000000000000799361	20.739999999999998436806	17.2010000000000005115908	17.2169999999999987494448	0.3619999999999999884537	6.5670000000000001705303	1.3830000000000000071054	11.4629999999999991899813	2.5459999999999998188116	0.144999999999999990008	1.3509999999999999786837	1.318999999999999950262	0.6239999999999999991118	0.2909999999999999809042	0.7660000000000000142109	0.9419999999999999484857	5.2820000000000000284217	0.162000000000000005107	9.1609999999999995878852	1.0109999999999998987477
25920	1	0.2620000000000000106581	6.9919999999999999928946	14.3610000000000006536993	28.7689999999999983515409	16.033999999999998919975	0.2010000000000000119904	0.3509999999999999786837	4.2839999999999998081535	2.7360000000000002096101	0.2159999999999999975575	1.1279999999999998916422	0.4490000000000000102141	0.4289999999999999924505	0.7700000000000000177636	15.3480000000000007531753	0.2399999999999999911182	5.056000000000000049738	0.6630000000000000337508	1.5249999999999999111822	0.1869999999999999995559
25930	1	1.9530000000000000692779	7.5250000000000003552714	29.132999999999999118927	3.9630000000000000781597	4.0110000000000001207923	0.0589999999999999968914	0.0960000000000000019984	0.4309999999999999942268	2.8809999999999997832845	1.7920000000000000373035	0.9709999999999999742428	1.3260000000000000675016	3.7469999999999998863132	2.9420000000000001705303	1.5649999999999999467093	2.956999999999999850786	10.255000000000000781597	1.1410000000000000142109	21.9349999999999987210231	1.3149999999999999467093
25940	1	0.9360000000000000541789	19.0640000000000000568434	5.4729999999999998649969	20.0309999999999988062882	3.0249999999999999111822	8.1679999999999992610356	1.6359999999999998987477	9.2439999999999997726263	2.709000000000000074607	1.5	1.1870000000000000550671	0.585999999999999965361	1.6140000000000001012523	0.4799999999999999822364	0.7700000000000000177636	3.0800000000000000710543	5.8689999999999997726263	0.9290000000000000479616	13.1080000000000005400125	0.5909999999999999698019
25950	1	8.0410000000000003694822	9.1850000000000004973799	7.6360000000000001207923	30.0899999999999998578915	20.0609999999999999431566	0.2929999999999999826805	0.2929999999999999826805	1.2330000000000000959233	0.596999999999999975131	0.5899999999999999689138	0.5669999999999999484857	0.8239999999999999547029	0.6430000000000000159872	0.4520000000000000128786	4.3250000000000001776357	0.9689999999999999724665	3.9689999999999998614442	1.971999999999999975131	7.8559999999999998721023	0.4020000000000000239808
25960	1	0.9879999999999999893419	5.4089999999999998081535	19.2719999999999984652277	3.4489999999999998436806	15.9550000000000000710543	0.1130000000000000032196	0.125	0.6009999999999999786837	3.4980000000000002202682	5.7439999999999997726263	0.4099999999999999755751	0.7469999999999999973355	3.3290000000000001811884	0.7840000000000000301981	1.2239999999999999769074	4.8760000000000003339551	6.3920000000000003481659	0.2149999999999999966693	24.5279999999999986926014	2.3389999999999999680256
25970	1	5.8600000000000003197442	9.3770000000000006679102	9.2899999999999991473487	40.6210000000000022168933	5.9130000000000002557954	0.8229999999999999538147	0.3970000000000000195399	1.1180000000000001048051	0.2079999999999999904521	0.4979999999999999982236	0.4179999999999999826805	0.5430000000000000381917	0.0539999999999999993894	0.042000000000000002609	7.6639999999999997015721	1.487000000000000099476	4.6900000000000003907985	0.3230000000000000093259	5.1950000000000002842171	5.4790000000000000923706
25980	1	1.721999999999999975131	7.8760000000000003339551	8.7479999999999993320898	13.7089999999999996305178	1.4150000000000000355271	5.0700000000000002842171	4.1440000000000001278977	10.2530000000000001136868	4.2750000000000003552714	1.4399999999999999467093	6.4249999999999998223643	3.8570000000000002060574	1.9250000000000000444089	2.3079999999999998294697	13.2349999999999994315658	0.5520000000000000461853	2.599000000000000198952	0.5100000000000000088818	9.349000000000000198952	0.5899999999999999689138
25990	1	1.9830000000000000959233	8.468999999999999417355	38.0959999999999965325514	16.8180000000000013926638	0.9969999999999999973355	2.2919999999999998152589	3.321000000000000174083	2.415999999999999925393	0.1580000000000000015543	0.7489999999999999991118	6.4960000000000004405365	1.846999999999999975131	0.2230000000000000037748	0.051999999999999997613	0.7850000000000000310862	2.081999999999999850786	2.4079999999999999182876	0.9909999999999999920064	8.1739999999999994884092	1.6450000000000000177636
26000	1	2.0880000000000000781597	8.3339999999999996305178	19.1690000000000004831691	8.7200000000000006394885	9.507999999999999118927	0.1270000000000000017764	0.1580000000000000015543	0.5570000000000000506262	0.0500000000000000027756	0.0240000000000000004996	0.4219999999999999862332	0.3599999999999999866773	3.678999999999999825917	1.3520000000000000905942	11.1419999999999994599875	3.4959999999999999964473	13.2110000000000002984279	3.5120000000000000106581	13.9329999999999998294697	0.1570000000000000006661
26010	1	5.5800000000000000710543	13.1039999999999992041921	20.0240000000000009094947	26.0749999999999992894573	5.6050000000000004263256	1.0160000000000000142109	0.7459999999999999964473	5.887999999999999900524	0.5310000000000000275335	1.3129999999999999449329	1.5189999999999999058531	4.3239999999999998436806	0.212999999999999994893	0.0609999999999999986677	1.8540000000000000923706	0.7570000000000000062172	2.068999999999999950262	1.9559999999999999609201	6.3559999999999998721023	1.0089999999999998969713
26020	1	3.7000000000000001776357	4.0640000000000000568434	5.0880000000000000781597	35.3870000000000004547474	2.2389999999999998792077	0.3830000000000000071054	0.1489999999999999935607	3.4199999999999999289457	0.5659999999999999475975	1.2960000000000000408562	0.1260000000000000008882	0.9040000000000000257572	0.2149999999999999966693	0.0129999999999999994033	0.3619999999999999884537	7.9989999999999996660449	10.6180000000000003268497	0.1300000000000000044409	8.4839999999999999857891	14.856999999999999317879
26030	1	1.6290000000000000035527	11.8300000000000000710543	13.4260000000000001563194	19.9559999999999995168309	32.3299999999999982946974	1.1970000000000000639488	1.1410000000000000142109	0.5100000000000000088818	0.2369999999999999884537	0.042000000000000002609	2.8940000000000001278977	0.2949999999999999844569	0.2550000000000000044409	0.4610000000000000208722	3.3940000000000001278977	0.5430000000000000381917	2.3969999999999997974953	5.3099999999999996092015	2.0619999999999998330225	0.0899999999999999966693
26040	1	1.0460000000000000408562	11.7469999999999998863132	40.3059999999999973852027	8.2859999999999995878852	14.356999999999999317879	0.0950000000000000011102	0.0869999999999999940048	0.5200000000000000177636	2.0649999999999999467093	1.0069999999999998951949	0.3699999999999999955591	2.1360000000000001207923	4.6950000000000002842171	0.5719999999999999529265	2.2450000000000001065814	2.206999999999999850786	2.3220000000000000639488	1.0780000000000000692779	3.9220000000000001527667	0.9350000000000000532907
26050	1	0.5420000000000000373035	5.3789999999999995594635	25.6230000000000011084467	6.4459999999999997299938	5.2510000000000003339551	0.607999999999999984901	1.2150000000000000799361	1.1459999999999999076294	0.9819999999999999840128	0.0759999999999999981126	4.9759999999999999786837	0.1330000000000000071054	0.4939999999999999946709	2.9470000000000000639488	41.2959999999999993747224	0.2550000000000000044409	1.3649999999999999911182	0.4169999999999999817923	0.5480000000000000426326	0.2999999999999999888978
26060	1	8.6020000000000003126388	7.6139999999999998792077	5.3209999999999997299938	23.6050000000000004263256	30.5609999999999999431566	2.1080000000000000959233	0.9120000000000000328626	3.9900000000000002131628	2.7419999999999999928946	1.0609999999999999431566	1.3959999999999999076294	1.9110000000000000319744	0.6680000000000000381917	0.2469999999999999973355	1.6350000000000000088818	0.4420000000000000039968	1.7490000000000001101341	1.5469999999999999307221	3.7610000000000001207923	0.1270000000000000017764
26070	1	0.9629999999999999671374	10.4909999999999996589395	28.6179999999999985504928	9.2309999999999998721023	3.400999999999999801048	3.5510000000000001563194	2.9879999999999999893419	14.6750000000000007105427	2.4980000000000002202682	2.5699999999999998401279	3.8050000000000001598721	3.4340000000000001634248	0.1910000000000000031086	0.1529999999999999971134	3.446000000000000174083	1.4659999999999999698019	5.7580000000000000071054	0.1439999999999999891198	1.2589999999999998969713	1.3580000000000000959233
26080	1	1.2399999999999999911182	11.1570000000000000284217	11.8300000000000000710543	11.6959999999999997299938	16.1529999999999986926014	0.5610000000000000541789	0.7980000000000000426326	2.6619999999999999218403	2.6190000000000002167155	0.6119999999999999884537	3.2860000000000000319744	0.4420000000000000039968	0.5879999999999999671374	0.982999999999999984901	20.9329999999999998294697	4.512999999999999900524	3.3500000000000000888178	0.7790000000000000257572	5.4260000000000001563194	0.3719999999999999973355
26090	1	1.3569999999999999840128	12.1609999999999995878852	24.5970000000000013073986	19.9909999999999996589395	4.6289999999999995594635	0.3330000000000000182077	0.4630000000000000226485	1.2059999999999999609201	0.0899999999999999966693	0.0320000000000000006661	1.5869999999999999662492	1.3839999999999998969713	0.5929999999999999715783	0.7299999999999999822364	21.2480000000000011084467	0.8840000000000000079936	3.5339999999999998081535	3.012999999999999900524	1.7379999999999999893419	0.4309999999999999942268
26100	1	3.2940000000000000390799	12.5370000000000008100187	9.25	21.3109999999999999431566	1.2150000000000000799361	1.7470000000000001083578	2.0950000000000001953993	24.606999999999999317879	3.6930000000000000603961	0.7510000000000000008882	4.474000000000000198952	1.0989999999999999769074	0.732999999999999984901	0.2119999999999999940048	0.8719999999999999973355	1.1290000000000000035527	3.4830000000000000959233	1.3080000000000000515143	5.9909999999999996589395	0.1990000000000000102141
26110	1	3.7469999999999998863132	7.0640000000000000568434	15.8580000000000005400125	13.9719999999999995310418	2.6169999999999999928946	0.9859999999999999875655	0.3699999999999999955591	6.5119999999999995665689	0.7920000000000000373035	2.4319999999999999396039	0.4209999999999999853451	2.7989999999999999324984	2.474000000000000198952	0.2010000000000000119904	1.2230000000000000870415	3.1150000000000002131628	6.2089999999999996305178	0.278000000000000024869	13.4700000000000006394885	15.4589999999999996305178
26120	1	2.0609999999999999431566	8.4440000000000008384404	16.0869999999999997442046	8.4969999999999998863132	0.8199999999999999511502	0.7650000000000000133227	0.8429999999999999715783	22.0040000000000013358203	8.5459999999999993747224	1.0269999999999999129585	3.015000000000000124345	1.8569999999999999840128	0.5919999999999999706901	4.3230000000000003979039	13.1180000000000003268497	0.3529999999999999804601	2.7620000000000000106581	1.2569999999999998951949	2.4529999999999998472333	1.1759999999999999342748
26130	1	0.1910000000000000031086	7.8979999999999996873612	35.5129999999999981241672	8.1890000000000000568434	7.2699999999999995736744	0.1280000000000000026645	0.3160000000000000031086	0.7149999999999999689138	10.9269999999999996020961	5.8120000000000002771117	4.03000000000000024869	2.6730000000000000426326	0.7790000000000000257572	1.5800000000000000710543	4.5640000000000000568434	0.8960000000000000186517	2.0870000000000001882938	2.1600000000000001421085	2.8980000000000001314504	1.3759999999999998898659
26140	1	1.1650000000000000355271	12.4469999999999991757704	24.3019999999999996020961	7.4080000000000003623768	2.9609999999999998543387	2.2400000000000002131628	3.6019999999999998685496	2.806000000000000049738	1.5740000000000000657252	0.5	14.6099999999999994315658	5.2740000000000000213163	0.2909999999999999809042	0.4809999999999999831246	9.9299999999999997157829	0.1670000000000000095479	1.1599999999999999200639	0.2139999999999999957812	3.8769999999999997797318	4.9900000000000002131628
26150	1	6.2060000000000004050094	10.8200000000000002842171	7.3429999999999999715783	25.9059999999999988062882	4.681000000000000049738	2.3399999999999998578915	0.6069999999999999840128	13.0039999999999995594635	2.6869999999999998330225	1.056000000000000049738	0.5789999999999999591438	1.5380000000000000337508	1.0540000000000000479616	0.9819999999999999840128	1.028000000000000024869	1.1699999999999999289457	6.4020000000000001350031	0.2020000000000000128786	12.0099999999999997868372	0.3850000000000000088818
26160	1	5.4450000000000002842171	6.8010000000000001563194	10.4860000000000006536993	16.1030000000000015347723	2.9599999999999999644729	0.3900000000000000133227	0.6019999999999999795719	5.918000000000000149214	5.7590000000000003410605	0.2760000000000000230926	2.9580000000000001847411	2.681000000000000049738	2.1880000000000001669775	10.6099999999999994315658	9.3719999999999998863132	0.3810000000000000053291	7.7249999999999996447286	0.8489999999999999769074	6.7939999999999995949906	1.7030000000000000692779
26170	1	0.9010000000000000230926	2.8140000000000000568434	5.2380000000000004334311	7.8700000000000001065814	3.721999999999999975131	0.3320000000000000173195	0.3770000000000000017764	8.7439999999999997726263	7.3310000000000004050094	1.8160000000000000586198	1.4419999999999999484857	2.3119999999999998330225	3.834000000000000074607	4.8840000000000003410605	10.6460000000000007958079	0.1120000000000000023315	29.6290000000000013358203	0.2419999999999999928946	2.5360000000000000319744	5.2179999999999999715783
26180	1	2.5089999999999998969713	16.1769999999999996020961	5.6570000000000000284217	15.4700000000000006394885	2.6699999999999999289457	12.8190000000000008384404	4.8680000000000003268497	14.7959999999999993747224	3.2989999999999999324984	0.9739999999999999769074	5.9359999999999999431566	3.5859999999999998543387	0.4530000000000000137668	0.335000000000000019984	1.5669999999999999484857	0.3079999999999999960032	1.5260000000000000230926	1.040999999999999925393	5.7050000000000000710543	0.3039999999999999924505
26190	1	6.5899999999999998578915	11.0280000000000004689582	7.3310000000000004050094	17.742000000000000881073	0.9639999999999999680256	0.7269999999999999795719	0.2439999999999999946709	3.2879999999999998117062	0.4259999999999999897859	0.1809999999999999942268	0.2260000000000000064393	0.5570000000000000506262	1.6009999999999999786837	0.0609999999999999986677	1.6719999999999999307221	12.6820000000000003836931	17.6439999999999983515409	0.3569999999999999840128	16.010000000000001563194	0.6680000000000000381917
26200	1	12.7949999999999999289457	2.3239999999999998436806	9.2569999999999996731503	13.2289999999999992041921	9.8589999999999999857891	0.1029999999999999943379	0.2310000000000000108802	0.1429999999999999882316	0.1469999999999999917843	0.030999999999999999778	1.028000000000000024869	0.1340000000000000079936	1.5740000000000000657252	4.8499999999999996447286	27.4289999999999984936494	0.7079999999999999626965	9.3510000000000008668621	0.2399999999999999911182	6.487000000000000099476	0.0800000000000000016653
26210	1	2.4070000000000000284217	6.7789999999999999147349	45.0480000000000018189894	6.6009999999999999786837	3.5979999999999998649969	0.030999999999999999778	0.0810000000000000025535	0.2750000000000000222045	0.2030000000000000137668	0.5130000000000000115463	0.4490000000000000102141	0.9929999999999999937828	2.4969999999999998863132	0.4199999999999999844569	2.7170000000000000817124	4.9950000000000001065814	9.757999999999999118927	2.5600000000000000532907	7.6870000000000002771117	2.387999999999999900524
26220	1	0.5659999999999999475975	13.1570000000000000284217	23.3249999999999992894573	8.869999999999999218403	1.5229999999999999094058	2.0569999999999999396039	2.4799999999999999822364	5.5289999999999999147349	6.7740000000000000213163	3.9729999999999998649969	6.7179999999999999715783	4.806000000000000049738	1.0809999999999999609201	0.3559999999999999831246	1.5649999999999999467093	1.0720000000000000639488	6.1959999999999997299938	1.2030000000000000692779	6.75	2.0009999999999998898659
26230	1	0.5480000000000000426326	11.6340000000000003410605	28.3840000000000003410605	7.8159999999999998365752	1.3859999999999998987477	0.2720000000000000195399	0.4339999999999999968914	1.6169999999999999928946	0.4380000000000000004441	0.289999999999999980016	1.7190000000000000834888	3.3330000000000001847411	4.6799999999999997157829	1.4170000000000000373035	8.2460000000000004405365	1.8360000000000000763833	11.5969999999999995310418	0.7730000000000000204281	13.4079999999999994741984	0.1719999999999999862332
26240	1	0.9250000000000000444089	17.9070000000000000284217	22.0590000000000010516032	6.9859999999999997655209	0.8569999999999999840128	0.5779999999999999582556	0.4410000000000000031086	4.7619999999999995665689	10.5860000000000002984279	1.1990000000000000657252	0.9679999999999999715783	2.9340000000000001634248	3.4249999999999998223643	3.3300000000000000710543	13.8330000000000001847411	0.3499999999999999777955	1.790999999999999925393	1.6189999999999999946709	3.3420000000000000817124	2.1089999999999999857891
26250	1	1.4579999999999999626965	6.5380000000000002557954	3.4729999999999998649969	30.4050000000000011368684	1.1570000000000000284217	5.1269999999999997797318	1.0009999999999998898659	11.4990000000000005542233	6.2660000000000000142109	2.293000000000000149214	0.6380000000000000115463	0.9250000000000000444089	1.3669999999999999928946	0.9280000000000000470735	6.2160000000000001918465	0.2369999999999999884537	9.7620000000000004547474	0.6790000000000000479616	9.1500000000000003552714	0.8780000000000000026645
26260	1	1.0649999999999999467093	6.7510000000000003339551	7.15500000000000024869	34.7610000000000027853275	5.1289999999999995594635	0.835999999999999965361	0.8149999999999999467093	26.5620000000000011652901	7.65500000000000024869	1.0220000000000000195399	1.8120000000000000550671	0.5220000000000000195399	0.1390000000000000124345	0.38600000000000000977	0.625	0.5679999999999999493738	1.8759999999999998898659	0.5360000000000000319744	1.221999999999999975131	0.5610000000000000541789
26270	1	0.0990000000000000046629	20.6920000000000001705303	38.3890000000000028990144	7.2519999999999997797318	1.846999999999999975131	2.4359999999999999431566	1.7820000000000000284217	4.6870000000000002771117	4.3109999999999999431566	0.4670000000000000262013	3.3910000000000000142109	1.012999999999999900524	1.4659999999999999698019	2.0769999999999999573674	2.2749999999999999111822	0.1839999999999999968914	1.9730000000000000870415	0.2740000000000000213163	2.0339999999999998081535	3.3509999999999999786837
26280	1	1.3000000000000000444089	10.5449999999999999289457	25.4770000000000003126388	15.7970000000000005968559	4.6340000000000003410605	0.5150000000000000133227	0.7359999999999999875655	2.9879999999999999893419	2.1080000000000000959233	3.9980000000000002202682	1.7609999999999998987477	4.2149999999999998578915	0.3430000000000000270894	0.0459999999999999992228	0.5260000000000000230926	2.4510000000000000675016	2.2940000000000000390799	0.789000000000000034639	12.7750000000000003552714	6.7039999999999997370992
26290	1	1.5920000000000000817124	5.4359999999999999431566	9.9039999999999999147349	10.5839999999999996305178	43.2929999999999992610356	0.1400000000000000133227	0.1849999999999999977796	0.1710000000000000131006	0.0449999999999999983347	0.0369999999999999981681	0.4819999999999999840128	0.0899999999999999966693	0.3659999999999999920064	0.7409999999999999920064	11.882999999999999118927	0.3850000000000000088818	9.224000000000000198952	0.7800000000000000266454	4.0720000000000000639488	0.5899999999999999689138
26300	1	1.1839999999999999413802	15.2799999999999993605115	21.5040000000000013358203	18.9499999999999992894573	2.818999999999999950262	1.0760000000000000675016	0.4400000000000000022204	5.4779999999999997584155	0.9669999999999999706901	2.8969999999999997974953	0.5290000000000000257572	3.0800000000000000710543	0.9619999999999999662492	0.1310000000000000053291	0.539000000000000034639	2.3399999999999998578915	3.1730000000000000426326	0.1680000000000000104361	17.481999999999999317879	1
26310	1	0.7880000000000000337508	5.6169999999999999928946	20.5850000000000008526513	28.6129999999999995452526	8.9000000000000003552714	0.2710000000000000186517	0.3980000000000000204281	1.5760000000000000675016	0.5600000000000000532907	0.0589999999999999968914	2.721999999999999975131	0.2049999999999999877875	1.6770000000000000461853	1.2310000000000000941469	5.2130000000000000781597	4.0099999999999997868372	12.1699999999999999289457	0.7369999999999999884537	4.5019999999999997797318	0.1670000000000000095479
26320	1	1.9599999999999999644729	7.2949999999999999289457	22.6729999999999982662757	5.4160000000000003694822	6.8600000000000003197442	0.3300000000000000155431	0.4239999999999999880096	9.9800000000000004263256	3.1129999999999999893419	0.5470000000000000417444	1.4510000000000000675016	4.5049999999999998934186	0.9389999999999999458211	2.3380000000000000781597	13.3559999999999998721023	0.5220000000000000195399	10.9510000000000005115908	1.2299999999999999822364	2.2820000000000000284217	3.8279999999999998472333
26330	1	4.84499999999999975131	13.8849999999999997868372	11.8360000000000002984279	17.4630000000000009663381	11.5619999999999993889332	4.0119999999999995665689	3.303999999999999825917	6.3289999999999997370992	0.8100000000000000532907	0.9419999999999999484857	6.043000000000000149214	3.0590000000000001634248	0.1880000000000000004441	0.1829999999999999960032	1.3870000000000000106581	2.7450000000000001065814	3.8919999999999999040767	2.9500000000000001776357	0.8850000000000000088818	3.681000000000000049738
26340	1	0.1829999999999999960032	9.4090000000000006963319	20.7139999999999986357579	13.3149999999999995026201	16.3279999999999994031441	0.2359999999999999875655	0.2640000000000000124345	1.0300000000000000266454	1.4450000000000000621725	0.1469999999999999917843	1.0900000000000000799361	0.2020000000000000128786	1.2949999999999999289457	5.6319999999999996731503	9.8740000000000005542233	0.087999999999999994893	4.7110000000000002984279	3.4940000000000002167155	10.4179999999999992610356	0.1260000000000000008882
26350	1	4.9320000000000003836931	11.4969999999999998863132	8.3119999999999993889332	24.6759999999999983799626	3.1709999999999998188116	5.4329999999999998294697	2.1840000000000001634248	18.1129999999999995452526	1.0389999999999999236167	2.9430000000000000603961	1.7310000000000000941469	4.1730000000000000426326	1.3249999999999999555911	0.1690000000000000113243	0.5939999999999999724665	1.3549999999999999822364	1.1450000000000000177636	0.2320000000000000117684	6.7220000000000004192202	0.2520000000000000017764
26360	1	1.5829999999999999626965	13.012999999999999900524	14.8179999999999996163069	31.6939999999999990620836	3.3830000000000000071054	6.0369999999999999218403	4.4690000000000003055334	10.5519999999999996020961	1.4090000000000000301981	0.1539999999999999980016	5.9560000000000004050094	0.6350000000000000088818	0.0630000000000000004441	0.0210000000000000013045	1.1950000000000000621725	0.0960000000000000019984	0.8389999999999999680256	0.6300000000000000044409	2.2709999999999999076294	1.1819999999999999396039
26370	1	0.7149999999999999689138	12.4529999999999994031441	20.625	15.3960000000000007958079	0.346999999999999975131	1.7800000000000000266454	2.096999999999999975131	5.2179999999999999715783	1.9879999999999999893419	0.1209999999999999964473	4.2080000000000001847411	5.6929999999999996163069	1.9599999999999999644729	0.3840000000000000079936	1.1450000000000000177636	1.9819999999999999840128	9.6630000000000002557954	2.5230000000000001314504	7.8470000000000004192202	3.8549999999999999822364
26380	1	0.5250000000000000222045	13.8810000000000002273737	21.1370000000000004547474	9.2019999999999999573674	24.2130000000000009663381	0.0599999999999999977796	0.1120000000000000023315	0.2999999999999999888978	0.3629999999999999893419	0.2109999999999999931166	0.7319999999999999840128	0.8259999999999999564793	3.1280000000000001136868	2.3709999999999999964473	5.512999999999999900524	2.0830000000000001847411	6.0899999999999998578915	2.0440000000000000390799	6.9169999999999998152589	0.2909999999999999809042
26390	1	1.1759999999999999342748	7.5860000000000002984279	34.7130000000000009663381	4.6929999999999996163069	0.23899999999999999023	0.318000000000000004885	0.4849999999999999866773	5.2119999999999997442046	0.5520000000000000461853	0.0800000000000000016653	3.4900000000000002131628	1.6029999999999999804601	5.8380000000000000781597	3.3130000000000001669775	1.028000000000000024869	9.5069999999999996731503	10.6219999999999998863132	1.6160000000000001030287	6.4320000000000003836931	1.5
