# Supplementary material for: Self-explaining artificial intelligence for the classification of B cell non-Hodgkin lymphoma: A diagnostic decision support study
Source: PLoS Med. 2026 Jul 13;23(7):e1004889. doi: 10.1371/journal.pmed.1004889 (PMC13421771; doi:10.1371/journal.pmed.1004889)
Supplement: S1 Data — (ZIP) [file pmed.1004889.s004.zip › PUM2_DecisionLogic/Marburg_T1_pB_AllClasses_UngatedV2_ExtendedSplitmin27k_2700k_ImpurityBasedClassifier.R]

Marburg_T1_pB_AllClasses_UngatedV2_ExtendedSplitmin27k_2700k_ImpurityBasedClassifier=function(Data,Header=NULL){
# V =  Marburg_T1_pB_AllClasses_UngatedV2_ExtendedSplitmin27k_2700k_ImpurityBasedClassifier (Data,Header)
 # RuleCls=V$RuleCls;PopulationNumber=V$PopulationNumber;Indlist=V$Indlist;
 # rule based classifier and subpopulations corresponding to RuleCls
 # INPUT # Data[1:d,1:n]        data array of d cases with n variables
 # Optional
 # Header[1:d]          Header of data if given, otherwise colnames(Data) per default
 # OUTPUT
 # List V of
 # RuleCls[1:n]             vector of classes, n integer numbers, number k indicates class_k of k number of classes used for training the tree
 # PopulationNumber[1:n]    vector of classes, d integer numbers, number i indicates subpopulation_i of m subpupulations equal to the m leafs of the tree
 # Indlist[1:m]             list of inds for each population such that RuleCls[Indlist[[i]]] = class_k and PopulationNumber[Indlist[[i]]]=subpopulation_i 
 # 
 # V 1.1.0
 # generated by ALPODSgeneration.R
RulePopNumber = rep(0,nrow(Data));RuleCls = rep(0,nrow(Data));
if(!is.null(Header))
   colnames(Data)=Header
 
CD19..n0.75..CD4v79 = Data[,'CD19..n0.75..CD4v79']
CD19..a0.75..CD5 = Data[,'CD19..a0.75..CD5']
CD19..n0.25..CD23 = Data[,'CD19..n0.25..CD23']
CD45..n0.67..CD4v79 = Data[,'CD45..n0.67..CD4v79']
CD5..n0.75..CD8vKappa = Data[,'CD5..n0.75..CD8vKappa']
 
Ind1 = which(CD19..n0.75..CD4v79 <= 1.9 & CD19..a0.75..CD5 <= 7.5)
Ind2 = which(CD19..n0.75..CD4v79 <= 1.9 & CD19..a0.75..CD5 > 7.5 & CD19..n0.25..CD23 <= 4.5 & CD45..n0.67..CD4v79 <= 2)
Ind3 = which(CD19..n0.75..CD4v79 <= 1.9 & CD19..a0.75..CD5 > 7.5 & CD19..n0.25..CD23 <= 4.5 & CD45..n0.67..CD4v79 > 2)
Ind4 = which(CD19..n0.75..CD4v79 <= 1.9 & CD19..a0.75..CD5 > 7.5 & CD19..n0.25..CD23 > 4.5)
Ind5 = which(CD19..n0.75..CD4v79 > 1.9 & CD5..n0.75..CD8vKappa <= 1.4)
Ind6 = which(CD19..n0.75..CD4v79 > 1.9 & CD5..n0.75..CD8vKappa > 1.4)

RulePopNumber[Ind1] = 1
RulePopNumber[Ind2] = 2
RulePopNumber[Ind3] = 3
RulePopNumber[Ind4] = 4
RulePopNumber[Ind5] = 5
RulePopNumber[Ind6] = 6
 
RuleCls[Ind1] = 4
RuleCls[Ind2] = 3
RuleCls[Ind3] = 2
RuleCls[Ind4] = 7
RuleCls[Ind5] = 10
RuleCls[Ind6] = 2
 
Indlist = list(Ind1,Ind2,Ind3,Ind4,Ind5,Ind6)
names(Indlist) = c('Ind1','Ind2','Ind3','Ind4','Ind5','Ind6')
return(list(RuleCls=RuleCls,RulePopNumber=RulePopNumber,IndList=Indlist))
}
