# Supplementary material for: Self-explaining artificial intelligence for the classification of B cell non-Hodgkin lymphoma: A diagnostic decision support study
Source: PLoS Med. 2026 Jul 13;23(7):e1004889. doi: 10.1371/journal.pmed.1004889 (PMC13421771; doi:10.1371/journal.pmed.1004889)
Supplement: S1 Data — (ZIP) [file pmed.1004889.s004.zip › PUM2_DecisionLogic/Marburg_T2_pB_AllClasses_UngatedV2_ExtendedSplitmin22k_2250k_ImpurityBasedClassifier.R]

Marburg_T2_pB_AllClasses_UngatedV2_ExtendedSplitmin22k_2250k_ImpurityBasedClassifier=function(Data,Header=NULL){
# V =  Marburg_T2_pB_AllClasses_UngatedV2_ExtendedSplitmin22k_2250k_ImpurityBasedClassifier (Data,Header)
 # RuleCls=V$RuleCls;PopulationNumber=V$PopulationNumber;Indlist=V$Indlist;
 # rule based classifier and subpopulations corresponding to RuleCls
 # INPUT # Data[1:d,1:n]        data array of d cases with n variables
 # Optional
 # Header[1:d]          Header of data if given, otherwise colnames(Data) per default
 # OUTPUT
 # List V of
 # RuleCls[1:n]             vector of classes, n integer numbers, number k indicates class_k of k number of classes used for training the tree
 # PopulationNumber[1:n]    vector of classes, d integer numbers, number i indicates subpopulation_i of m subpupulations equal to the m leafs of the tree
 # Indlist[1:m]             list of inds for each population such that RuleCls[Indlist[[i]]] = class_k and PopulationNumber[Indlist[[i]]]=subpopulation_i 
 # 
 # V 1.1.0
 # generated by ALPODSgeneration.R
RulePopNumber = rep(0,nrow(Data));RuleCls = rep(0,nrow(Data));
if(!is.null(Header))
   colnames(Data)=Header
 
CD200..a0.25..CD43 = Data[,'CD200..a0.25..CD43']
IgM..n0.25..SS = Data[,'IgM..n0.25..SS']
CD103..a0.75..CD20 = Data[,'CD103..a0.75..CD20']
CD19..n0.75..IgM = Data[,'CD19..n0.75..IgM']
CD43..a0.50..IgM = Data[,'CD43..a0.50..IgM']
CD19..n0.75..FS = Data[,'CD19..n0.75..FS']
CD43..a0.25..SS = Data[,'CD43..a0.25..SS']
CD103..n0.75..IgM = Data[,'CD103..n0.75..IgM']
CD103..a0.75..CD43 = Data[,'CD103..a0.75..CD43']
CD103..n0.67..CD19 = Data[,'CD103..n0.67..CD19']
CD10..n0.75..CD25 = Data[,'CD10..n0.75..CD25']
CD19..a0.75..IgM = Data[,'CD19..a0.75..IgM']
CD43..n0.75..IgM = Data[,'CD43..n0.75..IgM']
CD103..n0.75..CD25 = Data[,'CD103..n0.75..CD25']
FS..n0.25..IgM = Data[,'FS..n0.25..IgM']
CD19..n0.25..IgM = Data[,'CD19..n0.25..IgM']
FS..a0.33..SS = Data[,'FS..a0.33..SS']
CD19..a0.75..CD43 = Data[,'CD19..a0.75..CD43']
CD11c..a0.75..CD25 = Data[,'CD11c..a0.75..CD25']
IgM = Data[,'IgM']
CD103..n0.25..IgM = Data[,'CD103..n0.25..IgM']
CD20..n0.75..SS = Data[,'CD20..n0.75..SS']
CD43..n0.25..SS = Data[,'CD43..n0.25..SS']
CD43..n0.75..SS = Data[,'CD43..n0.75..SS']
CD19..n0.67..CD25 = Data[,'CD19..n0.67..CD25']
CD20..n0.75..CD200 = Data[,'CD20..n0.75..CD200']
CD11c..n0.75..CD20 = Data[,'CD11c..n0.75..CD20']
CD103..n0.75..CD19 = Data[,'CD103..n0.75..CD19']
 
Ind1 = which(CD200..a0.25..CD43 <= 5.9 & IgM..n0.25..SS <= 3 & CD103..a0.75..CD20 <= 8.2 & CD19..n0.75..IgM <= 1.9 & CD43..a0.50..IgM <= 6.7 & CD19..n0.75..FS <= -2.9 & CD43..a0.25..SS <= 6)
Ind2 = which(CD200..a0.25..CD43 <= 5.9 & IgM..n0.25..SS <= 3 & CD103..a0.75..CD20 <= 8.2 & CD19..n0.75..IgM <= 1.9 & CD43..a0.50..IgM <= 6.7 & CD19..n0.75..FS <= -2.9 & CD43..a0.25..SS > 6 & CD103..n0.75..IgM <= 1.8)
Ind3 = which(CD200..a0.25..CD43 <= 5.9 & IgM..n0.25..SS <= 3 & CD103..a0.75..CD20 <= 8.2 & CD19..n0.75..IgM <= 1.9 & CD43..a0.50..IgM <= 6.7 & CD19..n0.75..FS <= -2.9 & CD43..a0.25..SS > 6 & CD103..n0.75..IgM > 1.8)
Ind4 = which(CD200..a0.25..CD43 <= 5.9 & IgM..n0.25..SS <= 3 & CD103..a0.75..CD20 <= 8.2 & CD19..n0.75..IgM <= 1.9 & CD43..a0.50..IgM <= 6.7 & CD19..n0.75..FS > -2.9 & CD103..a0.75..CD43 <= 7.8 & CD103..n0.67..CD19 <= 0.8)
Ind5 = which(CD200..a0.25..CD43 <= 5.9 & IgM..n0.25..SS <= 3 & CD103..a0.75..CD20 <= 8.2 & CD19..n0.75..IgM <= 1.9 & CD43..a0.50..IgM <= 6.7 & CD19..n0.75..FS > -2.9 & CD103..a0.75..CD43 <= 7.8 & CD103..n0.67..CD19 > 0.8 & CD10..n0.75..CD25 <= -0.5)
Ind6 = which(CD200..a0.25..CD43 <= 5.9 & IgM..n0.25..SS <= 3 & CD103..a0.75..CD20 <= 8.2 & CD19..n0.75..IgM <= 1.9 & CD43..a0.50..IgM <= 6.7 & CD19..n0.75..FS > -2.9 & CD103..a0.75..CD43 <= 7.8 & CD103..n0.67..CD19 > 0.8 & CD10..n0.75..CD25 > -0.5)
Ind7 = which(CD200..a0.25..CD43 <= 5.9 & IgM..n0.25..SS <= 3 & CD103..a0.75..CD20 <= 8.2 & CD19..n0.75..IgM <= 1.9 & CD43..a0.50..IgM <= 6.7 & CD19..n0.75..FS > -2.9 & CD103..a0.75..CD43 > 7.8)
Ind8 = which(CD200..a0.25..CD43 <= 5.9 & IgM..n0.25..SS <= 3 & CD103..a0.75..CD20 <= 8.2 & CD19..n0.75..IgM <= 1.9 & CD43..a0.50..IgM > 6.7 & CD19..a0.75..IgM <= 6.3 & CD43..n0.75..IgM <= 3.8 & CD103..n0.75..CD25 <= 0 & FS..n0.25..IgM <= 3.2)
Ind9 = which(CD200..a0.25..CD43 <= 5.9 & IgM..n0.25..SS <= 3 & CD103..a0.75..CD20 <= 8.2 & CD19..n0.75..IgM <= 1.9 & CD43..a0.50..IgM > 6.7 & CD19..a0.75..IgM <= 6.3 & CD43..n0.75..IgM <= 3.8 & CD103..n0.75..CD25 <= 0 & FS..n0.25..IgM > 3.2)
Ind10 = which(CD200..a0.25..CD43 <= 5.9 & IgM..n0.25..SS <= 3 & CD103..a0.75..CD20 <= 8.2 & CD19..n0.75..IgM <= 1.9 & CD43..a0.50..IgM > 6.7 & CD19..a0.75..IgM <= 6.3 & CD43..n0.75..IgM <= 3.8 & CD103..n0.75..CD25 > 0)
Ind11 = which(CD200..a0.25..CD43 <= 5.9 & IgM..n0.25..SS <= 3 & CD103..a0.75..CD20 <= 8.2 & CD19..n0.75..IgM <= 1.9 & CD43..a0.50..IgM > 6.7 & CD19..a0.75..IgM <= 6.3 & CD43..n0.75..IgM > 3.8 & CD19..n0.25..IgM <= -0.6)
Ind12 = which(CD200..a0.25..CD43 <= 5.9 & IgM..n0.25..SS <= 3 & CD103..a0.75..CD20 <= 8.2 & CD19..n0.75..IgM <= 1.9 & CD43..a0.50..IgM > 6.7 & CD19..a0.75..IgM <= 6.3 & CD43..n0.75..IgM > 3.8 & CD19..n0.25..IgM > -0.6 & FS..a0.33..SS <= 5.2)
Ind13 = which(CD200..a0.25..CD43 <= 5.9 & IgM..n0.25..SS <= 3 & CD103..a0.75..CD20 <= 8.2 & CD19..n0.75..IgM <= 1.9 & CD43..a0.50..IgM > 6.7 & CD19..a0.75..IgM <= 6.3 & CD43..n0.75..IgM > 3.8 & CD19..n0.25..IgM > -0.6 & FS..a0.33..SS > 5.2)
Ind14 = which(CD200..a0.25..CD43 <= 5.9 & IgM..n0.25..SS <= 3 & CD103..a0.75..CD20 <= 8.2 & CD19..n0.75..IgM <= 1.9 & CD43..a0.50..IgM > 6.7 & CD19..a0.75..IgM > 6.3 & CD19..a0.75..CD43 <= 8.3 & CD11c..a0.75..CD25 <= 8.4 & IgM <= 3.5)
Ind15 = which(CD200..a0.25..CD43 <= 5.9 & IgM..n0.25..SS <= 3 & CD103..a0.75..CD20 <= 8.2 & CD19..n0.75..IgM <= 1.9 & CD43..a0.50..IgM > 6.7 & CD19..a0.75..IgM > 6.3 & CD19..a0.75..CD43 <= 8.3 & CD11c..a0.75..CD25 <= 8.4 & IgM > 3.5)
Ind16 = which(CD200..a0.25..CD43 <= 5.9 & IgM..n0.25..SS <= 3 & CD103..a0.75..CD20 <= 8.2 & CD19..n0.75..IgM <= 1.9 & CD43..a0.50..IgM > 6.7 & CD19..a0.75..IgM > 6.3 & CD19..a0.75..CD43 <= 8.3 & CD11c..a0.75..CD25 > 8.4)
Ind17 = which(CD200..a0.25..CD43 <= 5.9 & IgM..n0.25..SS <= 3 & CD103..a0.75..CD20 <= 8.2 & CD19..n0.75..IgM <= 1.9 & CD43..a0.50..IgM > 6.7 & CD19..a0.75..IgM > 6.3 & CD19..a0.75..CD43 > 8.3)
Ind18 = which(CD200..a0.25..CD43 <= 5.9 & IgM..n0.25..SS <= 3 & CD103..a0.75..CD20 <= 8.2 & CD19..n0.75..IgM > 1.9 & CD103..n0.25..IgM <= 4 & CD20..n0.75..SS <= 2.5 & CD43..n0.25..SS <= 3.9 & CD43..n0.75..SS <= 1.6 & CD19..n0.67..CD25 <= 1.3)
Ind19 = which(CD200..a0.25..CD43 <= 5.9 & IgM..n0.25..SS <= 3 & CD103..a0.75..CD20 <= 8.2 & CD19..n0.75..IgM > 1.9 & CD103..n0.25..IgM <= 4 & CD20..n0.75..SS <= 2.5 & CD43..n0.25..SS <= 3.9 & CD43..n0.75..SS <= 1.6 & CD19..n0.67..CD25 > 1.3)
Ind20 = which(CD200..a0.25..CD43 <= 5.9 & IgM..n0.25..SS <= 3 & CD103..a0.75..CD20 <= 8.2 & CD19..n0.75..IgM > 1.9 & CD103..n0.25..IgM <= 4 & CD20..n0.75..SS <= 2.5 & CD43..n0.25..SS <= 3.9 & CD43..n0.75..SS > 1.6)
Ind21 = which(CD200..a0.25..CD43 <= 5.9 & IgM..n0.25..SS <= 3 & CD103..a0.75..CD20 <= 8.2 & CD19..n0.75..IgM > 1.9 & CD103..n0.25..IgM <= 4 & CD20..n0.75..SS <= 2.5 & CD43..n0.25..SS > 3.9)
Ind22 = which(CD200..a0.25..CD43 <= 5.9 & IgM..n0.25..SS <= 3 & CD103..a0.75..CD20 <= 8.2 & CD19..n0.75..IgM > 1.9 & CD103..n0.25..IgM <= 4 & CD20..n0.75..SS > 2.5)
Ind23 = which(CD200..a0.25..CD43 <= 5.9 & IgM..n0.25..SS <= 3 & CD103..a0.75..CD20 <= 8.2 & CD19..n0.75..IgM > 1.9 & CD103..n0.25..IgM > 4)
Ind24 = which(CD200..a0.25..CD43 <= 5.9 & IgM..n0.25..SS <= 3 & CD103..a0.75..CD20 > 8.2)
Ind25 = which(CD200..a0.25..CD43 <= 5.9 & IgM..n0.25..SS > 3 & CD20..n0.75..CD200 <= 2 & CD11c..n0.75..CD20 <= 0)
Ind26 = which(CD200..a0.25..CD43 <= 5.9 & IgM..n0.25..SS > 3 & CD20..n0.75..CD200 <= 2 & CD11c..n0.75..CD20 > 0)
Ind27 = which(CD200..a0.25..CD43 <= 5.9 & IgM..n0.25..SS > 3 & CD20..n0.75..CD200 > 2)
Ind28 = which(CD200..a0.25..CD43 > 5.9 & CD103..n0.75..CD19 <= 0.2)
Ind29 = which(CD200..a0.25..CD43 > 5.9 & CD103..n0.75..CD19 > 0.2)

RulePopNumber[Ind1] = 1
RulePopNumber[Ind2] = 2
RulePopNumber[Ind3] = 3
RulePopNumber[Ind4] = 4
RulePopNumber[Ind5] = 5
RulePopNumber[Ind6] = 6
RulePopNumber[Ind7] = 7
RulePopNumber[Ind8] = 8
RulePopNumber[Ind9] = 9
RulePopNumber[Ind10] = 10
RulePopNumber[Ind11] = 11
RulePopNumber[Ind12] = 12
RulePopNumber[Ind13] = 13
RulePopNumber[Ind14] = 14
RulePopNumber[Ind15] = 15
RulePopNumber[Ind16] = 16
RulePopNumber[Ind17] = 17
RulePopNumber[Ind18] = 18
RulePopNumber[Ind19] = 19
RulePopNumber[Ind20] = 20
RulePopNumber[Ind21] = 21
RulePopNumber[Ind22] = 22
RulePopNumber[Ind23] = 23
RulePopNumber[Ind24] = 24
RulePopNumber[Ind25] = 25
RulePopNumber[Ind26] = 26
RulePopNumber[Ind27] = 27
RulePopNumber[Ind28] = 28
RulePopNumber[Ind29] = 29
 
RuleCls[Ind1] = 7
RuleCls[Ind2] = 7
RuleCls[Ind3] = 6
RuleCls[Ind4] = 10
RuleCls[Ind5] = 1
RuleCls[Ind6] = 1
RuleCls[Ind7] = 4
RuleCls[Ind8] = 4
RuleCls[Ind9] = 4
RuleCls[Ind10] = 5
RuleCls[Ind11] = 11
RuleCls[Ind12] = 7
RuleCls[Ind13] = 3
RuleCls[Ind14] = 5
RuleCls[Ind15] = 3
RuleCls[Ind16] = 1
RuleCls[Ind17] = 10
RuleCls[Ind18] = 6
RuleCls[Ind19] = 2
RuleCls[Ind20] = 2
RuleCls[Ind21] = 11
RuleCls[Ind22] = 10
RuleCls[Ind23] = 6
RuleCls[Ind24] = 7
RuleCls[Ind25] = 6
RuleCls[Ind26] = 10
RuleCls[Ind27] = 3
RuleCls[Ind28] = 2
RuleCls[Ind29] = 5
 
Indlist = list(Ind1,Ind2,Ind3,Ind4,Ind5,Ind6,Ind7,Ind8,Ind9,Ind10,Ind11,Ind12,Ind13,Ind14,Ind15,Ind16,Ind17,Ind18,Ind19,Ind20,Ind21,Ind22,Ind23,Ind24,Ind25,Ind26,Ind27,Ind28,Ind29)
names(Indlist) = c('Ind1','Ind2','Ind3','Ind4','Ind5','Ind6','Ind7','Ind8','Ind9','Ind10','Ind11','Ind12','Ind13','Ind14','Ind15','Ind16','Ind17','Ind18','Ind19','Ind20','Ind21','Ind22','Ind23','Ind24','Ind25','Ind26','Ind27','Ind28','Ind29')
return(list(RuleCls=RuleCls,RulePopNumber=RulePopNumber,IndList=Indlist))
}
