# Supplementary material for: Self-explaining artificial intelligence for the classification of B cell non-Hodgkin lymphoma: A diagnostic decision support study
Source: PLoS Med. 2026 Jul 13;23(7):e1004889. doi: 10.1371/journal.pmed.1004889 (PMC13421771; doi:10.1371/journal.pmed.1004889)
Supplement: S1 Data — (ZIP) [file pmed.1004889.s004.zip › PUM2_DecisionLogic/Marburg_T2_pB_BNHLvsNonBNHL_UngatedV2_ExtendedSplitmin6k_600k_ImpurityBasedClassifier.R]

Marburg_T2_pB_BNHLvsNonBNHL_UngatedV2_ExtendedSplitmin6k_600k_ImpurityBasedClassifier=function(Data,Header=NULL){
# V =  Marburg_T2_pB_BNHLvsNonBNHL_UngatedV2_ExtendedSplitmin6k_600k_ImpurityBasedClassifier (Data,Header)
 # RuleCls=V$RuleCls;PopulationNumber=V$PopulationNumber;Indlist=V$Indlist;
 # rule based classifier and subpopulations corresponding to RuleCls
 # INPUT # Data[1:d,1:n]        data array of d cases with n variables
 # Optional
 # Header[1:d]          Header of data if given, otherwise colnames(Data) per default
 # OUTPUT
 # List V of
 # RuleCls[1:n]             vector of classes, n integer numbers, number k indicates class_k of k number of classes used for training the tree
 # PopulationNumber[1:n]    vector of classes, d integer numbers, number i indicates subpopulation_i of m subpupulations equal to the m leafs of the tree
 # Indlist[1:m]             list of inds for each population such that RuleCls[Indlist[[i]]] = class_k and PopulationNumber[Indlist[[i]]]=subpopulation_i 
 # 
 # V 1.1.0
 # generated by ALPODSgeneration.R
RulePopNumber = rep(0,nrow(Data));RuleCls = rep(0,nrow(Data));
if(!is.null(Header))
   colnames(Data)=Header
 
CD19..n0.25..SS = Data[,'CD19..n0.25..SS']
FS..a0.75..SS = Data[,'FS..a0.75..SS']
CD103..n0.50..SS = Data[,'CD103..n0.50..SS']
CD43..a0.50..CD52 = Data[,'CD43..a0.50..CD52']
CD43 = Data[,'CD43']
CD10..a0.75..CD11c = Data[,'CD10..a0.75..CD11c']
CD103..n0.75..FS = Data[,'CD103..n0.75..FS']
CD11c..a0.75..FS = Data[,'CD11c..a0.75..FS']
IgM..a0.50..SS = Data[,'IgM..a0.50..SS']
CD11c..n0.75..CD43 = Data[,'CD11c..n0.75..CD43']
IgM..a0.33..SS = Data[,'IgM..a0.33..SS']
CD103..n0.67..CD43 = Data[,'CD103..n0.67..CD43']
CD19..n0.75..IgM = Data[,'CD19..n0.75..IgM']
IgM..n0.25..SS = Data[,'IgM..n0.25..SS']
CD103..n0.33..SS = Data[,'CD103..n0.33..SS']
CD11c..a0.50..CD20 = Data[,'CD11c..a0.50..CD20']
CD19..n0.67..CD25 = Data[,'CD19..n0.67..CD25']
 
Ind1 = which(CD19..n0.25..SS <= 2.7 & FS..a0.75..SS <= 6.5 & CD103..n0.50..SS <= 1.5 & CD43..a0.50..CD52 <= 5.1)
Ind2 = which(CD19..n0.25..SS <= 2.7 & FS..a0.75..SS <= 6.5 & CD103..n0.50..SS <= 1.5 & CD43..a0.50..CD52 > 5.1)
Ind3 = which(CD19..n0.25..SS <= 2.7 & FS..a0.75..SS <= 6.5 & CD103..n0.50..SS > 1.5)
Ind4 = which(CD19..n0.25..SS <= 2.7 & FS..a0.75..SS > 6.5 & CD43 <= 5.3 & CD10..a0.75..CD11c <= 7.6)
Ind5 = which(CD19..n0.25..SS <= 2.7 & FS..a0.75..SS > 6.5 & CD43 <= 5.3 & CD10..a0.75..CD11c > 7.6)
Ind6 = which(CD19..n0.25..SS <= 2.7 & FS..a0.75..SS > 6.5 & CD43 > 5.3 & CD103..n0.75..FS <= 0.2 & CD11c..a0.75..FS <= 8.9 & IgM..a0.50..SS <= 4.1 & CD103..n0.75..FS <= 0)
Ind7 = which(CD19..n0.25..SS <= 2.7 & FS..a0.75..SS > 6.5 & CD43 > 5.3 & CD103..n0.75..FS <= 0.2 & CD11c..a0.75..FS <= 8.9 & IgM..a0.50..SS <= 4.1 & CD103..n0.75..FS > 0)
Ind8 = which(CD19..n0.25..SS <= 2.7 & FS..a0.75..SS > 6.5 & CD43 > 5.3 & CD103..n0.75..FS <= 0.2 & CD11c..a0.75..FS <= 8.9 & IgM..a0.50..SS > 4.1 & CD11c..n0.75..CD43 <= 0.3)
Ind9 = which(CD19..n0.25..SS <= 2.7 & FS..a0.75..SS > 6.5 & CD43 > 5.3 & CD103..n0.75..FS <= 0.2 & CD11c..a0.75..FS <= 8.9 & IgM..a0.50..SS > 4.1 & CD11c..n0.75..CD43 > 0.3)
Ind10 = which(CD19..n0.25..SS <= 2.7 & FS..a0.75..SS > 6.5 & CD43 > 5.3 & CD103..n0.75..FS <= 0.2 & CD11c..a0.75..FS > 8.9)
Ind11 = which(CD19..n0.25..SS <= 2.7 & FS..a0.75..SS > 6.5 & CD43 > 5.3 & CD103..n0.75..FS > 0.2 & IgM..a0.33..SS <= 3.6)
Ind12 = which(CD19..n0.25..SS <= 2.7 & FS..a0.75..SS > 6.5 & CD43 > 5.3 & CD103..n0.75..FS > 0.2 & IgM..a0.33..SS > 3.6)
Ind13 = which(CD19..n0.25..SS > 2.7 & CD103..n0.67..CD43 <= 0.1 & CD19..n0.75..IgM <= 1.9)
Ind14 = which(CD19..n0.25..SS > 2.7 & CD103..n0.67..CD43 <= 0.1 & CD19..n0.75..IgM > 1.9)
Ind15 = which(CD19..n0.25..SS > 2.7 & CD103..n0.67..CD43 > 0.1 & IgM..n0.25..SS <= 1.6)
Ind16 = which(CD19..n0.25..SS > 2.7 & CD103..n0.67..CD43 > 0.1 & IgM..n0.25..SS > 1.6 & CD103..n0.33..SS <= 2.9 & CD11c..a0.50..CD20 <= 6.3 & CD19..n0.75..IgM <= 1.6)
Ind17 = which(CD19..n0.25..SS > 2.7 & CD103..n0.67..CD43 > 0.1 & IgM..n0.25..SS > 1.6 & CD103..n0.33..SS <= 2.9 & CD11c..a0.50..CD20 <= 6.3 & CD19..n0.75..IgM > 1.6 & CD19..n0.67..CD25 <= 2.6)
Ind18 = which(CD19..n0.25..SS > 2.7 & CD103..n0.67..CD43 > 0.1 & IgM..n0.25..SS > 1.6 & CD103..n0.33..SS <= 2.9 & CD11c..a0.50..CD20 <= 6.3 & CD19..n0.75..IgM > 1.6 & CD19..n0.67..CD25 > 2.6)
Ind19 = which(CD19..n0.25..SS > 2.7 & CD103..n0.67..CD43 > 0.1 & IgM..n0.25..SS > 1.6 & CD103..n0.33..SS <= 2.9 & CD11c..a0.50..CD20 > 6.3)
Ind20 = which(CD19..n0.25..SS > 2.7 & CD103..n0.67..CD43 > 0.1 & IgM..n0.25..SS > 1.6 & CD103..n0.33..SS > 2.9)

RulePopNumber[Ind1] = 1
RulePopNumber[Ind2] = 2
RulePopNumber[Ind3] = 3
RulePopNumber[Ind4] = 4
RulePopNumber[Ind5] = 5
RulePopNumber[Ind6] = 6
RulePopNumber[Ind7] = 7
RulePopNumber[Ind8] = 8
RulePopNumber[Ind9] = 9
RulePopNumber[Ind10] = 10
RulePopNumber[Ind11] = 11
RulePopNumber[Ind12] = 12
RulePopNumber[Ind13] = 13
RulePopNumber[Ind14] = 14
RulePopNumber[Ind15] = 15
RulePopNumber[Ind16] = 16
RulePopNumber[Ind17] = 17
RulePopNumber[Ind18] = 18
RulePopNumber[Ind19] = 19
RulePopNumber[Ind20] = 20
 
RuleCls[Ind1] = 2
RuleCls[Ind2] = 1
RuleCls[Ind3] = 1
RuleCls[Ind4] = 1
RuleCls[Ind5] = 1
RuleCls[Ind6] = 2
RuleCls[Ind7] = 1
RuleCls[Ind8] = 2
RuleCls[Ind9] = 2
RuleCls[Ind10] = 1
RuleCls[Ind11] = 1
RuleCls[Ind12] = 2
RuleCls[Ind13] = 2
RuleCls[Ind14] = 2
RuleCls[Ind15] = 2
RuleCls[Ind16] = 2
RuleCls[Ind17] = 2
RuleCls[Ind18] = 1
RuleCls[Ind19] = 1
RuleCls[Ind20] = 2
 
Indlist = list(Ind1,Ind2,Ind3,Ind4,Ind5,Ind6,Ind7,Ind8,Ind9,Ind10,Ind11,Ind12,Ind13,Ind14,Ind15,Ind16,Ind17,Ind18,Ind19,Ind20)
names(Indlist) = c('Ind1','Ind2','Ind3','Ind4','Ind5','Ind6','Ind7','Ind8','Ind9','Ind10','Ind11','Ind12','Ind13','Ind14','Ind15','Ind16','Ind17','Ind18','Ind19','Ind20')
return(list(RuleCls=RuleCls,RulePopNumber=RulePopNumber,IndList=Indlist))
}
